# Supplementary material for: Long-Read–Based de novo Genome Assembly and Comparative Genomics of the Wheat Leaf Rust Pathogen Puccinia triticina Identifies Candidates for Three Avirulence Genes
Source: Front Genet. 2020 Jun 4;11:521. doi: 10.3389/fgene.2020.00521 (PMC7287177; doi:10.3389/fgene.2020.00521)
Supplement: TABLE S2 — Functional annotation of Pt104 genome. [file Table_2.XLSX]

## Sheet: Pt104_annotation
GeneID	Contig	Start	Stop	Strand	Product	BUSCO	PFAM	InterPro	GO.Terms	Protease	CAZyme	Notes	Translation
GN104ID162_000001	000000F	969	2184	+	hypothetical protein								MNHNPSTHIRIIIVHGNGLGRCRHPAAGAIRDTPHFLPKPPQKPHHQRTERDGRPGYMHDSDKVCKETMCVWKDTVNGKIRRKNGD
GN104ID162_000002	000000F	2305	3601	-	hypothetical protein								MASLGGLHHPPGIRFAHQRSPIPPPPIKYPPSDSLPPTPTHTHTPHPHYRHPPAMFSLLLLSVLAAAVHGQRTAPPRPLLAPPSSSGGPMALASGLSPGCQAAAGSLLTSDFGACANIMGLVSVIGAPGSVVPPLTTWISAVCAAAPCSPDTLRTANQTVASGCTADIQKGSAIATALQTIVSNYSGAKDLLCTQYAANSTFCIPSVLANVQAATGQNITVSEVTALLTGSATPAGQAFAAVSPGAYCTDCGHALVTQSAAFMAASSAQSSPAAMASISASCGPAFVDGKLPPSVRNAAKTAADAAKNAAPSLSLDRAALLLPAILLAALLV
GN104ID162_000003	000000F	3703	4453	+	hypothetical protein								MLLVRRQSTGKCKRGGAKEYGVPGSRIQYLSHTPRGMLSERSTDELEPRLSSATPGPGWGYMYRDSPAGRPCSLCDEHGTPQLTRRGSPLRPPQCSCARRARTVRTAPAHQPSLKFFGRDSKQNARASNERPSDAMAANRSTSSCSISAASRTDDVAGCGKWLSRAHHRHQQRQR
GN104ID162_000004	000000F	4547	5418	-	hypothetical protein								MYLGGCKRGGREQSLRAPGAGSTRPTARDSDTHKPGDGAECLQTGPGRRSRETHGPSRRVFVKDAAGAPADSLSDRDRSGPERPSQHGRRRATNSRTRAGRCPADNRDLHTHRVYPRMVAGELRRGLGRSGMIDIPPVAISPAFFPVCSLRGRVRVLGGPGDQPLLHRAKIMQLWICGGSFGDPGWPGHPGSDVQERDRRDGILISLSSPSHTALFRIPDEPDGGASQAIRLPTECATHESNTYAIA
GN104ID162_000005	000000F	6448	8139	+	hypothetical protein								MVNYLFWALLAPLFMVLLHSGPQECQYAFGARWILTKANYDKKKGNTPSDNSARSAALGWWVSLMGFIAQLTVFYPSLAPLGTIATQTANATAALQLTWFYQQPPASSVGINRSRPGANAAGSAGAASAADLYADLLPLDLLDDANLSIPPPPYELIDPIPAVTARLNINHGAATIPDHGNEDSVNTNRAGVSAHSAPASAGNSSVSRQSAPASTSTTIAPVQTRERPSGIAVYPKPARPRGPRPFQHPPDSARTPVTLPAPSGSHQSAKAPRKLAKYRPAPSNIVNRGQVNQVYQPATLYHPLSPSESAVSYSRPPLSNASRAHKIRAKRSGGQHRSSNIDSRRPTRPS
GN104ID162_000006	000000F	8251	8554	+	hypothetical protein								MLPLGLSASQAGSSVPIVGPASITISSLPCIIDSFITLTALRPCNIMNKTNRPLVQPATSDTPTPTPHLHYRSITPSSVCSIHPQSSFLLLVLPALLQYF
GN104ID162_000007	000000F	9839	10462	+	hypothetical protein			IPR009009;IPR036908					MLNLIHSAWCLTTQPRNYIASGEARYYDVATGAQTTCGGYHSSSDKICAAGRSVFGQGRRCGQSLVIYYGSKRTTCILDDKCPTCGGNSLDLSPAVFQALAPLPQGVLRVHWHFA
GN104ID162_000008	000000F	10464	10774	-	hypothetical protein								MKLKKEKKCRHFDQTINGVDKEIIRPSKNGYVMNFEAKSGTAASIMKVERGQIVVENVLCHWNVSLRLVPKYREDEW
GN104ID162_000009	000000F	10873	12227	+	hypothetical protein		PF01251	IPR000554	GO:0005840;GO:0005622;GO:0003735;GO:0006412			40S ribosomal protein S7	MPSPLPGSSGGGGVKICHAPVRRFQQVQRDSLSPVPQLVFASPRMSAQTKILRTANAPRTTPDETELMVAQAILDLETNVPDLTAELRPLQISAAREVEVKGGRKAIVIFVPVPQVKAFHKVQGRLTRELEKKFSDRHVVFIGQRRMMRKPTRGTRQKQQRPRSRTLKEVHEKILEDLVYPTEITGKRIRFHTDGSKVMKVFLDSKDATSLEYKLDSFSSVYHRLTGKTVHFEFPTVQEI
GN104ID162_000010	000000F	15493	16590	-	hypothetical protein								MSASPVRQFVPRFAARQPATGPVRRSQRSNTTAQESAAPYPANSPNQAPAVTKGPDQVADNQDNHDTPLTELGPGPTSGPKDKDIQIIQQLGEFLRLPDIQIENIQQTATKCGPFAPEDEDIQIIQQLGEFLRLPDIQIENIQQTATFVQQNHWLATLMYLEWIRYQLEQTGSIQPKEVGPAPQVTRHFVFHPNVQDFICLKI
GN104ID162_000011	000000F	24426	25214	-	hypothetical protein								MLFLAAVLVDGDFCRDSILDLERSPFGTPHHPVSSSKWLYSHTPLKAPKQALPRHPATAKAQRQLTSKTSSSPSNHEITSLYGKYSKSACSINKPTDHKDSPRHDRSLDQAKSSWNDAARLLMRKSGVIEELNWMLGKAIADSAQQTALANSQDEASPEQQHHHHHHLHDHQQC
GN104ID162_000012	000000F	45970	47329	+	hypothetical protein			IPR001763;IPR036873					MSCKITSTLIICTSSRLSRSILLFRQSASSKVHSGKMSNAPAEQAVSLVSKAKGIENYKILDCSFSDPRSGQSALDEFRQRPKLPGASLFDHEVIADTAYTIDGTTKVGYMQPDSGTFKREMERLGITRNDHLLVYDYDGIIASPRAAWIFNAYGHPKVSVLDGGLPRWIKEECPVETGSPIEPERSEYELPGCDEALARGKVISYDAIVRNFKVTADGERMCVFDARPRGSFLGTGPELWPGLPSGHMPHSLSLPYTSLLTQPSDSEPYSKFLSPDQLEKIFLETLNNDHKKWEQIKHGQEEVVVTCAIGMTACIIWLAIRLCAPTAIYPRIYDESWVGYVLRKDAQILTNRE
GN104ID162_000013	000000F	55668	58385	+	hypothetical protein								MTTRDSLCLASSSAITSTGRQRQKNVLPSVKQGGSGSGRCERSSCAQRADSASGSIQFYAAPLASLAVLAPPVSRLLVQKTKQTSTNHGPSQALTVRRQIVEQDQWSLDHKSAQHRWGISTGEPSYQEVPPDQLPHPLPLLHSTTHAEHKNWGFYSIHLFLFPSFPHLTRLPVPLDTFCVIMISFGRLLVHTQNSTGIPVSDRPRPASANGEDSNVSSDNPVNRNSAPPAGSNNDIVAALEKKTPAWCDINIAPHFPIATAPRPTVGSNGVAELFDQLFRQTGNTADPGHRDPAIAQAAPAAPAIDPALLATTSRPAHPTVARLITDIRSRKTSLARGSTADVKRQLTLGDPIRLNSTVRGTSPESAESAKPSLVPAGEFKRGSGPPRVESHDGTAPAD…
GN104ID162_000014	000000F	69097	69438	+	hypothetical protein			IPR013126				Chaperone protein DnaK	MKETTEGYLTKDVKHAVNTVTAYFNNAQRQANKDASAIAKLDVLRVINKPTAAALAYGLDREESRLIAVYNLGGGTFDLLIHVSKL
GN104ID162_000015	000000F	91107	94859	-	hypothetical protein								MGSAAFLQSVAALPERWRPCSWIGPTPRIRDLSLSFGERPFGTRGPRPSNREAWFSSMGCELAIDDFKYRVLPTFRHKLLDPTYFAAAISVFPIAPHPQFVPSLPLPNNRIPSSTKVNPIIRILPMVQIHYPLAFLGGLIACHAMRDICGPAESGRLSCEEPQVRRSGGQDLWCDLSMSSRIKRPEHMRQTLFAQVDHRPNTDLHRLSETTKDHSHADLGAQQQTRYHRPGLVECLHSSPSVARSVRSPDGHGGKREWPSTHADCNLNCGPETQESATTVPLACFQDPSSKPQLKNEKQRSDLLGNFLESSYMEEAMGEGSGKRGGKVPCQALRSDAKKRIGGSMANSRIGKAPDANVVGPLVKKPRIISEVGAQNSDHDNIYWEQAKIERQSMGQSST…
GN104ID162_000016	000000F	112169	113155	-	hypothetical protein								MATNPPRSPSILALIPKTMKTRIRIGYLLDPLCQGLRGRFAEIDGLMFIGDCLVLPADPVLRLKLVESTHHRLGHANASDTIANLRCRFVWRGMSSEVKIFTVTCPSGSLTPPSLSLTSNEPFAVRNCDANSPARSNNSDSRCVTPLAPPRNFCSPFSSEPVLAATIPSASLPSTTSSSPLRAISHSVDLTDTPYTISYFINLAEALCAISHFIDLADTLCAISRLSRHPTPPARTPVPAPANPNHTGLSINPACNWTSKTQQTTAPQNKSTQPQSLSDTDPTSSW
GN104ID162_000017	000000F	114932	117863	-	hypothetical protein		PF00069	IPR000719;IPR011009;IPR017441	GO:0005524;GO:0004672;GO:0006468				MLDSPARRLHPDIPQSPDALARRYKLLEKLGQGNFGVVFKALDRVTGEIVAVKEVDLENSDEDISEIQKEISHLADCDSEHIVKYYGSFVRGYKLWIVMEYLAGGSCLDLLKPGPFPETGIQTVMHELLLGLEYLHAQKKIHRDIKAANILVSSKGKIKLADFGVATQLSNHKSRRHTFVGTPFWMAPEVIRQSSYDEKADIWSLGITAIELAKGQPPLSEYHPLRVLFLIPKAKPPTLEESLEPERLAHYSEDFQDFINACLLKDVELRPTASQLLGHPFIRKQVPPKKGFTGFITHGHKFLSASSLDLSPGLSKASVSIVELIDRHSVWKAKKKNLQSSAADPAGTVKSTSGQRVLSNSDYKTAKSSYLVGRNDTVVSAWDYQETMKHASEVYANIL…
GN104ID162_000018	000000F	130249	130759	-	hypothetical protein								MYIDQPTSGSPRQDKQGRKGLKAFPGRLEIPQLTQPSASHPTHTQPACPALRHYRLLSPATNELGMPARETLFAFILVVSALAGLALAAPSSAPPPYQGPPHKPNAVNQ
GN104ID162_000019	000000F	132102	132513	+	hypothetical protein								MCYVRGCFAVSHHHHPRMATLDSLPVDAAEFRSHTLASQVEATPTVKNDARIQFQGGAGQQGMYASRTSDTASGRIRRIARVVHSCTSRSGPSNTIRSSTHQSL
GN104ID162_000020	000000F	132568	132951	+	hypothetical protein								METDMFSFVKLTGDPNIPAGQLYLLIGALVRPILAGSKVSVKWLILSTYEVPGWINTER
GN104ID162_000021	000000F	133502	133945	-	hypothetical protein								MPAQKTLFAFILVVSALAGLASSSPVPTSATGTTAASFENNLGATGAVLKRRLNWSCNNRNVLCEGGGHPPKKRSENNGSVEETSKA
GN104ID162_000022	000000F	134157	134541	-	hypothetical protein								MPCFPGQSPQCETILDAGGPCQQVSRTDQTSRSTYCLGLLPPQDMVNRPQSQPVDTADFGVEVRPCDLALRTHPAIPVGQAVEDGGRDNFFCFLHGSRVDKGFLNCKSRPTSATSYSDMDPAARELT
GN104ID162_000023	000000F	136360	136841	-	hypothetical protein								MPARKTLFAFLLVILALAGLASAAPAPGSTTAFGDGPPDKPHAVNQLACDEQKPSPKKRRDSTSTNASEKPHAINQLACSEDKAGGATPTP
GN104ID162_000024	000000F	137138	137958	+	hypothetical protein								MTTPSTCYLYTIVASCDSIQIIAAPKANLQQINQPADHHAKAKMRTPERRRGGGTLPREPNRAVEKPTSPALRRDHLLSSNTNEIDMPAQKTLFAFLLVISALAGLASAAPAPASTTTFGDGPPDKPHAVNQLACDEQKPSPKKQRDNSSTNASEKPHAINQLACSEDKTGGATPTP
GN104ID162_000025	000000F	138448	138745	+	hypothetical protein								MNYVHMMKYIEDRTQFSPKCISNSNTGDTFERFPGAGELCRGARAVPRHRPGGKCQDKLAGDLSPAVRSQRRPKHHARPSPGPPSSNAPARVPISIRA
GN104ID162_000026	000000F	138788	140286	+	hypothetical protein								MLDVNLYTLNFVRSTNEPDKLFLIQESTGEPVYFRLRVPEGSETRTELYHAATLAPLGVFQPLSSKLKLISLANPSATVELKNSGYIHFEWTFFFDGRLKFCWRKDIVGMSGSKRGYTCWMSRKPDPDYPCAIYRPGSSTAPPSCQFLDFNIRRIENLHDPRGLEFTIILALLGFTEALVDPEPSSVSPSLSQTQIPTATNHGPIEANELRVVENSSTSESELVAQGHKLFEDPLFLYLSVHAPSPKTFKQAVAIAEQIKRDRLKRHGEELYQYLVDDIMTQEMSTGRLPASSNASKPSDLKVYLSRTPLDELLPKSATPSKTNKKAAKAAAYLHKPRVPPKEHARTSSFASSASASSPHHSSPSRFMTGVHRRT
GN104ID162_000027	000000F	140836	141322	+	hypothetical protein								MSQTSLRMSSSSGRGTAEASRRSSVPRSISPADGPRRASSQAAGKARRRLRRLSFFDIVLASCCDAYSAACPATVPDPARRRSKYSRPEPSAIPRRLLLSSSPANAPAPGAGSSMPPPRGPGTAGEAPAAQNSPAFVATLFSVSWRYGHPCHVLEFISLPL
GN104ID162_000028	000000F	142693	144183	-	hypothetical protein								MEPHRTLKRVREEYKLCAIPHVRDLYKDQIKATKVYQILSDNPLNDPLQASRSQDVRLRHALSQPVTKKPRVDIGKEWKDGLPRNEQQQDLWPKYLKQGYLPQQPFTKEQRLEIREKWRENEDKLMLFHNDSKELTKHFDWFEHIIKHLQEEEKNHFSKAITFIEESKQKIGVFKQLRLVELGGINTPNSDFEHLAALLKENQDSGLEKLLEGFPIDFFHQIAKSTWRSSAISYVEEIKDLIFSYKLDYNQLKSRLGPSEFQEHSILVYAFKIVDFLFKNGFINKENLQDLFKDDEILKKAVFSGLRNLYTEIGIYDILSFDDHITQDWLWPFGFEFFRIL
GN104ID162_000029	000000F	147341	147984	-	hypothetical protein								MLFQLLAVAIWLMSVHGSLEMEPHRTLKRVREKYKLCAIPQVRHLDKDQTRATRVCRRPSEDTVDHSIQASRLQRFTLRDAPSQSVTKETRLEIGQNWNNAQTQNEQEQDLWSKYLKQGYLPKRPFTKNQH
GN104ID162_000030	000000F	148082	148446	+	hypothetical protein								MSLIKIITERVWTIPKHVRSMKLTVAGLTLLDRASLDAARLHQPPRLDLEQRHFSVFDVCKVRVRPSFLHPKFCRHTLLCDENTLARGLIV
GN104ID162_000031	000000F	148633	149024	-	hypothetical protein			IPR003347					MYPYGTPTGDQDSDHLEEAQDRDTLQANYMTNTSQVDVFGSVEKDRLGEFRHRFPHFVDKVMPEALQIILDEGDMLVMPPGWWHSMKSLTPSINLSMWF
GN104ID162_000032	000000F	149136	150567	-	hypothetical protein			IPR003347					MRLLLDLAGGPKPSSTAMGGNKHHIPDTDHMEIHWKLTELWSRIHDLCDLKQCDPSIQFQLKSVCQSLLNQSQDGNSLERLGRVSEEAVATAEALLILSDEKLSSYVYKEVPTHWRQLYTDSILLKVSTIFAHRGSGNGNDAIDWMEMIRLLDMALIISGAPGRGRRAAIFFLIGSIQTDCIKPSGDPQEADVRPEKRRKTSEGSNPVSTPIVINPMPTFIIAPSTEAFVKSTHNSPFVIKGYCKDWKALSTNRWQSIDYLKAVAGPGRVVPVEVGKTYAEEDWSQTIMSWGDFLNQLNDCDPDRLVYLAQYNVFNQFPQLKDDIELPEYVYCDLPPHDRPRPDVEDGVILNVWLGPAGTVSPAHVDPYYNCYGIPFITSLF
GN104ID162_000033	000000F	151805	152689	-	hypothetical protein			IPR003807					MGRAGASRQPTRECTQAERFSVTSIHQTRTTTVTLQVHIQTMASATHQAPISSGPSRPFPPVSVTAEDGPIAPPNQHHQPAEDDAISRCDSEAAGPRPPSNCDHRRHLYRGHRSGSLIVEDLDELTEWRARQRTFDGAYLRTALGCSFFALTITKMFRKELSQIGLEFAALSVLILVISYIRRRRLNHDFADAHFPEPTGLDPDQARGPRIWGREYRTPGDFVLLMAAAVATIQISLIVLITNLD
GN104ID162_000034	000000F	152822	154922	+	hypothetical protein			IPR001060;IPR027267;IPR031160					MARLANLFNKVHLQFPQAEHHHDKHPDPPSPQAQRPDYYPSPGNHIHRPQGAHDCGYQDSMQDFCNAFWGDAGYEVLMSRVKQSSRMLEDLKTWYKERSAIELEYSKKLFRLSKSPVLASAAANLEPIGLKSALDSIRISTEKSAHCHAELSGTFKTALYEKFAAFISTRDSVKKNPQATVEKLRKILVDLQAMHEKARRRFESDSIAKNGYVTQLQLVQGRDSDKVSNKLDKVHMSIKITEKEYRTHNKNFQETINEWNTQWKLFCDLIQDLEEDRIDFVRNTFWDYANAVSAICVAEDEQCECIRQSLERCDASKDVRSYVRQAATGNEYTLAPCFVDYTAGEIPRPVAVLAANFIRTSTRKPEDTTLVPLSKPLQGMVQSIKAGPPLPPEAHGPNG…
GN104ID162_000035	000000F	162931	163681	+	hypothetical protein								MHCDGLNQASRNTNGCPKRNEAKASGVKLLPSIAEKRLIDGKQTPMSNFLQAKPIFVNRVLNQIVMIWQVRQALAWSRIEDPMLCAAFLYANPKALLFGKRWSEDESKKLHLMLKTTVFDNLKKLDTKFTLIHDVWKTKGNRFAFIGAAVAYIDCNWDYVVCHLALKMIPWKHHGHLLARPIAALLKKHDLYKKMLAQTTDSGSNNNTMARTITSKIIKFPKKIT
GN104ID162_000036	000000F	175644	175926	+	hypothetical protein								MSGPRRSEDAGSNSPSSACFFVIQLLKKDGPISCDDDTKLSSVTRQLILRRSLLILCLDHLGCSRTSTTEPSPEELSIALSSVTRQLICTTPF
GN104ID162_000037	000000F	176298	176881	+	hypothetical protein								MGYPQLPTKDKHLIGRNTCSAQSLPPSSAPSPPSSNSIAPPTTSRPSLSRAPRCSSSGTKAVVHRSSKAKPKQNYMDRDSKADRQPVAFIPRKDLHPTITNFDRLVTKPNLPCLPLSLRSHGIQRRLSLWIRLNLVGSQMQMLQRG
GN104ID162_000038	000000F	203588	205068	+	hypothetical protein								MVKEAGKLNGKKELVMKIKEGGSDAEMKIDLEMQGISHQVGSLISCPSEFFELVKERVGPSGLTDVERGQRLNGLSGPGHRSYESMPIILVGKAKKHEVGKDKGLAYAQKMGCFLNALSKFKTEGTIFWRQSTRKKSRPPPPSHPP
GN104ID162_000039	000000F	208916	209220	-	hypothetical protein								MRKNQKNYFKFNRVHLTKRVEVPLCDAPLGYLRTKICKLGRWISDCYKLYLREYSKADLATTLKLLFELEASWQRT
GN104ID162_000040	000000F	219949	220386	-	hypothetical protein			IPR000225;IPR011989;IPR016024	GO:0005515;GO:0005488			Vacuolar protein 8	MTRTRRSNLTPSQLFEIWRPPKKNKAAIVEASAIELIKELVLSVPLSVQSETTACAAVLGISEKIKGNMLDLGILEVLIPLTNSVSVEVQGNSAAAIGNLSSKAEDYTAFNQFGISQKAG
GN104ID162_000041	000000F	220621	221136	-	hypothetical protein			IPR011989					MGPSTLAPAPMQLQQRGGGMRRTASWKYSKNTKSQHQRHGNNTINNAPKNAIAVGRPMVAKARFQCNAIGCITNLATHYNNKAKIAKSGALVPLT
GN104ID162_000042	000000F	228215	230519	+	hypothetical protein								MKQPCVQSIRGGDILERLLPPPSLAQNWSSVPSAKIPLGTHTATNPQSSKLDYNGVFFQIWEKEINRALRHVFRVDKLTEKEKNFVDWLGDERDNISWLFRATIKSDLLAIVNGTNTEEPWEIFKLLKTKCSRSDRRHKLSLAEQILTLAADKSPGSEVSVAKWSKVMAELLQHKVTADELGGLLLQSTFVAPVGVNVQTFDFTVDQKLEAIEKPSFSDVTTVIQAASSKNKNKTAAPMVVKTQGTPQSKGSARSETLTLQREVPRLPPTKSLSFLREAHHQTASIRPKSTQTLSVPASSKGSPTLRATTEVLACFSLVSADVKVPSLNEHK
GN104ID162_000043	000000F	241144	242725	-	hypothetical protein								MVNWQDLGALVQSWVQKGGISDTVDYKAFRQAWDPIIVGLLRRELIKTVDEIRSCFYQAFSSRCQDQIQVILFQQDKLIPVSKKIFKFPPFEDLRAAAEEVLSDQTTPAVDTTRVSDPVWEMTPTQLSVIIDEVSKMLKLMNDRLEKLKSLEQRLMKMLSVPSASAAATRHSRHGTAHCDALRKDIEERLVNQKGHNYFLPSGALIPFDPSQQIRSIVLLFQDSSPNATPHHATYRTVCGALQMRCLPEVPPSSLPQAHAFASTRKKGSEPTSFGVPSDFHPDPCCPIRKSPTPEFSQSESPLPDPVSPPRGTSSPRAIDHVLEKISEMMRPGLSASKSAKKKPSISVSVSAAPLTAEKINSWISLRKIKIGPQEVKVSSGTLVEGSGPMVFSALCPSV…
GN104ID162_000044	000000F	243598	244511	-	hypothetical protein								MYKDMNLTIRNTSRHHRRSTGIDSKLGQDCYSPDDKEHVAIPSTIPDPLIIIIQSSTNQPPPTVFHPRRLSKIPPPNAITLFNPHLISWTTHKGSLNSTYPFNALPTAWHGRSSTFGPPSRDRTSDLKIYSLASGF
GN104ID162_000045	000000F	244549	246139	+	hypothetical protein			IPR032675					MGGPFGQPNAVPDAPWCRLVVSLRQRSRASDRLRRHQPTIASSGPLCRKQKVRMATILDLPNEVLELIFEYLVTIELGCLKDRDDRIKCEISTARTMRVVCRIWADWFYVRHLYKELRFESEDAHRQNELIDHLATRLSSSVRPNCQVLHLHHLGDPSAFYQPGSRRSTTDEKEGRSSSAFDIVGWLADFFSDSLTEIELRFKEFVSLPVETIEAIGRIRNLRVLRLGLHDPKEPTLRKDSVPETRPDSQCLRSLIVAAQKLKTLDLARLDPVVLTSTIGDELANHQLPAITQLIITEPWEGSCAGLVSLATALKSSIKVLMVSGMSRDSGQRIKPLFEALKDTIEGISVRHSSTVHNSTIHNLKFPKLRVFETQYWFQSFCDFFTQSILKNSEIEVIA…
GN104ID162_000046	000000F	246313	249122	+	hypothetical protein			IPR032675					MSSQHCQASIKKSLGLFLNVYVCSCSFQRQIQSTLTFKWKLNKPKDGVYFWIKTILLEFFQLTLPNFLHIPREKALLESSTNNPDHLTRLSLGSLMPFPLLFVLPRALSLAIALRRSSTAFPRSRLRPTIKILLAATNGRRSSSGMATILDLPNEVLDMIFEYLVTFKLGSLAHRYTRMLWERLTASTLRLVCRRWAEWFYIHHLYKAWRFVREEDSNRQNEFVNHLSKLSSSSLRPKCQVLHLHHLRNPIPYYQLRSRRSTTDKKEGRSRSACEILECLADLFSDSLTEIELRFKEFVSLPVQTLEAIGRIKNLRILRLGLHRSRKAIGAKNRPDSHCLRSLIVAAQNLKTLDLVHLNPVVLTSTVGNALANHQLPAITQLDIADPWEGSCVGLASLA…
GN104ID162_000047	000000F	250444	251954	-	hypothetical protein			IPR002347;IPR036291					MSVEASRSNAALDLSGKTAVVTGGTQGIGEGIALRCAQLGASRIFIVGRSQERGNAVLERLRAVAAERADSKQQFEFLQADLSTIKTIKETASEIKKKVGTNGLDYLLMTQGGPPNGLYEENSEGYEKSLVVHCLSRFGLSYLLAESKTLKNESTVVSILSPGSSYSELDLEDLSLKKLHATHPWRPTMLITQGKRDSTLTDAFTLEFNRRYPSVKFYHLFPGFVQTNAAANRGLPFPIPQLGSVFGPILAKIAGNTPTSYSDIPLFFAANPEARKLDGYLFNERLKKIDLGQYNRDQANREKVFEKLRSMF
GN104ID162_000048	000000F	253842	254559	+	hypothetical protein			IPR029466					MAQGKAKNGTPKKAADAIQPPIQLPVDALEPGSTSAIPSESHPSNSWQRPIGVKAAKHQMEQKEYMAKKMKLLEKSSNNGQQQTIKARKANEIQKVLVNADIKKMEMAIMMKNVNDCPKEALREYLIKQKAEILAKMRAAKAHREQLKKQPCIDPALGPAIPESLAPTPLVPSSSHCPTSKPKENIPSSSRPPTSKHKQNHNVIEVEDNTNNEDEEDSDPTQTQDLPNLLINPILDQL
GN104ID162_000049	000000F	254931	259555	-	hypothetical protein			IPR006912;IPR008906;IPR012337	GO:0016788;GO:0046983				MSTGTRLAVPGTRHRRTRTRQAVPDAVPGARFFGKSGAVPGYRPQVPPDPRGRDRVGPAIGPLRRVAISCPLLIQPATQPGKINMARPRKRHPSTQDHTPQGDSTPNSPPPSSGTAPAKALTDEEELSSFIQNELRESLRMLSVQPINFITCGTKINRPTSDSSCSNLNKHTSICQRKHQEIEENQKLANLGFSASGQINAKEVPQLCAIWCAEAARPFSALTDASHKAILHPTVVKHLPTPRAVSKDIHMLYSTIQNKHREAHKAEDAGDVRLEAMPLDFVTLSESHTVDQVFAHILNLIVQAILRPFGTREKGTAKGCAFVFDEEGSMMMIPRSGKLDASLQGTMTPRKILHEYETETLTQADIELASDEDDDDCYTTQSCKETLAKFRYFKELDRY…
GN104ID162_000050	000000F	268345	268687	-	hypothetical protein								MDKLKPRFEGPYAIMAVSNHRQKVTLKLPSRDRRHPVFHVSKVKRFIPDAPSDPNISQTTPASSPLDNADSPTTILIGGEDVNPHPASSPNQSRECHRPVSNRVLRSHCPAPS
GN104ID162_000051	000000F	293025	294795	+	hypothetical protein			IPR001810;IPR032675	GO:0005515				MAVAFYSKNGWSTHQLGCNRAVRPPFGQNHDLSETPPCRTLFPHQRFLSQQKMAIIFDLPDEVFKLIFEYLVTVEFASLEVRPFAGLDARMECEISTACNLRLVCRRWAEWFYVHHLYKHLRGRYLQTNDLLNHLLNRSSSAARPNCQVLDLWDLRSPPKPHQLWSRGSTQHKNGPELWSEYEILECLADYFSDSLTEITLRFRHYISLPVEIIQAIGRIRNLRTLRLGF
GN104ID162_000052	000000F	294870	295594	+	hypothetical protein			IPR032675					MLILAAQNLTTLDLADLDPELVPRFVSLATALKSSIKVLQVSGISSDNGQTLKPLFEVLRETIEGISVQSNSVIGQVLNLEFPKLRVFETQSSHLLTNLLTEGIFLHSIEVLGIDICSVDCKPPLESHLFTNMPSLRRLVFLSYSIFSDGISIPDDHLLACKARGIGCIKFTMGRGISEMMSL
GN104ID162_000053	000000F	301533	301895	-	hypothetical protein								MACEAGHCSLSFARNALVSLRGGLWMDGLEGPLGGVAHPRRAGWASIAPRLRPAELNTPSRGVRARRGSRVPDTRRLQSPSTPPSDDDPPSFPPFEPRMAA
GN104ID162_000054	000000F	301935	304466	-	hypothetical protein	EOG09261EMF		IPR019340					MNWELHIPGPAAPRPGSGHSTMDADQLAQLEQTATSTLAHSQGEIPSLGQLQRLLSQLSQRKTLLDSLRIPTQQPPPPKPQKLKLIHSQPTTIKIRRPSCDPKTPLAPAKNKRKRTLPPGSEQEPASPETALQPKPSPSGATPPAVLLQPPLPKLPPPPLPPSLPPPLPTAAAPPLPPLPPPPLPLPARPPSPPVDPLPSSPPVVVKAEEPPPRSLSPDELPLALAFAAPPPPSPPPHLPPIPPAQPTPSQPPTPAALLASSFFADPPPAKPKPRRRPPAPERLRFGRPGSHVPPSARPPAPRHPQVRPRPPAAAAAPPVPADQQQQHRGKPPPDRPDPFAVPADPLYTLPLPGPIVVPAGCPRTQGDVHADFSRTRPPATQTPTHVFQGWVSDQYLRP…
GN104ID162_000055	000000F	321906	324324	+	hypothetical protein								MIFWVLPNAAAAWTSRSAPIFPGSGSPNSATTTPSPSSPSTSAFPPSSATLPPPNSACSSSPLDPTSSPASPPPLHRTRRSPTPPPARSSKPILACTFKPPPGTRATSQAPAAQPDRKHPAGANCSVEPNKTTPPTDPADCPALIPHPLLPGPTLEQPELPPDHRRAQQPAPASSLTQPPPLPSQAPTPPTPPASPPTGQPSRPPANAGASISSRAPSPPLHPLANPAPIEQGQPSLPAPCKPLNEVPGSSPPEILPASGFTHRRAQAQPPCPSSLTMSSRPAPASPPHSPSCSPHNLHHSPSAPATSGTLSVTPSAFSTLSSPSTPAIPTITAPVDSCSVDEEYRKAHNEALDAFNDEQERLYSLRCPARPNCLTHLTALPPAQPECYETVAIGSITV…
GN104ID162_000056	000000F	328085	329235	+	hypothetical protein								MDATLAKKAPKPPVMLWQLVAIANIQSGGDDFDRAVADLSLVAFWGLARLGELTYTEKTGPVGLHLGAVDVRRGLLQGHQRGIGSNPHSALGEDGGSVLPSSDFPLEAVWRALPRRRSKEKTGRSGLFKDLFVWLWHRRGIILDDQSQPRNLNSDSTRQHPILPFCSIHLFPSVQSFLTRLRLHSQSPILVDSNTPRSLSSLYKINQIKNSFLTLVDSKLSGELDSVSGQVDIFLSYINSDILLNYY
GN104ID162_000057	000000F	336820	338707	-	hypothetical protein								MSNLQASYTVQSIALHQFLAKLMKLDPPKPVPTILLSAAFLEPLAGVLYALSSIPAIRQQGFWLVKVEKNGMIRPNTRTLIPMFVLVYIAFSMTTIHSFQKDLKKSVLSTATVTLSLSTYPFMMCAGWTKIWNILRALPLTKYGLVTRMRQTNAGSTMTYFKPRTINLISLFFFIFPFAFAGPPIYLITLHVIEINRIYKQYNDSFLAIISGQLQPTTILNLNIDALTQVAIMRKRADAVLFLSRFISGGYCLNIIILFFMMLFGYFRILQAVQYQIRTFRQALQETIPLSLGIQSSENVSKLQVQPTPVSTNFNTSITDDISKDQRQKPLLVSKNILKLLPSFRDNPDFLEKPRSSTSSNNSLSNSKQPWEINNRAAIQSQCKALKIYQVNLIWQVLC…
GN104ID162_000058	000000F	338742	339417	-	hypothetical protein								MCTGCKAEWRKELISRMGAVPESKLFGICFFCLPRKLPAVFLSNPRLHLHICLASELRLPFELLGKANLLRYSNCLKRKLAVDQNLNLLYHSRTGAIGRKK
GN104ID162_000059	000000F	345503	348475	-	hypothetical protein								MSIRELRKTSPQTSPSIRAQIMSSQPESVYTVEAIALNQLFWKAAKPNIPAFLPTTLWVEAFLEPLAGIFYVISALPAIRKEGLWFFKFESGMIRPNTCILIPIFVLLYIICSLSSLICLLIDLDSTSIISARTVFLSLISYPILLCTGWTKIWNVLRAIPLTKYGLATMRQTNGDSSVKFFTPRTINLLSGFFYSFPLIFGSVPIGMITNEVSKINQTITEYKHGYANIISGQLDNESIASLNTIAVKQLMYMTHHSDKVILLARVIAFGYFFNGLLLQLVMSFGYYRILKAVGYQIDTFHNVLEQQPTTTFGDETPKYKSESTPASINVNSTSSGSTRTQAKRLHGRWITIHLPTWLPSLRPDPDFLGKPELTSTNTHHHTRDSQKWESLNQEMIHS…
GN104ID162_000060	000000F	363228	365120	-	hypothetical protein								MDMTTEQPPDYATPTQHSVYVTPSVSATPTQHPNYAISQSVVLHELFLRAAKTNPPKVLPAILWITLCLECIAAILYVASAVPTIRKEGFWLFKTEANGMVRPNIRVIIPMCVVLYVMCDTSTLFFLLMDLKSNAPISTATCGLGLITYPLLVFTGWTKIWNVLRAVPLNRYGLTTARQGNGEFNATYFRPSTINLMSALFYGFPLIYGAAPICLVIKELWQINFTFKEYNRNYSAIISGNIDNESIAKLNIEALNQMASMFHGGEKVLFLARIIAAGFLLYLVLSFSIMLFGYIRILQAVRFQIATFRQSYEQRMPFAIGNEALETASAPSIRSISISYLTSSCDSSEHKKRSWISTRLPSWLPNLRQTPDFLEKPRRTPVSNDPRTLGLQEWENDNR…
GN104ID162_000061	000000F	366251	366566	+	hypothetical protein								MGSNSQPFPSQEMSRDLTPLQQQEADCPEAGKARHSATYNAANVPNWHPKNRTPEAAFWQKFDCWVHLCIGEINSTEINNAAKGIFNPDFPCVALPRILLFKQV
GN104ID162_000062	000000F	379812	380168	-	hypothetical protein								MNVAVWCNWMQVPTRHSLSDLTWFIITWSSVSWVFAVGLPAGLVACLSSRSPPITFLRENVQCAGPEHR
GN104ID162_000063	000000F	380452	381661	-	hypothetical protein								MSPAAHPENHAAQVISKALRRLILKEVKHDTPRFLIAALWVVCGLEAIAGVLHIVSAIAPLRNEGCWFFKIEKNGMIRPNTRILIPVWVLLYIAFSLPTLIFLLRDLDSKVIISAPTALMNFCTYFVLLSTGWTKIWNVLRAVPLTKYGLTSARQPNGESNVTYFRPRTINLLSAFFYGFPVIFGGLPVCLITKEISEINKTFLEYSHSYSTIHNGRTTTTQSMTEFNAETTKQTSSMIYSGEKLVFLWRLLSTGYCCNIVILFLIMAFGYFRIFQAVRYQTQTFRKSFEQHTSLAIRSHPVERSSTLKSTSK
GN104ID162_000064	000000F	382087	382829	+	hypothetical protein								MSREREHERDIPFYNGSVRHPCTMDSTLASLIKFGRGESKTAPCLGFLPERGSCLYSKAEGPMRTACSNKGIIHDNSRSSLCSGQVTTHSSLGAKVPAASQVVMPWPPKLWEIHFSDNLRHTNRSSPAEPVEQAGSTHYRDAQICAAISTARNAVYNVQLFAQVLALVGHASTGSNRIPSGLNIQEMRESLPEELTPNLT
GN104ID162_000065	000000F	397501	400606	+	hypothetical protein			IPR011545;IPR014001;IPR027417	GO:0005524;GO:0003676				MLNQLSNHTIIPKPQRPWSSTGVNVYKKVYEKSDAELKTHIEEVSVKFYGQPSKPLQTDTVLNLVNGRNTFLLAGTGFGKSRIAKLYYKMIPKSNRAVVLVLNPLDSLGDNQVYEKEQAGFTAINLTKLNFNEKVAEEISNGVYQFVYMSPETFLNNKIWDSVYFSKTFQDCLALIVVDEAHMIYIWGLVASGQGKKAAAILLWFQDIAIKKSLKLNDESVDIFQGELTQPEIQIVRITMEKSLASSLDLIKVFPLSKDVANKDLVPTLVYSGSRNRTLTVMDVIDRACETPNASLDPHNTCVQRYHSCTGDLDKARCAEEFANQAFPIISATMALGLGQNWKRIRMVAHMGRGDPAQIAQMIGRGAEQTDKDWIDALAITPCCLRIAFSLDNLLGYVP…
GN104ID162_000066	000000F	400903	401195	-	hypothetical protein								MVLHDTVSFGINQVFILPSPDGTSSDGREDHFFAKDFWLEIQNSRLKYFYNNTGNGTKIDRLRDIYSLNIQLVRTS
GN104ID162_000067	000000F	401225	402547	-	hypothetical protein								MVSFASNRRANGLQLVNSVRLLSCGVSERVHEYLNFIGLSSSRWTALTALDSLAKEAKAKLRSGMALKSGIPVAPTICIDKIDMVEKVHALSVGNRTHTFQGTWGYIHLPNTELLQSLDLDELALPEFYQAMELADSAPIEPQYFLPTADSNIVEEAVWKSQIAHVLRKYIAIPANNKSALPINPPIVDQISHEKPDIQMLKLMDASDNCAEGVGQVFKSILSQSGLSEENFLGRLQPMDGDLGTLGAAHTLWNVASAIFTHHFGNSSNSSDCGAWQFLKALGFPAEKAIQKKDFTLMINQMERVHESILFYCLRVITKTTGKAVPQSPEEISTEDWNALINKCYNMFCSSEARRTAAARKCPKLHNTLVMLHDFIKCSRSQPSNESR
GN104ID162_000068	000000F	410650	412229	-	hypothetical protein								MAPKSFLLHFLCSTNSQISYRRRYWAESGIESTMGLLNAMSDEIKRSPPGRKAWEKFIQEQSSIKSKVYYSWRLPPVFLSFLTSSKFNTRNDNLFQLSGLDHTPPAVSPAPLSTQTPPTRNSSRQTITPPPQRYTTLCAQLTANHPGGHTQPILSFFFFPSLNCCRPSTGQSSSFGPPSRDRTSDLKIYSLADLDGFETLGGLCVI
GN104ID162_000069	000000F	414442	417239	+	hypothetical protein								MIIFVNLEEIMLFRTMFVSALEGCRTQTAGAQVQVINNIVLDYIQGIKETSRCRRLIEARRTNERLIIYNRCERLRFIDLSLALALAARLRRSPGPLPCPSPGPTHSLHHKHASPISLPPINAHCDPGRLLQARRTNDDPIIYKRRERLCFVISIPHPYLLSFGNSGYPDWSWGNGVLPKVPRSWLAETRLIFKAVDGFGQQIALKTVVQQEQKKWLNQQNLGLFWEPTQPTDPAVANTIPAL
GN104ID162_000070	000000F	421077	422988	-	hypothetical protein			IPR006667;IPR036739	GO:0008324;GO:0006812				MASRRPSSENSEHEAQTMAGAPEHAHGLAHQHHHIFFASTHRRSSSSSTTTTTTADSAKTGPADAATDQSSSPLLSSVPAKEEEPYVRRTRPLVRPPSTHRPQPAAFSVPTLVLQTLPSLLLSVLGGCLTGLLLDHVRDWPAFRRVPELYILLPVLMNLKGNLEMNLAARLSTSANVGDLDSPKKRRALVVGNLTLLQVQALIVSFAASLLSFVLGVLSRNNLPTLRIAHAKPLTAAVPAAMPAWNSPLQGGYAECLLVLAAGMLAASVNSLLLGGLVSGLVIACRVLRINPDNITTPIASSLGDLMTLVFLSLASSLFIRFSDTWTSTVIFALLACSVGLHGYLTVRNGYVRGFLGVGWTPLFVAMAISTCSGLVLEKVVVSLPGFAAVAPVLTGICG…
GN104ID162_000071	000000F	423811	425632	-	hypothetical protein								MLLCRFKQVPAAPKSPGDEHKRAPLPPSPIRASQHTVNTAQHSLAPQMQFPTLIVLCFSYFILQLTHGTQGMDLTWIDSARDLAGSSSLSNTVDASFNLRYWISPPETPTVYDQLVTFLFRCVNFEGPRRKLRTRKEPENAGLQTLIDYYENVAIDWATLDINDPRRLFNRHVLKKPVDPEYAAYLVQFGFMSVLHNHVATDEGVKEWLKILAYTLRQVKDAGSSVLPHLAISASYGLFSLNLRYRNLGGRLLDISAVLDIVKHYHQGIAVLGADFIRWEHELYWPGRFGPHIEIRDNFMQIINLDEDLKNAMSSSRQKDGWHYLKKLCGEFNSSSAYRRLVTLGIFYHKFKKHENSKTFMGLFQTISGAVLRHEEGLLGLIENQSRNTGTTRVLPSKS
GN104ID162_000072	000000F	425658	426138	+	hypothetical protein								MTIPTCRIGFSLFVRQGEVPSGQCHAAVCVRNRVAVFQLQRSLIAEPEIPAERDPGGASRKPDKHPWSAESASALSTDLSPAGLCSENRDEMDTATAASYRVQLQQGILISGRG
GN104ID162_000073	000000F	435735	440821	-	hypothetical protein								MQFATFIALCLPIFICQLVDNTQAMESVVWTGCAHDAADSFLGPERASSKVVAALDHGSWIPPVPDQSPRFKVYIEEYREAYKKLEVNINLDDLAQDDPRKLFIGHLQADACPDEYPTHFIQLGFKNILDNHDAKDEQVKEWLTVLAYILGLSQSKFLGPEAQSMVISALYGLYSLRLKYQKLDRILAYYIDGMTWYVEHIPFKLGLAYPARWEKEILPNYMNSFGKDLDDLNMFKKIIENETQLKNAMSSSEDKDWNSLRALCASFGSPSAHKRVATLAVFHHKISAYWNDTGFLELFKEICDRTDLLQHERNLIQTIRARLHLLRKNERARNRNLSKLQNASSKKRKISGSFGRAKAAISASAGDENLPMVNERAEHVSVLSDRVIAPMQIQILLIK…
GN104ID162_000074	000000F	445269	446554	-	hypothetical protein								MFSFLPSSFFSSSRYFCFHHYHYPKEIISQDFLNQSLSRQKCTVRAGRASGDHGGISTMPADPQASGQPSPPHHQRHHLTVAAAVLVPVTVAVTVTVTVNITARSNRAD
GN104ID162_000075	000000F	448128	448516	-	hypothetical protein								MGTEEPVKILSDHSNLLYFKTAKYLSPKQARWALELDRREDFVGMRSEIPQAKSIIDKMVPMDAVEELLPTSVARM
GN104ID162_000076	000000F	451201	451966	-	hypothetical protein								MSDNSSLNLPLRMSLPNSPLPASPSPNTFFHQSAQPFITPFQSPLPNVMVSDNAQRSLPPLGPIPDNFEPRPIESLPIATSPTPRQQTSGSRLHHQDDVSGLIAGLDVNRLPDRDQTILVNSQAIATLQLQARRNEETMRRNDESIKELSQLLVFANDFTRMKNHYAQEFLQVRNSVDTVSNSVQSRLAVLEDPSHSRNVVRSSVQPPHFSHIYFSGNIKETYRFCSKMRDTFAQYPDHFVSDRQKILWIASYF
GN104ID162_000077	000000F	453316	455707	+	hypothetical protein								MVYHSVTSDTDNDAQFLNSLGGLLIQPPSITTLFVGKNYLSLPDPEEIGRDPRHDSEIFLRPSSVTASQFRQGKNVLVLAEYYNSDGKANMTNFCSGPESHHALALELMLLDRRRRNARTSHSIHRQTASHCHLTRSLIGAGHFALPEAPPLTSIRSLPVVCLSLLILNPSRTHREVIFDVFLPHHTAARFRPPPGPIDGPALAQVADYYGSQMTESAACPWRILRSGQRVHEGLPRRKTLHRPSSYYHLLSSSTLAAPPSLGKVTAREPVSFSRLFSPKTLSIYPENGFNALCLIIFGVTSRFCKDHRVSLDIKGSPHSHLQTAGLYHYFLMTRIAISDLEDAISDLEDKLYDLGSPSMLRTYLRMIPINPLEVL
GN104ID162_000078	000000F	462543	462834	-	hypothetical protein								MGWVGPQFSLVGLGSGPRPAWIIGHRDGDQYHPTSTDNKQLTRQRTSQAELDETSVSPVLETRQTTLHATTRRFSIPPDQHQTHQDNLHCPHGESI
GN104ID162_000079	000000F	464040	465251	-	hypothetical protein								MTQIRSSQQTQQAAQMTQQTQEASQPIEVPATTQATNTQTAARRTGRQRGSQGYNGADCSALVDCIQRVLPLGSNNWDKVHDLYKKYVIKNGQLTCDPDPLKTKFKALVALKKPTGNPNCPVWIREAKQANVMIKERAHSLPLLMKIMTKMNGVGNPVPLSLGDPCLGSNMERTNELQGTLLSGWIATQSLQANPADIEGDTSDEAVQDIVNALQLAQYSAGGIPAASLLATPHPPDNTVSRNQTVARESRGPSATPASQSTNTAPPSGPTRCSREPQPQAGLQAALTSFFDPEACEARQCETSMSQFYPLQLQDTNLTISCLQAEANRLCKGINIWVVRLQDDLQQARKELADKTAKNQDLRHHIELMQLQMELQ
GN104ID162_000080	000000F	467670	468831	-	hypothetical protein			IPR011010	GO:0003677				MTTKGKEPETDLDKEPRAPHVPGDTEFGERNEDAIVELKKDPKDIKSKASEMMLAKAVKAYEEGDEAKSDRLLAMWEMLVKPEPAGNASREQPTASSPDNPAPIIPQKRPSTQEPVVAANTRPKYSVPSPNDTKKTAAGLLASPALVDAETPPRPKKGPIKLQHMVKLAQALYGGTDFHRALLDLAIVSFWGMARLSEVTYKDGTGPLRQTEALTSDVNFFSSNGVETATLTIRGARTSEPGELHQMRLTYKPMLCPMAALKRRLSEAGSNPETSLFGFNKPDGTRAHLTKKDVCDTLNQILGCDGYQDISEHSFRVGGLSFRHAMGISQENIYRFGRWKTDCYWLYIREYSPAEKADAKRTLIL
GN104ID162_000081	000000F	469291	471627	-	hypothetical protein			IPR011515	GO:0005634;GO:0000775;GO:0045132				MPATRSSGPPTAASLQPILMEALENFKQKHSKQNQDLIHKNRFLLKTTAELERVIKELKNENLELRIQVQKAHSQTQHWRQKAESSSSHPFSHSPDQTNQIRIALLDIANRCKTLESSLSYPQPTLPSNPSTSVPAFNSTSAASTTDSLPALLPGRNRAELLALRERRRSQFSSDPEEPRLSFINECSGAEDRSESTVLIEPWQSGSTNMQLPTTNSADTMSRVSGASSPGPSNQPAKLLLDRFVVSRPNRRHELMAPVPKKSSNSRAGPEPIPNGHSKTSAQHAQLEVTEEASDDRSEKQDSHDDAENQSLEDDHTCSGSFSIHNRAMSQLDQSSSSSNSSESDHDSQDDEDSAELNENIHVNARPKDQKALVEDTQWRSRQTQRRSRKQRRTSLTPL…
GN104ID162_000082	000000F	472035	473196	+	hypothetical protein								MSDFPAAPVLEALELLKKNYAESIRTSRRLAYHKENVKVTQEDLNQENELLDELRSSFLPSIKHELKALSNALDPPHNSSEFPRPNVELSLDTLSNLNQIMQKAIQCISSAPLQPLDPKHAHDHSFKHCKAFRRFDLRNRVSRVESNLISVFWSYSRLIESWKLSSNLSEDPEYRTPTPGEETWQSVVQAFHEELEILANITGPHQKNKSIFRRRVVEQARLTVPVIKLLRILFDKILNTTIRQLPFTLDTELNSDTLHQLNIDPDKILFSCLVHVTYLNESHMSHSTNDHSGWLRGRTDGLSRTVDSYVVLLALYIIPLSSKIDRCSLQTDFKAWLSEWQRLWQTAKDHLLGAMCVPEEN
GN104ID162_000083	000000F	473401	473760	+	hypothetical protein								MQEKAGKTEVNFLQPCPPINKKQAPIAPGSLLDFLIICKIEYPIRNISVATGVGSTDICRLVQGEQLGMRR
GN104ID162_000084	000000F	493577	494390	+	hypothetical protein								MREHRVVHDRVLRAWWRGCARGERSRRAARSPALISPTQTRPPHGVQRYNDQGGRKHYLKKSFSIDLVFEPSPSLACCNSSIFFRSDNIWLFIITSN
GN104ID162_000085	000000F	495739	496174	-	hypothetical protein								MVEMWLVMSNECSWSVAVRVYAYLSENLQTREELRKDYRLSRISLNPLPISSRLLDSRITSTARLDFEDSGGAWIQLKWRLAVVSLSLYNLMCPFFES
GN104ID162_000086	000000F	500519	504548	+	hypothetical protein	EOG0926312D		IPR001680;IPR006594;IPR015943;IPR017986;IPR019775;IPR036322	GO:0005515				MDGDEDRDVGGLGGGGAVRAGSDERLAAASVVGSPGRRGPSAGPGHQRPAAHPLPPSSANTPLQTQDRSAASLHPLPTASHPSTTAHHPRPPPPPPPSTLEQPSHQRPSADSQRPSKRPRYSPRSMHSPDIHPAEPPNDDDDDAPRHRSSHPAAPPKNLTQDFHSLLKTFSDGLRALAPHLISPPPPPPPPEAAPDSHQSLNADSLSLDHPTLSHPLPHPLHPPWPLISDIDREEIVRLLLQSLKEIGYPAAAMTLEVESGFSLDPSPEITSFRQNVLNGKWREVDALLLREYLRYSDQSDHAPINPSPLSPVFNKHDSCDSRIAQSLFGVDAHVLKLARFLVIQEKYLELLESRQIRKALVVLRSEIAPLVTPPSQNGSASSTQKPKSPPSGIGLPFT…
GN104ID162_000087	000000F	504735	505343	-	hypothetical protein								MSLAHEVCAHRPNCRGPGGRGGDTLQALPPNHADVAQTSHLLAIGLGRHHASASADAELAEEEPSMALKAGSGRHNTSPSQRSPVYSTGGQVQILTAAAALARLRLLASERARVKYTNGLGHHPRLHWPPPPNTHTTYARPRPTKDKLKQQVSTTG
GN104ID162_000088	000000F	505641	505713	-	tRNA-Asp
GN104ID162_000089	000000F	505968	509688	+	hypothetical protein			IPR001394;IPR001607;IPR009060;IPR013083;IPR015940;IPR016652;IPR018200;IPR028889	GO:0008270;GO:0004843;GO:0036459;GO:0005515;GO:0016579;GO:0006511	C19			MAQSGLHPLAALLNQVNLPTARSVVYREECTQCFDSQDSPSGIDVCLTCFNGGCVHFKHASNHAQKTGHRLAMNVQRTRKPDSHQRSPSAEPPLKKLAITEQTEDQFDTKTLLVHYASADERKQFAFSDVAEPKIEQAAAAILSASSSAQASEVKAWEEEIETCRHVVDLSQDPNAAPVAQASATCHACELSSNLWFCLQCGSLGCGRPQYGGSGGNGHALQHYEQTGHCVNVKMGTITAEGTADLYCYSCDDARADDRLQEHLAHFSIEIAKQEKTEKSMTELQVEHNMKFDFAMSGEEGRELHPIEGPGFTGLKNLGNSCYIASVLQVLFALPPFQKRYFQGIFELHSSTCEAASPADCFDCQMSKIAHGMLSGRYAVSRCTGEENGARDGSHVPAQ…
GN104ID162_000090	000000F	510686	511415	+	hypothetical protein								MWFSAIITALILTSVTHITLIWAADSIDPHRITVINKCKDEFSMRIPGRGIFSSEAGNVKLTYIIYGDFKNVTGAAAVGNLADCGLFENTAKGPCTTAVFSLNNFSSTAHIDLVPPHKYNYPLRMKMTNRASQVECGSANCTTAVRKNGSISKGQEIQDPAELTGIILEFCY
GN104ID162_000091	000000F	512198	514434	-	hypothetical protein		PF00909	IPR001905;IPR024041;IPR029020	GO:0016020;GO:0008519;GO:0015696;GO:0072488				MSWLIVPGFAFVYSGTVRGKNALSLLLLALLAMAVVSLQFWFWGFSLAFSHTASPFIGNFDQVGYTGVFSEPDIIANDRIPTIVFAMIQQMQASIVGAVSIGSAAERGRIGPTIIFMFFWATLVYCPISCWIYNPNGWAHRWGVLDFSGGVSMELCAGMTGLAYSLFIGRRRGYGIKMHPHNVPHVALGTTLLWFGWMGLSGGGTLANVRGAMVMLNTHLSACAGGVTFLVMDFRLERKWSLVAFCLGAVCGLVAIAAPAGFIGPSSSIVVGIFAAAVSNLTIAYRDKLPWDDGLDIFAGHATSGIVGVLLTGIFAQKSIASSDGFTVIDGGMIDRNWKQMYKQLAWVAAGGSWSFIVTYIIMFIIDRIPFCSFRVDSESEVKGIDEDQSGETAYAPDA…
GN104ID162_000092	000000F	514753	515152	-	hypothetical protein								MTLYPTSGLARPSAPAPASLNHHLRTHPNPHPQPLRSPPSTKRRTQLSGVRLPDPHLARGPRDDDGASSDAEDEHAGDAGPKGGRVRREEACSCLQRRCARQSKASATNTAQACQLSGFLFGQGQPSQANCK
GN104ID162_000093	000000F	517416	517905	-	hypothetical protein								MVQILNAPNTDCADFSSFWADHLQVTGMASALEKSQVLVYTVYRQASKSRSVMESLGLDLLGLIASASAFSSRATVSTTELICAVLDTQPSIADAVFALLPVSSSSRSLPRPSHPVYNKFELITRKNHHECLGL
GN104ID162_000094	000000F	518332	518797	-	hypothetical protein								MDIPRVDQWPRKPTLHIRLIQPSNNTAFTKIKVMYLKTPTLICLALIIFFLCGLLPWRQTSAIIMVIHRTSSDAEDTHTTSFNFGLLGLCYQAARGHMLHCTPVAFPPDYNTTISQGGKEMIS
GN104ID162_000095	000000F	520046	520526	-	hypothetical protein								MYVLHLESKSSPSHCVAIDTAIQQGLPSARWRLHTGHQAGARLRSMAGTHRHPAGAPLRSMAGTHRPSSRGSAPLDGRYTPPSSRGSPPLDGRYTPPSSRGSPPLDGRYTPPIKQGLGSARWPVHTAIQQGLTGWPVGTGHQAEETHLDGHVYSPSSPL
GN104ID162_000096	000000F	530238	530854	+	hypothetical protein								MTAAGAHQAQQNLIPRVYQSVHHTGPPGQAYLRSNAPNLRVWTDICILEDIFSLKPEAEGGHQRHPQADSAVAANQLGQVINWHNIISSTEPPPFNPPLLAEATRHEEHGDANLLGDDFDPLAGYENKDWVIVVLKKLYNLVQLPSSIALTKLELPGNIRPSTH
GN104ID162_000097	000000F	545883	547212	+	hypothetical protein			IPR000608;IPR016135;IPR023313					MSANRRIAKEYTDLQSNPINNVTIEPDENNVLHWTGIMEGPVGSCYEGGKFKIEATFPLEYPFKAPTIKFLTRIYHPNITQEGLLCIGLLKPDAWKPSIRIEHVLRAIVNLLVEPNPEDAIVASIAEQFDKDYELFKSTAQEHVRKYAT
GN104ID162_000098	000000F	547724	550085	+	hypothetical protein			IPR000237;IPR036370					MAENIPLPDSPAPSSSAHNPAENNQHIEAEPPALDAIIQALLPILSGQNTLLALYQTLNELAQKADTPLTDPTSQLLNSLAERHDQLDRLKVCDASNPANSIDHQLKPDQPPPPDPPDETKAQQEQSRQEIEALKTELETTQAKLKQEEEKRAKSISLLRAVRQKLVQTEKDKNALESELNESNSNSSSKIKELQADKKSLEDELSKLKISQEQQLSKLRHSYERENQSIRSQFERETASKKSQFELDTITAKAAYERELTNRNQKIVQTEARLRDLSAERDRLFEQLQNRQAELEDTRAQHDDLKGSVDELQHELTQSQNRVHVLCEEIEQLVHKQGSTLESDQVIQMLKEQHLHETKTLETRIAQLEKERIDVENELGESLKERLEQIEHLRNQARL…
GN104ID162_000099	000000F	550356	558195	+	hypothetical protein			IPR012337					MVRCCLSSLQVGFCHPPSLMYHSDDFESSVVSSSDEIELVKRNSPGRSYPPRITFPQRSPPAVSTSNHSGRSLLAGPRRRLAGPSRLLRLASSAGRSLRGQPAKLLAEQVQVPGQRAGQPAGQAGKSSPRGYFYLLGHQDDLLAEQVQLQVPAPAWPAGHPAGRAGKSSPRGYFYLLGHQDDLLAEQVQLQVPAPARPAGHPAGQAVGMAKRYPVPPRGYRLYLPDTRPAVPGAVLAIQQSYCSVLKAHTGAMYLGVDVWQSPNGFDILGVVIYRLELHETGDIDTEATLEAMPLDFICLSQSHTSEYLAETVRLVVEKFGIQQKIWGIVSNNASNNKVMVNELKKLKLTCFQGEAQWVRCFAHVLNLIVQSILRPFGAQKKAKSLQNPTTTVPDGSDT…
GN104ID162_000100	000000F	561397	562455	-	hypothetical protein								MIKVALMNFWLCSWQCLAMPGKCLANAWQMPGKCLANAWQMPCKCLANAWQMPGKCLAMPGKCLAMPGISQSQCDPAIQTVRAVTLSTSSCYFTVAGILLFKFKLDKIPQSKKIIKIYKIVCLIKQNHWLISIKDKDSRTSKPAQSWPPSQCQKVFVLDHSNVPEINHTPDCTTSASNMGASNAPSRTTSSHRPAGTVQQTSPLQSRSRSRIRGLLIGPGRSGEHPSGKYSNQSRHGNHSWNGLTSIRLGRRRKQPAPSEPPPAAQEPQLYLSHSANRLGKPSPANHQLSPTTNPGTPPA
GN104ID162_000101	000000F	566565	568079	-	hypothetical protein								MPPLHCQHISLGCVHPLTQGFCHPIQTRLLRGRAKIGRLSGRGIEFLDQWPAELTSPATNRAMEARLTVQPSFHMIADDFESLVVSSSDEIELVKRNSPGRSYPPRITFPRRSPPAVSTSNHSGRSLLAGPRRRLAGPSRLLRLASSAGRSLRGQPAKLLAEQVQVPGQRAGQPAGQAGKSSPRGYFYLLGHQDDLLAEQVQLQVPAPARPAGHPAGRAGKSSPRGYFYLLGHQDDLLAEQVQLQVPAPARPAGHPAGQAGNSTCSEQVDRLAKQVKARREATFTCSAIRMTCLPAPARPEGHPAGQAGNSTCSEQVDRLAKQVKARREATFTCSAIRMTCLPSRYSYRYLLRLGRQVILLAEQVKARREGTFTCSDIRMTWSPSRYSAAPARPAG
GN104ID162_000102	000000F	572577	573098	+	hypothetical protein								MESVCKLQARRAALSETIVILDGFNFKPGLVVQMFDQFEPFFQAFAKLVLDMDLVLFKQRNLDLKGFGLVEIFLFQNLDHLIGFGRQALFVDQLLYFFAEHMHPILVLGEFVLQFIHTTFEVVGPRVFKLSLAFLELLEQPFWSLSANSS
GN104ID162_000103	000000F	574068	579440	+	hypothetical protein								MSTRRTTSSNQLLPLTDTEAIIRAANKAKRAAAVAEKQRQATLPIDLPSAPTPNPPQTTLSTSQPATTATQALTPNPLEVHSCPPSLSTSLTLPQAIGFPSSPTTSFFSVESNVGPIIRAWSPIEPTTIKPPPPPTKPFNPLLSTPPALPPPPQPQPKPTTPPNAPFPGPRPSAMSHKERPTTGNEPPTDVSQTATSGPVPSADHSFAAQLQSAMLALQQANLDAQRAADARALAAQEAAEERAKADAERFRLAQEAAEERARANEEQLARFQEALIRATSNQTAPPRPTTPSDGHIDLRRFRTSDGPTYTGPYQETEPFLAWIQGLEIFFDTKKVTATDDKIRIAGTLIKETNLLSVYSNEAKKFLQKSWHEFKETLFDAALPVRWRQGLKEKIQLLK…
GN104ID162_000104	000000F	578655	578730	-	tRNA-Ser
GN104ID162_000105	000000F	588527	589106	-	hypothetical protein								MRAVLLTQSPKTPLPPSSPNLPPSLITRPPSSISCFNKTRSLPLTLFFCPSSFATSVGKPSPFSASYPSAMSSTLVLASLPHFNANTSTARLSSGPASSSSSHISLASSPCSATSAGSDLQISHPHLCSTTKLASTLPKPSAPSAAPPLSASIRLKQAASCSERTPTNNTTIPRTPSATPFETPLLTRPPRN
GN104ID162_000106	000000F	589324	589817	-	hypothetical protein								MTPTCHIVRYSPVHFLHWFSRELTSSLSEPERFLCACSTAHPPSAPVKGHNPSTFFLHPNTNNSALSVLFCPFRSVRPFQNYNPFHLLACSNPSNLLQNLWIFFLSSTTPSPSSHCSAMTSKEKK
GN104ID162_000107	000000F	594766	595417	-	hypothetical protein								MDLQSTRKLCFQNNGKPPIGGRKLNSLYSSILPKSTSPLCCSIYLLTQTLLELNLKVPSDAWKQIPSPDNLNSASSLPDSILLHPINPIEATTSNPVSEKIPPIYRPIFLKDLDRSGFPGWKFAWEEPWDARWNQLLCKFILKHWRYAHKTGALQGFHLDPNETSDKIICTGILHRWFLGRQEGLRLGRFLPKRRGEKKQSEKKSKLQLQVRNQSK
GN104ID162_000108	000000F	600930	601397	+	hypothetical protein								MASNPTNSSSGGTGAPVPLIGEYNANQSQEPLSKDKEMIASVVASLIPKFKVQASATPMETDQGTAAQGESSNTSSQPPSLPQDPQLSAKFIVEQSQLEKSIAEEAAGKKQTQRRVKSIAKRTTTIQHFEPIS
GN104ID162_000109	000000F	601739	602638	+	hypothetical protein								MTFDWTVKPMDHSPWNLAVIEVMGKKSVEWLSTTMKMSEEEAAQAPAIIQRWLRGKCEEIQKFGSVDVTKFKSDKKSRCAMAAKLYPNNHQLAVVLADKDTHSNIEEGARALVQTTRILQVWWSDSLTTILHGLDKMVLAQVQNHKTKSVNDNVYGHFKSSHGHTKGINGVPCNLPTNFYSNAWQNRLCKFEQDTVSQVPPFNIKDLAKGMESLVALNPQSGPGPTGSAPNPAPAPQPSPANPKTGGQPGPSGTGSMHVD
GN104ID162_000110	000000F	603580	607065	+	hypothetical protein								MTLPSPKNPSPDNTPKLQDTVTPSNHGTPPPTQAVLDMNFPSCAAPPAPILPAPLFQEFSRNSNNPTLAAPLNPSEPILDMEIQQIKSEEFNQKLNEAKQATLILRCLKLPKTTKEIVNTLEKALTSTKGTWEETGEILEDEEIKIHQSSTKIHPPTTSTASKQPTRKKPKARKGNSVKPFNLLNPKPNSSPTITGPIGSDQTAPPPQPAPDVSSGQPAESTLKDIQHFSDKQHQHSEIPAGDQGQTNTPADQLLDPSSVPPPNPLSEPVPPKQEPPTSIPTSLLPSPHPPSQTPGVPSASMSSLPHRNQPPQTPSDVPPQPTTNSESALPTTNNPLEAGDKLPNNTSTPLTNSKLLIIKSVDVRIKLVKLHQELDGVKPNWNNPDFHFARTSCSYSLW…
GN104ID162_000111	000000F	631102	633363	+	hypothetical protein								MCSTPYLLIRIRKRVRPNQVSARWARYQAKAELSFVLPTEDDENPQDPENTKQAITAASGSKATFSYFVPPTGQHNPNPSELLTSQATLKASYRGLSFGTCVIAPRGGPGFCKFQTIPFPKMLPDELQGLEKLVCFFLDQTNYVSPVKNNGPLMGGWMWACGWRKSSKKEGFGRYCLAAAYQEANEWIATHLQELAPCAFKEYCETLIKGNLPSMAHMEYPTPYNMFDFASFFTFTMHNFFNGPHQDTNANTWTLVCWIPIFNPKTSNPDDPILADNGFSMIGGQFTFRDFQVYIELNKVMSEKMLNAVVAYIEGQTKVAGQKQQVEYAQNHIAKQNSKNLENKLLIVPVLRSFVFNI
GN104ID162_000112	000000F	646335	647086	-	hypothetical protein			IPR028133	GO:0005869;GO:0007017				MLPATDLPPMLDGRLSLLEDLLGLRSLLQAAWTAGGGEVSLPPPLLVTIAKLEHQLSLLTQPRHLDSISRRVKVIVTAASSPTPGPSPLPSPAGSPSSPATKLLCPLPRPHQRPRRHRPCAPLLPLDALHKLDRLYSLLPRLEPLLPLVPHLLSRLRSLTHLHASADSFHARLDDALNGLRATSDRTAYLSKLLSTIQNNANANHSLVDQRIDGLLLALDRLKPS
GN104ID162_000113	000000F	660023	661266	+	hypothetical protein			IPR031238	GO:0005779;GO:0042626;GO:1902001				MDDPPAVPEQQAKEARHLLFIYPPATPHPTAPLARPRPRHPASLATVTALVVPSTSPRQPTRHSLGTLRDQLIYPDSRTDMATHGVSNDDLLRILAIVDLDAIFQREGGWDVVWEWRDALSGSPSADSTTIPPSMLFSTNAHPRSRLMWRRSCTNTPPLARDHSADGIAPSVAVEYDGEGGYCFTQLDAEKRLALQEEKQVGSVPAPVCLVDVFDDLDTSGCVRDLPTIFDSCNHSADSVHQPPLRLACLPAHLPMAPLNLFSSSDDNNGLLLRQASSFSLPVSPAQKMASRLAAGLPSPSHYPSPSPKPNKNNSTIITISSSNSPTSPKPW
GN104ID162_000114	000000F	674622	675432	+	hypothetical protein								MKIKNYAREAKEKKLKANRKQYLAKMAAYGNTQTTTNATTGPTARAPAPATNPANAPAAAPAKAPAPAKGPASTTAPTPATVAAAATTTAATTINSAVPAATTAAATKQTIPNYEAPSRLQQDLVAAKELHNRVKNLQFSAIQRKELTLATPEATPAPPKTNGPPKDTPPLSLENNTAMDINEINKMILNSLEPTQKPLADPDIKELSNSEQI
GN104ID162_000115	000000F	722419	722494	+	tRNA-Ser
GN104ID162_000116	000000F	732645	733011	-	hypothetical protein								MIPAKLRKYNSGWGEANPPLETQPGDLPGVQSSTSYLFLYLILLQSKPTRPPVPTPSCHAESQRHIAMPPTAMTLQSSLAQPPALLAILPQPFIVSSGTATHPSASSPRHHQLAQLGLVYD
GN104ID162_000117	000000F	735464	741344	-	hypothetical protein								MDDDANEDAGTDDEMDEDEDDLSHNTSDNSLRGRTDNEMDDDVDEDDKMDEDDYLVVDWSSEDRVSRTESKARQIGPRRSLWNMACPGPSNRCPSPGSEDEMWSGDDGKEDETRDSKMAAFLEDEWVPMSDDELNSSRASRLARKKATVPQDNNTPPPEGKAFDPNTDFTTLSTTKLKRLNTSDLPRPDLAKCSAIQPPQFSQAHRSTIVLKTGQGPFDETLQVVEQIRDELNKQEEPQVRKSPQGLSNLQQTDLRKFLWLHCAVLLGWSSKVKKFPRPATKGKKSEWGHPLRSLSTQDSNPYIHEAATPQQITIIKKMMHQAGIRRFAPNFMEPPNSNNNKFLWDLAIDVFVELIECGEYANVDVYLQQRNIVASELRKYVRETLARKYKKENLWNQD…
GN104ID162_000118	000000F	745146	747820	-	hypothetical protein								MPNQVSLFFFFLYGRATSFSILAPNFTNNHHLAPPPPADHPPIQPPRPPKPYFDPDPPVPTWPILVAQLASGFWPLLHQQPPPSPSTTPITTTCNPAYPDHLPPPATQRWTMILTPESTPIRSLGPFLTEPKQQAQILPHGNQPTTPAPETPPEASPRSRHSLQEVQEIIEGMQTRHQYLSKAHAAIYGLGPQMDSYHKLYMDAIQRFITWNQTRMLEAKAAGRTFVTGPIDILPETWRPPSKPYAASELPTAICRRTPPPALNTNLIWDTLQRPQNLKVFPTFILDPTTRFSLVKRIKFNDDSSDSNTSGSAPDTSRESTPEQTEDASASHVRNPAVAASATSADSGPSPSSFEQAGGNVLALAEGPAAMSADFGRAPSTGKNDLAPEEGPAAPATSA…
GN104ID162_000119	000000F	752926	753247	-	hypothetical protein								MLISTRTHSSSIRAALRYLLTICTKHHSQEDGRLILALPDGPRPQPQGLGYINWDSLCQAYSLRKVLEGLAVAGIVPTLNRVLIDNV
GN104ID162_000120	000000F	760872	762387	-	hypothetical protein			IPR001878;IPR001969;IPR021109;IPR036875	GO:0008270;GO:0003676;GO:0004190;GO:0006508				MVIIAEEVIDRVMKRNKPVYNAPNRSQWRNDPAPEKADKPTESSSKSNPVSAPEKEKLVCHFCKKTSHFSRECPKKKNRINNVGMDDDDDPKSDNGEDQGEPQKSESELDEEEENHRTNHMILAMDNGNGTNYDPLIDFDFGAHAVECEINQDFSIAEIQAETHQPQTWDKSCQTSHVEDARLMKCKPDRGKAHLTGKANLTTVFIESKENSCLLDSGASCSIISNTLLDSILPGWESQLMPINHAKFHSCSDQLQQTGIIEMALIFPHTKGSIRILAELVAMRNAEINYLILGNGCMSLYCFDITNIKERFFTIANESKRKKFSFKSHHLEKMSPSNEISAVKKSHLQLQQFIVEELCEAKFSDKLTIEQKDKLFEVLYKNKVAFSNTNQPLGAIKGH…
GN104ID162_000121	000000F	764248	764598	+	hypothetical protein								MSNQQQSGRNEPSGQRLSNSSAWSGRSSLAGLNGQELIDAVAASIQNTPAAIARIFGSSRDVVDGNHQNSPTAAVVFLRPGLSRDEEPQPCCGESERCM
GN104ID162_000122	000000F	775688	776752	-	hypothetical protein								MPNSNIWKIIKMVFGRTDQPSKSEPYSLLPKTPYHHQLREAALLVDSILEQHNQSPANPPPFCVRFPTNQEVLSLSMEREKNCRLLPSDRMLVVVDEHGVCVGIGVPPLPGHADGNGLWISHEDQALNSLNKVASVHNFDQSIDNLVQSSPATQYVPAPTPNPPTGQKARPKKTAETLEKKKGKNTVSYQQYGYGLGHKKSAGMGDFKVQLTSNGEAIDLAAVQGNGTDWQKPKVEPTLPLPQSTSTTEASDSMVAY
GN104ID162_000123	000000F	784599	786516	+	hypothetical protein								MLAQTKKESKTRSDNRFRYPTEGDLPDLDETQPKQSTSPEKMKQQQQPAQPPHPWIPVQQHYPIYQQPSYYWPQQQQQYQPAYQQSDYPPGFIDDNELFYDGNQFFTFLRKYKQAADWFGSTKFQRALQIGRFIQTEELKCQIEDMDGYKECDWDTLRTAMIDTWGEFDASVLYTKKDLFKVAGQQAQQGILNYQTYRRYLGKFNAILDYMMESYQVWKKEEARKSGKYEVIEWNHLVAATETEVIRIEEVCWKQIQHLQKKLTELRKQENALGLNLSPDYNYPLEFSEKPLKHVPEPAMEITHPVTDMVEPITDVTKPTSELTETETQTYSQESVFETTASTIQLPDMATNQKPSTAYFMDTVMEPKHTVIEILEFDSNGVNTAISVNQEEISDQSVQ…
GN104ID162_000124	000000F	789005	789898	-	hypothetical protein			IPR002523	GO:0016020;GO:0046873;GO:0055085;GO:0030001				MDDPPAVPEQQAKVGRLLNPFATPTIYVQVHNRPSQDSATTHFNGNLNRNSCASSYAVLVTKNAKPRSGMLLRSDDDTKASTWWLNVLSPTDQEMKLLSKVLGIHPLTTEDILMEETREKIELFRNYYLVCFHLFDQDPYSPTYPEPLNIYIIVFCKGTLSVSLLALLYVHPKK
GN104ID162_000125	000000F	815611	817982	-	hypothetical protein								MEEEFWDEIRKSYDTNKNTSTIKEILQSNETIRKLVQYRRQVLLLQYISYRSQIPLRTIQRSGAVSSRQSDLRQFFRSDARSNPERARTDRPITDPAPPDNGVADLFDRLFRRTGNTATGTGSAPVQTHRSAPSHHSAIDPALATDSNEPPIDPALTSSTRRPHPVVARLIADVRSRDRSDNGSTTTAEVQRDLTRPGASTIGVERILTGDDRPDTVVGDNQSRRRRASSDSDSSIEITGTAKPPIVPPGEFKRGGGKKILGANDGTPIADPPQLQKSLSGGPGGEQSGSDGDLTGASDHDAQQARDNDRAGVLARGGGGLESSQHAPAKPTSSSAAPTKPPSSSTTNNPSSSPSAPRATSAPGVRETGHQPSTGPTGELGARAGRPTGPEHADATPTE…
GN104ID162_000126	000000F	822043	827993	-	hypothetical protein								MVHACERPCGGVHALARPYRGVHALLHFIKGVRSHTPFSKGVGDGLPPGDGCVFINTHHSTADWRLLDPLPLAPIVVPGADACQQLPESSETANKHSHHQPDRSTADPSQQVSPNSDAANKLPDQQPYRNTANQSLKDPPLHTMPSPDVRIPASRLGKRLPTASMESPRTAAAQPWPRPSCCSALAQAQLLLSLGPGPAAAQPLPEQEWALINAHPSPGGTPTPTPFEKGVWDRAPFGPLSRACKGVSIILYYCITPDLQGSTGIYTLDALHLTQLESAYRRIPTVHTPLEPQPSSRITVTPVAPDLEQLQTILDRQSNRANLADQTRSDIPSLQIPKALYKCINTFPPLVEPLFQEFKRTSTPRRLSNQQTKLIPFCATISAFIQQKFRPFHRQEKIP…
GN104ID162_000127	000000F	829544	830892	-	hypothetical protein								MGLRMESFHSPQLLDISPASTSFEAAMASNAQPGSLNTIPNKLFHHPPDRNTAGQSLLDPPPLPSSVVPSGDASQQVSLSSEAANKPAHPQPDHNTSDQNLPDQALNKPADHLPNCSMANRSLPDPLPLPPIALGADVSHQVPPNSDGANKLADHGSECSAADQSLLDPLPLPPSVVPGVDASQQVSPSSEALNKPAHSQPDHNTSVQILADPPLNKPAYHQPDHSTANRSLPNPPPLPPIVVPGADAFDQQFPESSETVNKPAHHQPDCSTTGQNLAEPPVNTPAYHQPDRSTANRSLPDPPPLPPIVVPSADACQQLPKSSETANKPAHHQPDHSTAGTAASSLGTGQATAQPLPEQERALINAHLSSRGTPTTMPFKQGVWDRAPFIKGVHAPT
GN104ID162_000128	000000F	841480	843330	-	hypothetical protein								MKSVDAGTEKEEWPDPKKLLVPDLKKHLKNHGILFDPKVRHNKLVEAYKENKTLSLRGNPSTVIKGREKRTFKPDDNPPGKTSKCPRRGQPATKPQAEASADSDRIHKWYSPHRLNIESLKQILTYYQVPIGNLNSWEGLVPLYKELKDSHEAGRATTDQPADAGASSGAGSLETDSLPQPNQIPPVVSKTNAQPGTIGLPESHKTQPLAESSLPPVVSNTNALPGTTINGQPDTQQRTASSLPIDTPNGLPRPDHVSPVILQPNTQPPTNANGQPEPHSGPSCPKRWAEYSLPEDAPKVLPHADPVPTVVLKTNAPPGTTTLGHPDTQRTDSSLPKDMSNGLPWPSHASPVISQTNSQPGTNVNGQPETHSGPPCPKQRAESSLNNIPLLDPAPPVVS…
GN104ID162_000129	000000F	844193	846971	+	hypothetical protein								MYVRTVSPNPGNFPYDPRLVGKSITQIKRILGGLKCLIEPPQKLKLDELTKFATEHLQAEPDSDLSSELSSLPKSGSKDGDNEAANNVPRTRTGGGGPIPTKPLQTPRGCYNLKGMRMPGLSSTSGPQTRSSSGVKTPGKAKSPVVPASNTTPTNHPAPRTTKPRVAVPSDPVSKQTPAEQPWPNVNKSLKIWRPGMPLVFQDGPGKRTTNTTHQANGKIGFPTAPYPPPNTQALTTRKVSIIDTPVDRCQSEPLTPSRPQDQSPGPFTSRPDSGRTSPIRIDIMSCGIPTGAAPLVMKPEDMQILTTIDFSQPLLDDANSGMPDIAPAIYMDAPLDNNNLPIPDAVSSLCMTNIAPDIYSDAPLDVCNIPIPHSVLQFTTPSPLPKKKEQIGPSQTPC…
GN104ID162_000130	000000F	853066	855597	-	hypothetical protein								MPTTPPRRPEEGDVPRWTVVTTPNGSRPPTLSTPSPGHNRTYGSSWGGWAGTQTGGLDEVHPAEVSTPVNRPSGNIWAGQAWMQALLTVADALLTMKEALLTVAEALLTVAEALLTVVEALLNVAGHY
GN104ID162_000131	000000F	856156	856773	+	hypothetical protein								MVVLPLKRLNKNATPFVPGPPPMTPPTPVNFKRKEPNQLILDLLPFLESGSLNIRLPILPSAGSSTLITPSSPADHASTNNLSSDQLLSPKDPAICGHWVDVIEQSSAPMVSLANRVMEAKALPTIVYIFPSFCLFTEM
GN104ID162_000132	000000F	894484	895030	-	hypothetical protein								MPLPPISPNLPPSLITRPPSSISCFNKTQSLPLTLVCCPLSLATSVGKPSPFSASYPSAMSSTLVLASLPHFNANTSTARLSSGPASSSSSHISLASSSCSATSAGSDLQISHPHLCSTTKLASTLPKPSAPSAAPPLSASIRLKQAASCSERTPTNNTTIPRTPSATPFETPLLRRPLRN
GN104ID162_000133	000000F	899131	900003	-	hypothetical protein			IPR032816					MHQKKYLGPINQTAKDYEERIRHLEEAVHILLAGREPSQLLFGLPSQFQLVSNAPLAEITGSTAKKITSLIPTRFSGIAVKFTLSAAIHSIPQLALPDSLELIQSQISHLRAYSRSLPAQALHLALVFSLLCLLTALDSYAAYLLARTSRRLILRLIPRPPLLIQRVVDPFRFEGFPNRFNTPELTSRLLIARFLPIVPYAALNLASGVLELPLPPFFWTLLIVSLPYSLPMPAYHALLP
GN104ID162_000134	000000F	903833	905978	-	hypothetical protein								MTGLFKPLGKSIPEAVRANQYGNVTTLRFLQCAGAANNKNKDFEIKLSTNTALNNVLHPAYIYYLTGKFIPLNNSSTPKLTYVQETVAPVMPVANNTLKFTNRAAFNSLGLVTSCQEVVTASGDGTAQLEVIVSHSNWDPQERAHKRLSIKYIVPGSKLQVKTFNLFIVGWEVKIAGRLVDFKMDTHMAVVVVSHVAVTSGHQIGISSSVPSSSGTNFPATKPERSSTKFTPKTTAPNQSPTLVPPHKFTTSPVLPALKPSKGKGKAHNPLPDPSKDGQTASEKEFDKESKEEVIPKRRGRPCKDVLKDAAKCMKLSLKEPQIKQLSLPVKRSPFNYPKMPLGIINTPGKAVTTIASNSEHHEAAIANASNTRISFSTCCQKNKVTLPTTKMDEFAMSH…
GN104ID162_000135	000000F	906651	908358	-	hypothetical protein								MINGLELGDSTSVSNVTGLNDHSALINNTGATTSTPNHPSIEDNIGITSTALTHKEYYNSNSSRLPSTSTRRAAKSVAITQRLATALDFCRPSHHPIDLYPAPHRNHPNVLTFKLRHHPSTQRMANYQLALPRHGNRPPPPLLTVDFHSCASNGQRLHSQSSKLWMVDPTTEYPDQCSLNQTFSLVAPAQSTI
GN104ID162_000136	000000F	908514	909052	-	hypothetical protein								MSKPLEAVLTDHTKAANDHAIENWIAIKKLSQHLERIQLQHLVRNLECCLAETRKRLELLQQEFTDKVTPMELSINRLEFHVLEHDDCFQKFS
GN104ID162_000137	000000F	920800	920875	+	tRNA-Ser
GN104ID162_000138	000000F	926917	928269	-	hypothetical protein	EOG09263V60		IPR002994	GO:0016020				MRRVEVAISREHHLAQTENHLSLTPMANASRSFLLPGSLLHKLQITTHPTRTSRLASCRLGRFSCSPNRTSRAGSQSSGFREPLDTSSWKPRVNRRWTPMTLVLVSVPILTFALGTWQVQRLSWKKDLIKDLENKMALEPIGLPKHINPKVIPEFEYRKVKLRGRFDHAKEIFIESRTREAELGYHLITPFYPDNGGEPILINRGFIKREFKNPQSRPLSRESADIEVVGMLRKQENKSFFQPSNSKGSNQWYFVDIQEIADHLGTSPILVDAITYANSGKLKEMASKGLPIGRSPQISLRNMHATYIATWYGLSAITSVMAIVLLRKPMSGKSRYTGIN
GN104ID162_000139	000000F	928308	929562	+	hypothetical protein			IPR010754					MASVKVVSLLIKTLSKPIANRLKISAQEHPKFRTVCVGLAQSLHRYETRLAAGLFAKVHPVIRPLSDTKAIQNGANFLSEAFLFSVAVALIVAENLRGRMQTAHRRDVVNERLTELETLCANIRTNQETLQRQIQPLLLLHTDQQEGEDFLQTSSRPATGGQSESSGPGSSGSADDRPVCLPTDNDERPSELTRPQPLADDQTVRRAELALGWIKA
GN104ID162_000140	000000F	929714	930162	-	hypothetical protein								MEYHHEAQQEVGLGRRYLQQAAIATQTRHCNWQVFSAHFPHHSENPLRCTSLPQLYASIDFYPWRVRGGRGRRHDGAPIAPRCIPKRVETKQS
GN104ID162_000141	000000F	930277	930914	-	hypothetical protein								MFASTPSSRGQQISISPVSSATCATFAAGIVGVSSQVRIDTTRLGVAATTLARTVIQMIGFEDALAALPPAIQVVIQAFQQNLQAQHEETRCLINTRLDDLDGQVADINRRVVNSELLLATLSAEVASLKDAANSHLQETIEINTRTQRRLRGPGGRRRGRRA
GN104ID162_000142	000000F	933121	935720	-	hypothetical protein		PF10255	IPR019382	GO:0005737;GO:0005852;GO:0003743				MTRKHSTCLSTQQPQPTMSHHQTPAALERQYYSDEEDDFYEQGVTDAQIPLGMRQEGYGEGNFNDQYIQQQQLLLAQAAVAQQQAQEAAVALSAVPEPVRKYIIYLHTTLLSANPQEIFAAYEGGWNRLTEKFYQKTEWPEADIIAPLVNNDEVFLLFYRELYYRHVYSRLQPDIDDRFHSYENYCSIFNYILNSEGPVPLDLPVQWLWDIIDEFIYQFSSFTTWKGRMGRKTAEEIQLIAENPQVWSCYSVLNVLYSLITKSKIQEQLAATRKGEDPDEVGGEWGARPLYRMLGYFSIIGLLRVHVLLGDYTLALQMMDDVELTKKALFTRVNAAHVTVHYYVAFSYIMLRRYPDATRSLTHILYFLQRLKGYHTRGYQYDAINKQGDRMYALLAICQ…
GN104ID162_000143	000000F	942495	943963	-	hypothetical protein								MHRQSPAAMRSSANLERMDVLLKATGISAHVTVPSCPPIKLDVEACYNQLSQSDDQRPEDVVMRQALELYCSLLSPATTPTQTFKSGYQSEQDRLPFTPSGVLNCEDEYRPLSIVFDEPQACDLYDAADLNRPFGFASGQNYLTQHNYLPHPTHLTQCSWSTPPTVSEHENSDADDMDDPFACYPLFHSLRLTPHSSYTAHEVNPTPFRRQSSEQFLEKDTHSYLSQEQIQTSAQSSISSVGKSFEIARESAADVRAQGSIAQSLARRSLYSAAVEPSVPEPKSTGRKQTFSMISFAKQRKVTPTNHGLRISGPMPIDTSHSASSSGTFSVPARPPRPPGARLLSAGSLSPPLEANEDITPVKHFPSKLRVPSRSSTLPQEEAFNPMSLPRKYPSRPEM…
GN104ID162_000144	000000F	944044	944575	-	hypothetical protein								MKPRGGHGRGDNQERSLFDSAWKTRQSLSVLILNQLNSGLTSANKTFIFLSFMSPASFGLHVLAPGWLIQAKVTSADIIISNINQTTYPFSSCACLSFPRPFGLLFQHFQPSAVAYQFVFGACQSFNSLRFQATSPNFFLQIIHIHILRSPTLAAPHLSISDSRTNTRHTKYSEAP
GN104ID162_000145	000000F	946865	949077	+	hypothetical protein								MSNNARVRPAIPSNQLLSGALPTNGAGNAIPIPLDCQYLNFSQSDHSNQTESLGSRFLEESAAVYAQTNLVSAHAPRDGSSPLDAEFRVHQVHQELFKALPITSSPRSSPARSTTSSTDTLSRFSPGDEIDESPDSDRLFDHEKASIKDSLFDKSSLIEFELGDLFDDGACDDDVLGRLFQDEEDGVYDDSSVFEFALGELDDIPVPPPGIDRSRPIEFFNLTYDDMVFIQNKLASVAFPPSSRGSATQAQYSAQPTDTWPPQRPQSHGPMHSSHQPFQPNLSISPSFSSTLNSHSSLSSQDPSPSILSPRSSALQQRLNQAKAAARIRSSHTSGTASPQPSNEILSPTRISLRENLIAHNQLLSPSSSDGPDVLCFPLTPPIHHLVRSPEAEQSCIPS…
GN104ID162_000146	000000F	957214	957576	-	hypothetical protein								MRTGESGPEEHACQLKLPTYISGHFWFGVGAHAASLLRSKAEHSDYWRESVRTIWQSCMAAGETPLGASRGLFRGREAPRAPVPRPLKRGDCVKPKDSP
GN104ID162_000147	000000F	958122	959571	+	hypothetical protein								MHVQSPAAMRSSADLERMDALLKATGISTPITVSSFPPVQLDVEACYNQLSRSQNQRPEDIVMRQALELYCSLISPPTTPTEVSKSGYQSEQDHLPITPSGIFHCDDEYRPSSLVFDAAKACDYDPATDPNRPFGFASGQNYLPQHNYKPHQTHLTQYSWSTPSTVSDHSDTDDMDDPFACYPSSHPLRLTQHSGYTPQVNPAPRRQSCEPTLQKGSHSYASRDRIQISAQHPMNSLGGSLGMAKASSADVRSPGTIAQSLARRSFFSSTVEPSAPEPKRPAGRKRSFSVVSLVKQRKGTSTNAGSLRISGPMPINTSHSASSSGTFSIPVRPSRSSGARLSTAGSLSPALEVNEDITPVKPNPHKPRTRTRSGTLPQEEELNPMNISRKYSTRPETKS…
GN104ID162_000148	000000F	959864	960429	-	hypothetical protein								MRDRVWGAISGLATRFSTRGGDALSSTGHTSKPFGARWLTPPAAAELRIASHKHMGNVTRSCSQWKLIEVHDNESGNVLMYKFIQLERTINKANNPK
GN104ID162_000149	000000F	963234	963699	+	hypothetical protein								MSAITQTAKGALIAGGSYYIIHAHIANRTDLIARSLQDLSQQFRTISDCSAGPNHHLLLPSSPFEPKPLSERIKLNWNRSILAFSQKAHQFNLSESTDRFIVFLKSKLETDSNHST
GN104ID162_000150	000000F	964590	966373	-	hypothetical protein	EOG09262SWJ		IPR008576;IPR029063	GO:0008168;GO:0006480				MFFLCLRAPISLFVILDGRIIIYFSGWQVSNSACSRLARESGRLDNTGRKQKMTSANGTPAPVEEPPRPDIHAGLAYWNSVAQQDLTNNAVLGGFGLGSLPRVDAMGSRMFLLTIRPELSKIKPPYQTSHNPSGGAEQKKNGGGRRLYRALDVGAGIGRVTGDVLLYLFDRIDLVEPIAGFIETGKRNALSGKWSQLKISDSESSEKAVRFWKKSIQDFVPSEAVAHLSSPSAPIMIADSCAIVGSKDGWNDGCGYDVIWAQWTLGHLSDEELVEFLKKCKDSLRPAASPHSTDQSDRALEPPTFEKDGGLIIIKENIYISKTDPDGDNFLFDKQDSSLTRSHQSFLRIFKLAGLRLIKQEIQRGFDPDLYRVNFYALQ
GN104ID162_000151	000000F	966793	967997	-	hypothetical protein		PF02330	IPR003428;IPR036561	GO:0005759				MISKPIWSLSRLAVRSRIPLSATLPARASPFLRSSPQACSQILSVQRHFSVGPVSRSAGETDSQLVDKLEAEISYEKDAESTEDPQWLKEFKADGTFQITDKPGSDEVTLTRKFGNEHIRIVFSCSDSETDEMNDELEEESEDDDKEAIGNCRIRTAISIMKPGKGGMVIDSSTDGASFDIENVSFYDDEKLALDETHESDWKRRGLYFGPTFIDLDEELQRSFAEFLEERAIGSELAAVVLDLADHKEQKEYVNWLDKMSKFIKA
GN104ID162_000152	000000F	968068	968790	+	hypothetical protein			IPR000268;IPR020789;IPR023580	GO:0003899;GO:0003677;GO:0008270;GO:0006351				MSVFASSCIPAADLGSLLLPGWPVTSASRVSRFPPTSPSRSSPEIAHRHNPRQPSSSSKEYTSMIIPIRCFSCGKVVGHVWELFLLIVQSGISEGDAMDALGLKRYCCRRMVLTHVDLIEKLLQYNPYERRAERP
GN104ID162_000153	000000F	973004	973549	-	hypothetical protein								MPLSTNSPSLNDCLIALPLDSRLRTQPPCQFSFLQINTTTPFKLPFTYWARVVTLKIWYNRKEPPSL
GN104ID162_000154	000000F	978590	978883	+	hypothetical protein								MHLDGWQTLSPCFHVVLKQERSLVWLVKRFPNNLPTTLTLLDSPSFFPGSCSCWFTGAYPPKTYDLTSADHK
GN104ID162_000155	000000F	982839	987397	+	hypothetical protein								MSKIAYCGHADRRAPINLTGFWIALKAVCFKLAFQKGGLNKVFHISLNQVGIRGRRGYNSLVARKGSADDEATTASSLARDPRTTRLQQPRRSQVIPCGRRGCILSSARVLVRKGSLADDEATTRCPQVIPRGRREQPPRPQGIPSGRRGCCSLVLREGSGRRGYNSLVSLKGSLPDDEATTASSPGRNSSQTTRLQQPCLPEGIPPGRRGYAVASSSGRPKLRRIRGSWGGGPTNHPATNNDEVDYDADNKANNDTSLQLGNPEFKIADIMNRLREGKEDWRNQQQEAQSEEQAPDMNPFNNQSLCNLNIPAWSTIQRAQKRIREYLQMEPKTKESVWGTPCATLSSISALCKEISNPLVAPHLNFYPEDTQGKNQFKLSQSRKWLELSRDYLPQMCV…
GN104ID162_000156	000000F	1000719	1001415	+	hypothetical protein								MWAIIWWKSSTSRFEIFGLYKKSDAIQKNQKGYTKLIKDGKKASQILWDLFSPLAKHELQKNQEFMILHNLPSFKDLECPLKNSKPNKSSLATTLTFTPVGFFNHPHQDGNDTPWHPFAHLLFLQIFRSRKLANGNVGYDVTGGPFIFPHFCFGVKFSPNIMFRFNFAQQQYYHCTLQPTESEYFTGLLMLAQISTKSLNIADKINEGKYGEEEEMHKASLSWNLEQAKNQ
GN104ID162_000157	000000F	1009678	1010657	-	hypothetical protein								MHDFLFLLFFTRSSLFVQETPPQEGEPKRRRTDERAAGRKASGRQARENEAPRPRPKPRRGRFGALLRFPVLARSVLAFLAASSGPSSPPSLPDPRLFGLLGQGPPTRFSLPYKFYKQKQTPPGLFLLCYIYLCSRVPRREGAAERPGAGFGRGPAPGFLALTCFVNARLLRRFGSIRAFVSAETSLVYTFLSIGGGPHAL
GN104ID162_000158	000000F	1010757	1013860	-	hypothetical protein			IPR001680;IPR001810;IPR015943;IPR017986;IPR019775;IPR036047;IPR036322	GO:0005515				MANTTPKTTASTTPRTAAARRSLPQSSPAAPDSINSSPASRRRSAAYSSSPLARTPSTTSIATSTSSRPQSLCATPSPLTRSSLGHHRQLLAKPRIPSASSLPPINQPSPGPSAPSTADQASTDNEDDDLVTQVPEQAELDAEMHAAIQTVIQTHARQLSGLRRVLSSADHGSAMTIHLLHAEIKLLQDRLEADQAEIHRLTALAAKQTLREQHAQAAQAPPRPQGSIVDVLSASNDLDLRRYFRTLPPPSRLHLLHLLLEAAVPGDISSLRRYLEQIERSRRDFIGHLPDDLAVKCLLYLDLGSILNARCVSHRWNEVVMGSGREIWRSLSLALTSRDDEPPRPQEDSSSGWFGLYKGLHYREENWRKGRAQRVVVLKGHSGSIGAIKLRGVTLVTGS…
GN104ID162_000159	000000F	1014192	1014501	-	hypothetical protein								MCTVFLYLYNFLDNVMQLSRSRGSFSSSVPSLMTSLYLLETFKWLRFPKPLDIRYNWGTIVQLVDSFMYNHTQPPSNHCKNSKPCVLTKSPLPQVRTSRGSS
GN104ID162_000160	000000F	1014619	1016965	-	hypothetical protein								MRRGCDDLLVFWQPPETRRVEKRKAFRGLPASLWPSRSTGASASHDGLRTQTAPAEPRVRQQRPHRMRPFRGPSRLWDPTACRMSIGSHPQGSSCGCSSARTCTPTCLPSWSCEQLHGGEADPKAYKTSGLSPLVSNPHPSPSTTLYIAPTTPEFLPSTSLSFQPAKPPTPAAMLSTVYVACLLATAAFATPTTHAPRGFAQYSQDAASADRSHASQASSTPWSNSMSSSDTSNSVNSHNSGSVYNGGLGNGLAFGGDVDPGFGGAAGFGNFQGGGYNAMSANSANANSFQAGGYQAGGLGGFGAGGSSFSSSQQSSSVSSVSSSFQSLNGLIGGFQSQLAAGQLTRDLAFQRCQQLAQSLQAVLSQATNCATCFNIGQFGSIASSTLIQFTNFVSSLQ…
GN104ID162_000161	000000F	1017158	1017599	-	hypothetical protein								MISRAALFFIEWVNPLPTGSPVYPALQSTGVSHFAIYRRLLSCCSAMVVFVKTPGKEEKVPPDYTIVAGINSPPERYTPGHNSFLLHDVCAIIWSLRLNAGKTDDTSNTVDRHALQHNYSGCGPAGYMSCPVLVGIFATIKIQGTT
GN104ID162_000162	000000F	1017812	1018413	+	hypothetical protein								MKSIRCITLLLLLSLASGVWTFKCKKAKPNGDCVPAGNGTPVAATAGAGRKKKNLTCAKNNQALCCSKAAGELAAADVTDKPTCTAPPKKKQKKGKKKGGGKGRKKGGIAGAIAALTGGGGAAKGGTAGT
GN104ID162_000163	000000F	1023003	1023382	+	hypothetical protein								MTVATVLLIELALIHRYPGAFHATANWIRKESGSIVNHFPSEHDDSMMQEISRTGEQRLTKHLKIEDDDCEDILM
GN104ID162_000164	000000F	1023819	1024363	+	hypothetical protein								MASIRFITLILALSFASNVWTFQCNNANGKTNGVCVSRNGNGAPTAAQNNEGNLTCNNQADQTFCCAKQANQITRQNLNNECTPSEQAGGQQQGGTGTGGGKPKPKRRPTSARAEQREQTRRPRPN
GN104ID162_000165	000000F	1029915	1032719	+	hypothetical protein								MHRLVYMKRKAKAAQPKPAPADPAEQQPLPVLELALPEATSFRASLILPDLSRRFTLLRTTGELLPIDRFRDRLRHEREAGQITSEDEHILIHHYLHHHPNALFAATAAARDAAYIRKTLAMRNAPAPPPPPPPAAEPPPACLAEWHASDDDDDDDDDEVDELQLSPAQAHRLSRAVDRIFPTPRPDELGPQELGRPASSSLSRASSAASSCDTLNSLWLCQPDDSAEDAERLGFGFAPALDHLPPPTPFVADPLPTLDLTYDEVRLIHQTLVAALPPKRPRASPRSSALQQRLTLAKAAAIGACHPIRPRPAHTPRSPSLASPVSAADSPDGSCFPLTPPSTHLFVRSPEPGGIPSPPPSAEANDAARPRMFGSRAGRPQPTTILFRDVEAQAVAANA…
GN104ID162_000166	000000F	1032806	1033109	-	hypothetical protein								MYIPGGNDGGGGYTTGHTEASTEQNRGQDKGEDADHGRNNGHNNGHKNGYKQGYKQGYKQGYNNGHNNGYTQGYNNGDNKGHNKEWNKGRNTGRRRTRQP
GN104ID162_000167	000000F	1033986	1034555	-	hypothetical protein								MRSRIAMLLSSILLLCITAGSHAGRISRRDTEPDRTQYWDCPSKKPSMMCYNAKTWTRHSMDSKDDIGGVYYWPVGVSLFVCPVGETGVCCDRRPYDDELLLHSPHNKCGPPHQPDNLTNPPEHY
GN104ID162_000168	000000F	1034957	1035774	+	hypothetical protein								MTVQCNRETRGPQPPHTSNTQTILRVFTNGSMYPAPRVHLAVGLGTGAGRGVCRTRHPEGFSMGTYALVHIVISRPRSRARVSASRRALALLALPPDASVLRPSSPAGSWLDRRRVCGVRVVHKGLRLLPTASECRCGAHALSASDTAPNRGAKRPSARRREKARAAVVWPHTRHRAAARYARTGAALAPPKNGLRRKVRGSGGVWETTSVDVWVWRREADMWMEPDGANVNWEERKTLKMTK
GN104ID162_000169	000000F	1036351	1037687	-	hypothetical protein								MPDPRIVGGDSFKYDHARTLTVSATEKKKSKQTSGRNLADRIADQTRTTLLNRITGSIDQQDSYAAHPYRQDKARLLR
GN104ID162_000170	000000F	1050673	1051242	-	hypothetical protein								MRSGIPMLLSSILLLCITAGSHAGRISRRAAEPDRTQYWDCPSKKPSMMCYNAKTWARHSKDLKDDVGRVYYWPVGVPLFVCPVGETGVCCDRRPYDDELLLHSPHNKCAPPHQPVDLTNPPEHY
GN104ID162_000171	000000F	1053066	1054987	-	hypothetical protein								MDLNAQPTDNSQLYLDNPDGSWPVADPDLNYSRTPTVLPLVSNTQPQAVEIWQQPSRRKRFQPTQSNLSSPKNNSTAMNASNGPPPGHQPASPGLLPANEPWGSQSTHTQPRNRLGRESP
GN104ID162_000172	000000F	1060937	1061977	-	hypothetical protein								MFLDVFQSAREFRVHYLVYWKNILRTNTAAHFLNIIKCLKPRQKKYFYNVYVQVLANHYLDDITDRHTRYLTKISMNYVFKGGVVFDKLEQLKNIPAGLYVDGVIEILNERIARLEGLIEAGKNPKKQEEGEEMIKEIENTITFLKEIQTRFQWKSKQFQEFWNKGWQKRLDLRILAQYLDFYHESYVPNEGDVERFGLHRDLRQKALAINWRNQFIGNLENIYIYLNQHFTHSEPIASNYNLIERNERTMTPVEELDLISEHIISLDRKYHAFYLINHWPEEESHDEEVGNMLNLVNDKIEELRSQYILSQKQSLGPGK
GN104ID162_000173	000000F	1062505	1063295	-	hypothetical protein								MGSFGGPSFPLYNDATSLIKKKSPANRVEAFWSQVNGRLQDDPAPAQPVERAPIWEEDINSYLNTVRQFRKPRTGCVDDYLEEKGSKKEAQMQIKFMLEDFYFMTKDLDSFIKENENEPAKQFLIPFAQEMKSVHKLLLQPSIENVLGKWAYYYDLPQPKIFEEGIYAPEEYIQEIFSKKVLNFMIFVS
GN104ID162_000174	000000F	1064127	1064395	+	hypothetical protein								MRRYGQQHVDGVTQVAATHTSESMVVEFREMAGANCQISTSDYPRASDCSSASNLSNFLDEKAEQEVADD
GN104ID162_000175	000000F	1064435	1067622	+	hypothetical protein			IPR000719;IPR011009;IPR011989;IPR016024	GO:0005524;GO:0004672;GO:0005488;GO:0006468				MSWLSVIGGAATSLLSKGGGIPNLPGFGLGNKESSSEGQSIWTHYEGVKREDNSSVSIFVFDTANTNQLNSNPFIGSKDRKLLLGFAKNSLKKLRSLRHPDILKFIDGTETDSAVYIITEKVSSLSAKLDQLKMTSQTEVEWKIWGLSRIVSALKFLNGPGTSTHGNLRLTSVFITQSGEWKLSGFEVLSSPKDPQPILYTLGGLFPESARYASPELMKTGYEVLKELDPSCLDSYQLYLLIQTLFNNLPPSPDVSSQQRGSIPPALFSAARRLASANPKGRLKAEAFWEIGFGSGEGGGGVAGAFFRENRLIKVCNGLEGFSLASQGERASLVKSIKDSAESLPPEFLKFRVLPSLVQSFDHGADGPTLLPLAISISSSLSPAEFSTIVLQSLIKIFA…
GN104ID162_000176	000000F	1068307	1069685	-	hypothetical protein			IPR029058		S09X			MSSVYWSWVMKIVRLGVWVLKFNAALVGVIGVLLYSFQGKMIYPSSMPQGSREKVPKPSDFEMKDWEEIELIAPDQVMTKAFIILAARRSEKSLSGKALEDWRRRRPTILMLHANAGNVGHRLPIAKILVEQFECNTVFDYTKSHPILQSSPLFLYGQSLGGAVAIGLASNKVNAGKITGVILENTFANLRKLIPVVMPMIGPLSFLCHQTWYSDERIKQISDGPESPAFLFLSGTKDDLIPTSHFRILYDLCPSKQKHWKAFKDGTHNDTCLQKDYFPTMGRWIEEIYASVKHA
GN104ID162_000177	000000F	1069696	1072770	-	hypothetical protein								MAFKPTRSSIPCGNFERPADQTRETEKAREKELFQGLAGVLICLPPSGGAQGLNPGLSGLGPNPDRIEASEIEENGHQSPLIHRPFQFSQNEGRLINYYSVEYLCLPCSLFPIDLKRVISPPIIYFSAHLGNQRPMIDEPPPKEKK
GN104ID162_000178	000000F	1075649	1077440	-	hypothetical protein								MDEPSECLVRHNPCAAHVPRPAPKCTRGVVYMLPFVNVWNSLTYVAAEDPRFLSWISSVEGSAGSDEWQRVAITIGHCTVMVAPEGPLYPNTGRFGRLGDNGLSEDNEDQDRTDHPCTPPNTIDDPINVPQSTRQESSRIRTPST
GN104ID162_000179	000000F	1078319	1079216	-	hypothetical protein								MVAPVRRGPPTFLYLPGCVIALYTLPHSSLPSSSPNSSKRSNSHIDLYKLAKTSFCALTTCLFIFFYCLFSSTFALQGSVLLLLISSPIESAAGNPSVYNRDQGKKAGGPAGSEDANSLDENPILGDGNLGRDDTVAKANKRYWECRDNLEPKKHYVLYCLYESAGGSESSIFVNLPSMDSLCRP
GN104ID162_000180	000000F	1085372	1087612	+	hypothetical protein								MPLKKTLDWIPPPRPKKERDKIQLVCDLIAAMDFTPKFFFAAFLKNPDMAAAVERRYWSTPVGIPSTIRLVKTIRNNIQENREGTTAWHDFILNEASIIVQNENPPTGYFPKGGYYSSEKIRANFFDSNAKGLRDQELVEQHMPFLFKLVTNKMCLDLTPPPMDPSDRLDDEDVPLENSDADKHEPDLFGDGPNALPDRQQRVITTGKTICAMVAYLANRRHNGLQISNSLSFLACGVSERVNKYLQQIGLTCSRQTGISALKTLGQESMSNISKKLANKSNDPIPAFLCINNLDFEQRVHSKSQGHNTKMFHGTWGYIHQLNPPITSSLLPDKITLHAFKEAMSKAASVEIHPKTLYGSIAEHLHWKEVLKSQISTVLLKYLVEPADKKIHVQTTPPT…
GN104ID162_000181	000000F	1088718	1090716	-	hypothetical protein			IPR001650;IPR014001;IPR027417					MAANMPRVPIKVPTRASLSSSSSSTSNSSSRSSSAGPMSPKSLAKKFFKNQAVQDSRIKLIQTILDMDDDSLREYIIKDSESFSGQTPTALQVDAVVNLVKKRNTFFLWGTSSGKTRIAEMYHHLFAPSTRKASMLVLNALDSLGENQVAEKEKDGMTAISLTKMTFTRKVADKIIKGDYSFIYLSPEVFLNNGLFNYVFYKKQFQDRLALVVVDEAHMIYLWGLVAKGKAKRSSSHARTQDRGIFRPSYGNLGARLMGIFGVPVLLQSATCRPIAIKSIMKSLKITSENVTFVQGELTRPKIRIIRVPMKSSLASGNDLLDVFATKEEVSEQDIPPTLIYSGTRNATLKVMKVVNQARGTPGCEYNPHSPIIRQYHAASGEKEKKEAVDLFNAEEFPC…
GN104ID162_000182	000000F	1092155	1095785	-	hypothetical protein			IPR005198					MSTHPIHDPPANLPPLCQIADHLTTLPPKLKLRHTPRERFRLPRTDNPTTKGHTSGYRVNARQHGVGVSLLSGCRVNSGQHVVGVCDGQAAVPFDDRRPPRSFRCKPAGQLPGGDPVARPNSRCLSAARQPSSSWAPSERQPDDIGHTVGLPCECRAARRRRLAKVSLFSDTSDTADLSSQGCQTNPEAVSPRLTRVRMTAFCRRLAVEASLSVAFPAHLRAHLEDARLYRQISPINQSPLAFGRVGICGASGHGLLMERGFKPCCEDFLAARRASHAWTLTASHGRGATCRRPAPAAVRYAAALVVGPTLWLQTATPRRRPAGRFGWVREGQVAGKNNQQTNVGALPWCSGNLLSRSFDGQQADNHQRPVGGGATQIPKVRASEGHVTLNTPLPHLSN…
GN104ID162_000183	000000F	1101434	1101701	-	hypothetical protein								MDSMPSASAPRDLGNRGQSAPQEPHSGSKSWRQSVLEASQLNKDVSLCVMEPRGSGSMTNKRASD
GN104ID162_000184	000000F	1102078	1105547	-	hypothetical protein								MPPDPAPPPRPIGPNHIPAGPPASHPRSQSPTACIAFLRFSVLPVPQPHPKKIFVTDILLQVAEIKPSLSSINATGYLVGIMSSQNEQANCFFTLTNRIDPLLFANLPGEQQESYLGPSQPPDLQANGCKLFYKDSNTLQANGPGPTAPQVDPAQPATAALITAPRGPPPPRVILIKHHVYQMSAAGQIAQVNPRNITAASAKPWERVITESNAYLKTVLHHTTWPKFRCDCIDSLNSLVPFLGDHLTKMQGEGLLKWQLIIPSNKTFAKGKNVMVTSNKKFTEFVAEAGKNPLAALSVMVSMQDPRKLAKVQQAARLQQDALAMSYGPDDTCLALERTQARLAVNPHADVDEQERLRIAADLHVYLTGKYGMNSKCMRIKDPKDPGTSIRVTRDALTK…
GN104ID162_000185	000000F	1114685	1115130	+	hypothetical protein								MYFFFLAVPLSLVVIGVIYYQREKRREQEYEEPPAEGYYVYPAPLPHQSALHPSQYWMAPGADPQGYPNDRQAFAPQPAPYEAPSRHQTALIRPPNTPEVLSSFHDLQIQTPRKNRSAWTT
GN104ID162_000186	000000F	1115158	1115855	+	hypothetical protein								MLVRDESCLLLPTPTLNKETFFSPMDKDSSWAKQDVEYIDQLHSAHHTPPELSARKVGIEERLADRPREVKVGTKEYIGATVLPEEKGDDSIKSDLGRECAFGSDSVDSFPLSMGTVEPARGTGAALGREITEEMVPETAQMAVHESIFEQFKYNRLSFKQDHSYIGRLRDSYHPPETVSQPTRVIRDDNFYLKPSPPCNPDPKP
GN104ID162_000187	000000F	1116745	1119048	+	hypothetical protein								MEHRLQDSIGFDQLAWILATLILLSYLLPSILNPDQCWLIHPIILAHQATFSPTRKQSETPTITNSGASPHSLSVTPDRSVKSLYDLLLKAQGKLQQIGLHSIVPQNVSLKTLISNARNHLWSKTKTGNDPDHPQVLILCVDPYLKLVLSLAAATLPMVTMVGAPKLSGTMSVEAKRALEPCLDHLSLVISDLSTDVVQELLGPKLRANCEILSVSDTSGWFQPNETEKAAPVNLSELSKARLRIVHHSTKPEKEPQIFEFTPENLLAGITGSLGLFPLAGKLTAKDTIALEFGEDENIWGCESSIAVAGLYAGADVYFVNGFKHLSECKPTVLAIKAMTAQILAEEIVQLSKLSFLKKLAIGRRLYQVSSGMLGSPLPETNQWVGPKLRAILTNDPIS…
GN104ID162_000188	000000F	1120313	1121794	-	hypothetical protein		PF00069	IPR000719;IPR000961;IPR008271;IPR011009;IPR017441	GO:0004672;GO:0005524;GO:0004674;GO:0006468				MDIDEPSETPLAGPSGATAESFLSGSSAFDSRFDEREPEDIEIDRSTSPIPYPEHPNLSEFHFSRILGQGSFGTVYLSRTKYNQHAFAMKVMAKPDCAVSSREAPRKNEVEILASLHHPFIIMIECAFQNDTHLFIGLQIATNGTFTNYLEAYAPMNTTQVQFYLCQIILALDYIHKSDVVHGDLKPDNILIADSGYIKISDFGLARTISNQQAPNVCFGTTYYMAPEMVRGTSFGPSVDWWALGVIMYQSLFACYPFDVEKYPPRDARFHRDDDKKVMLLINAGQYEIPREIEPPALAFLKRLLAPSASRRSLDWPTIRREYEYFREVDWYALHDREFIPPFRPPRRPLDPHHHQYEIDYAFQYDTRDQVAPRRDPYGGFFKDFYYLRTPFAVITPSQ…
GN104ID162_000189	000000F	1122505	1122854	-	hypothetical protein								MVTIGFFCLVNFQKSNTYSKKSEMLSHSIVMEKENRLGTNLEGGTSSVNTWLNNSFDLDFSSNFRALTITPHDKHPETHGILG
GN104ID162_000190	000000F	1123175	1125450	-	hypothetical protein		PF04305	IPR007402;IPR009078;IPR012347;IPR017941;IPR036922	GO:0051537;GO:0016491;GO:0055114				MILIGKLDELNAHSRFIVSLRSISLESKYHSIVIYGVDKEHPTPIGSDVDADTALATRSPDSVALASHTREWHAMEEECPHLGASMAEAEIEIEDDGVIAICPWHNYDFNLRTGESSSGLTACVLPTAVKEGNLYIEHPTGATDWTLISVRPVSQRFAIPSLDAEKLESSIQSLERPRPESLVEWGALILRTANPDLKVNLTRHAVGLFRKGDIPILPLSATPEQFALPPETPCREAVQMVRPGDVLKRGKGGSLANRIKLLHALANIELWAIDLAWDIITRFAQEKTNGKALPRAFFTDFGKVAEDEAKHFTLLREALRRLGSDWGELPIHDGLWQSARDTSHSLISRICIIHLVHEARGLDVNPTQIKRVRDAGDLETARSLEIIHADEVTHVAAGH…
GN104ID162_000191	000000F	1130210	1132742	-	hypothetical protein		PF00069	IPR000719;IPR000961;IPR008271;IPR011009;IPR017441	GO:0004672;GO:0005524;GO:0004674;GO:0006468				MILIHPSLGKHLFQLPQLCPYRLKCNQIPSKGQWAYVSGRLFIPASTGSDPWMPTESESIDMDHLDSSERDSVDEQERVRSTSPISYPTISYPTHPRLSEYHLSRVIGCGSYGNVYLARHRGDQHPLAMKVMAKQQCSNSSLADSLKSEARILSSLDHPFVVGIECAFQNDEYLFIGLQIAACGTFHDYLEAYAPMQPAQAKFYVSQIFMALDYLHRKGIVHGDLKPSNILVSESGYLKLGDFGLARTSGAELPSACFGTLHYMAPEMIKGKSFGPSIDWWALGVVMYQTVFACYPFDIIGDEAERSYKDNRKRLKLLINAGHYEIPFDIDSDATALINTLLSHSPDRRNLGGLELSQAHAYLQGINWDDLFNRVYIPPFEPPGLPLNVHHHDNIIDYA…
GN104ID162_000192	000000F	1132838	1134386	-	hypothetical protein			IPR000719;IPR000961;IPR008271;IPR011009;IPR017441	GO:0004672;GO:0005524;GO:0004674;GO:0006468				MHEWISIRSASSPVVALLPTHLSTNYIRRIQLPRLVEIVLPESTTTPSHSIVYFLDSMANSASSESEPRPSPSRWTSAKQTLYLTAAAGGSADFLEYAGNDAQSTCPQSPPPRPEHPSLADFHFTKRLGQGAWGDVYVARRRIDNHPCAVKVMPKQKCVISSAFQTQDFLFIGLELAVGGTFQDLLENFAPMEAGIARPYVCQIILALDYLHENNIVHGDLKPENLLISANGYIKVADFGLARRTTDHSPLNLIFGTVYYMAPEMINGSFFGPSIDWWALGVILYQTLFAQYPFDVERLPNLDHRFSRDDQNRVKLLIASGKYRIPYPIDFPCLSFLKRLLSNSHTRRLLNRASISDEYVYFLGVKWDKVLNQKYESTFKPNDIEVILAKTSKDYSSMY…
GN104ID162_000193	000000F	1134601	1135053	+	hypothetical protein								MLSAETSNFISPSSSEWRREPPKVGLENQNAIAKAVIRSANRYAQRSPPTWAPPGGGTRARSAQRHLVHTPSVGPTVHQPDHSRGHLVILPRIVSTPGASRGPPGLSR
GN104ID162_000194	000000F	1135154	1137552	+	hypothetical protein			IPR001077;IPR016461;IPR029063;IPR036388;IPR036390	GO:0008171;GO:0008168				MSLSSLADLISNSVQTIEKAVAESAKAQQNQSRYSRAHPVTPYEVLEAVDLIVAACAELTSKVQDSTGFICKHALAFNVSSAIRVAVEGHIPEILRPAGTAGMDIQEIAEKCDASPLRLERVMRLLVSHHIFTSPKKRWFANNRHSLALDTGKTAEELPRELNSEKYMGPNTLPALITHSTDEMFKSSSHLTECILEPSSSRSFFGDQSPFSHAFETGMDFRTFLQLSYDQEVRLKRFITATECLSRIGSSDQGLSGYNWGTIGNGLMVDVGGGVGHVALSLARTYPRLRIVLQDRAEVIVQAQAFWAKHFPQAVSSKRVILEAHNLFDVQNRRGVRVFFVRFVIREWNDETAVKILKNLSEASSSSTKLILVERTVTNWSQESVQDCPLQTWEILKDV…
GN104ID162_000195	000000F	1137685	1138486	+	hypothetical protein								MCPDIDNRTANGILSPRVTSHHNGLFLPSQTSPRGPCLYKIRHYRDMFSSPSLNTCHRYFPPLLIFVIPDLLTTLRIDSRLGYPSVTTQRSIGPSLPPPYGQRAAADGHGQRRVG
GN104ID162_000196	000000F	1138842	1139144	-	hypothetical protein			IPR021109					MLAEELVAILTDSYADKGGPQVQPAIAEVKTAAVVGQMEEVNVLPPHAVSCPLGYVSMKIGGKTVWAMVDTGSMINIIPADHRPTSGL
GN104ID162_000197	000000F	1139523	1142364	+	hypothetical protein								MCLENLPLLSEQAEKVIFIDRVMHAYNLDPKRFIQAYLESELPKIKSNRWLWGAPVIWASTMLVINTIKNLAQKTTDGKARWSAYILSEFVLTGQAKHVIAAEGGAHGQFPQGNYYNSKKITPAFFSDKAKVACMEQHVTHDIPFLYNPILHKVQKEQPAATKSQATNTASGSSGKRKEKHAATSGSNSGILVYNSDTSDSDTNLARLVKKKNLNNRYNLLTQKIKASPAETEDVEEELDCNNCPHMIATTVCLMVAFGANRCNDALQIQNTVVLLACGVTERVSSYLNYISLASSCQTAHQALNSLGKIAERTVVKKMANSNAPLAPIICMDNLDFEESIHKKLVKKTTQIFHGTWGYLHVPDRQLIDQFDPQDFSLGSFKAAVQKLLEMKVQPFQIT…
GN104ID162_000198	000000F	1147520	1148082	-	hypothetical protein								MAREEGSTSGRGPAKGSVLLSSTTKRKPVRKLLGYVLSFLALYYPLLVFANLQHARLGYNSFTLLGAPIGRGLLGFGAACLAKTLLDISVSNPSKIREESDHALLSDIRTAKEDRRRKGISVDS
GN104ID162_000199	000000F	1148901	1152203	-	hypothetical protein		PF00632	IPR000008;IPR000569;IPR001202;IPR024928;IPR035892;IPR035983;IPR036020	GO:0004842;GO:0005515;GO:0061630;GO:0006511			E3 ubiquitin-protein ligase pub1	MSSGSAPPNPQRSKTVRLTVVAADGLSKRDVFRLPDPFAVIMVDGDHTKTTTAIKRTLNPYWNESFDITVKDSSVVTVQIFDQKKFKRKDQGFLGVINIRVSSALDLDLGGEVTLTRDLKKSNDNMVVHGKLIVQLSTNTSTPIRNRPQPPPPSNESSSSLNATSTPTPTHSSTLSTASPSPTNTPGSTSSANSELTSPSHISPTTVPSTSTSSTAGTMSNPSTVTGNSSTNRNYSTTEDQYGPLPTGWERRVDHLGRTYYVDHNTRATTWTRPPRSTEAQVNQANAAQANDRQRMNNRTLADDLLAEGATTISGTSSTAMTPHASSTASPSVSESTPAATSTSTPAAAGSGSAATATIQGGSTTAGWGPLPAGWEQRFTPEGRPYFVDHNTRTTTWVD…
GN104ID162_000200	000000F	1152229	1152550	+	hypothetical protein								MVDGGWEDGCGQQGEGQCEPSYIAQHLPLLASRSPRVPCQRPPSHSAKELHSASQKTAMAFLRRASPERYVCRSSLRALAEKSLIHARHAPQSRGNRSSRFAGSRS
GN104ID162_000201	000000F	1152977	1153592	+	hypothetical protein								MKSNISMLLSSILLLFVSSPIGSAAGHPSPSNPEQPTARGGDAPPVASLGTYHHTNLSRRAPGDSYWVCHSKDYLYNGLTCLNDAKHEGYFTGDIRNDEQWYHMEGMIFMCKNGFRGLCCRPSSPFDRNRCINATPTKRP
GN104ID162_000202	000000F	1165181	1166008	-	hypothetical protein								MFLKVQSSLAHDPSDLRIFRNTGQGEWAPSPKARRVPQTTTAAEEGTNHKSSKINKARKPCQLLLLERILSATSGKQPNNRTRAAATASQIGNAGDINGSPDQLHTLSQGKKRGTTSAQNSED
GN104ID162_000203	000000F	1166250	1166509	-	hypothetical protein								MAASGMKIFVATLLKAANVFLEDCEARIKKAEETGSRQMKFFDLVLGKDDIEAIETIHGKFFQEEELT
GN104ID162_000204	000000F	1166712	1167155	-	hypothetical protein								MAFWRCLVFPSFGIRIELTESGLNRSQVNHSPGVFDHPPALRQVSVPKLGERPHRHSQRRGPRPTGERHHEILTSTADQEPIQANAH
GN104ID162_000205	000000F	1167504	1167786	-	hypothetical protein								MDPSVHSTTFTSEDFKIALTYHSICLIREDGPTHIVFWTPAKNTVRFTTASFSMDRGSSDHKPPVVPEASQTDRQLSCSGRTIPSQGNRCSGM
GN104ID162_000206	000000F	1169306	1169910	+	hypothetical protein								MWEEVEADGEQSTTRVLLLYAKSTAERILGHQGLLRVKTKERCNNCYYKGFVIPTQLGFNHLYLGQNHYHPQLLACYVDYLSIAGHDSAPNHSTPQRRRQFAVINLTNTTLHIYTFRGTGCFSQHEPMSPHVDSMFYSISVGQSSQYLSYTYVKRRQESTQEEPRPTPVLGSICFAR
GN104ID162_000207	000000F	1170965	1174502	-	hypothetical protein		PF06738	IPR010619;IPR020846;IPR024528					MSGSNRQSLSERRRSSVRFSEGTFAPSNIDDMPDGDALRRSFRDRPATPAASMLPGAYFPTPSEPDTPIEETDPDAQRTQDHSPSSHVSSLPATQSEPKPNTRLRSSSESIHTRPQASYSQKPKHDFESNKTDLAVEYFTQASGPTYQPPYPPQSFVPQPSSTNFAQDSLQTRPDGLSNGRPPFSRANEGIPQTRSTRRSTLDGQPPSYPERTYYNHDYRNSDYTDQALANSLQAASQVSSTLPQSNGMYTPGEGLRALQDEELRGHDSPNKPCDLESGYPVLNLPGDDEARHADPRHRTSQPTKPSLRRATTEDVVEKEPNRKAADIVGSHIKRRRGKPVEKVGLHPPSLPEEYDDEFDEPPPVSSVKGGVLSHLLELYGNNRAGPIERSGSATSATT…
GN104ID162_000208	000000F	1181780	1183067	-	hypothetical protein			IPR001806;IPR003578;IPR005225;IPR027417	GO:0005622;GO:0005525;GO:0003924;GO:0007264			GTP-binding protein rho4	MSSYATNHQPNDHSSCDYRPEYDTSNPHKSGYQTTQTTASGSSYATYGVYGDVAQSSGSNLAGLSSGSTGNGSASGTLSYRKPDAKRKLVVTGDGGCGKTCLLIMYSENRFPEAYIPTVFENYVTMVPFPTDSSKFVELALWDTAGQEEYDRLRPLSYPESDVIFICFAIDFPTSLANVTDKWHPEVSHFCEGVPLILVGTKIDLRKDQRTSDLLAAQGTTPITPQQGQAVAKEIGATYMECSAKHNIGVKEVFNAALRLAMRGRKMEKMKRRVCKIL
GN104ID162_000209	000000F	1197645	1199033	-	hypothetical protein								MIACKLFFILIGFLAQSSLYSAQSWQCGEGTVIPTRSLCEQAYKNINYTQGGIMGGETKIYANAGDCLVVVKSTNPGAALQQDIEAAFREMFDQCPVSQYSGALNVKPTFTVEAFSLTPDQTPFSSKIQFGIPICENSFLNKPNDAIKPEDCISSVKDLKLGTAKFNEKFPQQASIGLADFGSKTCYIHINAINELPITLDEATIISIVKSITNSCKKVVSRIQSNLNT
GN104ID162_000210	000000F	1199596	1199905	+	hypothetical protein								MTFSFLCLRISPIHTPLLVALLSDRSLSLIHTLPSTNSLLQSRMHPSLWHTSSAPVLRGTLWTLSPAAPNTRQPSGPSRTHSSCRCRHADHGSPTRSNAAPN
GN104ID162_000211	000000F	1200058	1202905	-	hypothetical protein		PF05378	IPR002821;IPR008040;IPR036388	GO:0016787				MDEVGDHSIQIAIDRGGTFTDVHASWPATTTTTRHEWVTKLLSQDAGYEDAPREGIRRVLEHVLKQPIPRNQPLNTDKIDCIRLSTTVGTNALLERSGAKHALLITKGFRDLLEIGNQSRPRIFDLAIQKPSTLYAAVVEVDERVTLLGFTSDPRQPARQTLFAPDGSVARPYDGRPHPAHVVRGNSGEAVQIIRPLDEELVRRQLVELKHQGFESLAVVLMHSYTYPEHEQRIGRLAQELGFAHISLSSTLMPMIKLVTRGTSTTADAYLTPVLGRYIDGFFGGFDGSLQREPAGPPDGRRRTRVEFMRSDGGLTDVARFSGLHSVLSGPAGGVVGYARTTFDPLAKTPVIGLDMGGTSTDVSRFDGHYETVFESTTAGVTIQSPQLDINTVAAGGGS…
GN104ID162_000212	000000F	1202948	1203668	+	hypothetical protein								MATPPDPLPTLTALQTIGLPLVWHHSHSLALPAPAASVPEPATAFLGKLARAAQTVSARHLLGSLLAGPDSEADDALDIPLLLGSPPDRPGKTLDWLLARLGLAHLDPSLLTIREPFEEASAQQQHQPWVLARLSACQVQTAAADPEHAELETLLAALRPRLSLEIELPESPNRPVCLLVGPIPQALNVWGGLISYRVSS
GN104ID162_000213	000000F	1203805	1204450	+	hypothetical protein								MVVSKDTTGICEMMVRPHCGVVQVLVGSSRRTHPQLSGTTTRLRPLPTLSIPATPDQRVGSLARSAPDGKPSSGTSSSQRKPPWTAGHAIFYTTGAIQETSSVPSTLDEILNVFWTLEAEKCPLNPQDVGFALGVLVDRQNPPPTQSLS
GN104ID162_000214	000000F	1210616	1212310	+	hypothetical protein								MGVLLCVACSRNSTARQSRNSTAQQSHSHHHKTESHTTIHHTSLYQITPPIKPTISSISNNSKCLQLDQTRPKQVESAEEVTVSNKGVVEDAEEDKAVEAATEGVETVNELKGRNKDLMESEQHTKEAEGHRNNPNLNWRTTNHIPVGNNITIKKKSPYLLTWPSICCLPPEIQELAASAKSYQTISPGWVWQKTTGLPRKPLKHLVRDGIFKKLYNNALCNKPLNQIPQLPPILPTQKGPNVVIKYDPSFVLNLTVCWLKL
GN104ID162_000215	000000F	1221117	1222923	-	hypothetical protein		PF16363	IPR016040;IPR036291					MCPATPFRNAPAIDALSPRPADRRRASASQPAEHEPPLATVGDPADRSDVPLALLTSVLGQPSAPPIAPLAFAPASPEQRQRDIARRWDAHTIAYAPARAFPPVRHLPGHDRKRILVTGGAGFVGSHLVDRLMFMGHDVTVLDNFFSGSKTAVAHWIGHPNFELVRHDVVDPFMIECDQIYHLACPASPVAYQYNSIKTMKTNFLGTMNMLGLAKRTKARFLLSSTSEVYGSPEQHPQKETYWGNVNPIGPRACYDEGKRVAEALTYGYARENGVSVRVARIFNTYGPRMSPSDGRLVTNLMMAAIRGEPLEVYGSGHQTRSLMYVVDLVDGLVRLMNAPSTPAVADAPVNLGSEDEQPVLVWAGRIRAIVAELKAAHPRYASAAANPSPIVHKPALPD…
GN104ID162_000216	000000F	1222955	1223660	+	hypothetical protein								MAQHTRLALARFLAIHTTRHALLAELHGALQPAHHHGQDSPPAQQSHSGCRHEHKTIDTNPEEYIQQVIAIATSGLIEIRDEAKLLIHILGSDLNRADLAGLLGRIEALQADSIAEYLQQSLLCRKARVEERDYSARLAGHQQKLDALAQAIAGLAEEVQAELADLP
GN104ID162_000217	000000F	1224348	1225439	+	hypothetical protein								MGYNWLQKARQSRLPRGVPPSLQVKRTEFEGLEGAREPWLHRHRGTLSWLDRLLAPVRPWGPPAFLGIYGLPGCRVVPHLQRTRLSLRGPCRPFRHAIKPAHNLPFASLITSILALKLPAPTSSTQLPQAISCQDPSMKSGISMLLSAVLLLLLISSPIACEEDYPPNYQPGPDEAIFVCPPKSDPKSTFYCVDSKGIGRTTPNLNFKFLKPGVPVFICRQKQGHYCCKPNAEYKKEACKEALPFDG
GN104ID162_000218	000000F	1225664	1226162	+	hypothetical protein								MNYVRANTGPQRLFGTREKHAGVVPERPAQRRAPPHDRSRGGRAKANGCKPIAAESAAQRRLQARLAALNGSAAPLGKPHGETPGVGIWRAVDRRKGSGHALTDRDSAAGVRFSAANKPLAPGGAAGKWSHPNPQTTTLIKATAQTYMYVHYWPGNGDFAQPRRG
GN104ID162_000219	000000F	1228414	1231278	+	hypothetical protein			IPR012337					MAAPMRMIQSLRKDQQRLKGNLSPKRRNNAVKKKKKGNSSVGASLATGKDPALNYDQDSNKGSTVIKPRGMKKKKIDEFNKIKEFYHPPTYKQGNLEGVLLNFKCKWCSMIYRCCPDSNGNLYANSKAVLYGRKWLANEARYLHSMLKSQVFEDLNNLDTKFSLIHDVWTTKGNQFAFIGTAVAYVDSDWKYVTTDSGSNNNTMASAMYKLFYNEPRTQVTTKYGEDLSQPNWDPETMHVRCFCHKLALIVNAGLQALSLKTLPPSKTKESFLGRVVEELEPESPSEETAALEKTAAALAIEDYNAGSESNYGNADEELLCEAEKTNPVGSETHTKSTKLLELTKKLDIVIKQITRSAAQRANFLQTAKDLKIKVTPLIAGYGIRWNIKYQSYQKAIDA…
GN104ID162_000220	000000F	1242023	1242824	-	hypothetical protein								MAQCGSLITDPVLPLIRLPALVGIHRSASDPVLIPEGPQRGHADGENNDGGAQGAYRTAPTGPSKPSSVPGTSTLSATHPHPLGSNDNRPRSKATWLRLKPTILSSSACRTFESVFDCVFIKSSEQAKMFNIAVTVVKTERKARYGNKARELERSESVRQAGCLVSDSGHW
GN104ID162_000221	000000F	1243294	1245471	+	hypothetical protein								MLGATQLLLCAPMEGLKQIASSSNSASKFVDGAAGEAEPRKLVWLDLNLDPKEGIEHEHWEDQAGNFVDGAAGEAEPGKSARINPDEGQGIEGGRLEGQAGTTGSGIIESISCPKSAHLTPEIKYPGFPASINLADCKRTYERFPGVPGLQSIEAIRKLQHKFFYTEGIVTPEDIINLVEHYEKLAILVSSKQVTIVDQSKTSTLQFVEKIDAALTELTAQLRTILTPRISRISETMKEHYPYSIQRAILRGLDRYYDFLSWTEGTIHIQSIVEVHVKIENRDGVAKPEDILNLIECHQKLIRWVSKTLVPGQPERALSYGMQQNTRSHAWYIKLARDALMSNIRGILLRALKGHPILEGQGSTTGDILTSASHQNSEPVTPQIRYSEFDKAIDLPYFR…
GN104ID162_000222	000000F	1251688	1252272	-	hypothetical protein			IPR016039;IPR020610;IPR020617	GO:0016747;GO:0003824;GO:0008152				MTAEESRLRGIKKLAKIISPAYAEAACAPIDFPIAPTLAIPMALEKAGLEFKDMTKIEINEAFPVVALASMKILGIKADKVNVNSGAVALGHPIGSSCCWIVVSLIHSLKPGKYGVAGVCNGGGAASAMVIQRL
GN104ID162_000223	000000F	1276885	1278611	-	hypothetical protein								MPPKNHNGSRVDKDGWSKTIEMEDVVSLGSSLDQAAPDRLQTLTQSDFSSNPPLTESRHNPQNPKPGFLNAIAEIFAHPNSDGSIFIDAENVKTLSPLLAIKKITSVQTLSMVEKITQQLDSFEKLLNSVVHSEPKTNPLWAPTTKKYTPAVSQMPVVHPPPSNWVLNEFKPAFFIIRKTIPDSRPFSQMSPPEITKKDPEPPEPQNPDPVFLSTEQTITYCKIYFTETKTKNPTDQQEPDHSSSKTLNIPTPKP
GN104ID162_000224	000000F	1282157	1284076	-	hypothetical protein			IPR008928;IPR010905	GO:0003824		GH105		MLVTLWVFLVVHMYLPNDIFGSGNPEISIAPARDAVLATWTDAEARSGPEPRRRVVPAKRSIARSEPVSLLRKVQGSTRIALDIEPQSETYLNAKILYSYTPDANQPDDSFNNTAPLVLNVLHKTANHSWEWGTEAQVLLEMKYPDLSVYSTRRKLPLTADEGPIEPPQLMLDLIDPILARRDPSKLPLVDGDGAAGDPASLGVAVLVATVATSNDTVRSERYRKLAEGQLEWVLNQVPRSPEGAISMRENEVQFWADFIYMLPPFLAYYGAATSNITLLQCAYDQVRLYRQKLQTSSETKLWSHIIEGKKEDRLIWSTGNGWAAAGMMRVYATFANLRDVELYAQTESWRKDLAEWVLEIANAAFNHQQMDTKLIPNYMLTDDPKRDYPECSGTALIA…
GN104ID162_000225	000000F	1284727	1285153	-	hypothetical protein								MSVIFEHRKAFDLGDHILFFPGYTRLKILQATAVTGSWGLLFESAQYGTQCWRGPGKNQETTAGLWWMSPNQTSKQSTLEVWELGKGFMSDHFAHDSPLVSGRCPQGLVELTPTNPQARRTLLNLRTHGSQFTQVFQTLLA
GN104ID162_000226	000000F	1285414	1285823	-	hypothetical protein								MSPSPCPDGNYTTGVIRPSTTSKTMLLRNTCTSKYLDLKLDEVYIHDSESNASSKYSSTWQEMKDYPWYPSNLLLDRAEGHNG
GN104ID162_000227	000000F	1285909	1285992	+	tRNA-His
GN104ID162_000228	000000F	1286428	1288083	+	hypothetical protein			IPR000627;IPR007535;IPR015889	GO:0005506;GO:0018576;GO:0016702;GO:0003824;GO:0008199;GO:0009712;GO:0055114;GO:0006725				MDVGCSARGREEWLRRCEQRSGQLAIHTVESITENTILINNQCPDPRMKFVMEKLIQHLHAFAKEVNLQTDEWLAGIRFLTETGQKCSDVRQEFILLSDILGLSTLVDGLSNSKPPGCSESTVLGPFHTEDAPPTEQGGSIVSSSGGKKMVVEGMVKNQNGEGIAGARLDVWETDENGFYDVQNADRKGPDNRGIITTDGSGKYQFEAIVPMAYPIPTDGPVAGLLKTLHRHCFRPAHIHFMIKADGYESLTTSLYIKGDPFIGSDAVFGVKNSLIADVSENSPDATHPTKWWGLKYDFILPTRQEAESLKSSILSMKDLAAR
GN104ID162_000229	000000F	1289077	1289802	+	hypothetical protein								MATEATLDRPLNEAHPPNEHGLQLFEKCAATIRHELVKLRRHWDKHEPKMFSRAKSISDQEISRFNVKDDLVLIRSGKTSYGAVVFGKIRLSALMDDEGEGFIHVRLHDPPGEGKQDAIFHSILTDEVKDGNTGRIISYRAIMRKEDPLVWFDE
GN104ID162_000230	000000F	1289962	1290973	-	hypothetical protein								MQHFSPGKTFKSNRSAALVYIDHLLESEKVMMIKSRHTIQLNNCVTIVVWLQTFDAARYYPLREFSMVIITVPSRFGLVAYRVRSQRSQQRSVHPGTLRISWGNPELPENCRVISDIFLQRVEAFVQRMWANQEGYERFESSGARWLLDVLRRELGHDFFDHQRLRLVMEKVVALLHSD
GN104ID162_000231	000000F	1291128	1291547	+	hypothetical protein								MTIGGTPTSRRDSPLSEVALRASPGCTRALRSGGLLHKLGALRTQFTTEEGQAPNPFRSRFLEARSSKGTGNARSTTWKTIPRISQIRHCLSI
GN104ID162_000232	000000F	1293185	1297992	+	hypothetical protein			IPR008979;IPR013783;IPR017853;IPR036156			GH2		MLTGLVTTVYTGCSLWNTEWFSLAVRTNSSALRSLTHRTFKCPPPFVSAADPPLKSSAMYHLFSSLLCFIGLSALPFSVSAAASERGPPLPSTHLSLSSFEWSLVNANRSIVVPTPFLNQPHLALIKAGVIDDPNIGLNEGTTRWVGEEEAWTWETKFKVKTDDQWAKAERFYLVFNGLDTFCDIQVNGQRIGSTDNAFRSWVFDATQVIKSSQNQTIPLSLRFASAYATASRIAHEPGNMWFPNKSADKKNSTTLQPFEYNYRNWARKQQSDFGWDWGPAYLPSGPIKPAYLIGLSAPVQSSLGLIDQGKAHQPQTRTVHGKQSVTPGTTPKGLSLLAGKPTDKKRRRATPETTGTPSLWVHRAIIDIYRSGQRNNLMPDQGAPWVINITLPITSPTL…
GN104ID162_000233	000000F	1300251	1300526	+	hypothetical protein								MAGPSWWRLSGVGTRHLFSRFTFTRLGVGVAFVIRRPFRHTINTAHNITFDSLINNILALKLPKPNNSIQLP
GN104ID162_000234	000000F	1300550	1301063	+	hypothetical protein								MKSGISMLLSAMLLLFISTPIGSAAGSPSPSLSRREANLQPGPDERYFECSDALHPKLYCRSETNIFVKTLSMDFAYRPQILIFSSILSDNHPAVNIRYHFHDKDVPLFICGEKEKATCCKSYNSDCQDATLTTNP
GN104ID162_000235	000000F	1314006	1315665	+	hypothetical protein								MLNGLSLVATAPQRPRGSEQSLGGKEFKEGGREPEDDAGRVGASLRTTWGGSASRTIVSSVEEWWASFWTCRSDMRTCLPKQIDPPSDCSDKPVQQLVGRPCARAPWKGQSKDSSDLLIIFFGGGEEGEGDGEPLIFFFSIVENLCL
GN104ID162_000236	000000F	1316026	1321213	-	hypothetical protein			IPR008979;IPR013783;IPR017853;IPR036156			GH2		MLELYRLRAGSIAAYCQTPGYIKVIKGYVSPGHESHESEVVDRSRHFAKISKDQNPPTAPLKFEQFGHSLRKGSMLSSGLCLLASLFSTHLCQLSLSASIPARGPPLPSTTLRLSALDWSLTNANRSIKVPTPYLNQPHLALINAGLISDPNVGLNEGTTRWVGEEKAWTWETRFEIGNDQGWQAVNNFYLVFQGLDTYCDVLLEDDKVGSTDNAFRSWVFDVTDVIKKHGHKSITMRLTFASAWATATRLANQADHIWFPRGSTSTDGKRRAPTILQFEYSNRNWARKQQSDFGWDWGPAYLPSGPTQPAYLIGLAKAGAQKTKEVSLDQHGRKSARPKNSNINHRSGIVLPIEKRQKMLDNFDVRDTESAPLLWVHRSLIDIYRQGQRNNLPPNQSA…
GN104ID162_000237	000000F	1328516	1333050	-	hypothetical protein			IPR008979;IPR013783;IPR017853;IPR036156			GH2		MYLSLHLLCFIPLNVLPFSVLAATPNRGPPLPLTHISLSSFNWSLANANRSIVVPTPFLNQPHLALIEAGVIDDPNIGLNEGTTRWVGEEEAWTWETKFKVDSDGAWADVERFYLVFNGLDTFCDIRVNGQRIASADNAFRSWVFDATQVIKSSLNQPISLSLRFASAYATASRLAHEPGNMWFPNKSPDRKQSTTLQPFEYSYRNWARKQQSDFGWDWGPAYLPSGPIKPAYLIGLSAPAQSRLGLVDQVKAHQPQRRIGHTKSSTTTRANSEGLSLPAGKTPKKNHKRDTSETASAPSFWVHRTIVDIYRTGQRNNLIPDQGAPWVINITLPITSATPLNATLSGVLSGTSVKLPTKQLSLIKTPLYRNFGPDYSLTVQYTIDPKQVELWYPATLGN…
GN104ID162_000238	000000F	1335258	1336786	-	hypothetical protein		PF13622	IPR003703;IPR029069	GO:0047617;GO:0006637				MAGSKETQRIEESLELQEIDKDIFKSIKLWKFTRGVGAFGGNIIAQAAHAATKTVQIGYHLHSLHCYFISFGDVDLPTGIIYLVDRIRDGKSYATRAVKAIQRSRCIFTLLISFHKPELNQKVLEPKIDLDPITPPEECQPVETRLQNYVNENKASFKPKMLEYLEREIEENRLNAIEHRNTRLKKFDQSSNPDTSESYWFRSRAKIRSDPAYQKLVLAYASDFRFIGTVSKAMGLNLPGGPRASMLASLDHSMFFYDHDFDVSDWMLYKMDAESGKDGRGLVIGRIYARDGRLLAVCTQEGVVRVEAEGTKVAPKL
GN104ID162_000239	000000F	1337786	1339355	-	hypothetical protein			IPR004345					MGLFAFVSFLVVTSLGTLYPIYLSYKAIKNNDLQSLEILLMFWVVMGTIHAIESTLGWFLHWIPFFYQFKSLLILWLTLPQIQGSTYVYVTYVHPFLLEHEVEIDTWLVDMKQRCRQAGTTYFHQFVNRLKALMLAAMLPSNDPHHPSRTQPESQANIQGTQLDAASAYAFNLIRQFGPTASAIFHPMQNQSTDPSYLHPNVPKSLQGPSSRTASQSSQQSGTLRTRGGGYQIPEYDEVPGGSLSRKSHETLNAPSIHSSLSRERSSDSLRTTGQAKPTKASLFSFRNTNMTSSGYDEIGRDEASGSENEWLIRKSSPVGSTSSSLLTSRGRLSEGNQIQPPQSLDQSGKRSLSGNSKWFNWSSKTTTDVDEQRKAN
GN104ID162_000240	000000F	1342461	1344957	+	hypothetical protein								MKPKPGTARSNPYAPRPNSPLDTLIRTWSQLPIKSVAPPFRFLATCGQYCCLRADSLTNSVLHPLLFVMTSYLLPSPRNRGAQLDREETFRFVSAFATLNAFPSWRRRLAETIVELSSVRGPHVCIQRVHLRHEYPPTLPDIVIPFTPSLKYSLPWPPCPYRVGGDKEVDFEVKLMANTAVANALEQGIIYSITGARMIALNDGSPPTVTYTQDSIMRIGKATDLNLDFTNKTGIVGLGVIVERAEVPSPNPGEEDQLEVIVSHNDWDPVYIVPATRNMVKTHVLYTVGREMSIVGSLVDWDIKAKMPIILVGGVSVTSGHQSKGSNGKLGVGPSTPALRGRKFITFKKDSESSPTPCASQSGTTGLLHTPISRKGKEKASPDEVQVADDENHDNHDED…
GN104ID162_000241	000000F	1351038	1352360	-	hypothetical protein								MPIQYTRLSRRLRRRSSLVPRAGLRTPHQAPPAPAPPAPTPPLPPPHPRNQSPPRTPQLSPTTGPGILDPHDHHRNYSSTPSDHTMGQGITTRTANSSPPRPPSIRPISLANQLPTIPNTNKSNPNHHDMASHLAQKSPHSRHLDVLWKVFEYQSNPFEAQLTRSSFLTSPTVPAKFPRASITLAPLDTTRQQLKDGEIYRLEGQVALTDQNGNQQFYYHPQRVTWKRHTRAQASPAKITMEGTGTIRQVTLPPNHSDNTTQTSSLPYLELIIEHQTNAYSGANFYAKYIIEGTSALPSDIIPLEPGVKVQLKGTLTDRCAITGLLIIKVTSGYVGLPPLFSNGPIRSVIDLTD
GN104ID162_000242	000000F	1357107	1357762	-	hypothetical protein								MKAVPPPSHEPSFCLVLHFVFYSSVNHQELSGPNEAPGNLIDSDWRASITRPIVHSFWKTFVYACGVSLYQLSADPVMQKFHQSFHCHLKKGSLIAGSKLKPLPGPTYLDNIFQKVIPLLRLNQLSKTLRAQHKITLRETLTYHKSLASEGPGSLGWREARPLKEGRREL
GN104ID162_000243	000000F	1357846	1358655	-	hypothetical protein	EOG09264SUZ		IPR000089;IPR002930;IPR011053;IPR017453;IPR033753	GO:0005960;GO:0019464				MSASLIRPIFRSCRFTGPTSSTIRLPQVSSVGFKRFASTKRYTKEHEWVSLDPKTNIGTIGITDYAQNSLGDVVFVELPEVSATVSTGELIGAVESVKAASDIFAPVSGTVTEVNTKLTDQAGLLNKSPEDDGWLAKIQLSSPQELENLLSEESYKAHIEGEH
GN104ID162_000244	000000F	1361830	1362244	+	hypothetical protein								MSNSNSFAQYFDAPTPITMPHWYPPPSEAKGISGFPNPANRGHHPSFAGHHNLDAGHRNLGPAGAATGGAPLDAGHHDYHTASATAHGAPRHVWNGPGYIDYGIASPSGHLPTNTGHIDFGYAGGHPTGYFSPFTSS
GN104ID162_000245	000000F	1363682	1364722	-	hypothetical protein								MEKKFSNTQVPLKFIRTTTHATLTPWKTDITGWDLYNFKRGLSAYLNSQNNMLEFMIEAEAGSLLKWVGYIMNNNVYPKSRPITLDTKDAFALFAAQAEKVHKSPCHVFVSMANPEKGKKDEATNTECDNILQMQYGTAEERKQAEHLMRHQEVNPKAVLASNRQMICMKIRELCLQHPNLAAEGLTFTCQDNPTLYMVIGNNWIRNWTNALEQGDAGVDLTHPLEEEDDPILVWLDKKTNQPQPPRQALRNAATPTGRRGGRGGGRIAPTPSGQSHSSFQTPPASRQSPLLISLSLSSIPPT
GN104ID162_000246	000000F	1369314	1371255	-	hypothetical protein								MASNRKQRRPNTSASSPSSSQNNNDNNSVQTTSRDNLVTLGSTQPPSGRTRDESDKEELLRAQRIAANGQILSYKSYLVPELSKQLDKNNQRVIAYPCKICGTKINRPTLDLSCSNLIKHAATCLQKQSKQKSNVNLAHVGIKGTGDIDPKEVPQLCVVWCAEAARPFSALVNASHKAILPPTVVKNLPARRVVSEDIHRLYSAIQQNYKSVLEAHKGALYLGVDAWQSPNGFDILGIIIYRLAGDLLGEPKLEAMPLDFVRLSQSHTGHYLAETVHIVVEKFGIQQKLCGIVSNNATNNNVMVKELKKQQWPRFKGEPQSKQGPKKTQKKTTWDDSDYSESSNNDMEGNINFFQAKEDATYCSDNDDESEAGLYDPKEPDEFELLGLDDIDHPSNKEE…
GN104ID162_000247	000000F	1373728	1374230	+	hypothetical protein								MAIGRAVQRAAQTRAGLGRAQTHNSENYLNRPGPSDLFSKRAPVGCPRSGNRGCSSDRLRVLRVLGIGTGCSDCLPRTTRAHADSSEEEGDTDNIRVVERLEPKTPSTTQRETHRQPPRTEASAPQTPAPADSLSESQEIAKGISNAP
GN104ID162_000248	000000F	1376951	1377026	+	tRNA-Ser
GN104ID162_000249	000000F	1378495	1381673	-	hypothetical protein			IPR011701;IPR020846;IPR036259	GO:0016021;GO:0055085				MASQKEGNSNMVSGSEGLVDCLDTGTSPLTEAASNLTALEKRAILKLDLLVIPILGLFVLLSALDQSNIGNVRILGLQKDLRMTDYDFSMALTVTLILSSFHLLYWFVSHQIWAYYRVFLFSLSFSPILTSGFFHCRIAIMFTVISYQGLLATRSFSYALKGAMGPATILYMSSFYTRAELQFRIALFLSTLCVASAISGLLTYEIIKLDGHWGHPGWAWVFLIEGFITAIFGLTGFYFLPSSIEKARLLTNEEKVFLVSRLKGVGKPSIASVTSIQKFSPKSTKFQIRAAFKSPHVILMSLAQFASTSNIFSLGYFTPTVVMRFGYSPRATQLLTVPPFVVAFIYILGLSYLSDRYQSRGLAGGTSAGLALIGFSMFYGSSYDRVRYASLFLSIPGAF…
GN104ID162_000250	000000F	1389431	1390184	+	hypothetical protein								MRNCNRGLNLFWLDTAGYLQLQIGEMIKDKKASTSATATGDDNLWGKHEFAPPYLCQTQGSRKTCCFPEYSTETLPQLFSEDEDDLFWRFPTTCLYSYFSSPAIQKQALLILRALFSLPCRSWFDIYNNLNYQHKFELVGRFLNALMVVQEGRTLLEIVGIINLTLDQVGAWEIKNRLSQRKSLVHARLRTRRMFARA
GN104ID162_000251	000000F	1390310	1390952	+	hypothetical protein								MPALRQLNTISRLLFDAPMSPSSSSAKAHCSRANNYFLALPSITVESHWLALFHLPMFYTGWVKNVGPDCQARRRSNSVLHVTCCPCAGRPPALVPQLEELLRGVVEGHYALKQLAKSSAESLLQANPAVWPLALPDPLLLLDNDHSDAAVLDVRAWLLQ
GN104ID162_000252	000000F	1395613	1396015	-	hypothetical protein								MLNKLPQEFHSFKTNISMNFETIPFNQVLKKLEDYATQNQLNLKTSIGSAPQTSLHTQASGPICPHCKKPGHCPTNCWVKFPKTAPGPKTESAHLTIDQPQEAKPKGNFTWFCTPDGGRYNITNVKFENVSYF
GN104ID162_000253	000000F	1400231	1402197	-	hypothetical protein			IPR012337					MAPTRKRKKHNSSVLSSVPSSPTRSHPQTSTQEKTSPADNCETPTPTPRPTSDIEELRKAITVAEKAISSSYKTYMKPELSQQLDKHGRRMIAYPCKACGIRINRPTSDLSCSNLIKHAANCLCKQNENHTLSSLGFKGTGHIEPKEVPQLCAVWCAEAARPFSALVDGSHRAILHPVVVKNLPSSRTVLRDIHVLYTAVQQNYKSVLTSHTGALYLGVDAWQSPNGFDILGVVLYRLDDLSSVDIKLEAMPLGFVRLSHQHTGEYLAETVRLVVDKFGIQDKICGIWVRCFAHVLNLIAGGILRPFGTQKGEKKSNSQGPSAPTWDDSTDSESGTDDAVEQIRPFTIERDAVSDNEESNSSEDKHQSDSDSESLNLANIKQASNEETSDRYTTDCCKE…
GN104ID162_000254	000000F	1403222	1406675	-	hypothetical protein			IPR011701;IPR020846;IPR036259	GO:0016021;GO:0055085				MCLWGVNVEPICRSESAPYAAAFAKEWESTKQATDPVVHSHPHEPGALPPATICTRPPFLPRQKYAFQSHQQTGKKTSNCIHIHPSKASIRGEQSRRARTFGAVCLRRLRISGSMAGHSCVVSGAKGLADGALDAGPSSASPHAAADALQTARQKRAILKLDLLVVPILGLFFLLSALDQSNIGNARIIGLQKDLRMSDYDFSMALTVTIIPYILVELPSNLLVQKIGAGIQIPLIVTVWGLITCLQGLVTSYRGLLATRFFLGLVEGALGPATVLYMTTFYTRSELQFRIAMFLSTVCIAAAVSGLLTYEIVKLDGRWGHPGWAWVFLIEGFVTSIIGLTGFYFLPSSIENAILLTNEDKTFLVSRLKAVGKPSPSSACSLTSIQEFSPKSTKYQVLA…
GN104ID162_000255	000000F	1406798	1407116	+	hypothetical protein								MVSSCEPKPTLAKWLAAAERRRVCPRGECPAGGGRSVAGADHMPQICADPSQSFRSWPSASRPQEEGFPGMWFPSKGAGSVVIPRWRVRVLSTGRAWPSEPGSAV
GN104ID162_000256	000000F	1407426	1409608	+	hypothetical protein			IPR026116	GO:0030144;GO:0006487				MRAIPSRPKSPLWIVLTLSAVYLLSRYISRRPAPGLAGEPQHSRQSRYHAIHKAVYAHPQNQSRFSFPHARETARRLIPFAPGMHAWRKAHQDELARLLGCRQSAGRHRSCSPMDQHILLLGTVHFSRVLDGIFAEKASFPAGEAIWADAFMWALNQLEYPYLVVNGADHNETNTRLGEIHSLLGADVKMVVGDYLSIPQCLKNKACVQSTHHNPTGIPPHKLFVFDGFGQDVGHPLGRKWHLTFYPQPEKNFTYLGLTIEHYCHKFGVVPAQERSNKVYILGKDRGYLHPPAPTLFPETMWAALTNATGVEFTIGTQQKHALAARDPATLAPKDRLLDGIADIGTLDRDKFIYELQHHKAVIGLGWPVQPSTPLEALCVGTPFINPVWNGRRSQPDRS…
GN104ID162_000257	000000F	1409643	1410211	-	hypothetical protein								MKGEDSGRIHSCLIRARLHVLQETKRETRDLCGLQQARPTPKQIKLPSTQCVMCVVTDDRTRREKPKKDGHSLCGNGESFVVDDAEQSKTSEEPGQ
GN104ID162_000258	000000F	1417579	1417915	-	hypothetical protein								MEEESSIANRKDILIATTEASEMINDIIQWSQKSNVCCLQHRWQISLNGPEYPAAGFIQHLDLVIQLASERQSTFEADPGELSQILRTPQGINFVKTLIPLLKLVRIATSY
GN104ID162_000259	000000F	1417960	1418532	-	hypothetical protein								MDATMQSAMMDSMLPPQSEVLVTLEKALLNLSQKPSVRIRTHDGSRMCPREGTPTTDEIKKISPDITGLRNIPHPNFQEALAIASQINQTLQRLRSSVFTIGLAEPQVSSKNDQNLGILKRYRTDRLLNDVDDLMKEELS
GN104ID162_000260	000000F	1418674	1420721	+	hypothetical protein	EOG092635YY	PF01116	IPR000771;IPR006411;IPR013785	GO:0008270;GO:0016832;GO:0004332;GO:0003824;GO:0005975;GO:0006096			Fructose-bisphosphate aldolase	MYASSSWLSSISTAAAAAASLPATHQAAVNRKPPPLPIHPTPPPPIHQPLKSTKKIPITFNRQQWVVCSNSCLGVVTGKNLVKVLEYAKAHGFAIPAFNCTSSSTVIAALEGARESKAPVMIQVSQGGAAFFAGKGVKNGNQEASIAGAVAAAMFVRSIAPTYGIPVIMHSDHCAKKLLPWFDGMLKANEEYYKAHGEPLFSSHMLDLSEESKEENIEICCKYFERMAKIDLWLEMEIGITGGEEDGVNNENVDNAALYTQPEDIWDVYSAFSKISPMFSIAAAFGNVHGVYKPGNVSLQPELLGKHQAYCKEKLKTDDPRPLYLVFHGGSGSTKKEIATALENGVVKMNVDTDTQWAYMEGFRNYFEAKKDYLKTQVGNPEGADLPNKKCYDPRVWVR…
GN104ID162_000261	000000F	1421174	1421536	-	hypothetical protein								MGRSWGMTKAQPASAVGTLIRAGTVGWVDPPAELHGSGQGGPDGELTPFRPAVELWVGRSGPTWADLSATAPLGPRQPKLEFERWCRKRSLFEMQLS
GN104ID162_000262	000000F	1421595	1421980	+	hypothetical protein								MTQPKQSSTPEAAGPSVVAPTIEESIPVAVAFEGPPERASARNSPTKITSGQVLRRSRRIFNQANGSGSLEVAAHYPRLTELKKIARAKAEGSKRPRP
GN104ID162_000263	000000F	1426311	1427264	-	hypothetical protein								MAIDGFDAYNSTIGGEVHVMASVLCVTGDSLMHAELTNTPVPGNSLNCCRYCTSSSATLKDQKKLPYIAQFLQKNLHGSNCPNQLRSMEKTAEDSKKLWEFAKETKSLDKLDAKSAELGVCDQVNRKFCKKIFKFKAEKISLLAALDDGKDLPDHMNQEFRQELLELEEHNYNKMFNQFLELKGFDMVKDTPVEVLHVFLLGAVKYLFGNFMKGLDINEKEELLALWYSFNTFSLNIPPFDQQAWYNILQVWWVKILE
GN104ID162_000264	000000F	1428028	1428851	-	hypothetical protein								MDIDEETGRLEPVIGGEGLDPGIESDNKSGSGDKADEIPPGTFVEEESEDDKETEFNWMDYVGVAVGQIESEPKDPGLASSPLFHREEEKIKKVKPDNTAWYPFLNQEYLVGSLLVGYLHKLISQDMYHQIRSVFTLFRVKLPPWEALRQMQAKIRSLINHTIVEMETIFNQPIFGLNASELVKDDLMNPLVAPHMDFYLEESHGKNVYKLSQSEKWLKHTAPNL
GN104ID162_000265	000000F	1429243	1431038	+	hypothetical protein								MGTEFKFPYKSSNSRDEKSSNWFFIITPPSADPLSLLAHHSHLPTHSLSNTMPLSIDDLLYGDVDDPANFGGAHHDPTTPDCHHNSCSPSDEFETNNPNNIFDLPPNRGDVNMAGPSASYNLSDDITEIAKLACKYVSEAPNAVVIFSNGAYHQLALSKTICPARNAPYTYDKTFKDFVRETAQLILLKPTIDAYSNNPHNDGTIPNSLFYLTLPDQWKEDHTAPSDVIDTLARLADYCRLIADLLKYRRSYLRDMLLTNTQETKKIKVNAPIPNRKDLLTKIYDNLPPKGHKLTEAKIAQQVKENYAMRAQICYCRLVMVQSLAHKSRNNSQWSDINDRLRILRGSSYTFQEHHSVIVLNKDFELFSHKRYYNEIDKTEFTVPTIEEVQASVDGGIVP…
GN104ID162_000266	000000F	1431152	1431561	-	hypothetical protein								MWRRPPRPRPEFLVSPGAGVIATRGRRDLPRDSHVRGPRSANSSRWPAQEPAVRPTARVAFFFKNSCGSLAGNHQLEKPADLLLRKTIGFKSETDEF
GN104ID162_000267	000000F	1436115	1436187	+	tRNA-Ser
GN104ID162_000268	000000F	1436453	1436525	+	tRNA-Ser
GN104ID162_000269	000000F	1443879	1446431	-	hypothetical protein								MPYYGDEPPSYHQSSPVCGTLSPIQVRWLQDMQISIDNALKIWEPENEDHESTTSNTNQRERELEAWKWHIVCQGKMTSGAHDMGIPKWAVPNVKAIWDAKRNRLGKVQAQSHQMLFSEMEFVRITTHFCDGKPPAGAAQVNLAYSTILPNSNSPFSRCMSAFIRALLDIEYNHKKKPSDSWMLSPSAHNFHVGSNLPDSILMRPIDPIPINPALPTSQKISPAFRILFLQDLSESNFTGVTFAWSHPWDSHWNQLFAKFVLKHWRNAYTSGAFTHFFMDPVQASNTSLQLGILHRWFMGRQKGIRLGHFSHAFKSKKSKSESRSKVQMQISQHRQETLSTLPFNSNIKALFDNIKATSDTKINPPRNLVKIPLRWRSTEFGTFSQELDNIFIQKKTCT…
GN104ID162_000270	000000F	1449610	1452452	+	hypothetical protein								MDEIPKTLMKEWHINSTFQLILKDHNKKNIGIIGKNDEKETTQTQLNGTLMKKWKRAVAVKPFKEVAQQEDPYRDYPDLNCRLVQSDQECSRQTSVCHAFRIQQQNGAGNEDNRNDASSGVGPDDSWISAVVDGLIPKFGVNGSASTMETGVGAGSDAQEPNQPSKLPETSRLDPKFVVENARRAREEAEANEDHHRAEKRLRGIAGKQALAEHCDKLSRGIQSFVKFFLGNPDKPQDYPPAPTREEIKAQYWRLQGKTPAELDYFVSLAEKEIRKNIQLPSFIPAAQKGNHKGQPVSSQTKGDVERALALAGISRLTFEWEISHGVVSTWNSTILEVLGGKSVEWLRRSMPVTDEQAAQAPAIIQRWVRTKSLEIQQFKNMSSDTYSKMKDEKAKKAQ…
GN104ID162_000271	000000F	1453360	1455797	+	hypothetical protein								MENNQPVISNAPSNTSSSLDPSFPPGALTPPQVKMSLKQTFHPRLYPPTFEEFAIRKDDPGAPLPLNPDEPILDNEIQQITAEEFGYTIQAAEEAAKHLAKLKLPRSWKKQVDKLSHSINSTKRTWEETGEIPDDEAIKIQTGKSSSNSPKTSKGSSKPPKKRARKANSSKPVDLLVKKNNTSTLTTPLQPIPPSNSPNPSQIPVCKDSRVEHCPPEDPHSPDLPIQSTTTDSGDAVNSIDPGASPAPYFPINATENNDQQPALSKNINLLLPTLTKIAPPQKLKIQPNQSLLTKTLAQRPLQVNQIKLASAHRTDFPPTPPQNRLLGYLPFSSLTMCELKWFASTASLMEPSLPGKSTKQPGRPLLSWSNSEHSQCRHQFHPTLNSASNAPPAHMLPT…
GN104ID162_000272	000000F	1460530	1464698	+	hypothetical protein			IPR015915;IPR037293	GO:0005515				MPESQLASSSDNSIGANASTSPAAVFISLNADFFRSIARFNGKTIDHVLSLGSTTLPQNQPINPARWILSAWIRQTNLPRYQWVRMLKMLFKIGLRVHQRNKVGLKIHHLRGSLPIDPSSPAIHLGNQTDNSEREVSVLNTRGSNSAPRSDAVLAANNGQLFLWGGQLSSEGLAEQDTNLYVLKLSTHSWTRSETSGPSPHAVAGSNATLFKDFLYLFAGENLDGSINGDLWRIGVDWDTSPSPLYWHHYSFAQDLKLPPARTRHSAVQYRKSWIIFGGTSGMDLLNDLWEYSFENQEWKPISCSGLIPAPRKLHSATRIEDYMYVLGGTGNDGAILHDMYALNLKSHFWYALPVGGLEQIINCGQLLASWNESIYVWGGQATNLGKLSNTSLYHTLNI…
GN104ID162_000273	000000F	1466949	1468214	+	hypothetical protein								MHSVRVDKSGTQKIPQVCLLFSASTAPEISFRKCGRMIPRIPIWRVFSPCRPLQARRGDQNLLVSSTQTPNIWTHGRLHIYGNPAGERWLKSQRCREVSEKGFTISSHTSFHEGLTIMLTDSSSSLERALQSGPILHYFPKERSPCRRL
GN104ID162_000274	000000F	1468396	1469625	+	hypothetical protein								MALNRAPNHPVHTTSLYEPLEESIPENIRANQYRNVTTQSFFQCGGLDGSTHRDFEVTLNTNTALTNLILPNNIYYMSGKLIATNNGKTPILTYNQHSVSRICEVGNEGFDFINKTNILGLGLVIKRDEIVIGNDSQLEVIMEHNDWDAQERRHKTFKVKYVVPGTKNFIKTHSLYVIGRECEIAGVLVDLDTKEKITIFLYNKRTPTKPRFRIFVSYQGNTDSPSDSPSPSVSPAKQTFIQMTPEAGGSDSKGKQKSSPKEFHEEEHGVEDEPQSEPAEEEDNDNCPKTGHGRPRKAILKDAAKRLKKL
GN104ID162_000275	000000F	1476664	1477517	+	hypothetical protein								MDSICLVEWLNNLNEPQDLRFAGKFKAISTKRDYEGSELEVQAIRSSATLTSAVENMIPKLSVSLYPVSTSVPRLVAGEFYNLEGSVRVVDRYGNQEFEYVSEGLRWKRFTRATSKLEPLKINGTGKIRRINHVKTALPDGEFYVKYVIDPLLVRLSDAVRLEPGIKVDLEGELADFSASLGLLVVKVFSGFAGWPQDYANGQVREVVVIED
GN104ID162_000276	000000F	1478286	1478940	+	hypothetical protein								MPSLNNRPDDLLDIWSRGYYSDGIDRVYGDLALVAARLYGDTAEYFSNQSLIIQNNDERRSINTKLSNMHCSKTFVCEAWLVDEIEGVPIMSTIPKSLLLDKVRPDITIELKVGMPIILTKDCTHIRPGEEMVYMKKGSRLVVVDVDEWVVIARGISPGKIGRTFNIGRTMLHCDNISDKDNAYLRHQFPVVIGYANAEGCWDKVAEFRGGSRICPA
GN104ID162_000277	000000F	1484038	1484947	+	hypothetical protein								MSLVQWLTPPLSISARNFNRTARQIMFSRLLVVALVCSITHVWGKGGIFPLNDVVPLDETARIDRFPFMIVEPRQADGDLFVHYSRTKPSDDESAMRSRHLDLQAVIDDLAKDRDHGEQAITALQTTWGSLLVVDGTSETSTDQTVRGDSTCRHWTRWNPHATITKSETSEIANLINDVCTQHLDIQPSIIILPFNTITHIQYPDHATGAPRQADAPTAHFLNVIQHIESPDTSWAITKFNKATTMNSKFNSSALALFLSKVWSYQNTGMVFVELDEEVAHQLVAQLGIRLPDIPVYFAHKA
GN104ID162_000278	000000F	1495563	1497767	+	hypothetical protein			IPR004839;IPR015421;IPR015422;IPR015424	GO:0030170;GO:0003824;GO:0009058				MVPAVDYDGKFISRAGKRWQPSGIRGLFPLENRPGMISMLAGKPNPATFPFESIAITLKPSVATGEVPETLCLSGRELDAALQYGPTAGQEEFLNWVYQLQQRCHCRGTPEEEGWSCAIGAGSQELMEKAFAAVCDPEDTILMETPVYSGTLGFLQPSGRTLIEIESDHHGISAVELERVLANWHSDPATSSLKFPKVVYSIPTGSNPTGCSAPLERKRLILELVRKYDLLLFEDDAYYFLHFDRKNRAPSYFALEKSEGGQTGRVVRFDSLSKIISSGIRLGFVTGPARILEIINLHTSNTNLQPSSVTQAITGKLLCHWGFDRFEAHCDQVSKFYSDKLEVVNAAAKKHLTGLAEWNKPVAGMFLWLKLNIATPGKEEEADSSTLISTRAVQKGVLA…
GN104ID162_000279	000000F	1498156	1498406	+	hypothetical protein								MQAAKNAWFLRRKISYAEWLFSSSLREQHGNQREDPKPRPSAVVTQTIGEIELN
GN104ID162_000280	000000F	1506565	1507478	+	hypothetical protein								MDTTKTASIEHLTESVRWTPTRHRPSDTLDQECPMDTHNRTLSTESVRWALTRHRPSDTPDQSFNPEKVSKKIQTLQYDILDLQSSAGAYGGGTVYGSAYGGSATLECQPLVYPPSHSSFNPYHSFASLVEPTPAYPLLAEQQPALGEFRSFSMPPAEQQAYQHATNFAPSAAGASRAASQQQYTETDGYGQPAWQTGLHASASEPSVLFPASSDADGAGPLGWPSSTRWQPS
GN104ID162_000281	000000F	1508117	1511823	-	hypothetical protein								MEATTALQESQIQSRLNTDDKISLHDLITAHLEEILREEDAEVFDGLPDSENDNDPGNSARWFPFKNKMACLFFLKLGSAELVGSMLIGHTHSLISRAIYNKDLANPLVSRHIDYYPEMTSQGHFKFSQSKKWLEELAPQHRAPMCEVNGEHYYLYEPVELASGLLLIPIYFYIQDSQLVSKCIAPDLEPFVKNHQNLIKMKIPQDIEFNHPQLLVIPASEFKNCYCKIQFNGQNLSKICGDAIFECDGQNNQTKRKLPNPWRKRAEGKVIRHIPITLYCDDTSGNISKKFNKHISFYFTLSGLPPNLSNQEYNCHFLSTSNRASALEILEQLVAEMNVITRTGFTEFDSSIMQEVLVTGLVFCILGDSPMHAELTNTPNSGSSLNLCRICTLHADGKD…
GN104ID162_000282	000000F	1512915	1513364	+	hypothetical protein								MPSATSSTAPAMTTKDNPLVDLLRKLRIQTKLDDKHYQDAITILNTPGAAMPFLVFREMQRLQQDSSATHEPKVTANNNKSTAEPPSKGFQYSNVLKDRIRDISKEAML
GN104ID162_000283	000000F	1513436	1514236	+	hypothetical protein								MQSLHGLPLEFRRKEFPPGVIDGDNAATKDFISQVREIQQNVQYSVLYRHLHPVEASVSNEQLRNISVLFIARVSHLQLQTVDHLVNPPLKKISQWDLVDQKLKELATRNADYCAAWGKAVLAKDHALFGQGKTFAQIAKENTIEMPTNDEVQEQLNILLRSRAGRTSNKAQEQPDEHHRSRSGGI
GN104ID162_000284	000000F	1514765	1515119	+	hypothetical protein								MARYHPADGIVTSAGWLDNIQRMGLSYTTGHPGHPLVGPMVAPSAVRLLRGGVHPLDGHCTSLASDGSDKPSNVGSHGWFFSIHACVQWMVWHMISARGIQVRMQNGCQKGHPLDGF
GN104ID162_000285	000000F	1515338	1517124	-	hypothetical protein								MAPIRNPRLKLPARKKRTKPPEAQAVDSSAQQKTKRSFGQTSLKSQIQNKIGKQVHTSSSSHQDWPERSDPSESEDDNNQRSDPGGEKNSDLDDRSPDIDPVIDMWDREFRQNHSAGIPGLQPNSGIGNQPEEQSQALTLAEVNELRKMTTLDDSHFWEALKVLKSPNTAIAFLVLKELERTQNSSEPRYGSNDPVGAPDEFEYSTVLKNQIRDLSKEAFLKPTIQLYTRGHWKPGTSDHSLFMDTMQGLMALPAEFRQKHFPPKMETNRKVRSNFYKLVRELQRRLRLAIRERLLANIVTPAGDLIEEGNVPNLHQLARSIFCFLHPDEATMTDSEVDDNIPVLLLTRIGHLRLQTIDRLLHSEIKKVSQWNMINKTLREVRGRGSDYQAAFGKAILA…
GN104ID162_000286	000000F	1518069	1523648	+	hypothetical protein								MELVGSLLIGHTHSLISRAIYNKVKAVMSICDIQLPSWATVRSARDRIQKLLPTQLNLHKSAFGTPCFALSVKGILSQDLANPFVSPHIDYYPEMTNQGFYKFSQSKKWLEELAPQHQHDGNHHYKKIKFPNPWRKEADGRIIRHVPITLYCDDTSGNISKKFNKHVSFYFTLSGLPPNFSNQEYNCHFLSTSNRASALEILEQIVAEMNQITRHGFTAFDSHIMQEVLVTGLVFLFLGDSPMHAEITNTPNPGSSLNPCRMCTLHAEGKDQRKTLDYVLQFLRMNQRSATENERCWKVTHERTYELYTTAIDESHAEFLRKQREWGVTDSLNNQFLKESKKNLRIRELMENLEENHPERLFNSIFQLEGFDGVKDTPVEILHVALLGFVKYLARDVLS…
GN104ID162_000287	000000F	1526284	1526897	+	hypothetical protein								MLLRQILVIACAAIAPSYSTPMHGQTSEASHLAALPQDAGGLVRPGELHVRVEDPAGATAVAQVPHRETHLATQVDRIERQKIEINRRLCSVALLPALMNFMNMLAAMSDSTLPKPFNSPEVKILVALVASALVWAAAAAPACLVATKSLRLH
GN104ID162_000288	000000F	1530475	1532462	+	hypothetical protein			IPR006089;IPR006091;IPR009075;IPR009100;IPR013786;IPR036250;IPR037069	GO:0016627;GO:0050660;GO:0003995;GO:0055114;GO:0008152				MLRRANLRLSVFGRPARLSLVSPSKPAQLFRSYSSSPSDDLLAGPVNFALSADQQAYQELARRFTADHVIPVAAEYDRTMEYPWPVLKEAWKAGLLNTHVPAEYGGIGIGLLESALISEEIAYGCTGIQTAFEASGLAQAPLIVAGSDELKRKYLSMLIEEPLVAAYCVTEPGAGSDVAGIKTQAVKTGNDFVLNGSKMWITNGGKASWYFVLAKTDPQAPVHKSMSGFIVDANSPGVLVGKKEVNMGQRCSDTRQITFEDVVVPSSNLVGAMGEGFKVAMAAFDMTRPLVASGAVGLAQRALSEAVKYAQTRKTMGKPIIEHQSVSHMLADMTIGVESARAMVWKSTFIKDTGHRNTYYASIAKCLSSEVAVRNAGMAVQIFGGAGFNTEYPVEKLYR…
GN104ID162_000289	000000F	1532869	1534297	+	hypothetical protein			IPR009890					MRRHQHFDNHHIQKPLDQLSNTPHGSSISHINRAGYHHHHPNNSIHHQVWSGVRRFASGFFDSLRVRRIVNELHAKRTLKILIVQNSILQLVSIASLVGLESYSDSHRSSSWSTLDVLFSTFWLFPIGVISIAWNSSITENCLHLNGSLQAPISLGKFSISSSVEIIRYLNAKLRSDYHRILILLNYFLFAEGLLLIPFVGFLLSFAFCSVGNSFYCFDPYWLKDGLNLEERLDLLEKQWDYHLGFGLIMTILTSIWPHHNMLNLSIFTLLFPFLLILSTGKKTYHRLSSEKKEDEQESKSSVHPSYHSSNPIQLPIFCICRKLHLLFFNHLVASHPHNLHLNHSTVYGHVHIEDGGDHL
GN104ID162_000290	000000F	1534376	1535169	+	hypothetical protein								MYCICIGNTQFCKTVYAMDHLINPAFLMANTTAPNSTTQHSVIPAPTRSPLPPPGSQSPAMIPPSKKKPATKKDPKKPKDTNTKSKTNHTWTNDQHSSLLKFSATEFAAGNQADSGGLKKEALPIVVQKRNLKQ
GN104ID162_000291	000000F	1543288	1544154	+	hypothetical protein								MPCPPPGEELGLICTFGIDGSPGSSHFKFAIGSDQGKSRTATLLIHSMEIDASQQSISQDPSPVIQLLNQGDQLTQRFQKQFNDSITHVQTLSSSLKQHNNLSNLVTRSAASDISSQYPSVRQRTLATLEKTIEEASSGIRNSLELMEATVDSISELLYKVDVYLAEPASLGSIGFDPVHALKHLGNLFSAYQAELLAKRELFFSYNCEEISLDDFARQWQVCHQIKSLTQETMDDLADVMGSWST
GN104ID162_000292	000000F	1546447	1548808	-	hypothetical protein		PF00118	IPR002194;IPR002423;IPR012715;IPR017998;IPR027409;IPR027413;IPR037290	GO:0005524;GO:0051082;GO:0006457			T-complex protein 1 subunit alpha	MAFFAKDPRTSMMLGGGQRTTGADVRAENVTAVMSVAHVLKSSLGPVGLDKMMVDDIGDMTITNDGATILSLLEVDHPAGRILVELAQQQDKEVGDGTTSVVIIAAELLKRANDLIKNKIHPTTIINGYRLACKEAIKHIQDQLAIKVDTLGKDCLINIAKTSMSSKIIGSDDDFFAQLAVDAMLSVKTINPRGELKYPVKAVNILKAHGKSALESIYVKGYALNCTVASQAMKKGVSPAKIALLDMNLQKTRMHLGVHITIDDPEELEQIRRRESEITLEKVRMILKSGANVILTTGGIDDLCLKEFVEAGAMAVRRCKKEDLRRIARCTGGNLVSSLATLDGDEAFNPLDLGACEEVVQERISDDELILIKGTKLHSSASIILRGANDYMLDEMERS…
GN104ID162_000293	000000F	1548826	1549207	-	hypothetical protein								MQKKQSVLRFPNPHERRRGRTADLSLPYGRTHPVSKASALPLGHASILNAVSPSAHSVQTRMPSCPQPYYAICIFNLAEPLSEVGPLTDHLTCTIDPSLLPTQSFHPDIGLLPCDPASRKIDYFEI
GN104ID162_000294	000000F	1549809	1550122	-	hypothetical protein								MEIWLSSLARDKSDQVDQNEVKKDLFNLVFRGKFRQVANKSPKNKSSKILMRPPHQLRTPDAPASSPHRRGAEPKVKQS
GN104ID162_000295	000000F	1551593	1553936	+	hypothetical protein								MLPQILLVSTWLTSFPGGGAINRAVPVEQSNRPLRALTLPRMTTRQSRGLEYSYMDTSSISEIEANGSVGAVDGMNEVLVSDQMAKESTPVTAMPPHKRAEMKENWRKNQGHVISLFNESSELLSIHSEIRSQLAWMKENNQVQNSDFFKVVDLVKKAQETMSIFKQIKLLELGKADFKIINCGMMVFLSNTELYSKITNNTNQEHIKIYGRISRKAWKNFACMFVDELKKIIIDYNHQFKHLKLDSDLYENVILWRYFFKIIDFLYNQGFLDQDAVREIFQEDKLVEQIIFYASERFESEIKEDIWVSFTSLTDHWYWAQLNDCFKALGEKGKRIINLALSQR
GN104ID162_000296	000000F	1554058	1556215	-	hypothetical protein			IPR002022;IPR011050;IPR012334			PL1_4;PL1_10		MKPSSIEGASSNLPDPKITAKATPFGFGSKVTGGGKAQPQTPKNAAELEAWLTDKVPRVIRIDKIYDFTSPTNTTIKGCKPWKCSNGMEVQVAMNFDDWCSKEKNLPGNVPVSAQVSPLNPIKIQGQKTLVGVGKSAMIKGKGFLIYRVQNIIIQNVHITWLNPSVVWGGDAIMMDGAKDIWIDHCTFSYIGRQMIAGGGMHQVEANTGITISNNLFSGKTKWSQRCNNRHYWTILISGADDEVTMARNCIDSTSGRAPKTGGTGNPKVSLHYYNNVHTNILGETFEIGSGSNVLAEGNIFDNVKIQNPSDIKTQDAGHSYVPMKPEEAARCKSILGRPCVTNLLINSSPYNFALDSQVLDNLKRFPVVAQANILPASSIQREVSGQCGAGHI
GN104ID162_000297	000000F	1556479	1557375	+	hypothetical protein								MGTSPPQSVSVGNRRSNCNRGPPSLNTSSLQRVLVLPGLPPFERLVGEPSLPRRRRRGVEEGVSLVSLSLPIRKPRGHTRKAGFWSGPAKLIAARPTIKPASDNPQLSPSVLFTQHCSPPPPHANLNPGIAISPTSSNSNFRSTCVREGVNRGAFPARGIIKQTTIHLPMATQNRKDRSHDLSSHSYHLITTISATHPLSTLQSSEVAKFHSCHVFWAFQVWAGASAQAFIMLERRSKPSLTRPPGGSGSEQRSCPRQWRPIP
GN104ID162_000298	000000F	1558044	1558659	+	hypothetical protein								MYWNLLLTTAAPLIDPGLFNTLATESPWLQIKSLLLEFITQPSDRQRQGALLSFLVWSADLSNSDTDQPAIIRPLPAEDTKAPSSLLEMVQFLVWGADFFNSDTDQPAVVQPPPAEYIRLKRQRKTDGTYNKMCAAPAGTGVLGPLIEEAMGQAAFDTAKAI
GN104ID162_000299	000000F	1559376	1561925	+	hypothetical protein								MCPAALEKQKALQLRLLTDEFPFLAKAHTGTGNTAHNNKHNIAERFGQIFVKLTVTSVVKVAAGFLIGDASRQSDGEAGGQSQGVTGTQDELEPPAAPEEEQTSGGAEDEPAPAPPKKTKKVTVKAPARRST
GN104ID162_000300	000000F	1562393	1562732	+	hypothetical protein								MPTASTQPIATPSFLSPATTLFNPATSDQHHRFKIPTPAPAVTLRVRDYDEMVVSTGPETVVLFDDAAILNNDDISLSQFFAKNLLEFQAPLPLTIFNKWWQEQVFLHHAKK
GN104ID162_000301	000000F	1566630	1567680	-	hypothetical protein								MCLTASILLSILVSLSRILATLPAGLKLQMHETPDCDGVVSLAYDYARRRCGCERGDSLLYIHRYCSVYDKERWAPAQSCSPKAHPQAVSANTPLRAVTVSGVVGEACDQASASGCLSDLDPFFDSPDPAGPQEWRGSPQVPAVVLAFHECDVVCLDSTVPHLTT
GN104ID162_000302	000000F	1584842	1585762	+	hypothetical protein								MQWELVIKSQITTALLDHLVTQSDSFVSISKTPPVVEQISNKRPDITMLKLMVALDNSAQGAGEVFEAIVDQSRITLSDFAARVQVIDGDLATCTNITTLQSQRIPSRHKEESLMNIVTVLGGAHTLWNIGQAIYSKHVGDHSNSRDMGACRFLNSLGIPLRNMLDKKDFTSMIQNIKKIHTATLVYCLMVVMGIEEKHLTEEHLHMSIADIKDVVDRTYNCFFLVKAKRCGAPFQTISEAKAASPLQI
GN104ID162_000303	000000F	1587410	1588000	-	hypothetical protein								MAGKDRSSRGVALPLDDWYTPVIDVKTQGLPQSKGSARSETLTPQGGMPRLHPTKSLNVPREAQHRIASIRPTPTQTESVPASSKGFPPQRVTVAVPARFSLVSADVKVPSLNEHK
GN104ID162_000304	000000F	1588202	1588631	-	hypothetical protein								MGQTVCKEGPQQRGGNLLSGGQLFNPPGCANAKAAAGERETHRQLELQTKRMRLGGESDWPACGLIYPSTQASGFELDLPPRPQQHCHGKKATAMEPTPPPICTANADQHYHGKNATAMEQTPPPICTENAGNAPAKAKTYR
GN104ID162_000305	000000F	1610701	1611302	+	hypothetical protein								MRILQIIVVACGAKVPSFSIPMHEDPSQAAHSGDFLDQNTVGLMHPDEFHVRVQDPAGATPATQLTSSNPEPENLGDSSEIIRDGSTEAHQVHLANEVARFEGRNQRKNRQMYCVAFFPAGVNLMLILAALSNSKVPKPFDEPEFKPILAFLVSVLVYFTAAVPFCLVTTGRTGF
GN104ID162_000306	000000F	1614539	1614611	-	tRNA-Ser
GN104ID162_000307	000000F	1619957	1620296	+	hypothetical protein			IPR036872	GO:0005515				MLGPPNVVLVCAAKELLASDRDLLSWINNKIGARKLATTSEFPGSIRKSHVLVRLIEALTSADSSLFIRDFLGASHLTQLKLHCPTGPDTPGASGIHSKTNCCDVLLFQKDC
GN104ID162_000308	000000F	1623750	1624492	-	hypothetical protein								MTDFFLLLESLTKAGADEHLNGGQRLKWAGRHVTTGEQLHITDQSNRIPPDLTAAFAEAKKALGSLSTPCHADCGNIHLFRVRMMAAGHHEAIIIAPTNHCSNALPSNFMPKFPSYPATPTPPDHQQVASLGSGAQSHSQLAQVTPRGVRALRATASYPRSWASCQDSAQ
GN104ID162_000309	000000F	1645982	1648631	+	hypothetical protein								MNLTPKTFLIAFLTNENHTIAFQRQYWRTKRGWSSTEKLLETIRIFVCQNKNGKAHWEKFILDQASKIVNSQKPPSGPYPEGAYHTTDKITEELFTPESKARRDHNLVTDHMPFLFRLIYSKLEGPMGATTTLENQDNKYEDGEDPIPPTDLDGNGVDPADGFDIKSPLDCNRPKEEMQWELVIKSQITTALLDHLVTQSDSFVSISKTPPVVEQISNKRPDITMLKLMVALDNSAQGAGEVFEAIVDQSRITLSDFAARVQVIDGDLATCTNITTLQSQRIPSRHKEESLMNIVTVLGGAHTLWNIGQAIYSKHVGDHSNSRDTGACRFLNSLVVSSQLIVLAPKIK
GN104ID162_000310	000000F	1659964	1662288	+	hypothetical protein	EOG09263RF8		IPR003903;IPR013083					MRLCAYVIIGGQQEQKKKKEKKKKRAISTSEEENEENEQTIKMGNNPSSNQQNNNNTHYPRPSNNPPTSAPPTPTGTHHHHPASSIGPSPLNPHHQANPTTTFVDGGYLFPLSNIYPSSTQDWLQPVVQQLILDRRLAPFYRGLEDWEDDWDRQMIAHALQSITLARSTAIKQIQKIDRQEPLEQPAASSKQHSSGSISKRFTKSLLIDHQSSSSLLQHQSDQHSNPRQQIFDAILNSHIRPTEIDQYLAQTVECPICFLYYPPNINLSRCCQQPICTECFTQIKRTDPTPQEIKSEPACCPYCVESNFGVTYEPPPPHKRTDWNSPGTAATTSDSLAVPVPTPGVESPSTTTTTVASQSAPSPSGLMIGGNLQDEPGEMGTNGPAAGAGSMGSTKMKR…
GN104ID162_000311	000000F	1667529	1668479	-	hypothetical protein								MLDGSLDIDNAGPLGTCLLNQTVATTVWDVRNRPGGVCQATRRACGGLTASTTDGNNPLCRRVFNAKTTFGVWMKTLTQDLPGDLHRLQLRRFPCGDQRTPMPWSRGVAPPFACSDAPPDQLQTVVPPINQRSVAHLHFQAFSSPRQPVTISNSHQKQFKMGLAIRSKFGIPSSKPLDSFLENRRPSMDGPPLQAAQPKAFWWVIKIILTRFTHGVG
GN104ID162_000312	000000F	1671641	1673360	-	hypothetical protein								MHTTSASCRGASSSLTKPLEPNLTNKDTGGQEKPKSDRNASGVVEGPESFRSQFGLNPKPEKMVIVRFSNQSTFVQLIKADHLQHRLADHLQHRLGLSPCCSHRVRLCLTHIQPHQRCASNEPTNQHLFNSSKLTTFDIV
GN104ID162_000313	000000F	1673467	1674151	+	hypothetical protein			IPR002110;IPR020683;IPR036770	GO:0005515				MSLALSTPSNEELEDLILSCRYGDLEDVREFVRRFGVPPLSDYLDERGNSCLHMAAANGHEDVVQYLLENLEKPSSLHRANLPPASNTPLHWAAMNHHLPILKLLCPRLTTEQICQVNGRGMSAMSEAMGSINNLPPSANEDLPSNGEKQDADQIPIREQCVNYLVEMMKLGDADSDPLDVLPSDDQQKSSPTSELG
GN104ID162_000314	000000F	1677721	1680420	+	hypothetical protein			IPR011051;IPR014710;IPR025974;IPR028386;IPR028929	GO:0000776;GO:0019237;GO:0051382				MPPRARPVNSDAFHGSFDPGVTGRRTGVAPPLKVRRTSNGIENFSDYFNSPRKDPSVSPIQSSKKRPHDEQIPQRVRNDRPDMFHEIGERGRKTGISPPKNSVRDENGFEDFENYLIKATEQTNKGIARERRKSMRRKSINQPLHARKLSVATFVDDGDDDEEFLEESMSLDTPDASALYHQESHSMQSDSGPSNQIHPDQRKTRSGLSDAIDQSIRTPDGSDLIDFDVVPEGPIHSTSRHKSQDEQPMTVQEDEDQEDEEDDVQNSGGMPANEYDDDSVASDGFDPPPPPPEESVEDPDMGNPAGLEDIVEAEEEDDQDISAGPSGHADSSNAKPAEPPKPRKRNPNPPPPAGVRRGERHRFARLAHWRGERVVYGRSVTPDGTQKVIGMVDVVRVPT…
GN104ID162_000315	000000F	1680851	1681179	+	hypothetical protein								MKLMIRLADIVYTWFFCFRRGQLWEFLKLNQQRPHGHPFVYHTYNHNKSTDGQSSRIQTIPAIPMLTNFLFAHKPILCMFIA
GN104ID162_000316	000000F	1686272	1686655	-	hypothetical protein								MALKAKQDEAGRVSNPCAPAPALKGAEKTGDLAENALGLSINPISPQDTPSTYPQFPRSSAASPSNGGGGRGGEVIVDNESDEVEAEGEARC
GN104ID162_000317	000000F	1689511	1690183	+	hypothetical protein								MAGNANRDAARAPHPYSAPPVVGALPRSPPLPTSPAAGPHLTPPAASVTRRNAIRRPARPPPEHRDTETNGDLELNYIEINGALVNTALGLTPTTATSPRAPTTTAPPRRAPTTSAPQLPPIFPLPPIRLSSLYNATPPLSAPPFLPRPPPPSRRRNAMIILIPADLPQELRDIQLDAALTQDDDST
GN104ID162_000318	000000F	1692335	1692830	+	hypothetical protein								MGPPAAGPAVELKDGNINVALANNSLGLTTASHTSQTSPQAANTTRTQLPPNQVTPLNNATPPPNPRPRHRRPPSSPRRRPIILILLPDLPPELRDIQLDAAMTRDDDDDSAWMLSNLQISGMHFLLSSSAFIGLTQRKPNHYHLFVFDEKKCSLHIIYVCIIA
GN104ID162_000319	000000F	1694282	1694741	+	hypothetical protein								MCNPRRVSRESSRAWLGLEGGADPAGAAHPPLLPPTTPIANDPTSQPAHPNRISWPSTSSPEHGQHHPACFHSARLARTPLRTATPHYRLPIANSALKKALIASQISIDPLSRPLTACLLDHPSHPQDPSHSAPYTPRKTHPPPSPLRKKKK
GN104ID162_000320	000000F	1694765	1701882	+	hypothetical protein		PF00623;PF04992;PF04997;PF04998	IPR000684;IPR000722;IPR006592;IPR007066;IPR007073;IPR007075;IPR007080;IPR007081;IPR007083	GO:0005665;GO:0003677;GO:0003899;GO:0006351;GO:0006366			DNA-directed RNA polymerase II subunit rpb1	MNSNQFVHSSAPTRRVRTIQFGIMSPDEIKGFSVAKIEHPETYEEGGIHPKVGGLSDPRMGTIDRNMKCQTCGEDMSTCPGHFAHVELARAVYHVGFLNRVKKILECVCVKCSKLKSDVVTDPALALIARRIKDPKKRFTAVHQLCRGKNICATDETDDKPENPDEPIPDDQIPKGHGGCGHPQPQIRKEGLKMFLQYTKRKGEEDEEGVGTLAGTERQPLTADRAQAILRKISDEDLQILGLHATEARPEWMILTVLPIPPPPVRPSIAMDGGATRGEDDLTYKLAEVIKANQAVRKFESEGAPAHVITEFETLLQWHIATYMDNDLAGQPQALQKSGRPIKSLRARLKGKEGRLRGNLMGKRVDFSARTVITGDPNLQLDQVGVPYSIARNLTYPER…
GN104ID162_000321	000000F	1702707	1704293	+	hypothetical protein		PF03881	IPR011009;IPR016477					MTQTQLPPCIVHAFRQLKIPTEGLVQVSPQKVTDTSQGLSYFVKTTSSADGGEDESLRALRASAPGFVPKPLGIFNDEGKTVMISECFDLSHMESCLEPSLAREVANMHDPIRASSLSPNGMYGFDVPTYCGETEQDNTWAGDWMVFFRDRRIKSLVDRIEDEEIATLGKTMCDQVIPFLLTDFAPAPVPVIIHGDLWAGNISVSRKNGLPVLFDPSSYYGHNEVELGIMKMFGGRSDAFFEEYYKHRPKSQPHHDERIRLYELYHHLNHTLIFGGSYRSGAIRIMNELIEFVKKNSQG
GN104ID162_000322	000000F	1705058	1705465	-	hypothetical protein								MIPNNQSKIIFSISYLIKAAASWSKLLCGRILAAEQSRPMMFTKYESLFGAMYTNPEKKNKAVLATDTGWEVPTLIKLYQQGLKKDVRLEVVWVVMSRSLFSKVAEIYNFVKKL
GN104ID162_000323	000000F	1705808	1705894	+	tRNA-Thr
GN104ID162_000324	000000F	1715540	1715960	-	hypothetical protein								MMMTADDRQFRWFSQSRGVFYFAPPARTLVPDLEGEEESLIGDDDGLQHAHFSRPSLPTHDSHTPRHQAPDPAALLSVQLQKILADPGAYFYCCDLCIYKLALKPGALPQTWEPQ
GN104ID162_000325	000000F	1716093	1716705	-	hypothetical protein								MLSNPESLLLASPSITSSSTPLMLSTSNSLAVEVDDTMIRDTQEQEGDPEENNGWFWTETTQPDPFAAPFSTPPRQGRIFFSPPRSLDTLTAKRTQSEDLTRTIHCVRPRDETETVLSADSHLRFLSAFSRAVNRGNMCLDLNSAGSAISKACRISVSARTSSPNCRPRSAICGA
GN104ID162_000326	000000F	1724583	1725370	-	hypothetical protein								MECRHSISRAVDHSSGALSLPPISSFPYLNTIFQNPQNHHRFTKSSLRDSFVKVISLVQSNWRMSCDPFS
GN104ID162_000327	000000F	1728635	1730122	+	hypothetical protein								MILLIQEEFAASSVEPISLLQGKNSNPVDSSKRIFLMNFQQQDVLNEKNKSIFFYTFMVYSLNKSNLLNPFFMIAEVLQVKKNKEEMIMKIENITNLGGKISTQKFTFLHSFYKHMEALKKFTDHLYGRKILEILANQELLLKADEVVLPGNLVDEIFLKVIEGIFSSFEEAVGGFRWDPLNIYNEISLMSSWSDLMINFFQNLDKFQLVSLINLSEFQKKDQGQFLSSLIIAKYPLYDVSSTYLSFDLRSIIAEECHRKSNLGQIFDGIDEKTWKKVEYQLIKAQLKYIDGKSLFENFHTMEEEFLTKASPERASPLSEMKNLLENIIEYIPEVFVQGKKMTEQVIIHLKVMCDMEKFIQRYYPELFSNNFKQSVKFQQLQSFDCFIGRIAIQLKNES…
GN104ID162_000328	000000F	1744415	1746422	+	hypothetical protein			IPR001461;IPR001969;IPR021109;IPR033121;IPR034164	GO:0004190;GO:0006508	A01A			MSIVRTPVFYQAPSGNFRQVLGHGIARYGFFGFLNSDRATSDIGPYVQSNLPPQMQALSVDYLAKKKSKSKRGLKKQLFTRLLQLFPSALGTIESGTKLIISPVVSTADVISGHLPGKNELAQDSSWGTSTVKTDSLQGDLLWSTTVNLGSSSQPLRINIDTGSADFFVFDPKCQSCALNTHAAFFYAQSRTFTPLVNLTFNAQYADGGGVNGYLAQDSLNFGGGVSVPQQLFGLATDVSGYWQSLGVDGLMGLGPDVLSSFPPPNNLGVFTQLVNNKALSQPVIGIALTKSSVNSSGEFSFGKVNEQWVRGGASQMFWKNVSSQNFWGTELSGIFVNGQNVMATEDPPRAIVDTGTSLMLVSDTAAAGIHKQIPGAVVDPSNGIWRLPCSTANVATTP…
GN104ID162_000329	000000F	1747763	1749081	-	hypothetical protein			IPR000182;IPR016181	GO:0008080				MRVNEQTAIVGPRVVLVPYRKEHVPQYHEWMSDQELRESTASEPLSLLEEYEMCERWALDQDKLTFIIFSRNSSLSIGSDPPEKHTTYSDYLGQMIGDVNLFISADESLEDSTSTPKETDGQAAPNKGELEIMIASKDHRKLGLATEALQLFLAYILLISRPLSPSQNPSQSSFPHISFFFVKISFSNTISQRLFEKLGFERTSTNKIFEEYEYRLKLSGSPVLSIDDDDDGQRNPQTDPPRQNTDQVNSNEQRDPENQVVRAYKAKWKAFCPIKMALIPCPLNDPSAASLS
GN104ID162_000330	000000F	1749972	1751229	-	hypothetical protein			IPR036047	GO:0005515				MVAELYEGCLKNLHLTFPPPGSLFPFPSRRLFGNLAIPIPPGPSQYHSASLRGSTYPSAYPLSPDSMSAHTLLHDAVLRAATRQNLAVGTAGLNAENDDSVLTRVHSPLTSPPTQSPPSESPIPSTPTTPTKSSGRNQSRVGLRQKREAAAKAKQNSRDPLCRLPIDVAVRVFTLVGLGADGCGGHLDGSTFSAVKDLLNCALVCQKWRTSSVINYVWFKLAHQTSYSQSIEEEFQPLTWTRKDSRTNWSEAYKELNQVKPSQPTMDMDVDALEDSGPSQKELREAAWHAEDNHIMSKNEARAFYKDLGGRKLRDKTGKGLGTDRTGWQDQEIYD
GN104ID162_000331	000000F	1755829	1756820	-	hypothetical protein								MCELFDRIVYGIPVPALSFLMATKVLNESKSTREVLMELRGTRLPKEIIHLIDTALVKGKAFELRKEWRSSLKRSLPSSFDDSLHVEESKGSVEEVWLDMLSKDLLWEIVDSNQCCLKPRKLYHDEEHELARHLREYLSTLPQPLVIVNRTLLSRDSMIANEKFHENSESTEENEEEDILVICLPNHILQYDIRPSFNNKAAIGQIDLDDCDADNLELTRGIVEKVDVETGWNEDFILSMRHHFQYLLKQCDLALGNENGSGLFDNRDRLLGWWRVEEVVCDCQCDDISQGAGHRVQHT
GN104ID162_000332	000000F	1757615	1757973	-	hypothetical protein								MEDFPSIWKSRSEPTDFRFCSEISVPEAPRRDPEFQIPDSPAKSGIPDLFEVDGKFLAQLPNHRMERVKADQQIPPRAMDGYPHNLYACLNLS
GN104ID162_000333	000000F	1759135	1761046	-	hypothetical protein	EOG09262A8G	PF00764	IPR001518;IPR014729;IPR018223;IPR023434;IPR024074	GO:0004055;GO:0005524;GO:0006526			Argininosuccinate synthase	MAFSGGPVSPVSGRTTGGPANVNFWTPREKQNKKATNIPEHLKMVSSQGRVLLAYSGGLDTSCILAWLIEQGYEVVAFMADVGQEEDFKAAEAKALKVGAKKFVLKDLKREFVTELITPAVQANCIYEGVYLLGTSLARPVIARGMIEAATTEQCAFVSHGCTGKGNDQVRFELAFYALVPSIKVIAPWRLPEFYNRFAGRSDLLKYAAEKGIPVVQTAAKPWSTDENLHHISYEAGILEEPDVTPPKDMWKLTKDLQEASADGPQCIDLTFTRGVTSELVVYKPSTEQREVIGKATDVLDIFLQLNSLARSHGIGRIDIVENRFIGVKSRGCYETPAGTILRRAHMDLEGLTLDGKVRALRDSFVTAELSKILYNGYWFSPEREFVQSALEASQKNVN…
GN104ID162_000334	000000F	1765212	1765298	+	tRNA-Thr
GN104ID162_000335	000000F	1769100	1769436	-	hypothetical protein								MCALSASTSTVTTAGESVEVTMAVTCSVVKPAIPKYQDAVTQNGKHHQCNVLGMAMMDANSDASDAFGLSTAGNLSAARVTTSSPSSTDRKSSSPLVAAARLMVGHRRGHS
GN104ID162_000336	000000F	1772053	1772371	+	hypothetical protein								MLLIEVKSQQNQENGRGKSTFMLCLHRDYAYIVNAYMAGSLYTGAANVVLKSGGLSLLLLIHGCPSGHQMLSKNVVACPLALLDLLPDVRPLCLYVHGHNGWGIG
GN104ID162_000337	000000F	1772472	1773516	+	hypothetical protein	EOG09264ZQC	PF02580	IPR003732;IPR023509	GO:0005737;GO:0051499;GO:0002161				MRAVIQRVTSASVTVNQTEISRIGKGLCVLVGLGTDDTPKELEYIVSKILSLRLFPSPPGPNAPTTPPSNTPTDPAGDTPSSHNPDPRPPAGQVEDHEPPKEWRQSVRDIHGEVLIVSQFTLMAKTKKGNKPDFHNAMKTESSKAMYGELIKSIKSAYSADLIKEGQFGAMMDVKISNDGPVTIILDTNDK
GN104ID162_000338	000000F	1773816	1774170	-	hypothetical protein			IPR005579					MLIGSPNRNQTLAQTTPPIARPHETHSRMASGTSGRKQSASWLQRQEERKKMEAIRLLEREMREKEEAERTEKIEKIKARKLKLAEKQRIERLALKLSQKKLMRLKKREGRTKKIAG
GN104ID162_000339	000000F	1774269	1775477	+	hypothetical protein	EOG09264KIV		IPR019349					MASSSLLSTANKRLIPSTRWLTNPSGISGAHSDRRAFSLSLPLLAGGKNKIKVSSKGKFKDHRLGGPGMEEAFDIERDLSKPFAMQDVPGTTHLRWAEARKRLNKLRAIKFQMPSLIKYQQPFVPPPPEAHVIVRTQDDMGFHRGKLDSQRPNKKASMTVSLSKIPGLQGSPEAMHKFKLLSGKRWFESERRSEFDTSDHHGDPHGTVKISCDDYSSLQMNQKWCSDALDRLIAEAGASADPMSDIPLDAKPTLQRNHRTKHRPWAAHPHLSPKFPTHWLPESARERLLSAQQAKKSALLALKSRRDQLDRRLRTLLSWDGVGIAPPGFFDNLSPAVKLQVDQLIAQRNQISLLSAPLDDRNYLKNFDPSSHPPPSP
GN104ID162_000340	000000F	1776756	1777917	-	hypothetical protein								MFMEPFTASGNPTHAAEPRQPSPSPPNLVASAHKPTPLELDDDDRPRASASEIGMFGDFCLMCGEMIDGQGPAGSVYCSAECEYHQHITSESDWCDLSLEGYQLPSYGCSTTASSAKTSPLASPALQASGRLAILCSGPPPCELLLPLDLGERLLGAKAVAKRYLEHRPHDQQANADLDADAEVKQEQGEEDGSWRSSLASTLSPAHKHPVAATGAHLKARPALAQLSDLQDFWLPASQAPMPQRSSPPSPLDRPSFDRRPLDRRSLDRRPLDRRPLDRRPLLSSEHDSPAATLSRSASRRRVSEPLSNPALAPVRARPPLCHSSFSLTSLSSLSPSRLA
GN104ID162_000341	000000F	1778141	1779677	-	hypothetical protein								MADRCGGPLARMPGRVGEQSVLYGVAVEGQSKAKYLCTIYCFCLLIENNTKKTTVLRGGVRSPSFGIVCLHSAGLLAILLTPADRQSASFSPLSYPQVYNSSIGHFHRQAHPPRRPSHSTSKSHELPSAKSSFLPSVCVCVCVSYSHPLLP
GN104ID162_000342	000000F	1779698	1780904	+	hypothetical protein								MPGPPNTNTHHRSLLDYTDRALRPPHTRASPSASESPLNLNSPHSHRHTTDHLRCNMFSFPGDALQACLKIDASPQEMPAANPAEGKTYVRVMEGLGRHAKTAGCGPNAGWPVGLAPFWLGQSIRRGHRAGLAGRTDGDVHHAHHTGEWDGRLARSLVFVLDAWPWQPAQCRAYLGFPRSWQPSSSDRHAFPQEDTPRPLHPILLAPFFSGQSAAGLLVSREQNGVHLCTLKLTLYVPSNGHLLDNKDVRPIGSLRNAL
GN104ID162_000343	000000F	1781297	1781576	-	hypothetical protein								MNRELYRGIPGIPDQIGTFFGKCPLLSDPGKSGRIPDKTRGRVRDGRYPAPGHRIGTLFQAVKSAMPDPTIENPAWKRRVAQQMNHLHPIER
GN104ID162_000344	000000F	1782213	1782498	+	hypothetical protein								MCGMQTSLKSPLVRSDCSTRMIASTRACRRSRFQAGARLRRLVQSSPQQHRLLVDWWSSAAAFIIKHQAKSRIKAAVILLPTFHQQSPEATINT
GN104ID162_000345	000000F	1783835	1784534	-	hypothetical protein	EOG09264HX6		IPR012678;IPR013025	GO:0005840;GO:0005622;GO:0003735;GO:0006412				MKSLIHAKLRTITTICHQPTAITTIRSLDKGRSPIGSSYVKAKSPVYFPNISIRLVRPSSTDRGDPFTAIFRCDLQLTKPDIFNYLRQIYGLGITSIRTAIYRGRYERQIKSRVRGGVKIGRDKNRTFKKVWVGLEKPFFYPPQPSQRFLNENYNYQDFLNAYNRSRLTQIRHAKLDRNQVMPAGIHDRKGERVNVLRQILDSKKSIQHELNEHVKQSLIDSTTAPTTLKKE
GN104ID162_000346	000000F	1784576	1785701	+	hypothetical protein	EOG09265G5K		IPR000361;IPR016092;IPR035903	GO:0051536;GO:0005198;GO:0097428				MGRDRAVSWGLNPGPEPLTPMQQPRRHPETTGSLARATALITTSNLMTIPARPNILRSSLLGSSYQYQPIRFITTYWPHQLDRPDVSRVDFRRTRPKILKTLLRPVHQDANRTPDSSIQPQPQGSSHSPTQLANLISTPRRSTEDDYSAPSIVKPIGIKISQSAIEQIERVRKMDNKPNEVLRLSVESGGCHGFQYKIAFTESVEDDDFVFGNRSGLVVIDEGSLSLMDGSTIEFATELIGSSFRILDNPHSAGKGCGCGVSWELK
GN104ID162_000347	000000F	1790438	1791090	-	hypothetical protein			IPR002423;IPR027409;IPR027410	GO:0005524			T-complex protein 1 subunit zeta	MIEIMKMQHRTKDDSRLVRGIVLDHGAWHPDMPRRVENALILTLNVSLEYEKTEVNSGFFYSSAKQREKLVESGQNFIGNRVKKIIELKQRVCDSEINLEALANGEKSKENPKGFVVLNQKGIDGGAALKMPSWHAGWTNGKSAVAVAVVPKAWQCQR
GN104ID162_000348	000000F	1791241	1791576	+	hypothetical protein								MVRQAARSCPALPYSAHNETRTGRCLLHPCPQSDPRLPHQQNLTERLAQAPGLTSWPFPARKTKIKEKRSTCSLRIGYARI
GN104ID162_000349	000000F	1797166	1798433	-	hypothetical protein								MSNPNDGLIDTPNTGTQATQQLDQHQVDLAIQGFERLCAQQSRWPRFIPNGITTDISIDRLRSKRGIHSHLHSSLLPELKQQVRRITEALDNLENWLKEPHSQLQLVLEIQPHLHRTLDEMIHAIDDIIPGNLPAPNQTNDQYFQEFKCYRLVGLDSAIRGELSCAMLEFFQRARGTIKPPKKTDHYVFPVSSHNLDYLIDAAIRWLKGSELHIIPDLWVEATSRIDSAGEQYSNLFHPDREPPMSRPAIQLGRSILPIIKLSNLFFDKLETGGMKQKRVALFTEMSSHQLNFLHQSAEELGATCMYMVSRLEEADTDPPVDTCSELVCEIKTLSELFQSYVLLAELYIAPLFPDIDGLPSQIYYRSWFITWNSLFFTATHNAIQAANSFAENRL
GN104ID162_000350	000000F	1798534	1798903	-	hypothetical protein								MDGDGQLLLCCSCRSISAKVAIRASGLRCSGCDSKYPSDRGLRIWGMSSQQEYGWFMYVNSYLSSLLSAAGIRGPRTATR
GN104ID162_000351	000000F	1799088	1801502	+	hypothetical protein			IPR006594;IPR013144;IPR024964	GO:0005515				MLFILFQYFDLGSSLQMSQRYLTDPSLSSGNHPTHPSSSTSPAMFLNEHGPRRPTDPAEMRQLILDYLCHQCFVDTASAFARESAPSSNRPRPETADGPAHAPSKTPSADKPNQSTLAVKDTVVERTVRFDTDDDGDAEMGDLVDTSSSHGLLHSNLPGVSGSSEEHLANETSSLLRDEMSVNGENSSANRLAGTDRGGYYPDWTAQDVQTTRIRLAIKEHIVGGRIKEAIKLIEAHFPAVLGPPLTPKSCGTSMPGSSSTTAHNPYSSTAPDPSTSSGQTPGTSNGQIPNHVLAQRKARISFANRPLRGAVSSRSGLNSSSMSSSSPNRSQNNSRQGSSKIDLNTTSAPISSSDMILSQSHLSHGSFGSLNPAHVALNLQIQFFVEFVRSISQSQPTN…
GN104ID162_000352	000000F	1816255	1817393	+	hypothetical protein								MKPKPGTARSNPYAPRPNSPLDTLIRTWSRLPIKSVAPPFRFLATCGQYCCLRADSLTNSVLHPLLFVMTSYLLPSPRNRGAQLDREETFRFVSAFATLNAFPSWRRRLAETIVELSSVRGPHVCIQRVHLRHEYPPTLPDIVIPFTPSLKYSLPWPPCPYRPLHQALKKRSDRSSASEHRTLRMAKTDPRPILLFSLEPFCSVTRVSPWTPFLTTWPNILLGPSAVVLNFPNRNITA
GN104ID162_000353	000000F	1817536	1818751	+	hypothetical protein								MSNVRPSNHPSIVSGHFEALSDSEIDVVRGNQYGLLTTGTFFQCAGVGGDKEVDFEVKLMANTAVANALEQGIIYSITGARMIALNDGSPPTVTYTQDSIMRIGKATDLNLDFTNKTGIVGLGVIVECAEVPSPNPGEEDQLEVIVSHNDWDPVYIVPATRNMVKTHVLYTVGREMLIVGSLVDWDIKAKMPIILVGGVSVTSGHQSKGSNGKLGVGPSTPASRGRKFITFKKDSESSPTPCASQSGTTGLLHTPISRKGKEKASPDEVQVANDENHDNHDEDEVEEDDYPLLKRKGPGRPRKQPPTEGSKKSKNE
GN104ID162_000354	000000F	1824822	1825805	-	hypothetical protein								MGQGITTRTANSSPPRPPSIRPISLANQLPTIPNTNKSNPNHHDMASHLARKSPHSRHLDVLWKVFEYQSTPFEAQLTRSSFLTSPTVPAKFPRASITLAPLDTTRQQLEDGEIYRLEGQVALTDRNGNQQFYYHPQRVTWKRHTRAQASPAKITMEGTGTIRQVTLPPNHSDNTTQTSSLPYLELIIEHQTNAYSGANFYAKYIIEGTSALPSDIIPLEPGVKVQLKGTLTDRCAITGLLIIKVTSGYVGLPPLFSNGPIRSVIDLTD
GN104ID162_000355	000000F	1825898	1830673	-	hypothetical protein			IPR007527	GO:0008270				MLFVDATHNSVKNCFLSNGRKASLYTVLLRNPVTSKGLPVCWAFTSSLAIDPLEKIFRWLHMSTGLVPNTVMSNCALAIKAAVKGAYSDLMELAPRHYWCWFHVIKAIKTNVTAYQGTDTNNYAEAWHKTLKTKFSTSLERQRIDELMQIFCNVVDPYFRRQSTQVNTGFVKQRANKLQTKAKDRARGFTAAYLVQIGAQVHKMANHFLIDSFTNPRARTYHIKFEPPIGFAEGRLVTCNCCYFTRSGSGCKHMFYLAQEYKYLVVKRAPGLHETRATIKINTDSDIEVINCSIKRSNSATGFADAHPALQPAISVASSPAPTTSVAIMVPSTLQTCIQRSLDSGTKALKHSMDALKKKKDQVWMVENSLASMMNQFQVVCHLLLRAVEERVPGISHTP…
GN104ID162_000356	000000F	1834566	1835616	+	hypothetical protein								MSDCAVPIRNAVQSVYQDLGPLAPQHNWCSFHVLKALKGQAVSYLHARATEAEAEFSRILYSTTDPSPMMTEYLAKWGQVKSEFAKCVKKQWVPNMIHWVHFYQTTAHQGIKTNNYVEAWHRVLKTQYIPPPKKHQIDKFVQILCHDVEVTNRNKHNSVDCGYKAQVFNEFQERSKKLADGYTMAALTILGCTFFLFLAIDCLDISPESAIHPNAFLETARGPASVPLSPSSSEELRPSVAGS
GN104ID162_000357	000000F	1836990	1839613	+	hypothetical protein								MMETETFTQYETRARTLQRMVNFAAVPLVMPNEELANWIVLGLSAELRGQVHMFELLEADPRVRTIYDAMPRRATGGRNRPAAAPTATTDGPANTEGRYNGLPQEEYFWRINAYLDSVGLCHFCKRHCGTAPGNCPGPMDRTRVVPDNYTRPKARSSPQGPSTAHGTTGPGRPTGQPAGVAGVIEENEWDEDEEDLFPHLDVTSAAALGTLDAHIPYSAEDITEDMEETAVQQLADSSPYFNAALEARTPRHPTALLPPQSDEPIPPCQLNSYPNNQTTIPSDAPPSSPHFMPLTIVSPHHDRRPPHGSGSCPSPAPPDSAEIVLTSLPSQSLPRTNKSKNPAVIDSAHISTMSAGSNNHSSNSAFHHIDSDIEILRPHCSVQPNARKRRYQCDMSPHS…
GN104ID162_000358	000000F	1843661	1846026	-	hypothetical protein			IPR032675					MDDFPLAFKRALDAPLIPELFTPKPRTTHRKAINYRLRKTFPSLLKIKVGAVLGPKADRIAVACLLPLNSPQTPPQNPELTNRCFTFHLQPVAAPWFCAMAKLTDLPDDLVLEIIKLTIKDPLGGRYRYINDDHHTFDLEEIRGIPKKTRPHLEDRTYFGNYHSPRDDYRGKERENVPAVSWPEGIPRNPYVTMSLVSRNFRRCAQHVLFNNVALEDQWQASLFLQALIHPSPHDKRGRAGEPTGATGHHDSGLNEIEGAPSSGTDSPRLNVEVARNVHSLQFKWAGPGSMGKGGGRLICEILRRCPLLENIAIGPMLFHRCKEPIFEALASRKFIKEFVVLRKKYMHNSPMLDWRADEVITRLFSRWDFLETIEIPELLGQSDEAIETIPQSVRPLPN…
GN104ID162_000359	000000F	1847130	1848005	-	hypothetical protein		PF01294	IPR001380	GO:0005622;GO:0005840;GO:0003735;GO:0006412				MGFRGNNVLHKNHFRKDWQRRVKTWFDQPGAKKRRRNARQAKAAAAGVRPTSLLRPAVRCQTVRYNRRIRSGRGFTSAELAAAGIRRKEALSIGIPYDHRRRNKSEEGVSVNVERLKAYKERLIIFPKNAKKPGKGDSTDLSAPTTQDVSGPLPLPSGTKPEAPRVITPEELQFNAFRALRQARAAQRQAGVWKARKQKKEEEDAAKKK
GN104ID162_000360	000000F	1848777	1849098	-	hypothetical protein								MSPNAAGPAPELKDIEINGGLVNSALGLTPATPHAPIITLPQFPPIRFSYLDYSTLPLPAPPGRRRRLRSPDRRKIVLILLPDLPQELRDIRLDEAMTRDDDDDST
GN104ID162_000361	000000F	1851187	1851958	-	hypothetical protein								MLIFLYENWLLISPERLLALCPRRVLNGRQRQISDGFIIHRDTARAPHPYSAPPVVGSLPRSPPLPPSPAAVPHLPPPAASVTRRNAIRRPARPPPEHRDTETNGDWELNDLELNGDLELNDIEINGALVNMALGLTPTTATSPRAPTTTAPPRRVPTTNPPQLPPIFPLPPIRLSSLYNATLPLSNPPFLPRPPPPSRRRNGMIILIPTALPQELRDIQLDAAMTQDDDST
GN104ID162_000362	000000F	1863641	1864344	-	hypothetical protein								MAQQVNVAGVSMLNSLLAGDIWVPRNTTMDDEPDAFPMDTINSSPPCSVVIPVRALGSSPAPLNKAHTLWPGLLRLAHPPRSPGNIPPTPASTTTFPLNSASRQPAGSGLDAFLAGSQHANDEIISGKEEMMTVELGGVT
GN104ID162_000363	000000F	1865418	1866869	+	hypothetical protein								MPQSPESESKNPLPFDKSLNHLRILNKTAVKNPILGELSKPPNHKLSIRIRTTPSGPIQEGSHQAPFSPPSAAAGPSTGRSSIFGPPSRDRTSDLKIYSLGCGFEAFGAFTTRGAESFEAPTVPQSTSNPFIAVNLVSGFGLGVQQRGIGVAEHHSSHSCEPLGSAVSSLGLLWSSLVKADHIFPAQMVEIIPQDQDLAFDGTNVEEFLKSYQTAARADGASEYDMA
GN104ID162_000364	000000F	1866902	1867409	+	hypothetical protein								MDVVKTLDGFKDCDWKRLKASMLAHWGPADTAWLTVQHLEDLMRYWSVKEGISPAEDYPYFCLSFEPICRYLLRDEDIDEGEIQQLGYRAFCLAYRLSLLRSSSSSEVIDRPAITNRTTHLEPPSTRFADGLPRHLWKLNTGDWDTESDSSDESTEEPSRAFSQPPQP
GN104ID162_000365	000000F	1867494	1868811	+	hypothetical protein								MYGRRVGGFDPLNEGPSHADAAREFPEDSESFESLQALRAVEDLTPTVCYKLPDLLCASLPPGLSPVKEPLGAIQDSEKDLPDDPKPFKRSTEESSHPEAIQLESRSLPEPSDRLPVKPKTSLLDPMLWPANLARKIEIQSDPPQSQHESQGSLNVLPVPSPVPHGEADPGLAWSRTGVGSNQIPTSEDRLRNEGKLLPLQFERGQGVCGKISGCIGPIVEFRIGSTGVKISAATFSSSANCFHPNGFKIFVLVEAERLKVSSLLSMRLRVDAHLLVKTLPSATLVSHTRSPFCLLSFVALRPTITDHQRRTARFAGRRIKNGPEATEDCRMPLISSPGWTQGPDVQPYSIQAVASSQISVEDIDSRDFIFLVASRGEVDPSFAQRRTGVGPHSILSSY…
GN104ID162_000366	000000F	1868830	1870788	+	hypothetical protein								MLSASYPPALGPFKDPTRTVSCAEWEEMKADPELVKLVADKPSQVEIASADHILSNPLASPLEVYLTRWITQNRLDHLDGALQTTPDTFQDSGAGFLFQNHVLVQSRLRNENKLRSASCLRNENKLRSASRLRNENKLRSASRLRNENKLRSASRLRNENKLRSDSRLRNENKLPSDSRLRDENKLVSSLKTLCDEVKLGLSAETLRNEAKLPSLRDEDKLMILRNEVKLPLPKIGTRAQEEEFSMPRRKEELESPESESKNPLPFDKSLNHLRILNKTAVENPILGKLSKPPNHKLSI
GN104ID162_000367	000000F	1879073	1880908	-	hypothetical protein								MAWPDEAIFGPTLADEIRKPDRTCYRTRRTKSVRELFGPGCRGTPCYRFRSAHSSTLLFPHNGCLPISDFLRARIHPKARLRLARVRRAIGFQAKQDEPERVSKPCALAPALKGAEKSPALLDNAVSLSGINPPSPEDTPSPYPQLPRSSTSPTSAPLPPPLRRPRSRPLNHLPSGRFLHHHRLSLPSHCAQLTPRPSTGAQGHPARRIHDPR
GN104ID162_000368	000000F	1881568	1881862	-	hypothetical protein								MRAGRGPPEPEFEVRRALPSQDLPRPPWISSSASAATPVGLDTASHYLAIVPVRAMGTSNCTRYHLITTLSKSGHSKRSKDSILTKNEYFKYTQFTT
GN104ID162_000369	000000F	1882048	1883427	+	hypothetical protein			IPR013948					MATTEYTLRPSFDCPFGWPAQPSYPIDPVEPTSAASSSRPPGSSPARAARKEPSDLLQTWDPIFSCRPSDHDEPIDQLAAQLNRLYLEAVYLPEPSAVERFAARLRNSEEAFEVDALLGLYESFMIPEEALARKWGTEMGKIACVYEARSKRPGNEDDEEQGEEEAEEAIEVENDEEISISRGLRPSLSFSNPAKISFIKPDSIAQQLEIWSTRETQLQILLLLELIILTNRSLDAGSQLLHKKQLSASPRKRRKEKNVLDEEQEKELQEKEVVADLECLLEGLVDKLAMWQIISGLENSLGPPRKSNPRTDSLIPSDTLDLDDVQRFWTDVVEEHYTQHLRSSTRPSGPSSSRPRSTTPRHLRH
GN104ID162_000370	000000F	1883546	1884141	+	hypothetical protein								MRQNVSPTMRELTGVGPRRPLARPGSLSESQLALQARSSRALFNRRQVTMFKPSAQPPKPTRPSLSSSLAGPLNRPTQLRSLSHSHLAGSKRKQSSPKHRSSALSTNQSTPRKSTKTSATAPASRAATVLVPDTPQN
GN104ID162_000371	000000F	1893017	1893364	+	hypothetical protein								MREATLYSGLKDETRETNYPEYRGANRHYSLRTRQGRRVRLLRLASRTGGNASGICSPATVAGGESRAETQAIPLIDSHRTQRRAIDTRPP
GN104ID162_000372	000000F	1893409	1895015	+	hypothetical protein								MIDGMKEASDQVRQLAQANTEDNPDLDEPLVQQEIAETLTAKPQKQKKSKTVATTDRTTRSSSKAPAESRTPAGSQNPKQGPPTTREEGQSNGGNALASLCRELIGDLGVDGTAANPVDADLAEQPTTTGSSSNDDSIRCKIDMLTDRAFAAEKAGNIALAERYFAICEGLTKPKSQPKTGAQLGSSTTPAVQRLSMVAITVSSPPAELAQTGGTKATPGGVVFDDDARPTSHDVGFTPFFKQNLIELRAPLPLTIFNEVWQDKAILHYSQKRSRADETNVDKDRYTGYPYPCEYTQTYTKWSINHQGFYTALIKVANYPKFAGWLLLHKRHCDRLVTQHGFMTGLRYDINVRTNAFTHWIEMPNKSISISNISVFNDTIAQKMIARCRKFDETEFMEN…
GN104ID162_000373	000000F	1916857	1919791	-	hypothetical protein								MGCFDFEILLPGRQAIKPDAISRIADLAPAPAEKVAFGQLLKPSNITERIFVEILEFKTWFEDKSVDLEEAEHWFEVNVLGMDVENKFKDELAISDAWIESLKTPEGNQNRYAEVDGILYDKGQIMVPADPALRTEILKSQHDSKAEGHPGQSLTLALGVHPVFHVLVLCKHKLEKIAHQQRRTPEPVTVNSGDEWEFDGILEIWQRQVGGQWHTGQPAKRADNSIPCQLVRIRTGREFMGNGGKPEEQCRPIGRAQLKVSRGGGQASEDTDNKVRGKAFSHWVF
GN104ID162_000374	000000F	1932199	1933022	+	hypothetical protein								MQHGSTAGALRPKPSDSRLRDENKLASDSRLRNEIKLVSSFKTLCNEVKLGLSAETLRNEAKLPSLRDEVKLGLSAETLRNEAKLPSLRDEEKLKCQDSGSVPEPRKRKELNPNPARGIATSTQDEVPKRYKQALPNSSTLATDANSEPKGSSLSDRITQSTSGDAISSGSLASRIGSC
GN104ID162_000375	000000F	1940591	1941354	-	hypothetical protein								MLKVQEPEDPSLFLILQSTILDPEPSEPQTPESIFLSTEQTITYCRLYFTETKIKNPTNQQKPDGTTSKTLNIPTPLSQKPDRSASKTLDIPTLLLETLNIPLRHHTQPRANEEEKKLHQAKANFADALRTQKPPLPPTAGAGVAATKAPKVAQPDQFNGERGAVEVTFAHQLQRATHHLPTIYPSSTHHLPTI
GN104ID162_000376	000000F	1948835	1950213	-	hypothetical protein								MTVCEFLAQTWKDLGCQGISGHSFRVEGASFRNAMSVPKEDTCKLGRWQSGPSCLEQYTRNPCRYRQVRLILSKTFQLRNIPNQLIGSKKLTWITICKIPQLFLRQSQIS
GN104ID162_000377	000000F	1951745	1953287	+	hypothetical protein								MAIPPQPNPFFLVNSPSPINHNSPSFINFSPRRIPTPDTQDIPPVEGPTGSHLDNNLLTLLSTLQVDNSLQSDLIQTQAADIAVLNAQACQDKKAIKDLQVDAANIKSIFHSNLQNFQLENQQTIAHLCGIVDGYNEGLKGRLGCLEFLSVQPTTVECPRFFIEPPHDAHIYFTGMPRETNNFCFYIRNTFERIGNQFNTEKQRILWISGFFHPALGRMDEEVPSYTWWRGLLVERLKGIVRTGGIEPASPRCMLGCSTSPLILPEAHPRHRQKWTEAAFNAARQGNKSIEEFNIIFNALLRPLKLAKRTKCLAYDKAIDPNIIKLALFRGTWDKTVWWPLSWPAIQEHHRLQQDHQDSSLFSLPKTQFPRWGGQKSVIGSRDSMKVD
GN104ID162_000378	000000F	1952691	1952763	-	tRNA-Ala
GN104ID162_000379	000000F	1953812	1954452	+	hypothetical protein								MGGHGILIPRIRTITELIDPIFRVSTYGLRPPIILHQSFPDLFPSSSLRSHLPSPQTKQLPPRIRTPGELLKTTQNPIAIPDPPHFQRSSPRTTQPRGQPKQHPSPHTTASAFSRSTTKRDSHMQRFKRDV
GN104ID162_000380	000000F	1959358	1959820	+	hypothetical protein								MSKKLANTKLSCHLTQAETHPFTLFFTTVIAEQMQSLATQAIFSSATATNTIIPTTSRYNHAQATKPHLVGTIIASNPGAIFGYSHSPLRSQEQIIVHWKGSARPSLAYRHCWLCNAIVCFSPPSPPIKQHCPLMIRVRWEQQPVVGRPWRAR
GN104ID162_000381	000000F	1960077	1960739	+	hypothetical protein			IPR036531					MSPVFVAKQPSSPLNQTSSAPGLWLQLLIIQRKLLTNLSLFDAQTRKLVALMAAVTGGAAEACLVCSTRSPHPTLPLLDTGTALCLPTFYIKTLGPASSVDPNQPGGDTHASLFKLNVVLQQELQIKSSLATARAKSQFEDVASLSASLLDLYLPSSPSFSPLLSWVGTLISLLCLFLISGEEIAAFKKVLLLAPTLFL
GN104ID162_000382	000000F	1969035	1969651	-	hypothetical protein			IPR023318;IPR035985	GO:0016881;GO:0008641				MKILQSSQPSSSHRLLSPPIVRTFAPSTMSVAIRKAFIASTAGLKSSAFSSLAWIQSNAALQTILWDKDKDGAMEFFTAAFNLRANMFCISQRNFFNVKEMAGNIIPDCNSKLSRIGPDCFLSHQHPLLINGKGKIMPKQCSNSCLNGLID
GN104ID162_000383	000000F	1974127	1975046	-	hypothetical protein								MSLSTLGTSGATATLSSPTPHHPVLPNQNPVGQVTTSTYCFSSSHNPPPKPCFKIPNTATRLPTAKITRTKDLSAVTPALKCPSVLCIGSQVANRLAANLLKWELYVDFCSSTRPPSPPLRIQDTRSRDLYVGELDTVRALDPKAPRSKGSPTPPADVQSHLNLAVFLVFCHSFLMLPFFDHVGLVTPTEYRSRPAVSSTRVAILSKQEPKKDQARSLTTGSGMLEHARGACPDRH
GN104ID162_000384	000000F	1982788	1983539	-	hypothetical protein			IPR001841;IPR013083					MFLAIKTFIAMAEIFHLIPSIGSMPMCRPVASGPSKRETYVYIPPGIVADDEVYLSRDIIKEGLTQRDKSRSNWAGASHTWESPNPRCVFCNKSFDENHERTSRIPSCKHYSHRLCLEEKGSTGEKPCATCKMEADLIQQASINSGDGGIWDLLLKAYNHPISKLLNYANLAFSAHYFNLTGRIFRYLFNTAG
GN104ID162_000385	000000F	1983906	1984292	+	hypothetical protein								MANYFFLSLKALVQVTLAHKTCGIILLVPGELMLIKLISLDWCQEMTDEKIRVTAMYTCDRPGEIHALRNARCLLLRLRGVGLPPMKLPTLRRTSRIQKNK
GN104ID162_000386	000000F	1984352	1987253	+	hypothetical protein	EOG09260TUT	PF09334	IPR000738;IPR001412;IPR009068;IPR009080;IPR014729;IPR014758;IPR015413;IPR029038;IPR033911	GO:0005737;GO:0004825;GO:0005524;GO:0004812;GO:0000166;GO:0006431;GO:0006418				MANEASGRRKIREDVELTPQVTNTEGKILPLPDRPNILVTSALPYVNNAPHLGNIIGSTLSADVFARYSRTGPVVAQVLYICGTDEYGTTTETKALEEGMSPSDLCDKYHQIHKDSYQWFDIGFDHFGRTTTPKQTEICQKIFTALYDNGHLTEHEIEQVYCEKDARFLADRFVEGTCPKCNSTGARGDQCDTCCQTLDAIELIDKKCKICSSTPISKKSKHLFIDLPKLQKQIEGWYNSAKDGHHWSANGKAFTEAWLRDGLRERCLTRDLKWGVPVPITGWEDKVMYVWFDAPIGYPSITANYTDDWEKWWKNPKEVTLYQFMGKDNVPFHTILFPAYLMGTGQEWTMLNHISTTEYLQYENVKFSKSNNVGVFGQNARETQVPSEVWRYFLISTRP…
GN104ID162_000387	000000F	1987686	1989790	+	hypothetical protein			IPR023753;IPR036188	GO:0016491;GO:0055114				MTTSSRSVLVIGGSYAGLHAAELLAQQLPSHWSVTLVERNTHFNHVYSFPRSAVAGQAHRNFIPYTGKLNKLNNQAQSDSSLSGAHPKIRLINASVTKIVDRKVFLDRMVDLQQPLAHPLSSPAHEPIHALSSSVLADSPAGSVVTDSGYASSVTTKSPTKGKHQLASAQSIEQIGNPPADRAPQQTFQVGWDFLVYALGSHMPPPLHLPINQHRSKLNGVAFLEAQRAAIAAAEKIVIVGGGALGIQYACDIAHRYQLLGQPKHVTLIHSRPAFLPTFKPEIGQKVKQALADFGVHVVLGERVNLAKLHADLEIQKKLGGSGKVVVESVSNENKHWEADLVLTCTGQVPNTSLMSQFCPLAVLGGTGSSGLIRVTRGLQISPSRLGPSPVETPTGERS…
GN104ID162_000388	000000F	1997363	2000338	-	hypothetical protein								MRSEDNPIQARRGYLCTSPSAKGAAHAAAGTRTLTSSVHLAIGSGWNLGLGRPSFQI
GN104ID162_000389	000000F	2001414	2002217	-	hypothetical protein			IPR001841;IPR013083					MLVASLQTATHSESAGPTKIASTSTTQPIKQHAVIEPSMFSQASSSNMLGDYLRKKEDNPKFLTNGIGDQFSGDTQEIQQVERLDHDIEAQNQDTECVVCFEDLEASDPVYVLDQCEHRMHAPCIAKWLFENTDRPTCPTCRRDASTDVKKLEIYSHAYWFALFDSSVTHEDAGLENHDDVSII
GN104ID162_000390	000000F	2004857	2008690	+	hypothetical protein								MSAPGREGALSRQRKRTKRLLGRHQSSQPNPGAATTAPQAKTKLGPVPAACSSPLACLAPVCSDRRETSRRPKAAEPTPPDCPHPLLRYWPPLSNPYPGSLSSSRLSNSALHALHTSSPKVAERPRPGPRQAGFTHPADSQNSPRFLPPLSKTAQPSNSGWSSDSRRSSDESFNCVGDKSLDCFQLKPAPKRDPKRREQDQQQLNHKTGPTPAAGDLEGAAEGGPPAQADSSASSMEKIRFMEVVAEVDKAVGIATSPSPSSDLLDQHTSRQTGSIITKDGQARVDSDPIAFFSPPIPYNNSNTLHDRSELKSDGDKPAWLENTPQSVGRGKLHFNVDIFKSPGEIPTTFGPAELPRSTRKPTSSDQLEELNAERWECLQQLERRATEASLEGLRKASL…
GN104ID162_000391	000000F	2010016	2010759	-	hypothetical protein			IPR001163;IPR010920;IPR016654	GO:0006397			Sm-like protein LSM2	MLILVFKTLTGQEVTIELKNDLAIQGTLASVDQFLNLKLENIKVLDQERHPHMMAVKNCFIRGSVVRYVQIPKAAVDTQLLEDATRKEAANTAKR
GN104ID162_000392	000000F	2015040	2015895	-	hypothetical protein	EOG09264PDD		IPR000352	GO:0003747;GO:0006415				MLPRSHFFHSIRFKSSSSPKPATRIHPIQLDHQSLINSQHAQASAKSLIDQLLAHHPKFKETLEPFAKLNFSTSGGKGGQNVNKVNTKATLKLELGKLNSIIPAYWITNLSNSHLYAPQTGQLVIHSSLTRSQPSNVDDCWTKLHHIFKSASEAGLIGETSVEQAEKVKRLKSIDKSRTKKLKSIRKDIKANRSKPIF
GN104ID162_000393	000000F	2016453	2016880	+	hypothetical protein								MFSRLLFLIIFQKYSCMESPNRIGHLAVNLKAETHSAKSSNIASASAIQPIKHQPALEHSMYLQASSSNALVDFQINKGHNSNCLTRLIEGKFKGEYD
GN104ID162_000394	000000F	2019171	2019485	+	hypothetical protein								MTIMDKDLNMQRNKAANQARQDAANQARQDAANQAQSTSQANQQAYKKDNKDQYDEDEDEDTLPSPSSLFPVSDPTLDPSLDFL
GN104ID162_000395	000000F	2022622	2024401	+	hypothetical protein								MHLAVANPNLVRPINLHSYAIDTSDMRTRDFGVNLPHQQYNPSAIDPTQSHLFTKSTHNQKIKCLWSQLMKYYNSALIEKLFTAIEETLYDPQDPLQQLLFIYLWVPLIQRSLDEWVKNYNRYKRCLDKKSILPNRCSADWCFNYPQDQGDGLDLEIPNVTVHNVWDVFSLLHNARAR
GN104ID162_000396	000000F	2034544	2034880	-	hypothetical protein								MITTTRLSLFIPAIPAAKEWSSSRPCKPCNAPSHHTYAFVLLAPARALVHLRPNIGPPPQQQQKKHATILAIIILHKQAGRPTAPGIALLGFNYHGPRWLLLFNSFMKTHA
GN104ID162_000397	000000F	2045511	2046576	+	hypothetical protein			IPR001841;IPR013083					MGEILQDRGSKYQNMFSWMLFLMLLQNYYGMEYPDRARKLPASLETVNHSAELNKMAYTSAVHPIEANLEIEPAMCSLELKEPAESSNGSGDDQIHGEESSKVTILSGIKGKISRDSRDNPTRASEIEILTSNLRDKESRHSNNGEKIARENAGESWQMIENPINEAHEGNSAQEINPLVDENIGPDIEVQNQDEECAVCLAFMDASDLIYVLTQCQHRMHGPCIARWLFKHTDRPTCPACRGDASQDVTKLVMIYRGHELLKVKRRAEMKRRLDYYMTWGDMGGLAVIPWTAVIGYLLTCIFILLSSNR
GN104ID162_000398	000000F	2056151	2057205	-	hypothetical protein								MPSHSVVASATVSSSTRWFFFGTVAGVDDEAKLMLHGLEQHFVKIDKVENNRKLNDLLNTLEFKQVCIIVKKSRLTGPSRSTSLLRQICLVEALTSSPATSASTTTPPGWLTRISIESGLVITFLASEANQTILDSIQTRFKVAITELPEHIEASSYSLTELCWASDNLNLKMILLLLLVGLYCCLFMVSCLLSLSLYLA
GN104ID162_000399	000000F	2062819	2062905	+	tRNA-Thr
GN104ID162_000400	000000F	2070461	2070908	-	hypothetical protein								MSISPASELAMLTGRKRPKRGCGHAVDANLADVAAGSNRLVCPGARGGARWATRARPPLVTGLLGQADFTNFPKKSTRARPEPGQVRAACWPARPIACLPPAKQRPHLPSRRPLLHLNPPRPRACSRRASLVTRPLLSGWLAWPSQAP
GN104ID162_000401	000000F	2076404	2076752	+	hypothetical protein								MYSGHFNVTGRSGRRQSRADPGAPPPANGETYTDDELALFTADQTAWIINNPTYWTSNFYGGTDDEVDDEQDFTPPANPDTNPFGNPIIVQTDVMEEGRLILLVYRSVADVGLIH
GN104ID162_000402	000000F	2077441	2077840	+	hypothetical protein								MCTIPLLLQIGNLWSRKVLLIASYRERSGRWAKSKEPRPGGAPAAPHQGGQGAANKTHARALADCGGSGRNLVDGKQPVPAGGLRLRGTLANLFATLLAVRWKKENKFAPPTHPAEAPTRPAGSDLSDCLAA
GN104ID162_000403	000000F	2095234	2095637	-	hypothetical protein								MAGTDRPARERAPPSCQDSGHGPTGPGAAPELLNSKVAKTTISSPVSNTHTPTYNESMDRETNQNIQEETTLSPEPNQLQATTERTTRLVEKTLDPVA
GN104ID162_000404	000000F	2097137	2099543	-	hypothetical protein								MVARLTDAGNVVATSHTYDSALPHLICLSSSLFSDCVALDTLKGSAPSLEAYANFNSIAPPTLLCSERRQAGKKQYVTSCSKLKEILEQALGLSESIPVPLATIISGLRHMHEQCQKRKQDVTKGKPIPPEDLIDLTNKPNKEEEAGSFPEGSSASKSPPKRRRMDDNKRLDQVTVPHQLPPESSNPSPSLGQQNPKHPGAAGDVPQSPIGPTSPPTNQDSTRLAPDPAGSLNAATPTSTALELATNQLSSSFAGEGADLPPFNPSSTAPNIPINQASPTSTAPNVNPNASNASSTLQARQKSPGPTHQPPPAPFFILKPASANDTNTNPTAPPGQTANSNPSIDPSTSTPQPRTTSLILDDAVRAQVHSILQTFQGNLNRQKFKQAHQAVHTFIDCRA…
GN104ID162_000405	000000F	2099966	2100879	-	hypothetical protein								MASPSNHSLLSNPSLPPNKTAPDAQEDAGNVQEDAVRLGDAKTRSPLATRVTAASGRVCRCVRCWAVKVIDDSGEPESSQHRLLCFFWEARRLAILLDGLPIHFVGRHSLFTGLATRKTRISWIPVTRKILSSRNSFKEFYSKLHARDPLLSSGGSLGVGSYAELFGDSCPSLSATVAATELGRRLLPRDQVL
GN104ID162_000406	000000F	2106143	2106590	-	hypothetical protein								MAEINPLLQGSAITKNLTPAQEEWLNGVIASMKQKINTQLEPDNNPRTPLEKALADDHALNHMDFYYNGAMQEARFMELGSSQMPNFYSLWVALQRAGPPLPKEQAPAYILSITRDEIPEGTQS
GN104ID162_000407	000000F	2111509	2113269	+	hypothetical protein								MDLNPGEEASDTNWVLEILPAVGLPPHCHNTWPDQQTLPGDGQGSVATIHYNRTVLAINPPYGSDGPSTFRRRTIWWTERLCVELIKFFGAWFSRHKELVEKSSAFLVKATYFANFQDVLQAYPGLNGYVKIIKMKAQYTHLCKVWKTITDQMKVSPRDPMPVDFLDCVSRGGMSPQVYEHQPSQAPEWLDAYNLHQPSFTTLRKWHSIWQFGICTVYPRLH
GN104ID162_000408	000000F	2136819	2139104	-	hypothetical protein								MTCKARVKSRRTSVKGPWQPLYPSPKVPRPTAPSSATKLPQNAPTTPISALKLSSNHPALKITTSERLQLPNFTPEEPQVPLGSYTMNLQENAELIQYYLKLLRLRKEAALRDYQPTPWEQLTPEEQIILAAYHAHIREEEDLDTLLKIQRYRREAKAKKKAFYNAEYRAKMSASIAAETTVNNPTPAPTASTADKTTTSQLVPNYEAHSRLQRELAAAKELQDRVKNMQVTTIARKDPMPATPASTLAPSDTPPQSKDGPRPTEPNESAMEIDEINELSPSLSVPTRTRPITPEIKTLSKEEQIELWAREHVSTWKQYLAIANDGATAGLRALLTTAQESQKALQKLMENHEIEALVKGWNPWEAKNFHFPAPPKKTVMKFKKIEGGKNRSSNSSSIN…
GN104ID162_000409	000000F	2141282	2142546	+	hypothetical protein			IPR000340;IPR000387;IPR029021	GO:0008138;GO:0016791;GO:0016311				MISSTEFAEIHDTYMTSVSRVEESLVFPWPHLYPALLKPPTSASVHARYFPRYRGLYHCLGQLRACPLLYHLNHHQHHYYQLGLSSQQDRLLGARARIDGGSNESLGDFPERLDVPLTKEDLSSSPQRAAFDERPPMVTSHFAMTDEYGNAPYNVCVEAHNQAVITSSLEFHLNQNYLDSIKQRAKNSSLSAELAEIIHMEVPSTGQSCSGAMSRDKLVRYLVDLCTWVKKIAKPGKGRAGRKVLIHCHDGYTETSLFAPSYIMYDLGYTLPDAYLHLQNDQNRSFFVYPADVQLLRRVESWIEQELHEQRKAQQMHRMAVDEPSRSLFLRGCVSFLA
GN104ID162_000410	000000F	2143506	2144016	+	hypothetical protein			IPR000340;IPR000387;IPR016130;IPR020422;IPR024950;IPR029021	GO:0008138;GO:0004725;GO:0016791;GO:0006470;GO:0016311				MHRMRWGSPMWSQWASPRWSPHTTSTNRTAALGRRLQPTPRVVNLLWHEWKSGPMEMLDMKGVADDGMDLIRPHIERAMAFIKACRVAGGKVLVHCLVGVSRSASIVIAHVMKHCWLDLTSAYLMVRSRRLNILIQPNHLFMWSIKRLETTWLPPPLPMLVPTGPLIPD
GN104ID162_000411	000000F	2153801	2156381	+	hypothetical protein								MYWNLLLTTAAPLIDPGLFNTLATVRDPCRRPTFIDQPLTDPNKPGIAMALDQIPAPGVHCTAFPPSNRQRRRALLYEVRKDELPFSLINQGSGFDRATSGKTTAFWAETTPAKAASLVFPEEEHLQLRNRVASESFLVWSADLSNSDTDQPAIVRPPPAEDTKAPSSPLVFDWGQTDGTYNKMCAAPASTGVLGPLIEEAMGQAAFDTAKAIQCSAEGFPSSGSTDSVLLANLRPFSRGPNCMPLFPSSSPSFSPRLMYLNISSERTKPRKTKPSLQTNCSIGEDAASSLAIPPCLITAR
GN104ID162_000412	000000F	2160537	2161690	-	hypothetical protein								MFIVWKTMLIIIDTAARYSDKDFSRRFQLNKEVFRRILYNLTSHYPYFVQEADCTGKLGLSPEQKITARGSHLPKLPNTTNDLLYLPTTQSHRPHIITPPNTAKATIPAAKTPPSKYQYTLATQSNPQVGRVQHQVQYTSKLDYTTPNSKSCNHTGQQIKRLIILHGSRMPVTATINSTASAAVFH
GN104ID162_000413	000000F	2166876	2169443	-	hypothetical protein								MLVPRAGKRALLSLLILTRELSCEKRLNVTQNRIRTWGARAFDIDNEPCHKIPLTPALWSQLRMNDYLDNYPGGSKITLQEYASHVGATDFSAGIGEHPHSGQLCEAVKGRDWYALVAAQNWNSFVNSLYDSAGYAFGTMSGIIPEMLIDFEKDPTRVYKTAASYVGLVTTWVTCFPGCIFNSWAPITSTMFASWGEIAWVSFAGGLYVSTSFAFINSVIFVGTGEDRFTRGANIATMMAQAQRAVHSTISNITQNVINSPISNLEGLAGINRDGSFLNEVPSNFQNKLQRELELALKLKSLAKFWRVQNAFIVRGSDPCIYSGVNGAFDDADKLSYCGEDDIMMNIVRAEKNGNGYDPTIYHASLVESKYGYSSKFLTTLAWECQSKYGVFEYDWSSY…
GN104ID162_000414	000000F	2169624	2169960	-	hypothetical protein								MLSKFCHWVGCVGIAHTKRVKLLGRSQKYQTSPIQSMRRVSGRQEKEEPDGTPLEFFGKRTHSNIMLKLIPYNYRKKGLLLAFRWSDLVIALFDSHEAKCFVELSSSNPTA
GN104ID162_000415	000000F	2170816	2170902	-	tRNA-Trp
GN104ID162_000416	000000F	2171799	2173292	+	hypothetical protein			IPR032549;IPR032567					MDNNAAALRARVEELEASIQEEQSLQQRAKAKLAAARAGMFVPAVVPILPGQPQNAPQAPDDAPAKEPKVGLPDKYNSTKGKKAEVYVTQIGLYMLSNPQMFPNNRSKVIFSISYLTGQASKWAQPFTTKLFAGQPVLYLKFATAFQMMYYNTKRKALQQLKQEIGSALHYQQGLKKHVRLVLVIARAHFTALTNLSKLALKINNKINGANHYTGDHNPTSTNPNAMDISAMRGALSSLDKATMMWAGLFFHCGNKGHIARCGALSGTHSIKIKIRDDARFGVQILILSDPAFRRPSTIPPTSKTFLIHPSFSPVLPSTHNPADAHSTPS
GN104ID162_000417	000000F	2180573	2181672	-	hypothetical protein								MAFKVFRRYTANILGSQAAQALCANLSVANHPINIMDFDSGHPSSDTKWILEILPPMALAEDHVNSSPRQPTLPGDHPRSSATVVYNRTVLLENRQSGTDGPPSTFCRRTIFWNKRLCVDLVKFFADWFLRHQELVKKSSAFLVKATYSANFADVLQAYPQLNGFVQIVEMKGQYTHLCQMRKTITEQMEVSAGDPIPVEFADCVSRAGMSPLVYVLLKDAIGKHRHIETACIIAEAPADEISKSTAACASFLIEGLQAELSASQ
GN104ID162_000418	000000F	2198215	2198678	+	hypothetical protein								MDHTIPAPQGSAGSKILTVAQKAWLDGVVASMQNRINTELEPAHDSRTPLEKVLADDHVLKNMHYYYGGVMQEAKFMQLGSSQMPNFYALWVARRAQLRRGPPLKKEQTTAYKSAIATGEIPASYKGDSPK
GN104ID162_000419	000000F	2202750	2205222	+	hypothetical protein								MDTAPSPDPSFPPNPSLPPKESAPDAQPDTGNVQGTSALDTLKGPAPSLEAYANFNSSAPPTLLRSERRQAGKQEYVTSCSKLEEILQQALGLSESIPVPPATIISGLRNMHEECQKRKQDVSEGKPIPPEDLIDLTNEPDDENNMEKFVQRSSVSKPSQKRRRKEDNKLSDKDNLFNQIPTKPSDPYPALGEHSQNDLCAGKDVVPPTQHSPPDTQDTAGVPPSPNPAGSSTSTSLALTAPHVPSTRSSVISASQEADPGTFIPSSAAPKIPINPAAPTSTADLPPSSIAQPGSNSTGPVGVTNQPNLPPPPPMIILKSASSKDPNTDVAAPLDPNPKQPITPPAPNTPSFILDDDTRAEVHAILTTFQGNLNRQKFKQAHLAVHAFIDCRAKSMHKR…
GN104ID162_000420	000000F	2217349	2220603	+	hypothetical protein			IPR001841;IPR013083					MDRCKGERLSSKQVSPLTSCRRLSVGSTAGWRVRPSPSDHRKRRDGRPAKVKTRTMDTAALQRALPLCLLLAALPLQAYIPALPANQSAGAPAQGDTNWIIQLNWHPIGIFSDGITHQLRSDSANHSIFQGVLLHFSEFNATNQPPAIVPWIAMINCDSNATLFSNQDDIFTMARDRGAAAAMLYSLTSHSCVVNPEYLQNFDKPLDVFSAANLQGARLIESQFSNVLGAGYWFQSGLLNSSAPTILEQIKSLGLSNLTDPPPPKPALPPNATLQAGPNNQSDQDSPPESSADLPRERRSIPLDEHPPGASKKLLARSSPSHDHASHLKLNMNTSRHPSGTDTNAAPVYLIATLANAEITGNLDQQKQDRNQSSNFQSAPGNSNNPNTGLAMIILYAIT…
GN104ID162_000421	000000F	2221666	2224466	-	hypothetical protein	EOG09261ZXZ		IPR000306;IPR002014;IPR003903;IPR008942;IPR011011;IPR013083;IPR017455	GO:0046872;GO:0006886				MASSNAFWWWSSTSAGASTEFDRLLETCTSSNLPSSTPPPITHSLNLSDLIRSSAVPAPHALKSLQKRLDHPNPNVQLLAISVIDVCVKNGGDSFLKEVGGREFSEDCAQIISNPVSNREVKEKLKRDFQNWALAFDSVPMLSSSELVTNYRRLKTMGIEFPPKDPLATAAMVDSMSAPEWRDSSVCERCRTAFSFTNRKHHCRNCGGVFDGQCSSKKRALPHFGVTESVRVCDGCERTLAAGISSTPHNKSAVASGRRNSFSGESSHPSASKLSVGPNNHHQRSATIHAGSTSARASHRYTSSTPAPEQHALMSREEADLERAIALSLQESAASQLQRASFPHPTPAPRHHSYHAAPSRPPTSTREDECDEPELAAAIAASLREAQLASNPHPSAPMP…
GN104ID162_000422	000000F	2224542	2225243	+	hypothetical protein								MDVAVAVREDMDGQQGQPREPTTRSGASTPDYIITLKQSKAVAAWQALGRRCHRINKVAEASLYYEVRKASRKQALFETSDQLLKKIYLNIYVRSRYPSRETWWPIKRRGDGGQKGGVIGGPARKPFYVERVGRCAMRRPTDDSQAFLIAQDCKRKGVPAAQPSGRLSSP
GN104ID162_000423	000000F	2225295	2225760	-	hypothetical protein								MSLPQRGVYLPPILEPNGRWEGSVAGLGDDSLTFALIIQCRTFRFPCYCTRPSRLCLPHPQGSRRPRRRNRGYQSMNLVQPTPLDHSAPPYRTRVPPPPTGTPADVPRRPQLALDHAPTHANKRSLPCPLAAAPDAILRPTPPLAERRQRGPIL
GN104ID162_000424	000000F	2226012	2227669	+	hypothetical protein								MAASSLSAASHPSEILPTLNSMSLILNPYPFILHAIEEQKLQFAYRNLLSFDLALIVVHLVLLVQATITLALKLFFLLKNGQRSQIWLCRTHYLVDQAVPYLVPNGNFVIEPLQITGCIFFEFFSIIVYLVIKNPNLGMSIPGLHASCLFWFAASFVPGFIGFWLSGWSAFYVLFLSPVHSTGSSGGRKRILYHPVFMNAMCWGVPVLISCFFTVIGIVMTVKHKRVRDAYEVLFTRLHQLAEDWKPNNPQTLNDNQHLVNIMEFLLAEGSRIFDLLQLMAIGWATTAAVIITFYIATMITIGKVTQRTMSIANGRSTLFQHSSKNLLSKPKNLISESHDDLNSKAETDYSPVTLSTKPAFRNSVSANSIQRNLFFIRTSCGLMVIALGFNICTSLIFV…
GN104ID162_000425	000000F	2233598	2233931	-	hypothetical protein								MSRAGAGYSKGYRPSRLCAHLENLLNYERTCLELKIARSGFVSNRLLRFQQNLEPCLSGQLFKSLSSSTEERQGIPVSNRKWLDEVQHVLCLKSGRAGSTWKQWPLGCTT
GN104ID162_000426	000000F	2234225	2235502	+	hypothetical protein			IPR002347;IPR036291					MRTNTREDLPRASHPASLSTMSVNSLIPSEFPFKNFSSWPQFSYALENLAISIATIISALADCILTLYLWIPLGLTRSLIQNVLEPLLWFLTSQPNPGPEAQIIVPRVVVISGASSGIGASLVKRYAGPDSILVLLARNPARLNQVAKMARTAGCKAVETHSIDYAHDDAEKSIKQVIQAAHQKYGSIDLAISNAGTATFTDDNPHGPEPWGEKAAQRITKINVSSTYAFIMCAWELMKKQRSGNICIISSIVAFAGPPEFAAYAATKANLMAFSQSLRALSTPYGIRVSCICPGFIESGMSGDLLAAGSSVPGFLLADSDDMAQRIKQAVDGEQAGVVWPISHGLPLIMASRLNWLNGDLSRWVMSKMGVAGQMVS
GN104ID162_000427	000000F	2236056	2236992	-	hypothetical protein			IPR013923					MSWQDVIQQGLVARDANEKAYNSIINDYRRLAQQTSILKERNSALLKAAGSIGGGGSNGGGDSSVSRAYTASLESQLSTLRDELATVYKTQGQNAQRLLVMNEALREREERSRAEVDETRLLRVEAARLRERVASHAEVMREKERNVQILQDELCTLQLEYTQQEQKIKDLKSDNANLLQRWLDKVHEEAVRMNDANQFLVEVEKKGLPPVEPPG
GN104ID162_000428	000000F	2243291	2244488	-	hypothetical protein								MPLARKLIMSSARHHQYHVTLVLRKKPNANARYESRISPDNPPAERPRRGECLLKDHVAIAGRAHTGPSASNSPSIHTSKNPCTKLVPLGYVASGGSKAHSQDWGSEKATGELFRRRLVQHIPVAPDWHTTQCQRPGTTAYSELHTARPAQCNATITRWNSPAGLSIISCGREGLRPNRELPMNYISVEVDSVPIDAIACPTNSCQQIRLYLLPAQGPVPSAEEVHPEKVETTRRASPALYHPQPRFPISAAGATVAGHHRHRSGGARLGTEDLGAAPDAL
GN104ID162_000429	000000F	2245407	2245764	+	hypothetical protein								MAGCRDSSRNEDTLKRRDHLRKSPWDHNLETDQLLGTLSTRERPGVAASQVGHTTSSRLSKNSQRYRLSSIASRPFIGDAETSVVNPLRCPGGNTCGRVYQRFLGVTRQSLRPSRNYA
GN104ID162_000430	000000F	2246645	2249962	+	hypothetical protein			IPR001356;IPR009057;IPR017970	GO:0003677;GO:0043565;GO:0006355				MVTASISLIIYSKSLFENLQSLSSRTGSNISCQSTHQLCSGRPIILLAALLSLSKESNYFYLEYLHPFRLRTLPEAPRLTVMSFPPTISSSALPEGSYNPNCPLSFAQSQSGISDIKPFSLPSLASITSNLATRSPSAEQSLTGPHRKSCSFSISGRRRFSPLGTSMDFGDPVSPLESELSAEGRSSASGISMIAAGHRPRSHSLLSGYSVVGNLAEPDAPADESASDSGGSDKKNEDNESSALSKKRSRTLTTPSQQRRLMQILEQTRFPSTDVREQLARELGMTPRRVQIWFQNRRQGMKKALEQKTEQETSGASKTEFPRSRGYSFGLPADTYAQSGLHSLPEGKIATAASHGQNTGSGEARHTSHSIDGLQQLYSSRSVSRGMPHGLTHLELSNN…
GN104ID162_000431	000000F	2250847	2251651	+	hypothetical protein								MSHRRPSTTGFASCQVPPPFPPTAATNRPNVHSRPLPASHSNPKTRIPNHQNLKMSSSNNFAQYFDAPAPITMPHWYPPPSEAEGISGLPNPADRGHHPSFAGHYNLDAGHIPGPAGAATGGPPLVAGHHVYHTAIATAHGAPRHVSNGPAYVDYGTASPSGQLPTNTGHVDFGYAGGHPTSYPDGLVRSYPAGHADFTATTPGAKRALVALGAQPTGPGGTLPLHPPPRATPALVLALAPRRNWYRSPITNPRINSTIQTMKKKHG
GN104ID162_000432	000000F	2251683	2253194	+	hypothetical protein								MEKKFSDPQVPSKFIRSTTHATLTPWKTDITGWDLYNFKRGLLAYLNSRNNMLEFMIEAEAGGLLKWVGYIMNNNVYPKSRPITLDTKDAFALFAARAEKVHKSPCHVLVSMANPEKGKKDKATNTKCNNILRMQYGTAEERKQAEHLMWRKEVNPKAVLASNRQTLCMQIRESCLQHPNSAAEGLTFTCQDNPTLYMVIGNNRIWNWTDALERGDAGVNLTHPPEEEDDPIFIWLEKKNNQPRPPRRALRNAATPTSRRGVSSVPPSSSMGGWVSHTSPGTGRHKNPRLESVSPSRCSSACEWCQEPLPLLPVLGVEHLGTLDQYLGICQIGVHDHHTRILLEHYKITHWTYFRRVHPDTLLMLKFAEGPAQQLCDGMALWVATLQKNRREIENEVEY…
GN104ID162_000433	000000F	2268705	2269592	+	hypothetical protein								MTGRHPQDAPSTPPNTTRNPSEQTQSTRQESSRMHTPSARPGFVPTQGNSRRALVPQLPKVKKTAPVPEDDNGSEPEIVVAKKAATKRPGQARNADSGLKQVASRTGKDVTVNLDQDSDAEHDWVLSQKSKDKNKDKDGYDHPRLYLFPVGEGPGQDENSTVYCCQWCPNSFKVLGHSTYNLKTHCDGANNKGSIRSACPGREKAIAAGAHLPPTAGKALKEKSKGQPAPTNNLISYTTKG
GN104ID162_000434	000000F	2269739	2271730	+	hypothetical protein			IPR012337					MQAHLLYLEQRTQVINAIKASDSKISLVSNVWTTKGSHKAFLGIMCCYIDMNWTYVCQHLTIKYILWHHNGKYLAAPFAKTTDSGSNNFTMAKSVSSIFRAQNLTNWDVLNLPKAIVRPEKADKPFPVLYSIPEEDENDSSNEITKITNQPADQSEDKYDDVDPDNAEAPHQEPGWENEIDEDILEEGDQTGIAFTLKKIDYICRRISSSSQKRAEWGLWAKRLGYKGQRLIGGYGIRWNIVYNSRKRAYNGRRVIKKLLENKNNKCAGKSRESHFFKSYTLCSEEWDDVNSLNNVLKDFLEMTKRMEGDGPKLPMVLYKYIRLLENLECKEADATSTPLEPMFAPMIRITKKYLDFAVKCDMVILATFLHPAWRMMLFTKRLEKHVPRVKELITETFK…
GN104ID162_000435	000000F	2274890	2276622	-	hypothetical protein	EOG09263HD8		IPR018108;IPR023395					MTTTPRRIEPANLMVGAAVSMFEVTTLGQPLEVLKTHMAAHRDSGLRGAIRDVWYRGASGGGGIRGFYQGLIPWAWIESSSAGAILLFTAAELESFSITNLKVSPSAAGFIGGCGGGVAQAYLSMGVCTTMKTAEITRSKQSVQSLTAATNTKGTMGLFIDIIKKEGIQGINKGVHAVALRQCTNWGSRMGFTRLAEDTIRTVRGRPKGFELTATDKVISSVIGGALGCWNHPIEVVRIEMQSMAKHSNNRPEKLTIMNTMSYIYREHGLKGLFKGVLPRMGLSVWRTVCFVSVADMARAWWRDRV
GN104ID162_000436	000000F	2277296	2278227	-	hypothetical protein								MSGYQLNKAPTRGTRNFARQGRFQSCDQVSQPGRHKVLAFHTHSVAHLKNLFERKIIPEPIAGVESPLASSSALSPRQVFMAAEESRTKRQLCLLQYVAALSRFKSIYSASTSPIGLNPTDLKNGAGTWMLTAPEVFRS
GN104ID162_000437	000000F	2280181	2280253	-	tRNA-Ala
GN104ID162_000438	000000F	2283869	2285317	-	hypothetical protein			IPR007577;IPR029044					MSPSKSLLPSATSPPRKTAHRTQHALHRLGQALPAGLQRAIQLVLSRYRLILGLLAAAGLLFHYLVQTHIQIDFYRRAALTQLLPPAPPGLSRRCFAPHFLANPFEIQPGAFPSSPAYNLSLGTLGLQPKVLALSPGFNLPHHDDCYRFAATIPQRPTDAMLRAHTLDGQQTTYYHLYWRSDLSPISDRQIITLKSLLATQDFRTAPNAILPISQLILWTNPSARSLENDPLLAPLLYRYRDRLSLRIIDLASLSKHTPLQEHHLLASIFDKKAWLDGDLIRVLVLWHYGGFWIDMDNLVLRDFRVLGEHEWVVQWDCYDKPYEPLNGHIMHFLKHSPYLCEMMEMMSKPPWPRRASTDWGQHLYHRLYRSLISSGVTPFKVLPYCFTDGRSCTLKDRI…
GN104ID162_000439	000000F	2285506	2288266	+	hypothetical protein								MSEQGAVLRMKPIKPGQSQALAKIHIFLRMLLQILLVAFGVLSAISAHGNIEQQIIEKAGETVLSTTNLQSSNEEKKLELVSTSNSGKLLADNKSQISKKHPRDSSESSSSNKHIKLSSYEDLWWDEVIRKLPGTHQLTAERRLEILKQLKISYQEVCALQRSVFGLGCLHKNLQGEFKYIEENIDTAENVEEVAETIKIYKEAQQKIKLLKDLRLMKLAQVETTLSRKQIAVLLYDWGLGRGKKFPALDSSYVIFEILSQRSWQTYGESLARSMKTFLNPFNASSREFGYNSLSRSFQRNGPSKPYGYNGPSKPYGYNGTFKRVRYNSPSDASRLSLSDLRDTTCAQRYAFKTISFLFNNQFIDEKVVREILQDDKMIKHFIVYARVIFQQNRLGDIS…
GN104ID162_000440	000000F	2289964	2290858	+	hypothetical protein								MSLRGRPLAPQSEFLPMQALRPTVPVTPGHRLQCSPNPRPPNGLGPTPRFRILRPSGGLRPHPRPDNRLGYSYDSASASRQRGRSFRRFLSPYDCFHVWALGPFPVMYPGLFP
GN104ID162_000441	000000F	2294781	2295464	+	hypothetical protein								MKQLKISYEEVYALQRSVFGLGCLHKNLQGEFKYIEENIDTAENVEEVAESIKIYKEAQQKIELLKDLRLMKLAQVETTLSRKQIAILLYDWGLGRGKQFPALDSSYDIFEILSQKSWQTYGESLARSMKTFLNPFNASSREFGYNSLSRSFQRNGPSKPYGYNGPSKPYGYNGPSKPYGYNGTFKPVRYHSPSDASRLSLSD
GN104ID162_000442	000000F	2300106	2310408	-	hypothetical protein			IPR010703;IPR011989;IPR026791;IPR027007;IPR027357;IPR031057;IPR032376	GO:0005085;GO:0007264;GO:0035556				MYLMLNSRSISSLNTSGLSLMMTRSLTYAKIHVAEVHQISKSPLSHHHFFPKRKRQSTRHETKRNKKKQETRRRRRTRTRNMQPTDQLLPPQTTNSHQNEQQQQQPLSFSGRWVPLQKILYGTTIYPFSPIHIDPRKIDIKGKGKLLLQDTDQHPSLIPANPNQVPLDVGDECYVFEQYLPASHPVDPSSIWYRGYVVTISHQPSSLSNLPVSQLHRADCQPFESLNPDDQIHSPAHLPDEPQVFLGIFPASHLQIREHLDDSSQRSDSSLAQIRAASAAHQHSIQGQQQQQQQQQNSNSSAHLLRTFSKDSGPMEPLPEEDESDLITTPLNPHQSAKPNETPNDQKLSTPLPSLKAGDETVSGRDEPLIDEIACALREWYTLLFVHLHRRRYQLFHLM…
GN104ID162_000443	000000F	2319939	2321463	+	hypothetical protein			IPR019410;IPR029063					MVQAGDETAIDRRCFSTWLNPVFAESCYESLWSAAREIHAISSNRSSPTEVDSEAEDANELDPWEKSYGLNWLTRLLSFAIRQTSSGTDEHHDWESLSSLVGQVMAQMTGSPDCPAQSFLRRYNFDLLLPGLVPQPHDCRNSAVNTQIKIQIREGSLSFSAIGSQTWNSAPLLCRRLSREPFDFFPQLRCTPAEIFPINSPAPSKNITRTRNSLKVLELGSGTGLVGLTASQILASILSSFSSMEPTDVEVILTDYHPEVLDNLRHNLELNRPRHTLPAGCPSTLNVNVMKLDWRELESSELTHAGLAGAFDVVLGSDLVYEPEHAVWASNAVRYFLKSETRGVENLEAINNERVFSWKDSWPSFHLLLPLRPTFVKESEAVHQVFGGSDMNLLLDQTD…
GN104ID162_000444	000000F	2322103	2327245	-	hypothetical protein								MRYDMTWHEIIVSNSKNLGSVPTRTRMSGDPSILELSNRPADLFQSLRSRDTPIEQRLKLAQLHWTDPKFTLPYKQLYFLRWIFEVDFFEPKRSNKKANTESFTSPVHYPVFWSLLRQLVSDIQAPDLSTVLGGTPPIILLRHTLLEWSNLLEDLQFSQDVWSTLNVIFPIISQRLSLDVSLEILNEIFEGLMKLGRSISEPVEQIVLLIIKRILPTIEHATNSRKAFNSIILNQKKLNSIIQVAFSPYSTSSLKALVFRIIQSLIFTVENLKKVNLNQESPIEWLDALDAVGKKNEKMGAAVIEIVTHLLSALICELPGLRSQLFSQQHPSNGAQSSNSRNVAMDLAYLHATRTFILRVVKNTVEILKDLGSSTSSNLSASIASQKVIVRQILDSNLY…
GN104ID162_000445	000000F	2328467	2329166	+	hypothetical protein								MFHTLRKWRDLPMTTHDEPSLCQARRAHTPQQYRQRVFPRPGMSLPSDHVVTLTQDFHSSNTPNPVHPHPSIQTHSGLTTRRNNTYHHPLLESSYRRLCSTDLQTKILAVSDQLYPQTPHCPDISQATGPVGGSTLGLLVGPQQQQPSDVAVLSLYSNKYPAQAKLNRPGLLSVNKPIKLDRISHQGCFHGTCMQVLSHNYLEQPFGNF
GN104ID162_000446	000000F	2329839	2330580	-	hypothetical protein			IPR002156;IPR012337;IPR036397	GO:0003676;GO:0004523				MLRRLTPQCHSQAIFTDGSYKEWRGRAAAAVRLIVTSVIVRAWDWEPQPSNQLPKQLGARHIQPKQRCCGADASSRGDQTRPQCLLKMVDVWQQLLADAQITCGWCPPHSGVRGNELANRIADEATKRRKHPNKDSWTKIYDQLTHPIESAENPMPNKFQFSWVPILQSSVITQILSGHSPEPSTSQTETLPGSLLHFLLAQRNYNPLYRPLPPAEKGNANTSH
GN104ID162_000447	000000F	2335680	2336578	+	hypothetical protein								MFEISGNLHISLAEISSIHGASDHTIHLTSVISSPDIVQHSEYSELSKFHIILQSNSPYPPPFMHEPETEIFFTGHLVASMVGSIPVIVVGKGKWVVHCGQHFELVEEFHKARVWGSGYVTGVNYNRTAFRRIYVTVQDPSTKPGARIRLLAWDSEVLDQMRQLKRGDWIKFGGKVGIDAYKDLHIAETTVNTMDLLGRSESTRYFLRPDPKKIQMLRVDDWALKKLQKKQQGKKRSSQSSLLRFQ
GN104ID162_000448	000000F	2347519	2347926	+	hypothetical protein								MPSTFSFNQTQLHWIKAMQERIDRVVDGIELPPDREPAPVDIQENWSRDWKNWNHCFHLQCKLDADAFDHKIPHWAIPNVKATWMARRNRFGRGPVEFAKDATTDVAPGSSE
GN104ID162_000449	000000F	2348795	2350070	+	hypothetical protein								MKISAHSHFSGNNPPTNGRKINSFYSTVLPKSTSPLCRSISSFTRCLLDMNTKSSEVWRLSPSPQDFHRGCALPHSILIHPISQVPESACSLKNEKIPVVFRTLYLEDLTASGFPGATFAWQHPWDSPWNQAIAQFILKHWRHAHQSGVFKIFYIDPNEASNPKLHMGTLHRWFLGRAEGLRLGKYSTDGRDKKKKSELKSKWRSQVIDHKNDILQLQTHRQQTLSTLDVSNETKGLFDPIKCSSETERLPDKSLVKVPLLWRSSEFSLLAQKLDKVHIHKKKNTKGPKFVDSFTIENRRLIQASVLTTFSDVPINLPINCYAPEYINTLDNAQKLLLNPKPYMNFSELFEMIQLFSALYCSSPPEGTLNLEYDTDHSLCHQRELNNFKENSRT
GN104ID162_000450	000000F	2350555	2351891	-	hypothetical protein		PF00176	IPR000330;IPR014001;IPR027417	GO:0005524				MSATHRLGPSDDDRWLQPYLIRCRTTLKDHQLSALRFLKNNESNTDTISQLWNHPDNRWIRDNVDDSTGPMTSDEHAKPRGSILADDMGLGKTLTALIFILATSQSALDFRRSSLGNTPLMSAATLIICPLATLSNWENEIRMHFHAQAIPYCVFHGKNRGGITLEELTSSMVVLTTYEMIGTDEDTTTSRPMIEPLNICWFRIVLDEAHMIRNRCATRTKLIHRLNAKFFLCLTGTPLQNRLTDLQSLVQLLRIKPWSDEWMWRNFLIPNINVGSIEAIRSLTRLMEGVCLRRTDVLLNLPPKTEYAVVVHLSAEWEKVSHELHQTFVENFGRLRTSADSWDSGEFFRQLTRIRQFCNHPLFAREEIEFGVNWEWNHSAKLIHLMDKLNKFDGQGSQR…
GN104ID162_000451	000000F	2353347	2354562	+	hypothetical protein								MAGIRAPNHPVHLSVPEAVRANQYGNVNTESFFSCSGVDNSNPQDFEVNLTTNTALTNVLEPATIYQLAGKLIAPNDGTTPTVTYNQASTTRICSTSDCSVDMTNKANIVGLVTVLHHDWSSKLSHRSLTSASQAVITSENKIPLLPPASSNRQETGVPSKNGKRKANEPKLQETDKETDSESDQSQSDQSPDEAPPPAKKGRGRPRKAIIKDAARRLKDM
GN104ID162_000452	000000F	2355775	2356915	+	hypothetical protein								MVGLPRKAVRSVAEKREKALKSAIEFTLPHCLGKCETAPVVSCGALHWNEEATLVDRGKSAISFSTCCQKDKVTLPAFDETAKHYPSELRQAVSGDTSDCNKLPAFDPNSIIQSKGPKGVTVFRMHGGLAHMISSIDHLKSIPWICSDLRCGRRGTNESELRIAKAQGKAGTTGRGAEMMPKLSPLSYGYSTRLIRMHNSSKKPHVKYSLKAPQGPSNFKVSLYREAIRKDTTNLLSTKLLWLSKGRRHNPGEADSPAQEKRNSPERFPTCTRLTFPSGIHSFFHEVNSSGIAFTRRGPTGVSTNTSHHVPNTDYYYSSQGRKVGSLEWYAYLLFERVGRFSPILAG
GN104ID162_000453	000000F	2361637	2362475	+	hypothetical protein								MGTSFESGHIVVTYSDFPRTDQLNFVGDFTPITNFDSPIGQEEEVVNSRAKCVNQTSSRSSQLARTYTLNLVPWMFEGVSLDVGTAYRASGRSVGVDGVPDFHYETAVPLLSQMDDMNSTNSPVVINATGTICGVRAYRSIYLDEGVISKITLEHKASMIPPFKSFIARYLVDEKNVKITSHDIFQSPCRAWFVGKLDGVSPITGEMIIKVTSGRIHGGNSTGAEHQL
GN104ID162_000454	000000F	2363274	2364142	+	hypothetical protein								MDFILNNNAMGLELVEELGADELHFRVGVRLDNKHDWSGPVGEAYHSYLVKIKLQNRRGETSDGAGRDNNVKIIALSAPCLCDFGNKLTLNDWYTICGRIGSDFNGIIEWVFNPLMAKRSSQIQLALNPVPLTIAGRGSIRLIEEIWDRNVGQIENYEVVVEHVVGENPFGIVVRLVVARDKMPPTLDGTYVPGSRIAFHGILIDSEDGNWLAGWLDTELLEACGD
GN104ID162_000455	000000F	2364762	2365221	-	hypothetical protein								MHYPSTHTHHLVSAPSVHLNKGFVIDNGQVGEEVKVTRTMVYCADHRHPCQAYLRYQYPVVVAYASMTTWEGTEDLLVSANMPIDPTSDGFAGRRPPAPADSESENTPQPTATRAHQLAPQGGLD
GN104ID162_000456	000000F	2370700	2371216	-	hypothetical protein								MPRPVAAPPSANLPHMPHCSQTPPAQAPPPPPPPRQQGQTGSDQPATPTASQYASPHKGTTPSGSPPPHPTATPAPPTARQGITLGPQDLAYPPPRVPKPPRRIPPPRMDRPNPTRPAPHSDHGLWLLPSHQTVIRRVYGDVPTTTTIDIHWRLRDYLAQRGVFCCKQRDV
GN104ID162_000457	000000F	2383886	2384189	-	hypothetical protein								MKRKGPTRLPPSKPASKASKSTSSQLPGRHKVIEINNQEEEYVDVSDSESVQVTTTTQVLKRSWVWNHFIKSSGAGNEVICQVEQKNGKICGVKLKRDKS
GN104ID162_000458	000000F	2395495	2399217	-	hypothetical protein								MVKIKPQDRSLKFTRTRVEAFLRQYELAANLDGASDKDKVLQIPSFLGSEDIQDAVWDMSGYAIKSWTTLRKQMIKRWGQVDLVRYTVADLQALRDTWTAKGGISTLDAYQVFKSVFDVILSYLIRYQHLSSEDLAVDHFFFSFSSAFQQRIKSYLVKEKKMVKTLDGRYRLPVLSELRAAVKSEMEEEVAFTSEQIKPEPVAIPKSDFKTANDIMQKMEDNRRPKDAPVSNKTPATVDEISKMLQSFEQRLEKKFVVKGASAAPGIPRDPRGPLVCYYCHREGHGTGRCMELAKDKEANLVEQKGSNFFLPNGALIPFDSSRPIRHVVVSYQPKALAAATSPEFRATCGALEPWYPPAISSQSFSGTYEADPARKKHEAPKPYKAPMIPPTAARKPVR…
GN104ID162_000459	000000F	2403955	2404811	-	hypothetical protein								MSSSCSISCPIQQGQEACGSGSLKIDQTTLSISATGPVCPSKPSNSSTFFHLRPPQSPPPPPSNKNAPRPISPSPPDRTHPQSTHPQSSLPPAEPKKKNRYRPTQGLPAERLFRRSAQALILHRRQVQGQCSRSIPSRYRPDGLRKVLARCQGNCCQNGRARTDPCRDQSDS
GN104ID162_000460	000000F	2404968	2405574	+	hypothetical protein			IPR007259	GO:0000922;GO:0005815;GO:0043015;GO:0000226;GO:0007020				MELPSLDLLTEVTVIESLRSRSLEIDQCLLSFFLIDLDFLDHLKILSQFMFCHDVMFNQRLTNALFSSSEDSSQRTGWHTVGVSGKLLRQGIWPPGSFNLAFALRTVILDSVAPDQRPAGYQATLEDQLLFAIRPGIKDSAAGESGYRANIIDGFGFLMIDFKPPCLLPSHCLSHLRACTTWLTENSGPSVTFFTRHCKTP
GN104ID162_000461	000000F	2407597	2408502	+	hypothetical protein								MARPTLLAFLLLLGFLQFCPTLIALPISTKVKEFSLGTPGDLQLETNRYLMRRSYNPPVGHYDYSQYGSSTCRPGTQPPHQLLRLIIKHHNRWLEKNANATVVAVVVMHVPTASWGLSVCSAAVAMILHEQFKSKTASFPKIELEILLVLLEHRPPQQNKQFLFWQKTYVISGISPRGSKLI
GN104ID162_000462	000000F	2412524	2414076	+	hypothetical protein								MVPTVSDSRVSLTKSAKQPAEPSSESVVLTAPSKAKAKPKKKRIIEDESSATEATPTIFRKNKAKKINQEGCYYDYSQDSDESIEIQPWEAKKKKEKEFDHILKFYGEPFWKKGNKANTQINYRCKWCQTLVRAHQTSNANLKVHSNGSTQSENKSVGCVNREKVKEAGAKLPPTVAKRNIAKANGGGDPKQTVISGFVQVKPTFFNWYANIKAVLHAQRWSANESKKLYLMLKKNVFDELNNLDTKLALIHDVWTTKGNRFAFIGAAVAYINLDWEYTVWHLTLKMIPWKHHGHLLAQPIASLLNKKRLFRKLLAQTTDSGSNNNTMASKMYSLPYGNKPPEIEKWDPMTMHVLCFCHKLALIVNAGLALLSMKTLPPAKSKELFLGFFPVLGRLVEE…
GN104ID162_000463	000000F	2414704	2415008	-	hypothetical protein								MARSDAHLIRSQQAAASGSAQPPPPAQETTSTNTEELQQTIDALLSQCLSNGEHGAGIKWRDCLIRCEAGTWRWRC
GN104ID162_000464	000000F	2415089	2415718	+	hypothetical protein								MTLFRACLDLHAGQVKQIVGGSLDLREPDKLKTNFESLPSKRRGCPASTRILAGPDPGRRRDQPGKRTAVDQRRRIKGLSPKVKAIPTPDSSSSGRSRNSRDREGGGNGQRRGRDSSSSSSGHGGARLKETITTHTESRRNKP
GN104ID162_000465	000000F	2415943	2416569	+	hypothetical protein			IPR001356;IPR009057;IPR017970	GO:0003677;GO:0043565;GO:0006355				MNTSAHLGSSALISSLRTSGGSPSKIVAHGGTREPDKSTSSGKKQNSPQMTGNREYQANQKQVGSLIDIHHLTNHVPRRRLTVEQEQILLRRFAVQEYLSKREMEELAEKLKIPTSQLRTWFGNRRSKLKAAVRQKAKMEAGMGHLTDAELRSLSKRS
GN104ID162_000466	000000F	2418713	2423395	+	hypothetical protein								MPGTVDNDCDSQSNYGNANDELSDTSAAQALAPASKSDLDDEPVTETYANTSKLQGLTTKLDTVIKQITQTAAHRRGGIETINYDSLCQQYDVVKGAVNESSFSLDKLNSSHPLGNFKLSYSITNNTSSLKYQHTTHLLHSNHSLVILGKALNWPASLASNLISIHSSFYCSILFYIPESLPCPLHLFHFNRTIRPSILQNTTQLLVEELALPAPHTPTPSPPSMRLFAENLSESLLSTASLSRRHRPSIYDEQHPKPGTPGAPQSQAQSQSPSQSQSQWRTPFKKIPRNSPTNNSNQLHISPSAASTYSASFTHNPSLLSIPHPQPSPPKHHPGSVRSESVPRKTSCSSSRSTIDHPPAPPPRSSGRHTPLPGFRSASALSQVSFRSLRSINSRIKVR…
GN104ID162_000467	000000F	2424028	2424896	+	hypothetical protein								MFKWCMSISGSGFAVVLYANSPLGDEPAGKKQRCGEAEGCQPDPTMRCLAQLSTKNDIDWQGLAVAPKFAMRRSTPKGLIICFLHLACRAPNTLQTNPPSQDPEPLNPIASTEMRSILPVLTVLLSATTMHLCMSLLQSFAASSRRKHGPATAYTITPRPTVPQLVLAAIHLARPASRAVSHHLPHRTAHSKHLVPEIFISEKQTALFQSYPTPPSITEKKPFFFLRIRSALNIYIICSHL
GN104ID162_000468	000000F	2425190	2426002	-	hypothetical protein								MSRLSPVDARSLMPALADAEFAKLVRAPTGVLIPFLNSILGQKGVAITSIDGSTHHEVIRAGPAPDEDRLGAPFLRCYRMVANTDQDQVVDVQIQLAYRAFDLHGQVPYSTARLAGSHNPFPRFTEDPFEKHNHLCHFAMQFPVDRGAIPSEQHKAWLLWGPPSGARRKKAAWPPVKEPTVRFCYISLPTFRDVVGDEVSSCLERLLWILANTGPRAASRSLPDWIQDDPAAKLWVDLLRKTESAS
GN104ID162_000469	000000F	2427122	2428005	-	hypothetical protein								MGLLEESSREIQRLRCWLGASIPLQGGTGFRCGTGQIISYRYPSTNSAIITNQTILCFIPIDWHYNPIVNIRGFQN
GN104ID162_000470	000000F	2429272	2430047	+	hypothetical protein								MLQKLLLVAIWSVSAALCGRIEEPEIEKGKTVSSPNTLQSSSEKQFELASTSNNYGLPVDIQSNPLRKHPRDILEFSSFNHPNKFQSPKDKQLDVLFRNCPGTHYLTRERYWEILQQWKISYDEVHALIVDFKQLSKIYLKLNQFDFNFIEANINKSKNKEEVAKSIKYTKNLSKRVKS
GN104ID162_000471	000000F	2430148	2431280	+	hypothetical protein								MKLNHDILELVSQWSWKTYGESLAKEMKTFLNPYHGYFLRSFEMDCFDSLGKLWAQKYAFKTIGFLLKNQFIDENNVREIFQDEEMVKHVILYTRVLFKEHGLGNIFGGVRYFTEHYKWTSLDPSFKCIGKTEKRIIDLTFLAQKLDYFCCDFITSCSPTEYSDFKIHLKINKYVNKLKFSSNSEELLDHKKKITNHQLIPEYQEYKGDLERLITLLLKALYKRELPLFCEGKRDISLAICEFFDFIEKEFCPGLVKITVSEYFKNDYKEVERFEEQVQLILLQEEFYEIKNMTYDLWSLESDEVKLLLEDPNIHQILSRDSKEIPRILSQIQRHVFKD
GN104ID162_000472	000000F	2432489	2432825	+	hypothetical protein								MRDPLRGPPARGLHQPDIPGVPPVPHKLFRPDSCGVLPDSQPEPDPRAIVTSNRRSLTGASSIFSLLLQATRGSPQLPPPCGIVLAAADADQSARPGPASDSHTVSLKSAS
GN104ID162_000473	000000F	2432867	2433338	-	hypothetical protein								MELVQSQRPSSYCRTTPGAGLSRLNFQGGWSFSRRAPKHISFQRYTGLPGYRAGPQSVINKLRIHVYVLPHKNDVLSTGETQLFGVPVQGRLASRKWIDENTIRTRTCPSKGHLLVEANFLSGQHSGNTSVVCVFGGPTAALRAPDMRYTASRCRA
GN104ID162_000474	000000F	2433361	2435422	+	hypothetical protein			IPR002885;IPR011990	GO:0005515				MARHVFALYTVFRPAPVRSVLFPSRIAPLSLFAPLPNKSGRRCVASKASIAGYIKGPYSTSRNLILPVRHLTHTSPTQFSTPQAPRPFPKLQLPILKILTQCHPNLSKTSTRSQEHLGNPRDGRDLPCGPSTIAQRGDLNAEAWAVLIETYGRLGQVGRLREMYGRAQSTLASFTIDESSSTLKRMLRHSWWTRIEECMVIGLAYCGLHNELLVHKTSLQNSGARLSADTYEAIFRNTGKNLQHVMKALNYFEEAKQNGVQLSTLACNILLTKLARARRTIDMLSVYDSMKRSGTPRNARTFETILHELSRSDDKAKAEEVFQEMLLCDDNPRISPFITMMKLFNQASKYPNRPKVLYYFDMMIRSKISPNGNAYNLLMEAYGMIAPYDSVGMERVFQA…
GN104ID162_000475	000000F	2435816	2437022	+	hypothetical protein			IPR005606					MAERLPGELSELLKDIRAALDRLDAGQLTQLKTHTQTTGDFNAITSEIKQELSRIDSQLDELELLADEAEDEASRTHALAIVEDHRNQATRLRGSFRAISLDVKRALSNSTLESARAELLSGATPKAARSSNTQDALISASSDVTQSLRNTLEIMRQELDRSVMSTHLLEQQTATLQLTSDQYLSFGELMKTSRALISSLQRADLLDRILLTGALAFFVLVCLYIIKKRILDRGVSLLSTLLSPLSRTTAKIISTNEQAAVALSSTGQQDELVSAAAAAAAAAATASAVAFLPSLASPDLPPPVIEPPLTSTPANPSVPEIPEIELLHEEL
GN104ID162_000476	000000F	2437062	2438788	+	hypothetical protein								MSLLIHHFVFFLYSHKYPVQIAAGESAAQRRAVTIVKSCSQLTRCTCQVYTMGPVAGCPKKSIQENYEPPMIRVAPKGQAFCYNPKVKTPKPDLAAITASVQADSRTKKPVCPARLFFAVTPRSSEWFQGALLIKTRKTLSWLSALRCWQRPVQSRNDLSISFTFLDYQQIRVKQSVKASPQLPFPQIDIVPFE
GN104ID162_000477	000000F	2442976	2443318	-	hypothetical protein								MISTVPGHPLGFCLVKVGCRVTEPAPWCASVRSAVVTSSLFWFSRFSFLIFFWLWVGLVVGWSLVSAGHSAPSPRAPATGAGGQILAPSGEHPGFISHTPLMTQTQRAQVKLP
GN104ID162_000478	000000F	2443353	2445164	+	hypothetical protein								MVHASPFFESILNGEWAETTELLSPASSPSSPQLIPEERSPSPTNDQHILPTNDDASTALNISMLDHHAMAPERSQALPDPQPLISNLSRIEARILLKDERPASFQDLLMFVYPHLECVCTWHNASDLMTMSQKFDMPLLQRHVLNFLLSSVAGKPIEAMKIAEEHQLSELYRESSRFLLDNWQGWDHKELERLSSQTLLKLEKRRTWFLERLLKLGLVNSSRDYVCPPTCPDPHHCTKLVDDKWRSAWAASFKFGPPQPSSVYRALRCLEPSLHSPALLLPHTSCQQHALRFFADLFDRMFSQFTPRGPGGAGVGTSGGGSGTVGGVSVSHSASASSAAAAAAPPRPSAAAAAANPLIPLLGETNHHHQLGTGAPSVFPPVIPPSLPTQLPSTALPSS…
GN104ID162_000479	000000F	2445444	2446299	-	hypothetical protein								MCQLETGACRLSRGQFVVISWYVLCEQLKSRKTLVQPTTGGWSPKAQLQTIDESRIAKGNKIPKEKFGISLTENLHKKHILSRYGGKRQQDGIRGPDEDGCDVRYPSSSSSEFASRRPGCLSFRVTTARNTSLEIPKKPISNSGIFPQRPSQGRPDDIIIGPESDFRTFRLHEADTVSAHQRLAGCLHELGTGLKPSLSNCSYT
GN104ID162_000480	000000F	2452937	2454366	+	hypothetical protein								MLKNPRRPEGPMDDPPAGGPNQVIRWLPGRGRNETESPGVPLTLHTLLIYLLAINSTHLHHKAALATRRAFLNPSPRQQSPPHRLPRLASHFQPTVHSTPAPHYMTVAHGPSCKHLLVSFTRAQYTPFLTTSTLDVCPSLAYIRPFTTTTPPNSARTTQLIQTVRVTSAPCLYSINSPVLKWPATTNQTTPDHSWLNLQPYFRAVACHGKPRALLALPATRPPRRGTRIQGIPLSVSHTSNLVLSLITRWYIGDKSHFQRTAMQRLSNKKSFIRRKPLFEFLDGSNTPNVLDLRFNKAVPEPSARHSQGRVVRRLVINAVGTINRMTRLVLEETGELTYVIGLTHFAAVSHGVSLQMPPESIAVLTDC
GN104ID162_000481	000000F	2455031	2455426	+	hypothetical protein								MPNKQPPLRLWLITMNTPKGQEVQILVDELSACSTINLVHFVCNVRLGQIPLLMDNNHGAINTPSRQFCVMETGAIAKVSRAVNMSSSKSPDANKST
GN104ID162_000482	000000F	2457299	2457924	+	hypothetical protein								MIPIAQSRVRINFKYTSKGKLESEGHNHTVLAAGVLGNPASRPQLVIAVNCYIFSALMYQQDQWQLASHPPSWSKFTQSNVFALNAL
GN104ID162_000483	000000F	2458316	2461486	+	hypothetical protein								MCFPNVFMESVHCFGTMLIGILHLSAGFYEHHDGLRPVSKSFVCSVPRVITSCLVTVPSYQAILRRLRPAFKVVVFAVSSPVAALIAFCAPHSRPFCAAQARRLSCSSFKLVIVCFVTIFQQISHLATMPRPTMIDLRAPSHPEDHTSSGPAPPSEQKLLAMQSSTQRRYVRPPNDGGAESHQPRIPFQPKQSHATDENQLIGSQHDSNLNSASEVKDFHTSHSSKRSSIQTKDPQRFSPYSNPQKLRVGIPKLSPSFNPCDQFSKPRKRTLLLGPKCPKYEGLSNFAAPRDLVSDIIPGSQTINLDQPSPPSSKSVSCSTPEKMSPQEYVDSMARDEGQAGSPCVPIDFLKRLDFEEWDQRKQDLIQMLEDRKKLFLQSGFAETSGKPFLPGEQAIEK…
GN104ID162_000484	000000F	2462949	2465067	+	hypothetical protein			IPR011701;IPR020846;IPR036259	GO:0016021;GO:0055085				MADKDLPEAQLHLQRRVVKIIFFSLLLDLLAFTMPLPLFPRLIASFVEAEKTHGDTTLLSSTLNTIRASRTALASWRSAPSSQMTVTSNLKWDVTILGGILGSIFSFCQFLISPVIGSLSDRYGRRPVLLMTMIGNIFSAFLWLTSTSFGLYVLSRAVGGLSEGNVQLSIAVISDVSDPTTRAKSLALVGIAFSLCFTFGPMLGAWFAMRSPPLQASNLLGIGLNVYAVPALISLLLLVFETIYLAIALPETKGLHSPSQLGTESKSSNNNQRSGPFSSIEQRQKRLGILARVHTTFLFFFSGAEFTLTFLTYDLYGFTNAQNGRLLGFIGILSSLLQGGYTRRSKKPPLWFVKSGLKACISSLVLLAALPFLRHEVGQRVEGTIDSLSALFLYGAAGA…
GN104ID162_000485	000000F	2466767	2468708	-	hypothetical protein								MSSTLPTTPAEWEVFNQHIHSHFDSSISHRARVIIWIVTIIGPVPGILYLISAVKRCLTNGWWLVKIDERGYLYPHTRVVLAFWVVAFTLLNLAHSISLLLDCRSHLHPRTLIFHFASFAPLGCFGWTKGWSLFYAMPPSRYRLAQVNQKSGSCPLQSMRRPIPAYLFNPLIIIGHLLSAFGTLPWLIPAVKDSYSVMSAWDEYESSYARMVAPSSAPVIRFGSQIQALLALKQMKNSMESIRSNLKNACILILVIAITQLIILIWCSHRILGALYFQGKFLRKAASRHVDLEIQSVHTDTGWTGSPKPKKTEPKPTKIVSAPKSPSISGSVGSLSTRMSFMFHWKDLLPSLGKGTQVSARLWNSGPFQKTQEQMMVDGRKDMLAFYRKLRRYAINTFW…
GN104ID162_000486	000000F	2469445	2469990	+	hypothetical protein								MAPMTMKLARQNKTQTPAAKKGKLQAPFAVPDLTQNPDQKANCIAPPIAEPKPSAPAAPAQAKTKPSTSLRTLTLAEQLGRKAKATLLDRITNGLTTKDQSGTAKLYRKDKTKVFS
GN104ID162_000487	000000F	2477366	2477843	-	hypothetical protein								MFEKEPLQHTGNGVLSYEYYLHNPGARMIKHLSDGRFLPARKSLPFHRPSSNLNYHYFLSPTLSKSENQAKQAALPAVTESIKKRLKAQAEHINHAILDILTAVPDFNHAEWPHSLLRTSLKEILIYKTNHPETLEHIKTSIPVSILQKIAPLLGRNQ
GN104ID162_000488	000000F	2487475	2490089	-	hypothetical protein								MDGIAILSKTASPGKSLCPPVGLIPCPAGKCLGSSTESNNRKSLGHRRPDGLFPAQLPAASTLIAMAVDCPHCSASLYIETIAIVQGDSLPRWRAPRILTFENEQKFVTMSSTSTLSLGTPQSSRDPDVGVQARPVTARFPSNCTASFQNEQESERSPQTALTPNHSASRPQQDSHEASSTPTNTIHTDPSHLTTDLNPSNYWPGPSSSRSSSSLAASFDTVIHLSPSTIIDPTSTSQLAQGSFLESGSDSSQLLTELAAKSAAENPSGSNPDAALSIDPEDTKGSKIQFHNVVRISGGITSSPKRKRASKPNKTRADRRRSPSIDADSSKPSRSPAGRSSFRNGSPSYPHRLSSPNRISTHDSRSARSRETRRFDTRDPSCSPVSQSFQANRQSTLRP…
GN104ID162_000489	000000F	2490421	2501555	+	hypothetical protein			IPR006047;IPR013534;IPR017853	GO:0003824;GO:0005975		GH13_22;GT5;GH13		MIAPVSGQALSGRSCALLRRGLRTGRRNLSNCSGDGLTSSGPFNLCLFLGFLSKCPTTLLLRPSVRANSIYDFKAYHESQRPIPTCIRANPADDNLNRRNILFHLRWPTLIRLIRQAINSQLSTNSHPPTCFSLFYHLLTTSSRFRMSSAYRPLILACLALKILSHPYDPKLANYNININQTGGNQILSYSSDWPDKSRQGGYTPSPTNWRALPTYTVLLDKFVDGDPTNNDYFNTQWESDPKANQLRHGGDITGFAQDRVLDYIYGMGYRCIFFAGTPWINLPWQADGYSALDFTLLDPHYGTLAEWRAAIDKIHAKGMYVMLDMTTTTMGDLIGNSKSLNASTPFSLQGYEVEWKYPPHTPWDLQHYADFNFTNTRSTCKLPNFYDNDGSLITTVPS…
GN104ID162_000490	000000F	2502853	2504222	+	hypothetical protein								MLSFFKRRSLDFKRESGTYHELNGDRKISISEEMQAPTAQPLQINHHNFDILQLPHSLPGETWVNDSFSKIPRQAPVFQKPARKLQFSRAPNPKKCESVIRHLKTILADSNSKHDLIKGTDPLAAKKARSAALSKTDSKKILSHLNDPKYANTIISMLKQEPHPPYVSQQGENADRLPRGVCLRNSESELDAQSAAGSDMEDVIDVTKALNMRAPGSSEIIYLITGLSAGTLLSTIGQSTGFYDVLAMGSKNLIDRSEGHHELIGMVPKDRVSVWCYWWGFELALPLESIARLKTAKSIESAAVQMLLALTVAGGAVELLPFIRFLGAYLDMEWAAVNEQNKGKGVVIAATWALPMALVPRPWDFDSPSEIAPLVKANVPQGVEVLAVSSQCSV
GN104ID162_000491	000000F	2504448	2505495	+	hypothetical protein								MLLISTPIHRPEILRRSTVGPILPGSFYTLPLQMEIHLPRRTGAAGWNEPFLFRQSQKRPVEILQHHQAHLPATSDWRLVDQTCMFANGLSSSHNRYSSGRKFCAPGASRYTH
GN104ID162_000492	000000F	2505567	2507804	+	hypothetical protein		PF07994	IPR002587;IPR013021;IPR036291	GO:0004512;GO:0008654;GO:0006021				MAPSIAAPKGQTVRASNGHSNGVTNGASAAVPIVDPTAMRRPVDSVRVESEQTTYTDTHILATSVHENTFVTRTPSGGYVLKPVKQTIEFKTERQVPTTGLMLVGWGGNNGTTVTATILANKHNICWRNREGIQTPNYIGSIVRASTLRLGSDAQSGKDVHIPLSDMLPMVHPNDLVLGGWDISGMPLDQAMRRAKVMEWDLQDQLNPLMSQMKPLPSVYYPDFINANQEERADNVLPGSNKQAHLDQVRKDIRDFKAANKLDKVIVLWTANTERYSEIIPGVNDTARNLEQAVRNSHDEVSPSTIFAMACIYEGAPYINGAPQNTFVPGCVELAEELGGFIGGDDFKSGQTKIKSCLAEFLVNSGIKPLSIASYNHLGNNDGRNLNAQKTFRSKEISK…
GN104ID162_000493	000000F	2509081	2510807	-	hypothetical protein			IPR015414;IPR032816	GO:0016021				MSKIFLKKCQVFSCMDKLASLVTNSSNHSARTTGFPGTLLSTRLFKETSARLSSQLSNPATSAFRMPFLAGLQPQNVQQKARLAYHNFREWFDELSIVAKIFTSCYLALNLLLFLALIILTPSWIFARLARWAINLRELTLGPFYLIFFLTIASFPPVIGYGTLTTLCGFTYGWFWGWILASVGCLCGSATSFVVLRKNLPRFQHWLSKQPRFAALRQAVAVKGLPLICLIRLCPFPFTYSNLFFASLTTSCGLQDFMIATLATTPKLLLHVFIGARVFHLSDPSSTHRLDNLTIALNIFYIVAGASLGAAVSYYLYQATMAQAGQISLALDDEARVGGPGGDRLRTLDEEEEEIRRELLGAEAGDSERQWDVEFDDFDQDDEEGQTTINSDGKPSKPH…
GN104ID162_000494	000000F	2516360	2517812	+	hypothetical protein								MIQQFGAGRGRRRRDHWWIADHSGLGLFCRTMERFGNVCGSRPPKMKLSKVPKNCVVGGASDRGTQLAASAGLILTGTSRPPTMFRPSSPRAYSAIRKPKHQFVHRPARPSPASPALEFLPPAKFTLSIVSLSYNRPNVHGLLSPSFPASRSIRHTDTTGLFLLTAIPSRFVNLAQPIPSHIQTLSSCFSKEDQERWLKRRAAKREARAKSARPVCQLRLTFSLRIKELHKSSVVRKTLRKRWIAALKLIVQYGAYLPEHPSSSSPSLTPSGGQEEPRASRSDQQEEHQEEGLVRLDPSQAGFDKWLDPNHHYIVHPTLAINTASLPLLISAIRTALSAIQRAISNNSPPPPLRTPHHLRRPTPPQTEPPSRPTTPSQTEPPHLQQDRRPTIRQRDHIS…
GN104ID162_000495	000000F	2518243	2519389	-	hypothetical protein			IPR029063					MMTQESPEIPEVGGKSNYVLGRGTTESKRLSDQHEVLLKAAGGYFPVPLSIECEMLEAILDIGTGNGAWLLGLRQSGIVPTSVELFGVDVSDKMMPSMEFGRKFGLNLQVKDLCEPLPSSWNGKFDYIHARHVFIWIEPYKWLDVMCNLKRALKPGGTLLIMYPGEVPYNHQTERPLGTDTAPGRLFSAFLQYTASAGLPRQAVASLPKLLLEAGFDSGSIVTTTKRINLGNAEPDSALRPASAHHLDFLLELMYNHTASPDDGLPSPDDHVGWENLLQGWREATHAGFFYDLCILSARKAKN
GN104ID162_000496	000000F	2521278	2523874	-	hypothetical protein		PF07994	IPR002587;IPR013021;IPR036291	GO:0004512;GO:0006021;GO:0008654				MGGGQWWQAYHQFEEEMQVFHRFKRRATCPLGSGGFGGTKLATCKKHQLHAGLSRQESWIARKLLGSTSTTSRVSDVKGSHPSNGHSNGVTNGASAAVPIVDPSSYEKTSRLHSGGVWTINLHPTSVRENTFVTQAPSGGYVLKPAKQTIEFKTESQVSTTGLRLGWQQWDHSYSHYPGFLANKHNTCWAGATARYAQDQMSRVARMFIPRYLTCYQWLVLILCSAEISAGCPSTRLHRAKVMEWDLQDQLNPLMSQMKPLPNVCYPDFINARQEERADNVLPGSNKQAHSSRRPRNSTKSLYSATNTEKIIPGVNDTAPNMEQAVRNNHDGIYPSTLLAMACIYESAPYVNGAPQNTFVPGCAELAEELGRFIGGHDFKSGQTKIKSCLAEFLVNSGI…
GN104ID162_000497	000000F	2531840	2534396	-	hypothetical protein								MHQCEPVKKRKNICTGRSKLTSICKLISQMVYTPKSFASRIVNFQKPPKGAYPEGAYHNTKNISASLFTDECKTDRGEALVTGDMPFLFNLIHAKLKKQLLTAKSPANDDREDSDDETDPVPETDLQGDGMDPNDEFDVNSPVDHNKRAYMVARTICSMVAFVANRRNNGDQLANSLTFLACGVSDWVNIFLNYIGLSSSRRLTWIPGKEQIADVLTKALDNPILIESDNEDNFGLFKTPLLEKYQEEEIAMAEEAQQMLNWCCNGKTSNKNDEVDEATRKILWPISYSKDKEEQAQKKRQILKSGNSKYKMPVPSSDPNSKKLVLFL
GN104ID162_000498	000000F	2535818	2536280	-	hypothetical protein								MSDNKLPPGQFVPKTTSRLGPIPGLQTIDCTTPKNPTLKNILGSQVLTNDFFQRKIGRFPSNHSQTEGPSSFNTYKGKSLAFSDDVPEETTFQPRLAGQNIGSSANNWRRTEPAPHLAEPGPSQSSTQDQQDGQTQSHHKDSYGTLGRSNTTL
GN104ID162_000499	000000F	2537721	2538462	-	hypothetical protein								MHIKCFCHKLALIVNAGLDLLLLKTLPPGKAKESVLGFFPFLGKVLQEDETELANGAPEVKLAPGPKTNPTEFEDNDEDKWQSNYGNANNISDNDSAAAVNKNQGVTTGTANIRGFQTWAIQGEHTKTTKLQELISKLDVVIKQITQSAAQLANFERVAKEMNFKVSPLIACYGIRWNIK
GN104ID162_000500	000000F	2539135	2540481	-	hypothetical protein			IPR012337					MIPWKHLGHLLARPIASLLAKKKLFWKMLAQTTDSGSNNNTMASKMCSLIYNNEPPETDRSKAKESVLGFFPVLGRLVEEDKDAAVTPASSASGVSSDPKTLETLLDDDCVSQSDYGNADDEFSDTNMAPASALNTKMAPDVDSDKEPVTSNKSAKHVNTTKLHKLTTKLDVNVKYKSHKKAIEAREVIDKLLKEDQGQDQTGVFNNVFVQLTAQMEGNQATRAHIIPKYLELKEQLTGKIDWAQETDPLYPMYHTMQAQVEKYLNKAMQCETLLIATIIHPCYRMHIFELVFGVESREFKECLALLNRHFLDYKAKPVVGSASEEPSEITPIENPAAAEPDSLMA
GN104ID162_000501	000000F	2544018	2544882	-	hypothetical protein								MNCDSSNQAGRNAKGCPKINEAKASGMKLPPSIAKKRLIDGKQTPMSTFLQAKPVFVNRVLNQIIMIWQKLDTKFSLIHNVWTTKGNRFAFISAAVAYVDSNWDYVVRHIALKMSPWKHHKNLLARPIVALLKKHDLYKKMLVQTTDSGSNNNTMASAMYLLLNNNNLSKESNDSCQHLVVTICYVIERNFLSQLLLLWRTVVIAICNN
GN104ID162_000502	000000F	2546476	2548326	-	hypothetical protein								MAESAAGARHVKIKPQDKGLVFDGTHVERFLADYQLAAGLDGASEFDMAQQVRFFVRKMEVKDVLETLDGYNPPNWSSLKAAMLAYWGQVDTARFTLPDLEALTQLWTAKGGVSSVRDYQVFKKSWDPIQAYLVRNEHIREALIKSDKMITTPDNRFKLPPLDDLRSAVDEVMRGQIALTFELSRSSDTISAPPFKDANEVMRKMEAERRPTNNVTTAPQAPATIDEITRMLQSFEQRLMEKFALRSPPHSSALHSTPPSAKDKEDELVEQKGNNYFLPSGALISFDPSRPIHRVVASFKASHPSSSFVSAPFRTGCGALHPWYPPVSPTPPPPCHPIRRQARPDSSTPSSPSPQAVDAVLEKISALLVPNLATTAPPIAEDRKKKIPCPCLDSRQIKV…
GN104ID162_000503	000000F	2551180	2553181	+	hypothetical protein								MLALSGLGYVTVQAELQKIGLMLTLAMTNKSYLLLQVTLSPAPLLTVLRTRNRHESNAILANTHHILLSVLKDHTLPFHLGSLSQIRAILQFFCYPFKKSPASDPKSVSTPKRKPEAFPPRRYLETQNFFLGFVLLAHWLRFLSTKPRQSNPFRQTKLLLNVPLTTLIIFKLNTLNGWLVYSTACPDPFLHCGWCRPPLSTVLGSDHFLFTLSRLVLQYAIGIMATGSREQSTGEAPSPQMLAFIRSLKAIQPHVQTIVLARKKVEDQMSRSPTRASSSSLSASLDRVDYTLKAIGASAGIARTFKELNLLSNLHPLFLTLHHHPISLSFTPFPPLGDCWPHQPAAGRSSKKEEDAAHTLAPRLGN
GN104ID162_000504	000000F	2557449	2560202	+	hypothetical protein								MLLAKFEGTRAEHRERLVKFATLCVFCALGKVTREEFNFQRQKDPNAARKGFTDAPAEVDKDGNALNPHIPCKLFKSNAISIKKNVQIVIAYLLATGLLFGEFDAAGRHTPCNAAVDEPPNATSKEIAQRQRRGAAIVLCMLAAPRPSVVADHLNKLVAVGLGAMGKDNLVLARDSCIALSWLGGSAIKLSQLIFLTVKHPVHLELVKRKFKRCKAANDH
GN104ID162_000505	000000F	2558001	2558072	-	tRNA-Gly
GN104ID162_000506	000000F	2560564	2561198	-	hypothetical protein								MPRGQSHPAQRVKAVVHPVKSSKPFGIHVFVFHPAYFFRMRCGNKYREKGDQIPQGLHVVAARKVGPAAGGPGNHGVTTGRITRGFHSSFWLCMESLWIPCDPDMKVGPTGGSRVLQLWTPKESP
GN104ID162_000507	000000F	2561277	2562969	+	hypothetical protein								MALGMGGFFAKASEQEAARSISRWAIHLNANCLLRQTSANSVTCISSKGVFQGSSNSEQKERTLRFQWKLPIVTSQFQGQSGHNSKDKVVTKDIPDHILQKAVNSILSTFNKKSTPKDTKTHPINNKQVVMILARH
GN104ID162_000508	000000F	2571767	2573459	-	hypothetical protein								MKGLMHYYLASWALTHIASIGCQFPQATEIRVPLAAASASLENLNIAHLDTPAQDFGSHFGLPEVSPLHHDGSGWPTEKSHKRARYQGSFNFPFSLAPYAPNYPNHDLFSNAVSRSGLIHPDLQQTPHQMPNHPKQVRAEWDGLDVQDYGGISDIEILDLDRDRELSAAISISPPPFVFDSINTKLFLVSESLVKKHTKLFNYQCLIHQETGGKVAISGYPVPALDLKHRFKDLTKMIIYCHAALLRILPKTIEETQADNDLEAWLIKQIFGPDVGLAVIGQATGKLAMDRRHHNRAQCLIIAYLREKQAPEIENIFSTSISLIGLYYKTSLPDVWRNFGDSDQGFWETLQAALENEKRFGLAHRIATTYRPIIYKRAPDSWTKFEENFPVVLCDGHTR…
GN104ID162_000509	000000F	2576000	2579254	-	hypothetical protein								MLANGKSRLSSNSSDTETLRFGRQSSACSTQAGIKAHRPTWNLSLPCHDVIRSPFDQSQHGHLVVITLSWDVRPHDNDPNTVYSPTCTSSLRRPASYVPRHMKNKNRDLLLTADTKKLAFGGSENPTQKKPHPNKATERYRTCISLWFPYPPPPDAGTISPPHSGRTHPSHPRSPSPPNPPPPLSPLPETIGPAEISRTPRSRAFARFAGMYQRPMDHQFDSRIPPLPFANEPGGTQESYLGPSLGDVPDSRSYVLFDQSQTQAFPSQSQTQPLPSPNHGLPNSQAPAPRPQPLHAYPQPPQVPPNLQPQPHSSPPRSQVASPAHPPRQQQSKESAASKFKGPPRAIILEFAVFAPSVAHEIALAQKGKPTPAVPKWSKLGHAGVITWMVHLSDYSFDL…
GN104ID162_000510	000000F	2579349	2581597	+	hypothetical protein		PF07992	IPR016156;IPR017941;IPR023753;IPR028202;IPR036188;IPR036922	GO:0051537;GO:0016491;GO:0050660;GO:0055114				MRLEAGKLSEWQDGMMKEIPLDPQADKSPKVLVSKVMGKIHATSSRCTHYGASLINGVLASDGCLTCPWHGAKFSVCKDGDIEDAPGLNALQSFKVVIEDDGVFVEVDPELVKATEFGRTPAKCRSTGQKASNQPGVVVIGGGSGGHYFVEEIRRLNYNGSVTLISQEPNLPIDRTKLSKALITDPKKIAFRDEAFYRDTEIGLQIGKTVNKIDLEGQSVSLSDGSTIKYSKLVVATGGIPRKLPLDGADLEGISVMRAIPDAQKIQSLLSGASPDKKKTIALIGSSFISMELAICAAKKENVEVHVIGMDKIPLAKILGDKIGNGIKKSHEKNGVVFHLEASLEKFVPSESNPSHVGGVALKGGEVVKCDGVVLGVGVMPNTDLLKAAGIALEKDGSV…
GN104ID162_000511	000000F	2584437	2585806	+	hypothetical protein			IPR000163;IPR001107;IPR036013	GO:0016020			Prohibitin-1	MAQILNSLGRLTGPLVAGALVAQASIYDVPGGNRAVLFDRFTGVKDKAVNEGTHFLIPWVQRAILYDVRIKPRNIATTTGSKDLQTVSLTLRVMSRPDVSKLSQIYQNLGQDYDERVLPSIGNEVLKAIVAQFDAAELITQREIVSGRIREDLLKRASDFNIVLEDVSITHMTFGKEFTHAVEAKQIAQQEAERAKFIVERSEQERQASVIRAEGEAEAAATISKALDRAGEGLVQFRKIEAAKEIATTLSKGQGVQYIPSGGNNGSGILLNIDTHK
GN104ID162_000512	000000F	2590048	2591467	+	hypothetical protein								MGKVAGRGLGWDGLGSIKGRLGGLLDPGNVERPAKRVQNSRGPSSAGDALTRSDILPGPGERRHLPPSGQSIHIAAVRLEQPSLASRYGLLHGGILPDVQRSFIQFLGVHQAITVSRCSNSSSCYRWLYTNCHGWTRTRSYRRRLTKPSNRAKRSRWSLREIPPIQRLKTLAFAVGLTVYPGSLGRPFLRTVEVEKGQAKWDSQHSTYSFEVTLPAAEGFIDQFSRPYTFGVSEYYLKGTSNVPALGMSNTPVTIKPN
GN104ID162_000513	000000F	2592467	2593117	+	hypothetical protein								MKRSASLIFTSSGPMGFLLVADSMQAAAVHRRSALPATSWPLNLRWGLIIPGPPRGGPERIASPLGFISPSQADQSRPPISTASHHPNPSHSTRLTTHHGVLSDQPHQAAFPIHISPKTILGASRPIDLELREITSSARHSILEMNSALSLTDNLIIGTRNSKLALVQAESVERAINERFSSDKIRTEIKIDEHFRR
GN104ID162_000514	000000F	2593293	2593581	+	hypothetical protein			IPR000860;IPR022417	GO:0004418;GO:0033014			Porphobilinogen deaminase	MPSSFAPGYHSATSLNYPAGSIIGTSSVRRVAQLRRRFPNLAFQDIRGNLQTRFRKLDAQIHLTRESSWRSLD
GN104ID162_000515	000000F	2593879	2594239	+	hypothetical protein			IPR036803	GO:0004418;GO:0033014				MPCPWAPKARLTLTGVVTSVDGLEEVQKEAWLGRCGPKDAAHLGTALADELFRDGADKILDQLNCVKKLDLEEDVANGEQGSANPSRIANLESQSHFLIAAPANSSRTDVGSNQDYIVF
GN104ID162_000516	000000F	2595407	2595937	-	hypothetical protein								MLFYYAAVFLLAATSVDAADTRKSASKSAKPTTKLPKIRCFSSTTPLTPFCFSLADIQSTKSQIFGKRPTADSKCPPANNVKFQGDCCDEENINFSQSNPDGSFTITRDSFNQAGCKPA
GN104ID162_000517	000000F	2596009	2597744	-	hypothetical protein								MLLFYAQLYFFFAATWVDAIGTPRSAPASAIRIPKGDSCDLPLSLHWRPLKGQAFLLFPNQRSRSPGTATSRTNPQTKKLTCPGRSSAQCCDPTKLKVDTTKPLDQQTAVDRLFQVTPLLVIAACPNVVCFGDQPPVAGWTAGVGLLVIWSHGTIPKNYSKMASREPTGTGLRSPFTLTPSNQDLARPVVIKALFASVSLENSPHLPHLTHQQFLID
GN104ID162_000518	000000F	2603300	2603692	+	hypothetical protein								MSAEDIQILNDPLYVLTDHSMVVFDTFFGPVEYLKAYLIMADALFRVLDTLLIVVDALLIVADALFIVADTLLTVADAA
GN104ID162_000519	000000F	2607599	2608130	-	hypothetical protein								MVFAEVKLYDLIYLKRIRGCEGLTEQVVCRQDIEPGVLYLEAWSRDCAHRRRKKGTFFLVYIQKMKLGFLDSNLSSVEDQKSCTSNTQSRTGLAGSSSLLAGRLRWKSQKLKRSLGEQLTLRRKRKHLNINFANSLWVRAKGHPVSSPHQAGYADLALSTSYKGKNSESLRWEKGA
GN104ID162_000520	000000F	2608371	2611313	+	hypothetical protein			IPR011701;IPR020846;IPR036259	GO:0016021;GO:0055085				MTWLRRNLIDKEKDQIMGNITGPFETLKPTEQSQDNTKIQASKNGDRETDSKYRDSVISKAGSLKLQNQKFNPVGHHENPEYFSWRKKWLISLLVLSLVYANAIFSSLVSALGTKIEGELTADFIDGLKGLNVPLSIFNLGNGIGTIFMAPLSERYGRVPVMRSGWMLFIILNAACGFATSQAQLFALRLLAGLAVAGPICLSQVILAEMWGRQSRGTPCCLNALVVVVGPSIGNVLGGTIEFPWRWTFWSTSLISIFLQILVILFLPETNRAKLPVTTNATFQVSDIRLSEITMVNNHQPHIIDSASKSDDPEPTLEKSTRPSTPAEGSSKNLDQYRFSRRTFLSKFVPLPLWIFFHDPLVFILSVQMGMIYSLFYIVQTRIISLYHHDLNESIHLSC…
GN104ID162_000521	000000F	2612369	2614280	+	hypothetical protein			IPR002509;IPR011330	GO:0016810;GO:0003824;GO:0005975		CE4		MLLITISLAIISLNSVSACGHDLHLYRRQRSTTWQSAAQSLDPAVECAPYSYPPVQAIVKSYPAIWQIANLSQPGLDPQALQVYSQIQSKIPNIAVKGTPTGDFTATTPNYPRTDPDCWWSFGKCTTPKLAGLIPDISTCPQPNTFGFTLDDGPNCSHNAYYDLLRQTNQKASLFYVGSNVIDWPLEAQRGLADGHEICSHTWSHKYMTGLTNEQAFAELYFSKKIIKDVLGITVQCWRPPFGDTDDRIRFIAASLGLSTVLWDNDVNDFRFATLGQAVVNANYQNLLDGAAKGLFNAHGTIVLSHELNDGTMNTSAAYLPKIQQAFKHVVPVAVCQNVTQPYIETSYTYPTFAEWAKGTRVKNIPDPVPNPGGPLQIPSSPNQGSSSYPAGAANTGSV…
GN104ID162_000522	000000F	2617799	2620796	+	hypothetical protein								MAPDLIPPAGPNHCPAVPSRQPGTDPAAAKKKFSPPPPDIPATAPDPIQHPPGPKFFLIAAACFIAMTIQPNTQFSVTRRVDLLPFTNVHGEPQESYLLPSQQPDSQAQACRLFFEDGDPAAAENSTEPTAPAPNGGRPVPATPGAPHQPGRTPPSTPTTRAITVEHHVFIRTPAGQLALANPTAPITSTTKIWERVVPKGEAVLKTVLQHAVWPVFNTNCIAAIDATIPLLGKHLLACKEEGLLKWQGIIPRDEVYGKGINAMITLPEDFRAFVDACHANPLRKVSVKVSMADPAKVVKALEVERAQRDSLEMGYGPNDTRLALERTATRLVRNGERSAERIQICAELQLYLKGKYGGNDESLRIKNPADPATSIRVTWDGLRCWSQCLLHELEGVDF…
GN104ID162_000523	000000F	2624084	2625784	+	hypothetical protein								MLTGDPGHGRRGAIFKRARSEPTIQRPAKQTPRGSAMFVMTPFTQLPLPSVLIGSSIHSSPSAFTLINLPVHPGFAATCPASHRQPPTTVPSTESQSSGMRTVRRPLHSRVCLAAILLTLSGPHPSLSEPHRQQVLGPPVDHREPPPDSSPEQKDPSPNPVDELVRAGLSTHHLPDTPSIFSPSPLSQSIERLPPANLGNLTDPFVGRQAKSAPPASSLALFAPRPSPHPSTPQQVFQQIELVPIEDTKNLSTHSYSNTTSSLHHKRSFVRHRRDSNGPTQTWPGTDTVFATKTVFISQASPATTVYVSNGQIITTYIPASSSPTPYVNNPNNPYPGIWVTPSGNPNIVIATVTAMSSARKFVWDEYYTNNASWHTKHTNND
GN104ID162_000524	000000F	2627410	2629274	+	hypothetical protein			IPR013087;IPR036236	GO:0003676				MTDISKDSETPGCNSLLTWSEDLLSLSDLSADSGPLKVDFEHPCPSFFYGPATLSSFGASDHTAYLEERIEPSRPSNHLPFAPMVEDGTHIGVRSHSSFNNSMHRGGFRNFPNKINPSGGNSEARLKSVDQDTALTDDSRLTVATAAALERSDGNNFASLATPRTPTEHTPGSIEATDKDDLTSGSPLGTAYHGQFDGLHFARYLANTRSSTLESFRKIARIPEPPDVEVRLRPSERFLPNESKIYSISSSTEIRDNRSFQAQGESIVVARDHKNIVGTSRVVCGRKYREYPCPDCQKLFARPSTLLQHQRIHTGERPYTCEVPGCDQTFNILSNARRHSKRHKISSDACTDLCKDKPISL
GN104ID162_000525	000000F	2653304	2657001	-	hypothetical protein			IPR012337					MVATALLQQLIDLMAVVNEEQELRRQGEAVLQAAEEGRQQAEAALQQVAAHPQPCVSPSCGGAFGPPWRDFDKFERTAKKLQVKVAPLIAGYGIRWNIKYQSYQKALDTRNVIDHILKKDQKQKTDSLFDNILFSPRDWMAIESLNDELGVFVKLTSQMEGDLATGTHVIPRYLELKESLEEKLDCSAQMDALHPMYYTMLKRVNKYLNEAMQCETLVLSTLMHPCYRMHLFEIVFGAESAQVTEILDLLKQEFCNIKAHQKHLASMKNAQTTYPNAVSIGKPVKPLPVAKSLMSCLASCMTAQPTTAQVQEDEVQAYLSANL
GN104ID162_000526	000000F	2662949	2663483	+	hypothetical protein								MILLYYAAVLLLTANSGDAIGTRGKPSTQSENKCINTAGDSGKFLCFLLTDVPSRVGEQISSGPTSREVLAKNPKTNSARQLTCLPSDKFQRLCCAADGIKITKSNRDGTFMVSSDTLLNACT
GN104ID162_000527	000000F	2664861	2670022	-	hypothetical protein		PF00850	IPR000286;IPR003084;IPR023696;IPR023801;IPR037138	GO:0004407;GO:0016575				MIRGRKGKDWSLCLNSHGQWHTVSKALRALAYIRQSTLYISTGVGPWQRAPALELCKLLLAPRPQGDNFVFTIPSTRITVRMSGTMMPIAGEDKKRICYFFDSDIGNYHYGPGHPMKPHRIRMTHALVMNYGLYKKMEIFRAKPATRKEMAQFHTDDYVDFLSKVTPDNMEEFLKEQAKFNLGDDCPVFDGLFEYCSISAGGSMEGAARLSRDKCDIAVNWAGGLHHAKKAEANGFCYINDIVLGILELLRYHKRVLYVDIDVHHGDGVEEAFYTTDRVMTCSFHKYGEFFPGTGELRDTGHGKGKHYAVNFPLRDGITDEAYKNIFEPVIMKIMETYQPSAIVLQCGGDSLSGDRLGSFNVSMRGHANCVRFIKSLGLPLLLLGGGGYTIRNVSRTWA…
GN104ID162_000528	000000F	2677248	2677566	+	hypothetical protein								MNRSNARGACRMLNPSSAKDFAEDKERVCIHGELPEGYKKEDVWSRDVSPIADPAGAKGCPRGGLAIIFFWLLAGVRPLRLKEEKKEKEEFEGILKQFGTLWYST
GN104ID162_000529	000000F	2678266	2682488	-	hypothetical protein	EOG09262FE3		IPR000751;IPR001763;IPR036873	GO:0005622;GO:0004725;GO:0006470;GO:1902751				MYVLPAVLVRYLQPDKHALSQRSATRQYNATVLTPPTAREYRLASSQYHHNSTHTSTIPSLIYTSIVSVPQSRLPRLRTIYAKHLLKRCPSSLPVYQTSVRSFFHQQQPQVSSGSHPSSARPGPNSTRSASISLRARSLSLSLPYRVHRTKLGFRTLTHVDQTNWPPSFLQSFLSIKTGHQTHWPPLSLVVNVHPSPMATSHFVSSSPTPAHHLPHPFRHLEARPSPFSPASGSRRHQTHHAQHEDHEADEYLRSSPAGSEGCVEAEDQAEYYDDRSPETDELEDEDQAGMMDEHDQHASGCEYDDGEGDEEEESEEEEPAEQAMDEAFSPTLDASFATSMSIATAPPTPSPNPYGTTFPESVRNSVSRKNTFLPAHLFAPNPNAMPPSSSPYAMDISP…
GN104ID162_000530	000000F	2682699	2686012	+	hypothetical protein								MADRRKELHSIDHPTTRPAPGKWLRSGYAVPHGAHGCTRAESSRADSFTKCRWPLQEDHYQRALGYEPIHHSENGKAEKTSWSLVKTVTLQAKQSWMSWTCIHEWRRDLVIRTAQAMQLALPLSSKVQEHSDTSLVNNIFTQCLSRTCRDMSSPGYVEPKSLLDPTKKSRLDHLSPRRLNSRTTLGAMCKEATVRWTWPDIGCATQNENEKQILTLGMPPDASAQNMRMNSGLGPLISTVCLCKQTLRTESARLRIGRRFQLSSENHVRQQF
GN104ID162_000531	000000F	2687028	2687114	+	tRNA-Thr
GN104ID162_000532	000000F	2698011	2700888	-	hypothetical protein								MLGGPQGSPQEGFPPPIQNHQPTKRSITTTMARGQKRRKERLPPTSSPSSTQAQSRENIQQRRKTTQSVADNSSHEQQESIDLERATPGGTQKSNQLDVPDEQELKKAHSLYKKQMSLSYAYYNPPQLSDQLDKNGRKMIAYPCENCGAKIHRPSYDSSTTNLLKHVASCLKKQQQKLESQKLVSLGISGTGDINPRGILGIVTNNTSNNKTMINEIKKFHWPRFKGEAQWVRCFAHILNLIVQVILPPFGSHHKKSHCTSSRDQYIDSDDEEELDSQDVQDQIGILSDANGDSENEDTMNCNLAAEMIDDDELELEDNDVYELSDEDKNDKYTSQTCKETLSKF
GN104ID162_000533	000000F	2708259	2711300	-	hypothetical protein			IPR006094;IPR012951;IPR016166;IPR016167;IPR016169;IPR036318	GO:0016491;GO:0050660;GO:0003824;GO:0016614;GO:0055114		AA7		MTRSKSQENPRLVLLSFNHSQVACRPDSDHDLLVTRQAALRVNPEPEFKNTLGRTVHPPSPIYHPMMSSYFLIYILCFALKDALQATGLTIAGAHRYPGSIQTYYKPPFPGSVMSHFKPFTIKFHLEYLEDGLLPGHSYFLAHATLITDGLVATRPATQLDSCSSPGKGDATTRSHGSFRECIRSTLGASESFSSKAVFPEDPAYPVSTLTYNVAIQHHASAVVYAASAEDVSEAVKCAAEFRVPVVARTGGHSYASFSSSPHGLIIDVTNLKGFSFETDHVGQVAEKVTFGAGLRLGDLDMELQDHERAVPHGVYPYIGVSGHATCGGFGTASRMWGLFSDLVVELEVVSANGTIVKASEKTNADLFFAMRGAGPSFGIITALTMRTQEAPRSVILFE…
GN104ID162_000534	000000F	2711754	2715162	-	hypothetical protein			IPR000242;IPR000387;IPR001763;IPR003595;IPR016130;IPR029021;IPR036873	GO:0004725;GO:0016791;GO:0006470;GO:0016311				MATPISPQQLISNHPNALILDIRPPSAFRQTHLSQAINLNLPTTLLKRPLYGPDRIQSGLPSQEERERFERYKTALPSTTTPPSSRLQLIIAIDQDARLISPSHPLILLLNKFGALGFQGQLLWLSGGFQALLALAQEPGSAHWATTLLISEQQHQHHNITKPTTPMSLSIPLPLSASLPTPPVTSHHKLFTTPATTTTTTTTTTNKPPQSHPKTKRFHMSLSMLPPPATTPLPQSPSIHHNTCYPSTTRSNDSTSKPNNNKTINPFFDNIRQLNERLSLDSSLQNLSPIELPELTNPVGDLPRLPPFLRRLLQDSPIQRAQRLAHEFHDLEMAEQHRLEDVMRWESSRVNLPPSSSDPTSATPSSSLSIPQQQQPQQQQQKQQPNHGSIGANRHHHPF…
GN104ID162_000535	000000F	2715387	2715878	-	hypothetical protein								MFPSFYRANQADPIQPNTTAQSGTGRKTAPMNPSHLNKAVRRWRSGGVPVGDHHRRRALCCWLLRLQQGAQGGRRGGIGWPSPRDLEDEVDLMPETPNTKPISLMLSSESVI
GN104ID162_000536	000000F	2720148	2720234	+	tRNA-Thr
GN104ID162_000537	000000F	2725316	2725772	-	hypothetical protein								MLLAFKSTVQAQEELNLVVHPNPPGLTPEHLINCPVKKMKIKETWLVLRGLKNNWIELKKHNFDATSKQSHQQDFNEDNNEDDDEDDNDDYEDKDEDEDEDEHKD
GN104ID162_000538	000000F	2729476	2729562	+	tRNA-Thr
GN104ID162_000539	000000F	2732271	2732957	+	hypothetical protein								MLLSFGHARAGPGAGLNTSPGLSCLALVGLSRQCEQCLASLLPNSYTILENISISITVFLACRSRILGRLDGEVRHGSPSLFCDCQDRLYFLYLHRWPGYRHLRLIGARSARLGLDRGSPPTTSFTSLRAGINMAHQSVFSISSNSASPTDSVDDPSFPLSFLLSSNPSPSDNSRLVPNSKLPRRIELK
GN104ID162_000540	000000F	2735101	2741214	-	hypothetical protein								MTRLEGERKNLHDSSGVDKGADPFWPVAKEDRMPAKEDVFGVAECFASGFKIKKFLVSLDGMTRLEGERKNLHDSSGVDKGADLFWPVAKEDRMPAKEDVFGVMPAKEDVFGVAECFAPGFKRNSVGDIEADENRAGLRSAKEWLDRVELEDDSRADSRRVEPGAQGVRCGTSQLALAPNIKSIYCLTFQSPISFLLMAKKRVKRKPGVLPLAVRLRREANVNQNFAALQRLQGFQSAMARMDQIVAADTRLAEDLESGDWLNKDNQHDQYREDIEGEDEDSESDWAPIDYEEPDEIDLAIESNIERLQQESLNFNWTNLVKDLYATYLAQKAKTKNWTKDNCYSNHSTCECISATRRAIDLVDVYCQQRAKVKFCPCQPDAVRLLRMGYLPGSPIRPV…
GN104ID162_000541	000000F	2741279	2743425	+	hypothetical protein								MIPQTFGSQTASNHLAPLGQLRVPSTGSTIQKRAPTKRQLSGARPPKRRNTQANNTQPLSQPSTTQSTDTPRTPGQRSPSNAQNNSFSNNDSARQETADVAFDDSGHDSSPETQSSNPPRKKTAIRVVEGPSSVKNSRMRLDPSIVETLKDLELDQLRQKVHTHARYKRLTADDRRVLTDAYQRYQHEVHVIAAERLLRLNPVLKHLGNRSRFRGPTMYNNFCEYNIEARKSFYNYIDFLATLPNPFGRGDCNGPDGGTLEASREKNKNRFFRHAKTELWSRKTILDLKNLGASHEVEGFLIMYKPKDTGGEVISGGSFMGEQFVDMFSHNKKTDLEANFLLFAEGQQVIRRATGKLAPVTKPRKIRKRKIVATKTPWDLGSKSGNYKAAKEKLNLAIS…
GN104ID162_000542	000000F	2747192	2747662	+	hypothetical protein								MAWAHEVIWLDYFSIENSDSWRNRCERLDLVATRAQVHDIHDCFAWSVTVYTICDMWFRIGQMGRIRLDFGDSGVGSMRLEPNWHHCLGFPVHRYIEKYHVSFDDKSFKRRWSIAPFYGRRRAIG
GN104ID162_000543	000000F	2749038	2749388	-	hypothetical protein								MADRRKELHSIDHPTTRPAPGKWLRSGYAVPHGAHGCTRAFVLHRVVQHVHFHSNIMMNGKFTSRQLHEVPMAASRGPLSTRPWL
GN104ID162_000544	000000F	2749599	2753821	+	hypothetical protein	EOG09262FE3		IPR000751;IPR001763;IPR036873	GO:0005622;GO:0004725;GO:0006470;GO:1902751				MYVLPAVLVRYLQPDKHALSQRSATRQYNATVLTPPTAREYRLASSHHDCLAYEQYTQNISSSGALLPSLSTKPQFAASFISNNHKCRVVVTPAQLGPVPTLPDQLVVNVHPSPMATSHFVSSSPTPAHHLPHPFRHLEARPSPFSPASGSRRHQTHHAQHEDHEADEYLRSSPAGSEGCVEAEDQAEYYDDRSPETDELEDEDQAGMMDEHDQHASGCEYDDGEGDEEEESEEEEPAEQAMDEAFSPTLDASFATSMSIATAPPTPSPNPYGTTFPESVRNSVSRKNTFLPAHLFAPNPNAMPPSSSPYAMDISPAPARRCNIPRNSLQTSSFQAHHPDDPFAGSPSRSQPKTLWKASPTTSETRRTIGLRKALTRPQLPIDTKFVASGRAGQRSPPC…
GN104ID162_000545	000000F	2764487	2764863	-	hypothetical protein								MTGTTRFTLAVYAAEVWGAKTDCALPEIKFYRPRWKCSKACCPKGPTAPQVKLSELESDSVKSPSERSLRSAPSHNRPERDVLPGYRPAGLF
GN104ID162_000546	000000F	2770646	2772096	-	hypothetical protein								MAKAKDIINIILAFNSCLYDIRKPHDQLLPVSGSILVSESTRDFSHFHLKILCLESTQDYNHHRRLPRFLLSIRLQKSSRDLSRSQKSSRDLFLSRSARSCPQYGPRFRSPIGAFHFVSCNFVGPTYDPHRRLPCCIVFRVPNRTINHTPFLLLARLLRLSSNVA
GN104ID162_000547	000000F	2778712	2782642	-	hypothetical protein			IPR007201;IPR035979	GO:0003676				MDAQPSVSAVRSSLSKVSTPDHLRAATPLSPSNASSISSSPLAESPVSGLGASKYAPRNLPHKPLDHQAADESASKQSEPVAAKLASPVGVPTSNISSPPVSSIPSAKGPNLMSKWLPSSTSALAEPLEQDNASRKKEAGDSNVLMTPPFTPLKRSEQFLGNNSSQHVQFRGMDKSRGMLMTPPTTIKHEPVANKPRTPLSGLTPTYRLSGRASSRGSSPNSQELHPRASPIESLTHQMSLLPIEPHRPRSVSSPMEPSFDPTENPTLNRLLAPKSDSPSRLAFGVPLGDSSAEYRKRAGTFCSTPSGSFRSLASDVSPASSLLNQRKNDTPPGSLGRAGQNVINYPNNSFNMFAGMSSPLAFANVGSYLGSSHQRAEDPATLLFPTSRNPTGFASSVS…
GN104ID162_000548	000000F	2783638	2784062	-	hypothetical protein								MNIFGWNFLIASANSGYKHLEYPPSEMLSWIDHLTTNPLTCLPLRNQPPPLPQTKPTLPLQPRNSQHLSAYQPQVQGSLRLSEFGLSIVHCYPHHHLSPVRNLRSP
GN104ID162_000549	000000F	2806621	2807915	-	hypothetical protein			IPR007714					MYLFHEQSLSGQHVRNVDPRDPHDAVQCSHKSIMKAIYEDVIQPSPLVLFSSLPISAPFDQASLSIDSQLSSDSFIALLDDTTQQIAGSSSKPLIYYHPSYKPSSSELSGPTNLLGDQDKTWPVRSIVLHIQSPNCKNTFIRFPPFNKDRNCHPVLGIELPFLHLQIKPLDHTFMIEVGVRDQAGDRILIRASTFQTETKLYPHSESSNSQSGPYKLVHFPLVFPTSEAYTQTKWNDLLLPLDSLIPTRYHSTDFVQVHASVRLRRIYFTKDGRHASSHSNRNQDGLDLDSKQVLTAEGAPIISANLVFRPELILFKGTKADAGNV
GN104ID162_000550	000000F	2809275	2810136	-	hypothetical protein								MHVRQLATILSICLSYRQAIAPPAVFDPSESIKPIVTLAMTPHDVLGTSGLALDATQQAALRESPHLYTRQLGAAFTEAFNTLGFITSNPKHDFTSSILGSLEGYYHTITQELPEELRQKQLKLFRNSFYSRLHDLATELGSAEWTTRAQGAQQNLEKRLKIVALDFEMKHIAPAADKEILDVIEKMGQKIKQDPRHREVLTQLKEMKDHMQTHLPHTVVFEDVQYLKKEQVESALKEIIQSYPRSVNSHAALKPADQKISPAVTHATSARPAGLPPSPPMVTAAA
GN104ID162_000551	000000F	2811391	2813731	+	hypothetical protein								MSQRFYVAPGSPDVPPKAMPKVVLSPAYISPDLPRVLRLASSPSFLVRQRAFPLSGLDTCNKAPPRLELERFMALVPLPVPPSTTFSEGLDRVLTRI
GN104ID162_000552	000000F	2822158	2822459	+	hypothetical protein								MKGAKGIARMNKLQRLTGSYTVSEPGRRANVSSGRASWPSMVSWLAVVLESFEANDLFGARKSSCKETAAEALVWHWQ
GN104ID162_000553	000000F	2831970	2834130	+	hypothetical protein								MRLSLIETQFKNQSFASLNSQKLLIVIMSTRQTSLLNFFQSERSGNPAVSNRSTRSSAPPGVNNNPGPADPAGSQANNGVGDLFDRLFHPTGATARNNTRAATAPALGAPIQLRNSAASSTGSNGNSALRASSVVQRLIDNVRSRPSPEASSAAIERQLVGDNSRLGLGNLNQERPQSESVASIDIITIGEGPPNQPLFPRIKTSVSRSPGGSKPGSHGNPAGPSSGDPPDSGAVDRPRNPVGSNRGLDASIHAPQPAGGEVSESSKPWPKPPSSLCTPQQRSNSERPSPPKLQEIFRAKCGVDRTTRRRYTRSCSAWAGRSREVIRP
GN104ID162_000554	000000F	2843651	2844106	-	hypothetical protein								MSDQACTQAGQWPRSSSYRQQRRKSWPTNATSYLGVDPGWAGQRPFPAGQQPEGRRRQQARSQNVSLIAKDSVPRLKFNCLMVEFFLNQVEEGGPDCPSSLVSACSQKPARAPQHLPKI
GN104ID162_000555	000000F	2844215	2844605	-	hypothetical protein			IPR036638	GO:0046983				MCRPAKKAAKLVKATHIMSKQRRRNVIQGGLGSLSGISIATPNPPPPGSSATPMSEQNNAKKPKTGGRGRRGEIKTGASKFVILKRAAEFVVWMADYNSALSSEISCLKNILLSHQIQV
GN104ID162_000556	000000F	2854592	2854678	+	tRNA-Thr
GN104ID162_000557	000000F	2855013	2855099	+	tRNA-Thr
GN104ID162_000558	000000F	2871815	2872042	-	hypothetical protein								MHLTSHRSVLSMADIAAIDRSSQWPISMSEKNSDSSVFYSDRSSMADIAAIDRSSQWPISMSVSRSA
GN104ID162_000559	000000F	2875339	2876097	+	hypothetical protein								MDPRLFMVVALALPCEFANYVSGGKGEKKLLRPDPRLPPTLIRLGGEGLFPLPEFGRVFNLPVPTSRGCFSPCLKPGLNSSNGSTPTRLPPHPPTRHKTPPTSESPPALAPVLDRSRVSFASIAVSCVLLSLPSSVSHLLHLSLSLSSFSLYPNFKTGFL
GN104ID162_000560	000000F	2876645	2878540	+	hypothetical protein		PF00076	IPR000504;IPR034509;IPR034639;IPR035979	GO:0003676				MSADHPQPPSGSAANPASGYGPQGGAQGYEAYAQQYAAYAQQQQQQAQAQQQAQNQPSAFPVGTATTASTTQSAYGNNNAAVPAVAGSGAPAAQPPNPYTGNPEGKRAHLYVGNLSPRVTEYMLQEIFSVAGPVQGVKIIPDRNFQHGGLNYGFVEYYEMRSAETALQTLGGRKIFDTEIRVNWAYQNSQSNVKEDLSTHYHVFVGDLSPEVNDDVLAKAFAAFGSLSDARVMWDMNSGKSRGYGFLAFRDKTDAEQAIATMNGEWLGSRAIRVNWANQKNQGMAATTGAVIAPGMGGGGGMNRGGFGGATNYEAVVQQAPAYNTTVYTGNLVPYCTQADLIPLYQGFGYIVEIRMQADRGFAFVKMDTHENAAMAIVNLTGTPVHGRPLKCSWGKDRA…
GN104ID162_000561	000000F	2883615	2884740	+	hypothetical protein	EOG092658QH		IPR001763;IPR036873					MFGRCVPQTEENTGVWLWTCVWIGQGGGARSRCAKRSGRDFHGHCSTPAVFSCREPSRYIPPSTPARQPPRLSLQPHIMSEMGLYSFAAPRAIAARLQAGRLNEDWAVVDVRGTETETHCCCCCAVADADSSAFSVWGGGADSDYIGGHIPGCRHEPSETFEARCGALVAALKDVRCVVFHCMLSQQRGPTAASLYAHRRDAALASGALTSALPFGAEARRRGAAQEVLVVAGGFRQWAAEYGGDPALVEGFNPALW
GN104ID162_000562	000000F	2885212	2889522	+	hypothetical protein			IPR000504;IPR001313;IPR011989;IPR016024;IPR033133;IPR035979	GO:0003723;GO:0003676;GO:0005488				MGELSRAEAIGLYRNSTNNNNNNNNNTTNTTTNNNNTRSTRRPRAGTLPSSFTPAEPSPSPLRQYNPPSNPLLPLASPAIFHQDTRPDTMNLQLSLDKTRARAGTVALPPSSASSYFGRGVFATNFVPRSTRMNEELRSIRSDDSALAESEDPDEAGHVRTLDYLGLDADSPVSPTVPHHPQSAFVGGSGFYHLLNNSSPNPAYHHHHLNHHLNHHHLTHNQQQANPSLSALASRMRASTISGIAPSPASLRRQSNALRPSPFPTDDNPYSGANSPSLLDDDYAAPLGSANSLASQYASTRQQQLEAIQAEVHDKQMSAYSALLNSTSSNGLLAPISRPRANTLGGASLLAGMGAPSTPLGYSAAAAAAAVRNRAGTLAGFSKHSGFLSALNSPSQHDS…
GN104ID162_000563	000000F	2889965	2890475	+	hypothetical protein								MHISPKNVPRLRRTRPRPALCRRPRATGGPATAAAPAAFPLPFASVRLLYYFLMYIYAVPPPSPPHKDGALFSRASSRTSLLCLSLVSLFLFSSFFCFLWKSTAVMVSVFRRLASEPCLREREGPGGTHAGRGRRPAVYFAPQLPSSGRGCVQVQACANVYTWWQFNRA
GN104ID162_000564	000000F	2896803	2897891	-	hypothetical protein								MIAVQKAVRNCLFAEVAYCGFRKTGTEWHSAENVFEAERGAIVHRAAAELDST
GN104ID162_000565	000000F	2901238	2902360	-	hypothetical protein			IPR019404	GO:0016592;GO:0001104;GO:0006357				MSSPGSSSSSASSASSSSIVFDPNTLQQQQPAPADLPPPPPPTNPDQASNQVLSSLNPTIESSSQSTVFNLSGFSNNSNLLQSQITDLTSLANTQSTVPHASQPASKNAPATAPSRGWMSQRKGKAIHIDDDQASLRNELPGDLESDQSERYTSSTSSQRIIELGVVEDQLAQLLNLASDVLGSLGPSLNEDESTNTAIETFSSSINEYFELLNKIQLGLRTSMSHLRVSRVSTRILFEPAHVSIPNCPVGLGDLTLSANHLSSRPSTHPLHADSLKDKDEEEPPALSLGSLVAERNAWQDLVESLELIKAQRTVL
GN104ID162_000566	000000F	2902861	2905104	+	hypothetical protein								MHLPSTRAFNSRHLFLASVIILSVFHPACTRPPAPQSSFFPAYPETSLVQHAIPQSSSNASSWTLQKRLARSCEPLPFEPQTWMDLELDSYLLNYPNGDKMTLIDYATSKNASNFVCGLGSICNAGQMCYPVPDNDWYILFALQQWNSMNNILYMSIGYAISIVQASINSLISTMFPAADLSGAIHAKQSLGVSAGMMEVSGTLAMDIMIMLGSETGPIGWALNVLNFGLTGGFGFWAYFQKVPKGPIIEGFGIWTDVVFHLATVEQEAHKRLSEGIKKAINSPISSPDGIYGVLKGGTYLSPAKVLPIPEIADKFRNVTMAMAMNLVLRGMNCYITVGADRCTDKGKDGAWPQPDRLSYCPNRGGPMYNIIRAVGKLSKNEIPNAKVIDEIFGFSTKM…
GN104ID162_000567	000000F	2909286	2909687	+	hypothetical protein								MVALDTMLFALSNDNLSLSANTNSVPITNNNTRDGLGDISISNQIDPAPAPSTKSTGTTRKKSQKKKQNQPSNEAEWDEHKKKHNKSAHYQKHEDMELCKAWIATTKDL
GN104ID162_000568	000000F	2909924	2910401	+	hypothetical protein			IPR029466					MEVHLLLTCNATTYSPSVPNGTTTFARSTPKSHSKNQAQSPSSNGPELRSKPAGTTADDKSISTSWVDRGANCSMGKKKAKALHRSKAKGADNWKDEVGAAQQEIALQLKRQNNIYALKAQTVIMMKDLNDCNPTARCFFELKQKEILEVLESNPSTS
GN104ID162_000569	000000F	2911991	2912077	-	tRNA-Thr
GN104ID162_000570	000000F	2923237	2924668	-	hypothetical protein								MNFIEKKKDQLKKIEEEQKQKNCEKEINLKRSELLNQPQPSTSNSFTIPSSPSLSSPNDDMEPDMTPAQARQLFQDLREEIADLRNNQLRAYLSFHHPTFRLGEPTRLNLVSTAYPSYYITLSCCSSTFVFSFIDDIHRFIVKEHLSSDTSTCSTSSQDLIPSYQLLADHFLPFDNLSILVFGYQTTALHFLLLCCLVLSCTLVSYFYVVLAFSLTIHRFTVSFGSITFDQTFLKLKAGSTCRKGLRKILQHPTVFPFWMDQITQAGTLGCLSIFAARNSLTAASSPSMILLLKRIRPRTTKQDIRLSLLSPCVLILDATMKL
GN104ID162_000571	000000F	2925296	2927460	+	hypothetical protein			IPR012337					MTRTRKRHQSWQESEEHTDCPLVDSNNKQEDVDSATPSNTQSGTETTDEQRLEHAEKLASNQVSSAYASYESPTLSDQLDKFQCWMIAWKCKTCAKNINCPAYDSSCSNLLTHAGQCLRKHQKPSNNQTLASVLQRCALWCAEGANPFSALEEPSFKRLIHPTILKHLPTQKKVSKAIHILYSCVQENLCEELRVHEGALYLGVDAWQTPNGFDIVGAVVYRLLDNGAGTVELDAMPLDFVQLQERHTGEYLARMVEYIICGIVSENAANNGTMIAELEKLDWKRFKGEPQWIRCFAHILNLIVKVVLWPFARNKKGTPGDTEDKGYDEEEDLKDLIEGFDDEEEQSESEDEEVPTNLPEACDVELAVEDKITLADIEDLEDKKDDDVYTSDSCRRSLA…
GN104ID162_000572	000000F	2931004	2933270	+	hypothetical protein								MHLPSTRAFNSRHLFLASVIVLSVFHPACARPPAPQSSLFPAYPETSLLQHAIPQSSSNASSWTLQKRLARSCEPLPFEPQTWMDLELDSYLLNYPNGDKMTLIEYATSKNASNFVCGLGSICNAGQMCYPVPDNDWYILFALQQWNSMNNILYMSIGYAISIVQASINSLISTMFPAADLSGAIHAKQSLGVSAGMMEVSGTLAMDIMIMLGSETGPIGWALNVLNFGLTGGFGFWAYFQKVPKGPIIEGFGIWTDVVFHLATVEQEAHKRLSEGIKKAINAPISSPDGIYGVLKGGTYLSPAKVLPIPEIADKFRNVTMAVAMNLVLRGMNCYITIGADKCTDKGKDGAWPQADRLSYCPNRGGPMHNIVRAVDKLSVNGIPNAKVIDEIFGFSTKM…
GN104ID162_000573	000000F	2935106	2937022	-	hypothetical protein			IPR036188					MKVAVVGGGISGLTAVWLLNEYSDHDVDLFEANEYVGGHTNTVTYKDTPVDTGFIVFNKLTYPNFVKFLEVLNVDYIASNMSFSVKRAFAPAYEWSGNGIFSLFSGISSWADRFGQVRLIWDLVRFNHLAVDVLFGPEGELSIEEYLLKHGYSDSFKRNYLLPIISSIWSTPANKTAMHFPTRTLIRFMSNHHLLQVFNQPQWLTIKNGSKTYVDKILSKLDPKNCFTSTPIESISMDQSSKKVSLKASNSPTLHGPYDQVIFASHADQTVKILKNSQCSDVLSAEIDVLSRFEFNQNEAVLHNDVSLMPRNRDTWTSWNYLITDPCQNQPPTKPHTQEKASDVSCVENTVCLTYWMNLLQSIPEKSCGPVLVTLNPQEEINPNCVFGRWKYDHPLYTS…
GN104ID162_000574	000000F	2937898	2938612	-	hypothetical protein								MISPNPKGQIKILPSRSSEGHVTLGSHSFFSNLSKLGPLISSLLHSPQTAWISDMTTGESKAELRGHKHIAKIIVFTPAIREIAGITVSLFSPFPTSSFLSSPCPCCDGLRSLRSSKADPKHGYDQQSESDGWHNNSAYQSLQS
GN104ID162_000575	000000F	2942477	2944387	-	hypothetical protein	EOG09263S1E		IPR024682;IPR029071		C85B			MDFGTLLRAINRDVCETGPDGRESGEPNPRIRPDIPDRTMLTLRVRGPEGSSTIKISPQATVDELYDQISNQTNIKKANLEVRVGYPNPQSISSSDSKSAIESIGVKSGEVLQVSASQGSSSSVPPPAPSAPGQSTPLSKPARVTNDVGRAPAKSSLSSLARVQDQSSASPSASKIGHDDGLDSVSASVALEAGHLVLRVVPDDNSCLFRAAGILLDHGDHNSSTIDLSHRLRQIVADAVKKDPVTWCEPILGRDPDLYTSKILDKDVWGGAIELAILADHFQTEICSIDVQTGRVDRFGQSHNYANRIFLVYSGIHYDAITLSPIPPEELSNQSTCFPPELDFDTTIFPSDEDSFLHAALQLVSQLRQMHYYTDTASFTLRCEICKTALVGEKDARSH…
GN104ID162_000576	000000F	2948932	2950200	+	hypothetical protein								MLQPNSFSINLSPRPENRDREPRSKPLRRSRPHRTLASVDGDQQTTTISAAPAPNARSRSLPPAAINSAPDGRVSLTTGRPDSWKEMDRLKRSWRTGRGPYKRRKREQDLYFTKIMRPRKAGGLRRRESTDECFHRKPHNQHGRSREDKQWCKGPGPQTTNNQVHATPCPGTEGPRGTPKDSGALSLDPARLMDSILSSLEGLLIHLLTIMSSVAQQFPQPGPMLTHELMIGSLSTYMPAMTTKTILVLDGASLQPHMLPGPGSPPPGLPTRTCPHHLCLLLLPRPRCHCDSPPPLLIPTRQ
GN104ID162_000577	000000F	2953171	2954128	+	hypothetical protein								MASRPDDSNVHKLKREVESGSEKIRLYKLEIKELRASNYKLGKQLLVIRASPFTALGRRILEMNTAVDPTWLGKAVFLDDLSAQIDLINGDLCQLESSALIPRRQWKSKHLKGVLESISCQAELRIMKGGRCPYILKQYYYPKICWAVDDVRDGISKLYESQIKTLGATEPLSIELKDTSLGDLLELIDQTRRVLQTKWQQVVREIKIMELAVTQCLKPDELQTPTNVEGIDDQLQLKSDYWYYPTI
GN104ID162_000578	000000F	2957438	2958651	+	hypothetical protein								MINPAAVQDQDSLAPVAAMEHAEPTMAAVKHAEPPVAAIEYAKAPVPGEQTKPPVAGEHAEETPAAGPAADQAADEGPANGSGINTDSLAIAAQKVATDHRLPKTGHSRPPRSRPSQQCFDQGLALAYAADSRDPVDSQPPAAANSQPPAATNSQPPTAAKSQPPAAANSQPPAADNSQTAAADSHFTANSQTAAANSQAIAAVKACIQTTEALQEATLDPLLLQITQEITEKKLENQIHEENEEELEDYSLDNPDEKKTLEEYVELAREDKTIEDCIVINQKILEKIAEERTEKELKEMELENENQLDDDDSVNEEGERTIYNNIPAPPAGI
GN104ID162_000579	000000F	2972458	2972955	-	hypothetical protein			IPR033338					MRAKQDCHLFDIKMYLHLDPFDPKQPYCNVRKVKLRWAGPSVPIAEQDEPLIRQVEQSFFGHLKAHFDGKKVQGRVRELVQQISSMWYHTHQLIWEITNAQTRFSVTVDILEPLPAKRRARVSAAPTPGSLTMDVRVSIR
GN104ID162_000580	000000F	2973003	2973680	-	hypothetical protein			IPR033338					MYSEDSEPAPKKARSRISEFLQPQDSSDMEEADPALINFHEPATSRPSFGPPPNRSSLSVPSLQNIQEHDDLINMSFEENPAPKPALVLPGPSNSGPSLLSTSAESISRAGSFPRTSLKPVLPQTIFDPCPSAVIFGISIPPPIRLPLRLSKKSPPVLRVPPPLSVSSRYVQPGKPEQLILQLTSKDRTLGLHNQGT
GN104ID162_000581	000000F	2973909	2976234	+	hypothetical protein			IPR019049					MQGHPCENDEELTGTVSTGIPEAAVESSGRDSPRSARSGLATHHPTQPPSSSARMPTRTHNEHALQSNGPNYTRLYHVILRRRTYHFCVMSYLLSNLVLWFVMLDSLSALWNGIRITTWIMAGANWASATIPLMMLRRLQLTASSLYAPNRYANSGRGSLLCLTYVTAALALNENPELGLFKSIPGRGVTQINERPIFLLAACWYTAFCYSFSAIYHGNWHYRPLDVSEHLTIPHRIWKSLDSRIEFVRDQWFIVLPRFCRFISFRGGYLIRAIVFSKYTQLTKHIKPHMVMLIKFDSIFTLTSTIRLVMVNVLLITMWEIVQALWDVYRPNHLIFLACHGTQSMLVRRNSVFRPSRPALRHPRARPYIME
GN104ID162_000582	000000F	2976857	2977175	+	hypothetical protein								MLHSPLLKSSDAGIRLENWLFSPSITDELEKCLSSRQLCMFFGRGGHELHLRVVDGGSLWCTTRPNPAHHGKSGRLF
GN104ID162_000583	000000F	2978713	2981193	-	hypothetical protein								MRIAYVVAGLIALNANISDARVVAPHGAQANISTPVLAKRAPAERGDMNSTKEEDDTHEDKTSDSDDAVGRVHSSVHGASDARPGSSKSALRTIIPGAQSSDRDGYTQPTPSDTNHGSPLDKLTFLIKPVAHKATHEVPAEVESHAPQPADALLRAIEHFREDVTHQLPVHVPGDIVSSTTSSPLSAPSHLVTPVIEQLPIGQTAGNGAYGDALPLSQVTNTIHSTIPNVAQDPSSLISNLPVGGSRQASNLIHSTLPNLASITPNLSNLPLPIVGGNPGGSDSGLPSIISSIPVGGIASALPVSEPTNVVNRVFSNLPVGQSPIGSLPVDPSTVASPILSGLPVVGNGNAGSPLSSLPLDPSTLVNPVISNLPGGQSGGNIIPGSTLSSLPSSPNLPI…
GN104ID162_000584	000000F	2981725	2981803	-	tRNA-Thr
GN104ID162_000585	000000F	2982307	2983716	+	hypothetical protein								MLNFCQELAEVRSLEVGEQGRSGRWEWRSQIATQLSSKPQSKPPGIPSGQVQGRLHLAGTEPGKQDLKQARAQQSVIVTHKNSLYRDWLGIGTSLSIQQRHDVPLTKCSLYTLEKPNGTCERDHLSLKNSSPSTQQLPLDYFVSDQPESSVNPLQSDFNQLLRQAKLCAPQPPSPIYPTPPSSGQAPRPPPPPSSFVISKPTTLDSRSSPSPPRFARQGPS
GN104ID162_000586	000000F	2984141	2984650	-	hypothetical protein								MAWPELSLSSSRPSIQHPSHSPPSPERKKETSQNHRAGHGFASRGSSSTSNVCKQARREVCSSPGWVQPDPAAKAVGRLFACCDLPWVRPKVEGLGGFSPAQIQHEIGDLSLQ
GN104ID162_000587	000000F	2985228	2986354	+	hypothetical protein		PF00071	IPR001806;IPR003578;IPR005225;IPR027417	GO:0005622;GO:0005525;GO:0003924;GO:0007264			Cell division control protein 42	MQTIKCVVVGDGAVGKTCLLISYTTNKFPSEYVPTVFDNYAVTVMIGDDPYTLGLFDTAGQEDYDRLRPLSYPQTDVFLVCFSVTSPASFENVKEKWFPEVHHHCPGVPCLIVGTQVDLRDDGAVIEKLARQKQRPVQPDAGERLARELGAVKYVECSALTQKGLKNVFDEAIVAALEPPVTKSKRRCSIL
GN104ID162_000588	000000F	2991002	2991384	+	hypothetical protein								MYPINKGKSTVPMSRKASIAIKIRSEHRLIHPLSCTSSAHPPDQSSRVYTPSRLGIQFHPSDHIGKVVQTTEKYRQRMGLGTHVEFRRGIYGSCYAPLPRVWKIV
GN104ID162_000589	000000F	2999954	3000350	-	hypothetical protein								MASDSSVFKPKLEALFAPAKPVQIVRRHCVLQFVLVKPGAMHFVLRWACFKDVPMHFHHAGPLSMKCQRQTLTQGLHQGNANGGANCPPRREITLATKSNWWHQGGEGAGTIHCVVAVLTAVRGVLILSEV
GN104ID162_000590	000000F	3006368	3007039	-	hypothetical protein								MIRGGRFPITRMRSRLGWQLPAGKDPGAGFHALRGSGTYTRKGLAGVGPNRIREFRGKPAAEHQSKQERKKTENETMLNLQSSPNSPGQEGQGTSKYQSMIAFERATDFDDDEDDQADPNSSTWELFSRKFKEQPLVPLGAGATTIALLGLGERSNGGSRTTSTSGVDTESFSKG
GN104ID162_000591	000000F	3007153	3007545	-	hypothetical protein								MEEHCPILYIKRLPERGMVALTDGRSLACGSGLALWEGTGGKKKCAPARVLEEGTAPTATHRLVQVLRPAALPTVPTPSESPRVGTGHIYSLPALHKFT
GN104ID162_000592	000000F	3007625	3009897	+	hypothetical protein								MSIFRLLGFSARHQRSNEDSSSLNCGRWDSYKTDPLSENPERLAAVWLETSECKPRLPISSAASTVGSSVRHQDISSQSSRSQRGPGQSRNFSNLSLPVIQRKGLVKLKEVAKHTRREDSADDSPRALEPLTPSKLIRIPLRYPRAKLTAPPSSQPHEQRSGGRARSLSCLKPIRDLNHNQETDENSEMLSAACFLPKLSMESSVLSCITTLGGKQVPDDNAKTCCPEACSSPAATSSYAGYHSPSTRRPHSERAQFPQTYTLPYPAGFRTSQPSPSEYHYPATAQEDEIIQDPCYPKESDDLESVHGFRFPSAGRPEMGSATHSSPRPLTSHSSSGSHFSFTSICRSPEVFSSQTLSSSRPASEPQRHMFETQTNQMNTHRQSHVRSLTKQEHLESLS…
GN104ID162_000593	000000F	3025522	3026738	+	hypothetical protein								MAIGRATQQGAQTHPNPPEFGPGAGRHTQKSPKLAQPARHAKEFGQVRVVHWAHGGPPPGPPDDHDSTHVQPSQFLITWLPFFVEMAGSNGKEPDIVVAKTPGMQTPAVTTDGISNSADEFQSKKIKLTSGVWEHFTKTIGFSFALVAAARCLLADKHLKPFQVLSCALVAAACCLLAHEHLKPLYGFSCALVAAAHCLLVHKHLKPL
GN104ID162_000594	000000F	3028359	3029208	-	hypothetical protein								MLGRLWSVSFFVAHFTNARTTGFPATCSNDWSMDRREHVVRCPNVESETPVKCAPSSCSNFPICSSCVNVATQERHNSMTCRKGYNMIDTGSSSLAMCIDQDESAFECTGGCQGTLTCDSCAYDVTPFNMQQLQKRANPIVNGMVVGNGRTGFGPQGIDW
GN104ID162_000595	000000F	3029496	3030797	-	hypothetical protein								MPGKSRPGRSLSLSGSCIVGRSIEEVPPKTESVHVFPPSVIRNVATAHQSPSTTRVDIQALVMSVLSDA
GN104ID162_000596	000000F	3031200	3031593	+	hypothetical protein								MFLRLVQIYQGLVDQAAEPPTRQPRQLPASPPQHTSTANPPNLSKSLRGGPEGPSRDLLGGTLLSSPTRLQCLLSVPSPSIPASPPDFPSPNPVE
GN104ID162_000597	000000F	3033672	3034164	-	hypothetical protein								MKSTNSHPPGRAAVSPRQSLAYVSPPGRGLNSSRQHAGQQPFLIPQRLRAHPSPQKSLIHGPRRFYSCL
GN104ID162_000598	000000F	3034191	3036065	+	hypothetical protein			IPR000073;IPR008220;IPR029058	GO:0005737;GO:0016747;GO:0009058	S33			MRTGFSKLRSPGHILSSPISRRSVKPIIHSDESRLIDLPREILARSPICTVIHLANSAKRAKFDAKHAPVYRSYSKRASLRTPDGPEPTYSKLVSGYQVYHHPTPFKLDYGQTLQSFDLAYEVWGKLSDRKDNVILIHTGLSASSHAKSHEENRNPGWWEKFVGHGPSYPIDLDRYFVICTNVLGSCYGSTGPHSINPLTGHRYATEFPIVSIFDMVRAQFKLLDHLGIDHLYASIGSSMGGMQSIAAAWLEPERVGKVVSISGCGRSGPSSIAIRYAQRSVLMADPNWNNGFYYDSAPPHVGMKLARQIATITYRSGPEWEQRFGRSRRSVVNQRGQTLLSPPTLSPDFLIETYLDHQGEQFCLKYDANSLLYVSKAMDLFDMTVEGLDELGRYQTGV…
GN104ID162_000599	000000F	3036529	3038970	-	hypothetical protein			IPR002815;IPR013048;IPR013049;IPR034136;IPR036078;IPR036388	GO:0005694;GO:0003677;GO:0003824;GO:0005524;GO:0000737;GO:0006259				MLSISETDEVGSIFSWTSEERQFDPVESADSSSFWPDDQAESILSMDGESAISSGVERFNDFQQAESDFEELTDDDSGSIESSDKQDGSHEEESGLATLKKIEAFALDILQQINRSGKYQALRQGSPGGSTRKKLPIVVLLKDRSSPKKVLRFFLHSFLLSIIPEKHRKLRFPRETRNRGSGSGARELAQLFRVMELSHDAILGKMIMTKRDVFYNDVNLFKRQAAVDRLVDDLAATLGITRGELHFVASPKGLFQGDLELVIIGETVTSGHGPPVLIPPLDTIKEIKPGTGIQFILIVEKEAIFNMLVNMDFTSDPRLGPSLLICGIGYPSLSTRQLASKLSEHQELVKRQVPILILVDCDPHGIDIAKVYKFGSQAMSYHPGLCAKQAEWIGISSSD…
GN104ID162_000600	000000F	3039206	3039756	+	hypothetical protein								MILISEDVFPISTQLNVSPEKLLQGNDLALDRGSECILHGSQISTRIHTLEDLASRSTEPAEPDLEHFKGLAFLPWSEIHICRDCRFGGKSFQSILPSFAFGNLGCTHQGLFHSSKKSRARS
GN104ID162_000601	000000F	3039857	3040871	+	hypothetical protein								MHLHHFSRLMAMIALSWMAETLCREENPKPSTCDGVLMVQGEIPEILGVDGKPFNQFVGNLTYSLGMDGVLSLNSTTPTWHCDSIKAKTNSTNTMRTLKNVFGSAQMSCKADVQDVESSWVTQWTKITFAGQLYVSIIVHDGICGSPTTLLGSGTTCYYSATTDGGLKGNAECRWKTIDQPHHLGDNADDGGQGGDE
GN104ID162_000602	000000F	3041442	3041731	-	hypothetical protein								MLVAALWLLGLGKPHQAVWTGSEADADHGFSGLLRSEASAGVKAGDSDAGQLRYQAVGDFHVAASPPASAWDGK
GN104ID162_000603	000000F	3042635	3044422	+	hypothetical protein		PF00793	IPR006218;IPR006219;IPR013785	GO:0003824;GO:0003849;GO:0009058;GO:0009073				MPNTQATLSHSLGTSTRLSPLIEEELKGKETFVIPSLCKTNSELRTTDSEDEEDEEVDDDTDEASNWTTSTSLSAEDVKGNDSVVESYDDIVSPVEVKAEIKLSKCAEKLIQHSRQAIADVISGKDDRLIVVVGPCSIHNVEAALHYAQELKAVERQFPNLILVMRTYFEKPRTTVGWKGLINDPDLDGSFQIERGIRIARKLMLEITHMGLPVATELLDTISPQYLSDLISWGAIGARTTESQLHRELTSATAHPVGFKNGTDGGVKVAMDAMQSARASHAFMGVGPHGRASIVRSRGNNNVHVILRGGSKGTNFDAVSIAETRSSLVKMQPTLHPSLMIDCSHGNSSKDYRNQPKVITSICEQLSNGSDEGAINGVMIESNIHEGRQDIPKEGPIGL…
GN104ID162_000604	000000F	3046216	3046534	+	hypothetical protein								MRTTVQNEPQTANPEHSEIDRLRADLPRPRRQFPTKRQPSAGPPWQCHIGDSIKPNGVGLPAWSRPHRDPYIRRTTIFATASRPTVVGGPPAWNCLCALTDREEL
GN104ID162_000605	000000F	3047654	3050180	-	hypothetical protein		PF00135	IPR002018;IPR019826;IPR029058		S09X			MVAIKTVYGPVVGFDVPLPTDQSDSCANEQSNGGEASVSKWLGIPYAQAGRWQRPRSPTPWVEPLQCNKFGPRFPQALNITDLIFSRNESFNQNQLSPLESEELGFNLNVFAPTAPHATGGLPVLVWIYGGSLEGGSSDSAIYDPTEWIRRESGEGRNFIVVTGNYRCGIFGFMACQDLVNVDPEDLAGNYGAYDCIAMLQWVQDNIRVFGGNPDNVTIFGESAGAFLVGALLVTQQKLFKQAIMQSGAPETLTHRSVDSSANQEYFDNLLQYFNIPHGLTSEQRIKLLKEIPTAKMMEFVSARGTVVNDYGLTIEKSMKSSLWTKPAIELIKERKWNPHLKSLLMGHTKDEGSIFAYFFQTTSKEGYENVLKKRCPFSPQNKIDKLYPPPEDLETQTA…
GN104ID162_000606	000000F	3051433	3052765	-	hypothetical protein								MRPAGVPALHVPQWRDRDPGPYRRHSVMLGGATGTVGIGGAPRAPLRCHQPGRQMAAPVRCQRDAPVGEAGPDGATGYGQPPLRPGVARAARTPNGLPVQVRAIKGPMLQSSQLGLVHDLPGPNPPANLTAASRHVFMATADAGACRRRARLPRIPIGALRPSPKQMSQQSQHGRPGDIPPWRPENGGIRASDYCGALLASGRPPS
GN104ID162_000607	000000F	3056605	3057566	+	hypothetical protein								MTPAVAVGIHVELRILKLVMMLHCEDSAGCSTRSQWPSTLAAKCFDGRLYGVVACLSMRPAGYPGLDPIFTRPPATAVGLVAGEVCTVQHPRRAGHAAADSFFIRCSQPSSFAISIQTGKYSTHPDLRVLLPPSSLTQTDYNHHSRSNFWAFLSTLASIFLRVQAILQNLLSKADAGDSPRDPARDASAGHLGPRPTAKLYRNSISILLNLFLAESFTSILPRKCCKHSSHAPKSLCTSAPNPQRIV
GN104ID162_000608	000000F	3057774	3059620	+	hypothetical protein		PF00793	IPR006218;IPR006219;IPR013785	GO:0003824;GO:0003849;GO:0009058;GO:0009073				MSAIPSIFLTAPERLSTLIEGQINATDTLIISATGKINPRLNSTDDGEKDEENDDGSESSSKEDSSKEDSWSSSTSLSADDSNCSVIENYDDLVTPVEVKTEIKISKFAEKLIQHSRQAIADVISGKDDKLVVVVGPCSIHNVEAALHYARELKAVQSQFPNLILVMRTYFEKPRTTVGWKGLINDPDLDGSFQIERGIRIARGLMAQINHMGLPVATELLDTISPQYLSDLISWGAIGARTTESQLHRELTSATAHPVGFKNGTDGGVKVAMDAMQSARASHAFMGVGPHGRASIVRSRGNNNVHVILRGGSKGTNFDAVSVAETRSSLLKMQPTLHPSLMIDCSHGNSSKDYRNQPKVIQSICEQLSNGSDEGAISGVMIESNIHEGRQDIPKEGPI…
GN104ID162_000609	000000F	3061459	3062583	+	hypothetical protein			IPR018222;IPR019488;IPR032710					MKKQFVHTLFWRTIQKFKQFHYSHIQGVPWVLLQGASAPHLEETRAAAAPSPARFGQSSPRNTALLKTNLTFHHWTPMNQTRVTVPSARSAEIRANKHAELFVDAYYSVYDSTTRTNKLPEFYRPDARIVWNGNAISGMPAFSATLLSQLSYSKHEVQSFDAHAIPGSIIAPSVLPTISISISGQVIFSAQPFPSNFRMPDPKDISPKQNPADAQQALDGLPRVFSQTLILSPSPTATESNQPVSISNYAIVADCFRFVG
GN104ID162_000610	000000F	3069986	3070287	+	hypothetical protein								MPLPFPVANTALSLIHKPTDYSLILRLDLEKWQKLTSEIFADPHKATPLVHKKQILSTSQIPITLAKA
GN104ID162_000611	000000F	3079556	3080406	+	hypothetical protein								MESQQEMASWSPMRRCLLKAAAEKLGTNNANSKIENQLSLLERISINTSGALPKSQTQAKPTAYQKGTAGEKPSCATYQHINGQVNRRTKSGPSKLALPNENKKR
GN104ID162_000612	000000F	3082660	3084550	-	hypothetical protein								MPPSLRGGHNRGPAGAPEGRPLARLLDAGSGSRSGLGTALRTVAPRGATISPWVTCTPRPWWRKSWSTWGLKNTAARSWRHGLFEFAPRVTAVVVCLQRLFVLVFLFEVPSISFLKYFIRPNYHRHAPSTTSSKIARFYLVLDMWIASPYLIAGIAAVANARVIPIVNGFLEKRQFGSMNSQSSSSSYGFSTSSETTSDGRVSRTTVYGGTPYTITQSSQSSPAMAQGASVSSIQIGQNPPQLIQEPFPGLSIPFQTGQFANRPLQSMGMPMLPSAISIPPLVRLPNQPLENSNQLPKSSNQLPQAAEDTAPVPLNPTKPNSNIVAHPTTTKANNQLPQAAEDTALVPLNPTKPNSNIVAPPTTTKANNQLPQAAEDTAPVPLNPTKPNSNIVAHPTTT…
GN104ID162_000613	000000F	3091151	3091514	-	hypothetical protein								MAWVVGLLMTGPGATGLPSHGSHCCHVAPRRNEGANRSFGYAIHSWPHHNGHRHQASLHGGGASWPAGLWRRRDRRLCETHVDFTAPPVGTTLPGKMGGHDWLSRRLHPPGISSSFRWGK
GN104ID162_000614	000000F	3091602	3095266	+	hypothetical protein			IPR001757;IPR004014;IPR005782;IPR006068;IPR008250;IPR018303;IPR023214;IPR023298;IPR023299;IPR036412	GO:0016021;GO:0005388;GO:0000166;GO:0006816				MEDAHAASVQEILDEFHLKPNHGLSSVQVKNSEKQWGKNVLPQEDGTSLFAMILEQFKDQLVIILLISAIVSFALAILEESEDKATAFVEPLVILLILIANATVGVIQETNAEKAIEALMDYAPDEATVTRFGKTFKVHASDLVPGDVITVSVGDKVPADARVISISSASFTVDQAVLTGESHSVTKSTETVNLPGAVKQDMVNVLFSGTTIVSGKAQAVVVATGSRTAIGDIHESITSQISQKTPLKQKVDDFSDVLAKVITVICILVWVINIRHFNDPNHHGWLKGAIYYFKIAVALAVAAIPEGLPVVITLCLALGTTKMAKMNAIVRSLPSVETLGCTNVICSDKTGTLTTNQMSVSKFLVVEGSQITEFDVKGTTYAPEGHVLDAAGRQLVEPA…
GN104ID162_000615	000000F	3100644	3100920	+	hypothetical protein								MIRPKKSPPKSSLQKSTGGVTVLKKLLGQKENALKNKIASEAKKFYDGQDAKPLQVVTVASLAQGKSTFLLAGTGFGKSRIPEMYDLLGDD
GN104ID162_000616	000000F	3110055	3115891	+	hypothetical protein								MDLQLGSCNLPSSMGYYKQLLLENTALPSCENTALPSWPALTTRSTALLKLKSYPAEDNTTYYNDDTTSSDDNTAISSTARGNPIRATGSRMVNMIYNGPARRPRVRRRGDPRIRATGSRMVNMIYNGPARRPRVRTTPTQRKILQQARFDQNIRDGQRLGAIPEAPTPLARPTNPTNNDITNPPDGANHQMPFEENLQDPAWLDDDPILAHASYHRMRRYAERREIISTQWTQLETQVTSAYLQCQRDTSNWTYQPQGLPAELCTCLSDDIHERQVDLIDILQHRPRTAIPFCKCVPDVVRLIHHGYFSSSADQPRTAFSIRLVQFHHFMWQSAVVSSSAFVKALAAFLGPRSNQAMFARILVRTKKILNDGLQLSKVDLWANKCPRCFGPGLNEVKS…
GN104ID162_000617	000000F	3118770	3120473	-	hypothetical protein			IPR036910					MPPHSAAHIVPPQYQYGLDQPILNPRGSIPSPNAASQNPQPNSPAGIPQVQPPASTSLTERPTKKRKRTTNDNDSASPQSIKVLLQKSYNELVVQAQENSKGSMSQADRDFFLEFYEEQRKLLAIKAIEYQLSIAMIDGFLGKRLALKGPNCWNLFLKTPEARAIFKEVGGVDDDSAMKKVSELWKKLTPEEKKAFAKHLDDGLTDEECALDEDESGEFILPEEPFSSAPSGQVGGGVTSVRSEVSLKNDYHRVQKCVNEFIEKATSVAATHNAQFVVFAVSTHLGASSYQISQSTPGANVFLNYAKDVDAEKHYAARLQSDITGYSIAQITDLATKPQNKGGKKPSHDVKVTNRMREFIKAKTEGIVKTWPWTNTQSRLASSGYKLALAPLARTKIEW…
GN104ID162_000618	000000F	3121433	3122738	+	hypothetical protein			IPR008979;IPR015908	GO:0004037;GO:0000256				MARPFLLITASKLREHRTSQPRQAHDEPIPPAEFEQHFGSVIELSSKALGSSIVAVSIKGTIVGFDINTTLFSGNEATACSVYGLDRLSPAPDSPDDAQNRGNTTQIFARRTEARQNFSF
GN104ID162_000619	000000F	3134714	3135363	+	hypothetical protein			IPR016340					MMLPIFFKVLSRPSATQLLSPNPTAQVTRAAFHSSNIAEGGRLSKIPWRLSTTRKANLRKRLREVDSVIQAVKDSGVQCGALTKAMELPTEADMTPRDKYFVFSARSKGYRKGIHKVPHFTKITHRVNPKGF
GN104ID162_000620	000000F	3139237	3140564	+	hypothetical protein		PF00378	IPR001753;IPR014748;IPR018376;IPR029045	GO:0003824;GO:0008152				MLLAIRRSVSCLPHRSLTHTRRYQSSQTSFQNIIYSNPSPAVGLLTLNRPKALNALSSPLFTEINELLSSINSSSSPVRCLVITGSEKSFAAGADITEMANRSLAEVYDSDFLKFWSEKISSFRVPIVAAVSGYALGGGCELAMMCDIILASKDAKFGQPEINLGVIPGAGGTQRLVKAIGKSKAMEYVLTGKTFSSQQAYEWGLISRIVDGGHEELIKESLALADSISTKPKLATKAAKEAVNLAYELPLSQGLEFEKRLFHLLFGTNDQKEGMKAFVEKRKPKFEHS
GN104ID162_000621	000000F	3143907	3144894	+	hypothetical protein								MHGKEASIMSCTSPPKRPKFGRQFDGRAPAIHDRSHAGLRSTVKRTAELGGTPANAQSENALAKHRAP
GN104ID162_000622	000000F	3145199	3148679	-	hypothetical protein			IPR008979					MPIILTWHVEYPQRPKGPTPREYLHAHLTENVRGILGEPVGKVGPADDGPGYHEVTTNISGVVSTGSTHEIHGCHELSSDTLKPPLARIKVSPVKTAVKDKTPTCRPPWQDAGLQANPKKRAEGQDKVRPSEGHVTLGPLIFSKSAHWITATLHLPHPHQPTSSDVSLCPCLLLARPTPHLDYTFNTIHSTPTSTSHPPSSSAPRSALTSSIELRTLLGSIGSFRATFNYRSSSEHCEDPPRFVRPLMARPFLLITASKLREHRTSQPRQAHDEPIPPAEFEQHFGSVIELSSKALGSSIVAVSIKGTIIGFDINTTLFSGNEATACSVYGLDRLSPAPDSPDDAQVCPPRINKYGDEPPQAELLALLEREAALSL
GN104ID162_000623	000000F	3151810	3153970	+	hypothetical protein		PF00493	IPR001208;IPR003593;IPR008050;IPR012340;IPR018525;IPR027417;IPR027925;IPR031327;IPR033762	GO:0005634;GO:0042555;GO:0005524;GO:0003678;GO:0003677;GO:0006270;GO:0006260			DNA replication licensing factor mcm7	MSLISAANFKTKYDYSADIEVMKDFLTKTKGRSISASDLLDENEEGAELDTHNEDFDVEMDDEDGGSNQRLRYVEQMQLVADREQSKFVIDLEDLRRSRDPEQLRLLENISQNTLRYVQLFYRVIDELLPEPTDPISLRNKYDVLDVIMHQRREKNLMNDEAGEATFPPILTRRYNLYFRAPRSSTTLAVRQVKAVHLGKLISIRGIVTRVSEVKPLLLVNAFSCDACGSEIFQEVESRNLTPLTECPSEECVKNGTKGNLVMQTRACKFEPFQEVKLQEMADQVPVGHIPRSMTLHLYGPLVRSNSPGDVVNVTGIFIPTPYQGFKGVRAGLLTDTYLECHHISQLRKSYESLEITPEIISEIEEMANNEHNFYDRLANSIAPEIYGHQDVKKILLLL…
GN104ID162_000624	000000F	3154100	3154649	+	hypothetical protein			IPR008050;IPR031327	GO:0005634;GO:0042555;GO:0005524;GO:0003677;GO:0003678;GO:0006270				MRNSNEVAREDVDEGLRLMEVSKASLDQDPDEDMEVGANRDVTDVSKIYRIIREMTTSGSGRKDPSSARLGGRVGRGRHNQAANDSDDEGGFKPIQNMREIRERVFAKGFTEERLLACINEYEQLDVWTRENNDSELRFLDNGAA
GN104ID162_000625	000000F	3156277	3157003	-	hypothetical protein								MHIRQLITVLGLCLASASAMMITDPVDRALQQLVMLMTPTDAPLDESPHFAGVVEALKHQESANTNEMKHFLHESVHPIMNNSMDKLAYVSAGYKGYQQTVGEFKAMGHHPDLVAKKLRLYRSAIYSNMKGIFERNKTYFTPENIEHLQGHLLRVFNPKAGVYHSANKDATIEEIFQHHAENAFRIEPDGIKEMSNSKINKELKKISEGTDLQPILIELSNHAHTAPPSHLHSTGHPVVVA
GN104ID162_000626	000000F	3157548	3158063	-	hypothetical protein								MLARETALYSCPHLHFLTCRAVPVAHNRMNRRIESKVCSLDFRSYFTPLSKLLYVSLDEAPSGLARSPTIPLCLCLCDKLFGLTLVSLSCLYCRRGGNDT
GN104ID162_000627	000000F	3164159	3166827	-	hypothetical protein			IPR032675					MGGDEKLRLTARACRYHEPRNSYAVSKKAEGVAGAADEQGKTKTTATKTKTKTRKKKNRNRKKKRKMLATNLARLPVEVIELIAGFVAIQLPFQPPSSLLSLTITNKHIYSLLRPERNDQLYATIFRNLFDVKALQRRLRAFPLSDSSTATPSPPTSSTGQLVQGTDPTGVNTLTNRGDQNEQADQSDGHIKSTSDAPDKAPADGDGGGGGGISGGGGEAQPGSAGGCIGHPDQATEEPAQEHTRPTTTNKDGSELCNRHLAAAYFERLGLFRRMRIFAAHPAPTSPDRPRATDLEPYKNQPAFPQPGNHPMSLLSRDLWLIYLMVLENDGRNWSQLLKSGHIVGFLLNYFHYEISLSATSPGYPKERPEIAIALRLCHLFLDLQQEGPESGPGSDAAN…
GN104ID162_000628	000000F	3166947	3167277	+	hypothetical protein								MGASAGQGRRNVLQAVCAVTASGPRRCRVRRAPNSPPHHSSQHGQETLASTARPCDPARLTQEDGNGAVHHPLGNRQASVEAQPYLDSPRQSSNIDIKPNCLEHNQPPT
GN104ID162_000629	000000F	3170178	3171498	-	hypothetical protein								MLRKNNLYLLIFAGIILPSHEMQDFWHASTSYPASQKIREQSSDGAYFNIAFSLSSPESPKVSADIYKSSGHVGQTILSHGDIMNLEELKNAGQELQLTLNGPVEASRLNSGSSKNSDGHLPLQISNMTALRSKAVPTQHFHTDLSPCEFNPRETMDLLNRFATSPSLQPTNGQEIEHHHIISYSKGQAGLKRPGMRKFYPSTSNLHREILDYHKEGPEHQKEKSHKYLFKYSPNPYIPTQSETADTWKSNSRFRIIEIPSNLHRSNEKQAKEIQKGMISPTGTTELNLTKKTKQNSDQSDLLFHQAPNQSYQMLKHLFDCEQHINTLEFDHNTIMVEDKTPIIKEKIEKFLESISSDADGKIMLEYGKAPFAFDSLYTIYQNHKPENLKSRHSPRESI…
GN104ID162_000630	000000F	3176026	3176580	-	hypothetical protein								MWTMNRRYLFILCGTFLASNAMHDFFSTSHLASQKIQERPSDGSPCTTLSLAFPSARAPEFSGEMRQTLDLFGPPTPLCHGDIMTSEEQTTAGQELRLASIGASKNSRSIKPSPINSEQTPHHRGLIRQ
GN104ID162_000631	000000F	3177621	3181421	-	hypothetical protein			IPR000719;IPR008271;IPR011009;IPR036361	GO:0004672;GO:0005524;GO:0006468				MKTNHQHQQHRSKKRKTVNRTNVDYHPSSSSVDLQSSSASSESQSTSAEQKTHINSLKIHRHRLRTHSTRVLSPLPPNACLPRKFVHLNRLSNHQPNIIPFRTHPAPHPHHRHHQIIKSRPLCNPLSTNNNSNSPRPNRKRKRTRTATRGKALGEEEEEKEEEEEHQSTNENTRQVMVLIKHQHSPRLTRTFSQSADSLSRSSSQDPHLIPEAAAYYVHHASKPQLLRLRRDQLIQLIKAGWEKQDRSEEEEETEHKNKDCLATFIIDARTNPSKKTVVFPSQSQPSSAATRIEQNSSKNDGQEQTSPQPWPVTRLKTRVKSLPDNNKQVDAGRGTRQYGTISRSRSQQGKLATEAEPAPATTRKTRSATQATSQSLIHSTSSSWCSSSNSECPVENPV…
GN104ID162_000632	000000F	3182166	3183426	+	hypothetical protein	EOG09264GQZ		IPR004443;IPR032976;IPR036652				NAD(P)H-hydrate epimerase	MKDPISHLTQKEAQEIDAELMGPKYGYTLAQLMELAGLACAQALHKAFDPHTYPRVLVCCGPGNQGGDGLVAARHLWHFGHKPTLYYPKQTDKEHYKSLLLQCESLGIPVVKTSFAEAMDEADVILDAIFGFSFHSEPRPPFDEPIRSFKQTQTPIVSVDIPSGWDVETGNPDQIYFTPDVLVSLTAPKRGVKSFSGRHFLGGRFIPPGIVKSYNLKLPDYPSSDQVVEITDVQE
GN104ID162_000633	000000F	3185525	3186329	+	hypothetical protein								MHIAILLPNIPSASGPFPLKPPPTFTFLVAPPPNQTVAFILSRPNLTVSLKALASLSCCPARLRPGLSPFPTLLSGSLLGPVATQVTKEAIVLPRASLSGAVRTGRFIFPLSWIDCLPAPSSPTGPASLAPTLRSSATLVVFGAWLNHIY
GN104ID162_000634	000000F	3186852	3187734	+	hypothetical protein								MLNLPRSRSSTGSSCGFHDLPQATLLRPSDAESSKQQHAGRRLSKMRNMISSTLTKSNSHYPLQPSNYTQTLPTSRPKVRRTISRSMIAPLQHLFGVEHHDTELEEAERYENQPWSLTLSKANTSRFSRRGPTAVLYQPTLSDDEEWDFRCQGMAPVIPARPSEDALSPSSAYSHSSFLGSPGYIGDPAFFHAASSASSCCSSPGPCHVPLRSFSADNGIKKQKISVDSISGPLNLATPRSISPLLAPPTHRTRNQLGLGVKT
GN104ID162_000635	000000F	3188270	3188608	+	hypothetical protein								MCKQNGITSSHDFSDRGLLASSTPPQRYPNQFFSKLLFSQLFMLSITKEAFLSCNECRTFANFPSCHTLLTFAACNVCPSATQSPNLF
GN104ID162_000636	000000F	3193361	3194041	-	hypothetical protein								MCSWLLLFLIYGILAVKATNTNTMENIEELSSIPTSFPVSQNSSQSRKPGHTTISIDEIIELNNPHDQPNSDSQLSCIPENTGSSSRAAQQESSRTPPIDPQERKRLLNPECKISEMPYLGDLIRMPKPVEETAFQLWTKKNHCERAIMGTIIGICIVGFIFLVIHAVLKSVIHY
GN104ID162_000637	000000F	3196720	3198367	-	hypothetical protein								MEGNSKNGTNHLWHHLEQCTSFISKHKQSLLKFGANTTTKTWNFCQETSRALLIKMIIAHKQPCTLVNWKLMNKVAAITVDNTALNDTTLIEFPLLDKVELIEAKESINEIKANLYAWFNTIFEKKKTQEQPAAAKKPEQSKNQCTQTTTEDEERGRYKKYLASKKTINNSSSTTKLYL
GN104ID162_000638	000000F	3204138	3206049	-	hypothetical protein	EOG09262KZ3	PF01213;PF08603	IPR001837;IPR006599;IPR013912;IPR013992;IPR017901;IPR018106;IPR028419;IPR036222;IPR036223	GO:0003779;GO:0007010;GO:0007015				MANGIPTQGVGSLFTLIKRLEAATSRLEDIAIAQTTAGGNGMTAENSNAGGQTSSPQTPTETPPSLKAYDELIAGQLQNYLSLSKEVGGTAQEQAQHVEAAFSAQRTFLSIAGSCQNPGSSKVFMELLQSTSEPLNRVVEIKDGNRSDKRLFNGLTAIAEGISALGWVAVESKPGPMVAEAKDSAQFWVNRVLKDCKETEPKLVEWAKSFVVVLEELRKYIMQYHTTCLVWNPKGEDAVSFAKRLTKGDASADVPKLPGPPPAHPPPPPPPPPMPAAAGAASGGGMDAVFSSLNQGEKITSGLRKVDPSQMTHKNPELRGSVPAEVTVSPSGSLKRPAKPPKPSSFQKKPAKTELVGNKWNVEYHDGQSSIVLDETQINHVVNIFGCKNSTIQIKGKVN…
GN104ID162_000639	000000F	3206877	3208406	-	hypothetical protein								MKSFFALLILSIYLSSYQCKIITNSVETRSKSLLARHEGTRHFHKFVARQEKQRNQKPRQQKDQGTDQGQERGEDQGKDQGGNQDGGNLQTFKENLGEIDAPTVTKKGDSFVVQFGPPEEKFKELKGALIRSCDRQSNRCADSFNRKGQGKTAECNAQLGRCKDFVNSQGAGKNDGQNSQDSNGGQDKNKGKEDGGGGQTNNGGQNDQVQKDEEDKKNGKGGQDGNGDQQDKFQNNGNKNQDKNKGQGGQDKNNEPEGQENNKKGNQGGDQGGENLQKFNEKLGGVEVPTVTKKGGDFVVQFGPPEEKFKEVKAALIRACDRQSNRCADFFNKKGQGRTSDCNAQLERCKQFVDSQGGGNNDGQNDEKNSNDQNSEETSKNNGRNNQVKNKEQNDKGKK…
GN104ID162_000640	000000F	3210221	3212631	+	hypothetical protein			IPR029044			GT21		MINRLLGVHQHSEYYSPEYWRCSSAGRLSRASRRPKSSVSASRHGQSSASNHHHHHQQQAMLSFVDLLAWISLAWYAIMVLMAISGSIIAFRKYRQPPPPPPFPISSSPLSQITPNSNPIRPNSKTQNLLIPSVSILRPLCGLDYGLRENLESGFLQQWPLDRFEIIFCVAHPDDPARKVAQELISKYPAVRARLLIGEERVGVNPKINNLMEAYRTAEADLLWILDSNVRVHPTTLARAVSVLCPPSGPTRSRGRTRIGLVHHVPAAVLPQPRGRQKSQRGLGCLLEGCFLNGNHARQYLSLNALGVASCLMGKSNLFYRSDLEQATRRFLARNRGEHRPNNPSSSGRDESDEQASLLGSSSNSSNRNQHSSFDALELFGQYLAEDNMIGQTLWDDGI…
GN104ID162_000641	000000F	3213529	3214824	+	hypothetical protein	EOG09262N47		IPR002110;IPR020683;IPR026480;IPR029063;IPR036770	GO:0005515				MSTLIREVLDRDEAGRYHSFLTVCEAGHVSEIREVVETAGGLASLSLQDDDGWTALHYAASSGNADGVKYLLEKGALWAMTDNLGYNAGDVAYSMNHGEIYQIISSHGFRAEVLRLAIEAKEDGGEGTRAPQTSASSSNDNASFLASKLTFKTSSSGQRLCVDSEGNGVMQGWETELMRATARGLCGPFGETSAPGFELSVLNVGFGLGIIDGFLQEYRPTRHLIVEPHPDVLQFISDQGWLEKKGVTVYPRRWQDFLLDVQNGTIQANFDAIYWDTFSEDYRSLKSFFDNVFDLLSGPHARFSWFHGLGATSRTLYDIYTEMAEMDIRETGLRVSWSEVPVDGGEAVWEGITRRYWDIPSAYRLPICTYDI
GN104ID162_000642	000000F	3215407	3219133	-	hypothetical protein			IPR007259	GO:0000922;GO:0005815;GO:0043015;GO:0000226;GO:0007020				MWKPDSSATGLGSRQTCSSAKSACSFCNGHCPARASVNAVGSPVTLAVTSSTSLLRPSQPATRNWHQKPSPASSAPSPTMAPNQAMASLTRLIQLLLDNERPAENSQPATTALKKRLQAIIFFPPHSEPSARETHQRWARVLERQRIENQGIVAQQLDKRLAELLEISKTADPQLSKNLDSFRAFLLELHSPPSKESYSRAIEFQRAEDAKLQVETQAEIDRKLYHVIMASEPLVGDHWQTDIYAGSSSSLSDSTPSSDWNSDSDDGVPDPASEPELHLSNNFKKNQLPKPEPVQQHPHPETSPALDKLARLKRDAYWLKSEAELASSQLPELIALREVLAALLILGGGLIYTVPSHPRHPITLSDHLPTLLNKSAASSVSLLSSFLPVLASLRTLRQL…
GN104ID162_000643	000000F	3219308	3219987	+	hypothetical protein			IPR008427					MLTIQAITAHAILALACLALACLAPAASAQDTSGLPACAQNCLAASLRSSARSCAPTDFACLCRNSEFVAASDSCYSTSCSAGELAAAQEWGVKSCAAAGIQITLNGANNTSTGTNTVPLNNTSTPARPNAAPALSAEAGKLLAMGTACLSSFLIVA
GN104ID162_000644	000000F	3220114	3220816	-	hypothetical protein								MHSSSSRGIMIHSEKHHVGLPFQEEIDFNCCAAGAAPTNMMSDSERPSAEILGMDCDVNWLQSRQYVCIHFVWEGIHFFSLKTTW
GN104ID162_000645	000000F	3221018	3224833	-	hypothetical protein								MVACEIDLFSSIFRLLYHFSKDSRVFMSITCRPMLLDGSPYPWSAVSDARLVKFWVSPQSDELHHGGQSTKEDSGSDHARIVESRFRSVCRNSAPTKIFALLWSVTLQPYPIHWFLSLKKTPVIEPPSGYAVGPASSNFHFIFPSKAYAPRSMAPADQTRETYPEAETGDPWDFPTLTPENFNGSPQRRKNPQDPLAVQLSLAEAFKNYDQVLLFLEQDRRLDSILRKLAFHELLNERQLHELSLPDPDKQNPGRFLRFLTAADASALLAGVVILMGADPVGRLLLRLEDSRVQTLLKQSKGFDRPVNSPKSPYTDFYEITRVQLLRSPPPPLRFSPVPTQPMVLRSPPGTPVPAYSSQFSPHDEPLSPSSLKGEIHDVPEIPIQNVPDEASEEQQFPF…
GN104ID162_000646	000000F	3224918	3225290	-	hypothetical protein								MLIGGSQDMSLTQIYCISAERWRSVTLGPHWRLSICLMSFGFLVVAIKWLVDSIRNFPGHQAEGYSIREERQRSRTQKLSPTHYLCSAKADPKCIQLAGP
GN104ID162_000647	000000F	3227818	3228148	-	hypothetical protein								MEAIGIDSTRLAQTSLLYRLLPLLSPNAAGVFWLFWCLFRDIGLGDIWTTPPAVPNLLGHADGSGILATFLERDLCVLLGPTTTIRQTAQARPTAVDNILHCFLGRIPY
GN104ID162_000648	000000F	3236708	3237053	-	hypothetical protein								MSAELASPRCWMGRVKGSPTNLQRNPIPRLNSGRAGRRPPRPTFCRPQRWAIVNPSSNLSGGVAHKEMMKCVTLLIIKNPESESFI
GN104ID162_000649	000000F	3254004	3255248	-	hypothetical protein								MTSLRAPNHPATFSSHFQPLSSSTAESVRANQYGFVKTPSFFQCGGVGNDKRENFQVELSTNTTLNNVLETGSIYSISGKMIAMNDGSAPLLTYSHNVVTRVGFIGEDQPDFVNKTVVTGLGMITHRQEVVAESADTAISLEVTVAHSDWDAEVSCLTFIQFTMLTPGLEARCIKKFNIKYIVPGTKNLIKTHTLYVVGREVNIYGRLVDFDMELDTAVVVVHHVSVTNGHQIGKTAGFGINNTPTGGAVQLTKFSPKKSTASPSASTSKPIKPPTELPNTKVTPRTARNTAPIPVTPLSGKGKEKADEYSDLDEEDEAEDNLSDDTNDEPSPPPPAKSKRGRPRKAVLQEAAKHLKKC
GN104ID162_000650	000000F	3256030	3256458	-	hypothetical protein								MLQRTGCTQLPRTRHVAHNHNTIPSPCRNRRNPPPPARTITPLTARRRNIKPCAPHHGNPKPVPKRNDYTQKSHSALLLPSLHLANRPDSHWSEPSKPATGLTSALPPKSLEFPL
GN104ID162_000651	000000F	3258887	3260405	+	hypothetical protein								MSGLNIQATTDNVRAATQQTAAEAGEGSQTAQPGMEPPLEPDTDSNPMDPSSQPSGTNSKSKKAPKPPKDKPTTRAAAKANPPAAPRVEQSEEAPARGLLKYPEITELLANPAGKQYHASTPLKKEEMTLTTHQSRSTGCSAPPPVTGDRTEQSHESVAAEAKTYLLERALKAEKAGDEAKADRYMKMYEAVIADQQPKLNKVAVENEVQVKFTTPTIPQKRPLPIVESTQVRNVKFIVGRSNSHDNGGFTPYFHKLLLECKGPLPLTIFNREWQEQALSYHSKNRPKTDETAAGKGLRYHGYPIPDEFSQNFSDWTLNHYGFYLTMRDRYNYPVLAEWILAHKEHCNRLHRTQGFMVALRYDIRIRNNAFAFRVEEDGEESFSDISKFKQDTADEAIS…
GN104ID162_000652	000000F	3265050	3265316	+	hypothetical protein								MQVAFPLPVAPDSLLLWGYEKRGHVLIDTAYRYTSSLAQGRPESARSQLRHPSSTMRCQFIKSSRL
GN104ID162_000653	000000F	3265414	3266367	+	hypothetical protein								MVSLKLNHAQQIIAIRPSHSSPQCTVLAHEYTLPPASPVYEAALLSSLKSSPNPAFVLPSRTTFADGPIQITLSRTCSSTVERLSPAVNAFFQVNLASSLPSQLPSPTTSAT
GN104ID162_000654	000000F	3266418	3266688	+	hypothetical protein								MVRRRASAPSALMLQPATVPLVRGQPKFVLPSPPSEYAIIHLADHRKLSDNYHKHKLEPLKELPRLKDFKVAYIKCDTSSTPSRSLISA
GN104ID162_000655	000000F	3271993	3272407	-	hypothetical protein								MAFGYPVPPGGCLWATYYHTESTIRADKVVQQVVGRTLYDKPSSPGSNIVQLIGQSLSENCSDNRSHPSGQLLQCRDALDLDQLSKMNTSLGELGHDQLPGKLTLGELV
GN104ID162_000656	000000F	3274475	3275925	+	hypothetical protein	EOG09264KTU		IPR032704					MLVRAKNIPNTTQLTKSPTVKTRQEPEMTPTKSTKVTVSADALEDPQFPINGTEQQGDGQSDNEPPKKKRKKANQKAKKARKSTDSTSAPVNAEAPEGEDSTTQTKGDNTAKEDSKAAAKLGLADGSSTKLTSEELKQRKRQKARTKLKLKKERAKEVKCSKDEQCLHLHPASESSNESSSIGLQPPDLQINYLKDRQKRALPLLSDLEFESLPLEQSWLLDVSGKPLRAHLGAWLETGAVPGLLEAVKETPDVVGAPVALVVSSSALRAVDLCREVKRLISNPKESGEITKLFARHFKLPEHVNHLKTTKVSIGVGTPDRISKLLTYEGDEGLKLDRLQFLLLDVTWLDVKGFNVAELPDLNLKTALWKSLLGLPKTLERLQSGKTKIVLF
GN104ID162_000657	000000F	3277705	3278119	-	hypothetical protein								MPRLSGRPVGRAAGAFRNGLFMYVRLSVQFEYFDRLIGWLIGCMRFTEVTRRLHSAVKRAASSAVKLTVPPSAIVDRQKTAPASAVKLTAELSARSPERSQANSWQNFRPADPSGNLTSTPSPGTFFHRLTATRFVF
GN104ID162_000658	000000F	3280904	3281383	+	hypothetical protein								MLLSVKRAFVPGTRQLPLSLHLGFCWSFLCRCDVCFCVLSFPSVGAISSYVIPVSATCAININYIFLQLHHLSLNHLSANNSGNFSKG
GN104ID162_000659	000000F	3284346	3290298	+	hypothetical protein			IPR001263;IPR011989;IPR015433;IPR016024	GO:0005488;GO:0048015;GO:0046854				MDSLDLNVHSAILTSLAQCYATSSPNDEPVAILTKLSALSLSNGTTKDSDTGDQHSSQPETFSNAASSVEIKITDSQAHYVVAYAAYISQSAVSRTSISSVEIQRLCDMIRNLGCWSIELNLSTENAAEWPIVDEITYRLVLAMLEIGVLAKPLDREKLVGALCAFISELGIGLSNGSPIRIVTHFLPSLSGLRRALGSGFFPFTTTHLNQLFSSTVNCPFFPLSAQSKEHIESALAASSESNLTDYYRQQIDHFKARYFMIGFPLSPSMIVFAGLQQFRNCLEQCLISVDLASSTEDSETESNDGGWTHLKHSASAKTGIGFSSDTVHDINSKMTVLFEDYYSLYQEELDTGSPDDYTIKIICEIIKLSSVCAVILDNVSDQVFDQMLTLHTEEAIIF…
GN104ID162_000660	000000F	3290428	3291314	+	hypothetical protein			IPR000403;IPR011009;IPR015433;IPR018936;IPR036940	GO:0016301;GO:0048015;GO:0046854				MYESMCVDLHLVPYRVTATAPGCGVIDVIPDATSRDEMGRAKINDLTSFFIGKFGPVESIGFQTARMNFIRSMAAYSVMCYLIQIKDRHNGNIMIDGQGHITHIDFGFLFDIGPGGIKFEPNSFKLTGEMIALMGGQNSAGFRAFQELVVKGFLISRPFFKEIVTCVKLMSDTQLPSFKGESTITKFIERFKPNLSDREAAIFMQSVIANAKQNGLSLLYDEFQWVTNEIPYTQKDWITRPS
GN104ID162_000661	000000F	3292184	3293543	+	hypothetical protein								MGTPFFVACLVSLLVSSASLGKIKTFDGLELPDLNGPAPVPLSFEESNSCGRSIKHCSQAPGLISVRKSAQVNPTTVSMDISRGQHSSVGSRRQISVDLGSDESRKRSKLEHVHMPQASIQTEAHKPQKSGPSSPTQITSSQVEISENVKQLNEAGQGITQSTSYDSRGKETSETTPSSFTVYNWDFLIARELDNDTRNEPQKNKLVQLFKTFGFQETGGFYWVNPSNLKQFRKNFNKQRHEIRGNSKIYLREESLGKLVLTLSDEKLALDRNPTFRKIMSDFNSRIEKRNEELETLTNLPKISNKKIKSIQNYISSVTKMSTFLAVVHLSLFKQHDVGDGDQLLLSQKTVQDILLFIEDFWIQAELTDGHLPWEKTWAIQLSEMLRLRFDFWEIYPIR…
GN104ID162_000662	000000F	3304302	3304687	-	hypothetical protein								MVWAMKPAPGDVPGEFTLFGRVMQGLVYPSQRPGDHFQVDFVAAAIYLLDSGRRRDSSRPFRSTSVTLGCRPL
GN104ID162_000663	000000F	3304832	3305156	+	hypothetical protein								MRSFCCFLSLAAHSDLEVAVEQVGSARPMHSGMEERVDLFYLYLAAGRVMNEIGRAQGAVENAKLVKYTAMQIRRTYRESMAVAVAVVDKARQFHWCISNLVHTYKR
GN104ID162_000664	000000F	3320161	3320895	-	hypothetical protein								MLKIIRLISKIYLFKGDHGLLAKPRWLSGCPIIVLTSIRGKPSETCCWAFEPYLSQNSQPYLVLFRFTSIRNRSTHYTPNHRHDASFWSHSLSFHPSSFVLLDWVEFSSFNFVGDTSKLLGSERMCLSISSALLRSEFSIKADAHASISHIYLG
GN104ID162_000665	000000F	3320979	3321312	-	hypothetical protein								MVGGGFWIAAGLCEGRSALQWCYKLSKVCGRSGRRVVANLAVLSHGDARLASSPCEIGHHPGAILDGQQQSSRSAIPRNHLHQPTQENLSPCRLSPLSLLLITPTGPVSP
GN104ID162_000666	000000F	3322220	3322598	-	hypothetical protein								MTYSSPPISSPRRASRLHNRAPLPRQPQLAHEFTNPRTLLDSSDPYDHLGSSEIIPLTASGDSESKRRLTRDLVLEVASARHPDH
GN104ID162_000667	000000F	3322666	3325938	+	hypothetical protein	EOG09260J8F		IPR000209;IPR002884;IPR008979;IPR015500;IPR022398;IPR023828;IPR034182;IPR036852	GO:0004252;GO:0006508	S08B			MWIISSSIITRPRRRTRTANSPSWSILTLLVICLPQTLLIAARQRPQPRSYDSHAYYVIETSSTTSEADPASIQSMARDLADRLDTEFVERVGELENFWLVKAPKTRVEQGYQLSVDSHHPRSLPEDPSQQKPRDSVLEHFQLIRRSAYDPLLESQINHFDQKTRQKRSLSKSTLSARHLAYSIRSLERQVLRKRHKRDLIYVPGPEGPVALEPRQTVSRPTKGGKTLTPSQKVARQFEIYDPLWPKQWHLVNDVIHKHMINASGVWEMGITGKNVTVAIVDDGIDMSSDDLKSNFFEAGSWDYNDHTPLPEPRLPDDLHGTRCAGEIAAVRNDVCGVGVAYDGKVAGIRILSASISDADEASALNYGYQENHIYSCSWGPPDDGKSMEAPSRLIFKAM…
GN104ID162_000668	000000F	3326838	3331093	+	hypothetical protein			IPR002110;IPR004331;IPR017946;IPR020683;IPR030395;IPR036770	GO:0005515;GO:0008081;GO:0006629				MLLFWMTAAGKHCTAAAFCFEYLERRLPQLEESDKVRIGHEVRKAASSSADSQLDRVLSGLQGPQIDILRQIINSLAKGRPADAALLDAGISPAIASPSPADPLQHSEADQQLQLLPESYNGQTASPESNLKLHKAAFFFKLERELEKINQFYLQKESDLKVRLRTLIDKRKVVQCSRTRKLTKDNSSFATLYEGFRHFEEHLRKLQAFVDINQTGFRKILKKWDKRSKSSTKELYLSRQVEVQPVFNRECIAELNDAVAELLVDSDDRQPRSHASDPSADQISTDWKQQQQRVVLDHPASQRTTTLQTAVEIDIIEFEELETNLIQAVKADNREQVAELLHLLPLPSSPLEQTTSVRSRLGRILWKAALSVEEPQTQAGPNSHSAQIGSSRMAILTPS…
GN104ID162_000669	000000F	3332590	3333690	+	hypothetical protein								MKFSYTSFFASSLCFSQLVDCSPFIDFQSRDFNIRKFVKQPTIKRLEYSEFQISDGLAGNCSKNAERVFLKPYNLTQVTVLNTESPNPIGPIDGIPIDKNDLSVCKKMTRAAIDAEESFTTAIDQSGGPKTELGKEFQNGKICNKVLKLTGSVLCLQMEVQLRVATPARRKKLAEQITKLEEAILGDQAASGQKQRSVEL
GN104ID162_000670	000000F	3334237	3335858	-	hypothetical protein			IPR006634;IPR013599;IPR016439	GO:0016021				MAPKKPADSHLTASLLVITATAVLNLAFPKLSDDPKPSSSIDPTPLSIIQLTNTLPKLIHLSYLNPETGRYHKGRDDLYFIGFWVVIWLSLRELLMKLFWNPLGSMMGLAKGKKLQRLSEQVLSFNIRQYWQGYPHTSLNALSKFYYLSQIAFWFQQIVVLQVEKRRKDYYQMFAHHIVTVILVCGSYATNFTGIGTAVHTTMDLADILLAFAKMLNYLKVGPIGDASFLVFVFSWIYTRHYVLLRIIFAIWKDLPEDIEFIWNPSEGQIASQSLWIAFLGLLSALEILLMIWLFMILKVLWKVARGHAPEDTRSDSEDTDDDVREKKANYPRIQVSCEKQPLLKNTDRSPSAGNRTQQ
GN104ID162_000671	000000F	3341620	3343799	-	hypothetical protein								MPGVDKSSPPRSLPYQTCASPNKRVKPTIDISDIDVDSPLQAENTALCLLFVEAIGAQLLDPAVVTRKSLAVAPPSSELGGSVQAVAPPILGYLEYLNIRNISVVHEKLLKNDICTQEFFLPGPTPASNKIRLVVNPGSQQLRARISVNTKDKVEEDKTDRTAYYQRENNQVDPKGQKPKLGKDNKVSINNKRRANELTVLAAQTDAG
GN104ID162_000672	000000F	3344043	3344885	-	hypothetical protein								MSNPPPVHSPPRSEQPESPPEKIKSLAPEMANVIKPRARIAVPYDEPVSKQANKIEISTTFKLYLTTKGKKNKNILVLVPSPTAFIVTIDSNTTYNNFQDLVATGCDQSVANSADIILEYIPLVPGWLKLDWVKIIDSSSYQKWIDAILAKKKIYKATLAFRMPSPVKAVKRGKQADLLAKQVKYKKSIQELKDRKQKTKDSDDSSNGNDEEAKIDPKE
GN104ID162_000673	000000F	3347255	3349054	+	hypothetical protein			IPR018170;IPR020471;IPR023210;IPR036812	GO:0016491;GO:0055114				MVLTASLCQPLVRSGFHCLDNNHLPLPNAKHSISVQSNMSDKALISLSNGVKMPQIGLGTWLSKPNEVKNAVTHALKSGYRHIDCAKVYGNQGEVADGIEASGVNREEIFITSKLWNTWHHPSKVAEGLEDTLKELKTDYLDLYLIHFPVSFAWPESAKAADSELLFPLAEDGVHVKLDLQTSIVDTWKEMIKLLDTGKVKAIGVSNFEIEHLEALNKATGVAPTVNQIERHPLCIQADLVKYCNSKNIHVTAYSPLGNNLVGETKIVDYPEVKEVAAKLSKLSGETVDPAQVLIAWGAVGGISVIPKSVTPTRIDSNFKQVKLSDEDFNKITELGKNKTVRYNVPVTYEPKWNVNVFNTEAEKSCAHGIVLGV
GN104ID162_000674	000000F	3349318	3350112	-	hypothetical protein								MAGTTTGHREEYALLSMAGPRTGHQEESLCRPLRVVHTPLDDQHNDWSLGGGVHTPLDDQHKDRSSGGGIHTPLNANTGRRREGYMHLDARSVPSIEGSVYVLLPMTGPWASHREECVLLSVTRHDVAAARTDSEMPAVLIRATWPSGLRRRLKVGGSSRAGANRRSSGVGSNPTVVSTFLP
GN104ID162_000675	000000F	3350933	3351435	-	hypothetical protein								MENVVSWPSRGDINPDISSLTIPKANQQELTASNKRKPPQPPNQAPTMRSTIATTAALFLALLNSVSGWSLNGLVPSVPSPSIWGQQGSQVSCGNQGYAAINANVLTQVNCGGFPGSDLSCANQGDAAANLNVGTSVNCYSY
GN104ID162_000676	000000F	3351648	3353299	-	hypothetical protein			IPR000073;IPR008220;IPR029058	GO:0005737;GO:0016747;GO:0009058	S33			MQLEGTTITFPQVSPQTPFTHLIPNQNIALVSQLKLTSGVLLTDVPLAYRTWGKLNAEGTNCMVICHALTGSADVEDWWGPLVGPGLVFDPTRYFIFCANALGSPYGSASPVSINPKTGKRWGPEFPSTTMRDDVNLQKILLDHFGVRTVSVVIGGSMGGMACLEWPLCTPPGYVLNIVPIATCPRHSAWGISWGEAQRQSIYSDPKYLDGYYDQDDPPAIGLAAARMAALLTYRSRDSFESRFGRKQVLPKPNSSSSPTTGNSNGTAVKTSSQQEQLIEKATLEALTAHNDGHRLQSQAAPSQERQKPNENAHSEMYVIKSPCQIFSAQSYLRYQGDKFVGRFDANCYIHLTRKLDSHDVDYGREDGPALLKIPPGALVVAINSDGLFTLVEQQELAN…
GN104ID162_000677	000000F	3353785	3355092	-	hypothetical protein								MAFLGLSLVTWQTLLIIGFPFIWGSLSRIRAILRFIRDPFKKSPASHPNPVSTSKRAPEVSPPRRYMRPQTFFLGFVLLAHWVRFLSTNPRQSNPFRQTSLLLNVPSTTLVSSVERYYRSKGINETPYEQARLIQKLNTLDARLVYSTVGPDPFLHCGWCRPPSSKVSGSDHLFFTLSRLVLQYATVLLVVGIMTTGASQRGMKRRVWRARLALLSIFYFAVEAAILSVLIFFLSLSASVNDSRTTWEALFSLRAAFFSLILIASWWAVISEPPRELLSPINKTGVGLATVAANLEGLVNRLRLTTLQRSALMKDGSYRAQIHEHWENVERQACRASSNPTIQTMKHTMGLSSSENLNHQSRDQLRSWIDNVYPEPSFSSY
GN104ID162_000678	000000F	3355122	3355440	+	hypothetical protein								MDNHILLGRSWKEPVPRQATRSPGAQHRLRRSPPGARAMASLRRFPNRSDPSRLQRAQVEKVSPGLVKTRLHHTFLADSPGDSLSPGAGGSSGRVFSWSALRYRI
GN104ID162_000679	000000F	3355708	3357488	+	hypothetical protein								MNHCLFLWHSCALLALSGVTSSQSSRNPLGTQPGGSSNQTSLTGSDVHAGVANTFNVALHDPTVALGTPRMEIAINCPAAVRWNEEYARNLTIQGPTDDEKEQAWIVSYMAQHPDQTLWELFTKTLGEDLQKWVNGPNPVEKAADGVVHFTAGVIEQFITMIWAAFKWVVKFPFEFKKEWHQVKSLGAELWDGTKIAAHLFAQSPINGLKTVTGGLFLHLLLHPEEFTAESILLVGAGFKVIYWLMAGIEALAGSLPPIVGKGLMSALWFLHSLDDPLLILTPIFTNTAQALQAGKASVLLDVASEENGGFTSDDGSKSVTLPAATVLPASKQCPLLPPDLGAPPLTYGNLCLSPDSNKVRKIIFGTPKPSNEMTREERLEAFNHVQKFWCCYGDSKTS…
GN104ID162_000680	000000F	3359494	3361009	+	hypothetical protein								MANHNQNTQHQQLTWKQISFWDNIDKDLVRIRKKSPTYGVAYSKLIFKLDQQLWNSKKTVVVFHMRDNAKSPLQSFPHKSYTVSNVDGNQAKNQEPTSKEEAMERVASIAQNPPPTEVVLPSN
GN104ID162_000681	000000F	3363225	3363735	+	hypothetical protein								MTGTDPGHREEPTLSMTGTDPGHREEPTLSMTGTEPGHQEKTTLSMTGTGPGHREEITLSMTVTEPGHREETTLSMTGKEPAHREGCFLSMTGTEPGHQEETSLSMSEVYPGHREETSLSMSGVYPGHREEPSLLMTRICPGHREETTLPMTGTEPGHREGPSLLMNSL
GN104ID162_000682	000000F	3376598	3377085	-	hypothetical protein								MRCTVQRRYDDILDCLVLEDRTTNYLTKFCLYFYKMDHRNHQQQQPVPSSPTKKIKLSHLPDFSNQFTQMLLKNGKNNLPDSIAVTKKRLKPTKHFFLLFQTAALPQNG
GN104ID162_000683	000000F	3380316	3381796	-	hypothetical protein								MPPVAKQKNACCPTNDRRLVTKGQSSRPSSTTASVALCEWMPKKAAAAFAQPTYSAALYTAGAIEDDPARPADGRAGLTPKCPQMTANCLIRALQTTRCPISDGQDVRSDPTPAKPHLLGAAQLEILDFESLTAPVFSSLKSPLIISPIRLPSSLLHPAPFLAPPPSFTPPSSLPYSSPLPPLLLPPLSLAPLSIAPLSLAPLSIAPLSIAPLSLAPLSIAPPLSLDPHFVLFLFAFWPVYCG
GN104ID162_000684	000000F	3382004	3382901	+	hypothetical protein								MISNLPHLHHSVISSKFLATCSKRNTNPSFSQDYFVLIFLSIQKQAVKIIMLFYYTVIFLLAATSGDAKKKPQSSTKLPTSSPCTLATLSPRGVPLKGQAFCYNPNAESKIPNTILITASSQTDPQTKKPFCPRCDPERNPDNSNGGAILVELIAFFNQCTKPQWQGE
GN104ID162_000685	000000F	3392662	3393877	+	hypothetical protein								MLGNNNMPLPRHCLRSQIQFVRPWVHGISGHFFGSGFPLNRSTRPSKPASLSPLPTGPSSRKRSRTRLPTGPAPKSPRTAERPGFSSSARSTATGSARSSASSRPSLSTSSAPPSLTLPNNQGQQKYGRRHLACHSNKLAHRQFRSNGCWDRLFMTAWTSSRILISSQLFCAPPIAPRSSSSVLKSHSTSCSAQSNYLPGLQAVALEDRTDSLLGQICGRVDAQFNLSLTERDNTLCGGRLKAHCHMWSQAVGLQAILNPLLLSPPALAVDFGLVLELIDGALARLGPDILRSRSWRLILLSTLWTGHAGLECCNG
GN104ID162_000686	000000F	3394259	3394757	+	hypothetical protein								MPSDIILEMIERVLFLKDDLDWADKKRDFPAPFYLTIKQDWRVEEAFERIVDRVQTMTRFLEANGSPRRFRDRCLMHLIFLSIQKRTTQPTHSHHHHLQEQYPSPQAFADPIGARLKWNFMQTSQNLFEFEIDISQHLMRNKLLIHTLRTHFMHGWAKRIPISDI
GN104ID162_000687	000000F	3396063	3398032	+	hypothetical protein			IPR002314;IPR002317;IPR006195	GO:0005737;GO:0004828;GO:0005524;GO:0000166;GO:0004812;GO:0006434;GO:0006418				MTMMTGSTQLPCSLSLCLRRRFSASAASASSSSGTAVPAHPPRPVIDYNRITANRNACAKNLVDRKSHLTPDAIEDVAYLYAEFKNLSKKLVEAKQRQNSLGNKIKEAIGSLTPGTKDGLQDRGRDDEELSMNQSPPPSKRTNDSLHQSLGGNLELAAQVKDYHSEAAALKDAISNLSKDGVTLEQRLLDLATQLPNDIHPSVPIGAYEQSEIVSLSSGSTLSADPLPFNSFEVPSRPPDPHRDHLKIMTELGWLSFTDGQKTTGPSFPFLLGNGAFLELALTQYAISTAVQSGWNLTLGPDIVRTELSERCGFSPRDGGESNHTYFVSTHKTNDTNSEEGDRSLEHLSTPNLCLAATAEIPLVGSFHSSTLPNKICPSFPLRAIQLVSLGTAYRAEAG…
GN104ID162_000688	000000F	3409302	3410478	+	hypothetical protein								MSCKARPTAIPRGINHHPICPNVDIQDGAATKAQFQHFQQQLDGKSSNRKKHLWRHLEQCNSYISASKQTLLKLSASTAK
GN104ID162_000689	000000F	3424483	3425832	+	hypothetical protein			IPR001128;IPR036396	GO:0005506;GO:0020037;GO:0016705;GO:0055114				MCHPADPATITTPASTRSTDGKIFEYELFVRVQKNGQSDSKMMRMSSKGQVVPMELNLDKLDFSLLKTLVIQHLGNIISPHQIVGIWHTCTIAWKRAQQATSAIFSIKTFKTIIAPSANKSMDGLLDILKSTAKANHSIDFCDLFFRFTMDSFVQMTFGKDLGLLGTDYYDKGEASSPSKLSPVSIPFADAFDFAQDQIDFRFLAVRGWQLIEKLVGSIGKRMKALCCVLDDYAYSLIDERMASLAQSSDCGKK
GN104ID162_000690	000000F	3426849	3428064	+	hypothetical protein								MNHYLFLWHSCALLALSGVTFSQSPRNPLISLPAGSSNQTSLAGSDVHAGVANTFNVALHDPTVALGTPGMEIGINCPAAVRWNEEYARNLTIQGPTDDEKEQEWIVSYMAQHPDQTLWELFTKTLGEDLQKWVNGPNPVEKAADGVVHFTAGVIEQFITMIWAAFKWVVKFPFEFKKEWHQDCENTGSDPDPQQPQRKLARQSKPQTPAAKKEPKPSSVADPAKDRTKPALEFRTLTLAERLGNKPKDALLDRITNGLTTDQNSTTELCRRDKTKLIN
GN104ID162_000691	000000F	3428136	3429432	+	hypothetical protein								MAAWSIASFYNRSPSEPARYTPSPLTLVIPDNLNHNSSLPRVAFRYNKRKLFCLLIQAVKSLGAELWDGTKTAAHLFAQSPINGLKTVTGGLFLHLLLHPEEFTAVSILLVGAGLQVIYWLMIGIEALAGSLPPNVGKGSMSALWFLHSLDDPLLILTPIFTNTAQALQAGKASILLDVASKENGGFTSDDGSKSVTLPAATVLPASKQCPLLPPDLGAPPLTYGNLCLSPNSNKVREIIFGTPKPSHELTREERLEAFNHVQKFWCCYGDSKTNSIPIPDAILQDIRVREHWEGKAFWKSVDIDCQKIFDENPRPSSGRLTIEF
GN104ID162_000692	000000F	3430384	3431611	-	hypothetical protein			IPR000537;IPR006370;IPR030470;IPR031103	GO:0016021;GO:0016765;GO:0004659;GO:0006744				MNSLLNRRIFQASVCAFRPQPSVFKPASQVVVSSLFRSLAPFRPSPSQAKGWVLRYQSNTTRDHQEPSIPSIGFRGPHKEPKLKSLVARIEPYLALSRVRAPIGAVLLFLPCGSSLALAASSAAVSPQFLIAQSCIFGLGAFVMRGAGCTINDLWDRSIDKKVSRTQLRPLASGALSPINAVGWLGIQLSIGLAILLQLNMYSILLGASSLSLVIIYPLMKRITYWPQLVLGLAFNWGALLGSSAILGQTDWKVSVPLYVGHICWTIVYDTIYAQQDKKFDVLAGVKSTALLFGSRPVPILAGFSTAFVGFTALSGFMNGCGIAFYTVAVVAPAIHLAHLLRKLDPDSPAACHNSFIASAITGSLVWLGCLLDYCVRSFLI
GN104ID162_000693	000000F	3431658	3432072	+	hypothetical protein								MFLKTNALPKLSFYLMKSCLEYPYLFYRYTTIDGVPVEQPRLPGPMVKAPAYDPHSASASAGDSRFEPWGGRSFWCRRATFSDGPPTAVNQKFFYTCPTTSCVLQFLDNIEQRPLAPFPHECLSHCDDWSTAGITMT
GN104ID162_000694	000000F	3432836	3433151	-	hypothetical protein			IPR036873					MSHYPALHYPEVYILEGGFARYFAHSPQHCEGTYVGMDDPSHRSDRHTDLNQFRTRENAFSARAKSFTYGENQKLMKNGGRQKKPVFLFDQTRCDSRKSPIIYE
GN104ID162_000695	000000F	3433312	3434728	-	hypothetical protein			IPR000751;IPR001763;IPR036873	GO:0005622;GO:0004725;GO:1902751;GO:0006470				MARTSDYMDIDSPSYHQPHHCDSLGTKMDFDDQPTGLCVCRRKSRSTSQSSTGKRSRSDEDEESAHSSSCPSSCRRNDRKLGSQSHVSSPMELSRIGSSHANRSFGATTRLYGEPSRSFSPFEPPSSPSEIISPSVKAAAKIIGRKVSERSLSGFRFPASKSHIPSVNLPPSTRLQPYGPSNMGAANRHGTALRRPILGVVQSSATLFSRHQSTSTANTGSNRPRDVFGRPASKSRRAISFAATEGDLNFMLQGDSMVTDPDEDDEESELDISLGFDCSPAARISHKASRPPLVSSTWPKYTESPIRPNRSTSHNDYRLNPARKTSGAGTLTSLAPPTFDITMASQSPKRPLVATLGSNVESPVGMAFSEKERAGKILPCHKVSNDGLMRISPDTMDRL…
GN104ID162_000696	000000F	3435215	3435643	-	hypothetical protein								MKPVTLCAASLPPIKKVEDRAANRHFLPPPGGHPATDRQTDDHGHAAVPLDLKRYGGLTIVPPRRNADPHSHGSPTCGAFSSGCQPEGAQIFP
GN104ID162_000697	000000F	3435984	3436871	-	hypothetical protein								MQVTYLAAVIFMAYGINADAPASSTAATNAKTASAARAAAPGGKQPNLKPMNCTQAFLPFSEADVAALSSNDTKAAASGNYSTIPTEAACKGPAGSIDGLCDIGSCGNHPVCNTCVELIITGPNTTKTGTTTTPQVTCTNNYFFGNSTDPIKNVCTDGNDKTYTCTGGCVSYTSCQMCVSVDDPALQGP
GN104ID162_000698	000000F	3436989	3438245	+	hypothetical protein								MNCMCGDEEEEKEVVRLSGRIPIRNPQIQQKLDSIRPYNIWSSDKGSSDRFRSRREQDKQWDLTLSLLMSKWKAEVAISSGLH
GN104ID162_000699	000000F	3438364	3439245	-	hypothetical protein								MVSLAHLITLLSVLVAASRAEEVSGAKNEDVDAKWLGGFGGMYNSFYSLGGMGLGMFGSPWINSLAWSMGGACFGGAFFPMNMALGMGGFFAKASEQEATHSVSRRAIHLDADHLLRRTSADSVTCTSSKGVSEVFSKSQCLKAAQTLREKSLHSASNGSCQLSLHNSKDKVVAKAIPDHILQKAVNSILSTCNEKSTPKDTKTHHIDDKQVLMILSRH
GN104ID162_000700	000000F	3465615	3466493	-	hypothetical protein								MVSLAYLITLLSVLVAASRAEEVSGAKNEDVDAKWLGGFGGMYNGFYSLGGMGLGMFGSSWINSLAWSMGGACFGGAFFPMNMALGMGGFFAKASEQEATHSVSRRAIHLDADHLLRRTSTDSVTCTSSKGVSEVFSKTQCLKAAQTLREKSVHSASNGSCQLSLHSSKDKVVAKDIPDHILQKAVNSILSTCNEKSTPKDAKTHHIDDKQVLMILSRH
GN104ID162_000701	000000F	3466580	3467030	-	hypothetical protein								MGPVQDIYANDVIEVSKPRLDRRLPRATNCIHPVFGGGYFSPMWACFRREKQHRERSGKRALATLAAWLDRTSSIYLPMYLYLPTGLVPLLTPSLEVENPRDICVHKLLRGRLSASGGLASKKTSSDWVGYKAGSVCASMSLSSSHQPT
GN104ID162_000702	000000F	3467688	3468579	-	hypothetical protein								MVSLAYLITLLSVLVATSRAEEVSGAKNEDVDAKWLGGFGGMYNSFYALGGMGLGMFGSPWINSLAWSMGGACFGGAFFPMNMALGMGGFFAKASEQEATHSVSRRAIHLDADHLLRRTSTDSVTCTSSKGVSEVFSKTQCLKAAQTLREKSVHSASNGNCQLSLHSSKDKVVAKDIPDHILQKAVNSILSTCNEKSTPKDAKTHHIDDKQVAMILSRH
GN104ID162_000703	000000F	3468620	3468945	-	hypothetical protein								MRAATTLAILSWPGFSARRLASTAWIKASPESCPDWKYKAGLLCALVSLPSSSNPPHQHSSLPNQLQI
GN104ID162_000704	000000F	3470074	3470554	-	hypothetical protein	EOG09265K4K		IPR012875					MFSFSSILTRRTAPTIQKPSFRNGLARHNSSKSTSTKKPTYQPSPSPPPLPPKEQKEFISLINQSNSSPPDQPTNQTHPDLRNLGPEEFQGDVNPRTGEVNGPKRDPLKWPNEWGYGGRATDF
GN104ID162_000705	000000F	3471148	3472735	+	hypothetical protein			IPR011990	GO:0005515				MRVLLQSIRKGRASTSGIPWPVRRLSISSEARNLRLDTKPGRGSSFSANPPQPTFRLRFEQAQSDKNVVRILELCQELKQAGPPSQDDLSLAYRHLVSILAHYGLWTQLYATVNELIELIGLNHIDDLLWATILEGFIRCDRSTDVIYSLILSTGNKIGPQTITALFRAAILESNLSQSILLLQVATASDLLSQIPKLLLIQLADSLAGQAQLKLAIDLVRSFVVPIKETDHPDCVASLISLLRTCVNRSDPQSALYCYSYLTNNHADLIEDLFDDGLMIELLSLSSRHILPDLALNVLSQLVRSRRKLEITHLLPSIIALSRAGNRMSEVVEILVRIGKDLVVVAEESELIGFNLMVGHLGGLHGYRTFLKNSVGEEEGEGQQNEKREEIIKSLNNSK…
GN104ID162_000706	000000F	3473662	3475392	+	hypothetical protein			IPR010684	GO:0070449;GO:0005634;GO:0006357				MKSEKPWEQLATQMKLPVAGARSLGSWPSGGSAVTTPHPSDHKQPQASKHATMVLSLKESCLRILTAHSGSLLEVGHCPYRLIRPVLIACHPDQLAHIEDSSPHLMLESDEIWHHLLSKDFPNETAIPPSVRSPSPGPSHPREDEDGVQEVDLPANRLLYFKTRLAKEEALASASARLREKVQASRSDQLKPKAIFTGQTDYGIGSKKKKLNGAKSWGNYTPTGKTLAEKARQQVKKSAAVYANAVRVKAAMISTPNSAPKPVARPADPPRSSSTPIFSIKKPVGKAPTAKCVVRTPAVQPQVKVVQVPSAPPTAPSDKNGIKPTPFPKAKPLPHKGPLTTALRRSPPPATTPRPPARTPSRIAALLKPKTTSESILSAPGSIASPTKKTSSLFVPKKL…
GN104ID162_000707	000000F	3476214	3477802	-	hypothetical protein								MALAAENLVNPPGRELEPRYGPPVFHLCFSLSPVIRVLTTSALIPVAFLDPPYSEQQAARFPPKYLCHSNSDKMPYVLACSTLLIMFCSYRLARSTSRISSQITLLKQAVAELEQAVAELEQAVAELEQAVAELEQAVAELEQLYPARKQQFAAHKQQFAAHEQQLAAHMQQFAAHKQQFAAHKQQPAAHMQQFAAHMQQFAAHKQQFAAHKQQLALEQQNTCCLQGPAVQGGQT
GN104ID162_000708	000000F	3478806	3480522	-	hypothetical protein								MKLFDGWDHVGAKTWVANPARSTSGTPGPGLPGSDHSRGSLTRRPSISRLNSVREHQSIDDHSRKLKELRLAELTRQLELTELQRNHPHPQAYASVPPPPTSRPMTPISCKLSGVPGGPPLSNQDLVWEEKLREANELNARIENLRLAGMPPDQLPSPVLLPSRPPSRARTDKPHPNCVPPRDYPIPPLSSFAPEAVLRRQLSKKSLNSLSSSHHTQSPAPPVSQPHQNRDRAASASQASHYQALKEAEDVICKLRKSHDELLEKVRILENQLDLKEAENQDLTTRNNRLETYLADEQKAKEGIQRENERAMNQLRSLSRSQPPHHSQREDPSARLYTQAEPPQSLHERFYRSQSGTVPPDQNMSKARAELLQREENLKRQYSYKSGSLTPELARPGSV…
GN104ID162_000709	000000F	3480555	3480938	-	hypothetical protein								MWLTHGVHAVGIGGDGLFNRHNSNQHPTSNTKKPTSNTKKPTSNVETSRKTICAHNESLIFTGLSQTVRLDPASST
GN104ID162_000710	000000F	3481193	3483332	+	hypothetical protein								MKFKYYLKVFIWLVFMTVNVLAPSPFEPFSLQFSWEATPVSTPAEQIHEANSLPESSTKTMAEDSYKNTPHLLTDFSGPYSNDLNNYEPIKLLFDWEVSDPESECTEATSPLNQKLGSPNDDLNSSEGGKKQCLGNNSKPLPNLFLNPSRNHLMCSDNFEPTTSLSSWEIYEPLLDSTRTIGTLGEHPPFLNDDANFTGNIEEKYMGDTLHKTIPNFILDTSEDHLMCTDPFGRNTPLKRKTSTIPERQKQNEKRPERQKQNEKRKTLRSLWSLHLQGM
GN104ID162_000711	000000F	3504125	3505508	+	hypothetical protein								MYSKFLSGDPDVSLPEDPTIPLLHVEKEESNNNDLGDNQEDQVSSAQNKGVDSDAPVPKIINDFKEYYFPTGGPLDPPPRAWFTSMDDLVSFCQAWAKNHGYAIFKSNLHPGKNVYIKCD
GN104ID162_000712	000000F	3510395	3511789	+	hypothetical protein								MEWTLQNKNSKSWRLLYLGRTGWCRNSDSDQNPQQPLQKLARPDQGASPASNKDAKQARTLMVTAHRQAQAQTKTLTTWTQNPDSSGRPALKTIVASIVHLPVQTGKDKVAQVTRLVPDRPKQLVKYGGGASAQSYPLPLNWTQSPGISSSAFRYMPRSISCLLYGSTARVLDCPRNRLPSQAPGGLKTFQLTRKGLLELGQDRSKDQPDTVSVPVHDPERRAIKRPSLTESDYGRQENLRAWPNGEGTPRKNDKDGIFKARGYAATSLRPGFIPVSLFPKSFRPSAKYFLKNRSTHPGIEAQEGLEVHHFDHGAP
GN104ID162_000713	000000F	3518435	3521287	-	hypothetical protein	EOG09262FE3		IPR000751;IPR001763;IPR036873	GO:0005622;GO:0004725;GO:1902751;GO:0006470				MASSLLPASSPMLLGNVDEPSRHFEPLSSPTPAAPLTHGRPKSCPTQHPTGVKDDSALLLKSGDSHNVGHRPLSEGPMDPEVPQPIACAQSRAHDEDLVLAMDTSSPSIASLSRMYNPIPPSHPGSNLAAMPLITPSNPYYMDISSASVDRSGCLTNVPAGVSFGTSYQALCEDASKLSIPQENRQICQQSRYNSPSLQATVGNMDIDSPGYNMHPIAHDSEPGCYSSSGSDSPLKQHSGRSASEGSIGKRSRMDEEEDERYSSSPAISDSRSCRHRFSNPSMSRSLQDHTSPLPDDSDSSKMQTNSSNRDMDLFSPEPPSSSSFDDASPCLNAVARKALYQAPRDSPLSAFRFPATKSTLNCEKRLGINRQARSSTTSSRSDSVPCRSQSKVAQNTAT…
GN104ID162_000714	000000F	3521337	3521767	-	hypothetical protein								MDEEDGDQELAGPRVRGRGCGRPCTGKILSDRVKTPRRKRCVVSPPVVLSEQSRVGGNGRQRKHFVVRMVGYLQLNPPLPLSHHPQVAFPLLATLSDLKMEVAMAIFSCRWPRYPFL
GN104ID162_000715	000000F	3522474	3522917	+	hypothetical protein								MKAWSELFPSASTVPLDIDQRSVCMRDSIQVTIGFGTHPGGALLSSSLTPVTSWCRRWKLTSWQSAQGDSKIYIVFIEGDRPADAHPYIALGFLTSSIKEVNLPESF
GN104ID162_000716	000000F	3523856	3527509	+	hypothetical protein	EOG09260ETR	PF05127	IPR000182;IPR007807;IPR013562;IPR027992;IPR032672;IPR033688	GO:0008080;GO:0005524;GO:0016072;GO:0034470				MPESSQPTSNRKRLDPRIQSLIKNGVKTNHRSFFIVLGDKAVDQVVNLHFLLSQSRHTARPNVLWCYKNKLGFTSNRKKREQKIKQEVKKGHREVGDMDPFELFVSLTDIRYTYYKESEKILGQTFGMLVLQDFEALTPNLLARTIETVTGGGIVVLLLNTMKSLKQMYTLSMDVHERYRTEAYGDLTGRFNERFLLSLGPFQECLVLDDELNVLPISAGKDVKLIEDPDQNQLSHATGKTRQLELDEIKHELVETKPIGDVIQLARTVDQAKTVMEFTSSITEKTLSSTVTLTAARGRGKSAALGMSIAIAVAHSYSNIFVTSPSPENLKTLFEFIFKSLAALGYEEHLDYNIHQSSNPDWKNCIVRVDIFRNHRQTIQYIQPQDYKVLGQAELVVID…
GN104ID162_000717	000000F	3535694	3537234	+	hypothetical protein	EOG09262HP3		IPR000760;IPR006239;IPR020550;IPR020583	GO:0008441;GO:0046854;GO:0006790				MAGAFLKLNLRRLQHCDIIIHCTTTAPSGIIGCTRTLHSKPIPQQITTPNSHKPAMIPIQSGYQLERQVAVAAVLQASIVTRRIFDQLIRPGLKTGDSDKVSITKVDRSPVTVGDYTVQAIVNFILSRYFPKDEIVGEEDSSELLNATDKKHIQQIIEFTNQGMKDDRLSTPADEDIWGKFRDQPELTEDQLVELIDLGKSAGGKEGGKRRFWTIDPIDGTKGFLRGGQYAICLALVVDGQVVLGVVGTPNLPLKGISPPAGNKPDGTLFLAEKGSGAFQRPLDSDEYTSIKMNCLDQHTLSEHGTFCESFDADHSNQHLTVDIAHKLQMKNAQRSIRIDSQAKYCVLARGDSDLYFRFPTKAGYQEKIWDHAAGNILISEAGGAVVDLDGKPLDFSCG…
GN104ID162_000718	000000F	3537771	3537842	-	tRNA-Gly
GN104ID162_000719	000000F	3539130	3540468	+	hypothetical protein								MKAPFEEKLGQINRWAKKRRQVQTGSLQCNGAVRRIKRESAGDNSKTGVFFHHAQPASISLSPFTSPHQIPTLHRVPASYYLGLFSTQADLLPRRGDAKWLGGFGGMYSGFYSLGGMGLGMFGSPWINSLAWSMGGACFGVAFFPMNMALGMGGFFAKASEQEAAHSVSRRAIHLDADHLLRRTSADSVTCTSSKGVSEVFSKSQCLKAAQTLREKSLHSASNGSCQLSLHNSKDKVVAKDIPDHILQKAVNSILSTCNEKSTPKDAKTHHIDDKQVLMILSRH
GN104ID162_000720	000000F	3541064	3541416	-	hypothetical protein								MCLKPDAGSGVVVAGGVLVVIHGPTGIIEGSQLFCSKGVFMTGNVEEGPDPLPVGPPSALFRPGNPIQAGLQSWTPRGAMCIKRCDSTRHVACNA
GN104ID162_000721	000000F	3541810	3542903	+	hypothetical protein								MAWIKASSKNATPIEGIKRARFWPQCLSHHHPTHRTNTPPPASQFNSSLTHSNPKSSPLSQFKMVSLAYLITLLSVLVAASHGEEVSGAKNEDVDAKWLGGFGGMYNGFYSLDGMGLGMFGSPWINSLAWSMGGACFGGAFFPMNMALGMGGFFAKASEQEAEHSVSRRAIHLDADHLLRRSSADSVTCTSSKGVSEVFSKSQCLNSNLTREERTLCFQWKLPIITPQFQGQGGRKRHPGPHPPEGCQQHLEHLQRKKHSQGLQGTSHRRQTGPHDSLKALILLLHL
GN104ID162_000722	000000F	3543546	3545936	+	hypothetical protein	EOG09262NNS	PF11708	IPR021715;IPR036875	GO:0008270;GO:0003676				MRGCINQHHKHHPEERTRKNRMATASALGKVSREEFRRQKDLDAARKAGNAPAEVDEDGNAINPHIPQFMAQAPWYMNTGVPSLKHQKGKEYNADPAKLKEQVSRGIKVHAATKYRKGACTNCGAMSHQVVDCLERPRKKGAKWSNKDIAPDELVLGSKDEEDWDAKRDRWDGYDPAEHKKVVEEHQALEQARQKMREEQLDKSTDLKEVKKVARAGKMAKKKTAEEEEFGSSDESDDEDEDKYADAADQAGQKMDAKTRMTVRNLRIREDTAKYLMNLDTESSYYDPKTRSMREAPRVDIAPEDAKFAGDNFHRASGGASEVQKLQLFAWQSEQRGNDVHINANPTQGELLHQEFLKKKEKLKETSKVGILERYGGEEHLERVPIELLSGQTESYVEY…
GN104ID162_000723	000000F	3546691	3548535	-	hypothetical protein			IPR006634;IPR013599;IPR016439	GO:0016021				MIESRARAPNLEDTNTWQCPLGRFSHPTTQNTGDMATRIVRYTARPHRGFVQVCAEWQLITAISITTVIIALNISLPNLSNPSSQSLSTYQTRLPTIQYRNPIPKFIYLSYLNPVNGLYFKGNDDIYFVSFWALLWLTFRELSIQFIWTPIGTWLGLRKNSSKLVRFAEQGWTLIYVSIFWTIGVKILSEYPDPIYTLNIRQYWADHPRDSIPALTKFYYLSQAAFWIQQIITLNLEKPRKDHYQMLTHHLVACFLVCGSYAINFTGTGTAIHTTMDFSDILLCMAKMLNYLGGGWMCDGMFTLFVLSWIVTRHIIFPKIIWSIYAELPLDVEWVWNPATGQFASTWFWVGFLALLSFLEVLLLFWLWLILRIMWGVIVGNGAEDERSDIDESEIAVRE…
GN104ID162_000724	000000F	3549167	3550495	-	hypothetical protein			IPR000923;IPR002387;IPR008972	GO:0005507;GO:0009055				MSKLAQLFVVIVIWASIVTPLSSQGPPPAPPKAEDPKKPIPQGKNFVIKVGGDDGAKVFNPPTVRVNVGDTVTFEYHPKNHTVSQSTFENPCEVPIGPTGPGFNTETQSVELKTANSNLPRWTIQILLPDPIWFHCLPHCGAGMVGAINPPTSGDQTFEKYVENAKRTGGKAKNLRAGAGAGEQPPARPPIAASAAKAGDAARAGDKSAPGSFKAGGQDGTLKQGPTRTADEVAAISANSASVDGKDASTLASKGKDPGAGAASMMMERRKAAIASLSLSLIVPGVLNTIY
GN104ID162_000725	000000F	3550523	3550937	+	hypothetical protein								MSCRQILVFNMINRGESKFNKLTKDTSTNDSINPVSQYLGFDDFRRVWGSPTQGMYQWEFVERKSITSTPQITRATRYAQQCQPVSEEQSATRSRLLSYSNWLNFHRPLGNQITFPT
GN104ID162_000726	000000F	3551352	3551908	+	hypothetical protein			IPR019410					MNLCVSSSAPASRSAMSLSQLSRPIPASETKHLTLLEYPLWPPIEGYSIDCGNQRVARLIQNDNCRTSTGSTLWLSSQILSAYLLATLSKNVVRAKRNHSLRAIEVGAGTGQDYCLSHFQP
GN104ID162_000727	000000F	3551948	3553354	-	hypothetical protein								MWLIQKATIVDLTTTSMSLTLPRLMSLGSRRSRARWIIGGFGDRAESVESVFNNGRISSTAYTVSAETIKSIGVAASPSPSTKGCVCPTDRDLEFKFPGALSLGPLEKAVLIDVQSSSRFQFRRHVEIFPVEELLSSIQLRTFGTKI
GN104ID162_000728	000000F	3553821	3555307	-	hypothetical protein	EOG09263HED	PF00153	IPR018108;IPR023395					MNPSSSTKLAERQSSQIPPEQSSKNSSQIHPPGWVHFVAGGLGGMCGAIVTAPFDLVKTRLQSSTFHADRSQITRFTFPSSAMPTTTTVTTTGSSNRLLYHFIDTGKIIRDIHRLEGFRALFRGLGPTLVGAIPARAINFYVYGMGKEFYCNLITPTSDNSSTLVHILSAITAGIATSTATNPIWVVKTRLQLDVPSSNTPFPSAVRTGALAIDPPARPSIGSPILPTSSNLSKRLLSPLGNSLHCISKIYRQEGIPGFYRGLSASYLGVTEGTIQWTLYEKFKRLGSHFIEDRDNRQEGTWSTKMVAAGAAKLIATGITYPHEVVRTRMRQKPPQPPAKSKYVGLVATFRVILAEEGLKAFYGGLSPHLLRVVPNAAVMYTVYEAALSISRSSFNP
GN104ID162_000729	000000F	3569164	3569905	+	hypothetical protein								MSDIEDFDPSETLPLSSPGKNSTRRTSNHNGNKESNSNSDSGSNADSESNNEKAKISLEYRLYTPAKKPKPTSTCGSNKRKAHVIEEDKFNKWSSANSKTKITIDWDVANSNLSAFKKLAIDLIGSLDENIYTMVFHQRLLNLVNINSWLIEDHIADKLQVLVIQVKWPTSAACLAIKRGLDCGIFYLGRVFNKTHLCLVIPKKEKWID
GN104ID162_000730	000000F	3582719	3585580	-	hypothetical protein								MEQTPPVTSALDDQSVPAGLGEAQWRNQRASLNLGEAALASSIIENSIDYSSNTSISSLQLDEEAVIRPSYKIPFSICRAHLFIDNVHAYNAGMRDSFKPEEVDALRRYIQQGLLAFAREDLNDPVTARNARLKLYSRFHNAFAHMDTHSIIDAMIEETEERNTLELLRMRDQVEEEEDGWRIEAEMERIRAEDKEKGKEKKKEKEESEMEEGDVVIKEEEI
GN104ID162_000731	000000F	3591863	3594146	+	hypothetical protein	EOG09261W3X	PF00393	IPR006113;IPR006114;IPR006115;IPR006183;IPR006184;IPR008927;IPR013328;IPR036291	GO:0004616;GO:0016491;GO:0055114;GO:0006098			6-phosphogluconate dehydrogenase, decarboxylating 2	MNRIGQLNHHLDHSSNPSNHNKKMSSPKGDIGLIGLAVMGCNLIMNMNDKGFTVVAYNRTVSKVDEFLENQAKGSNVIGAHSVAELCENLKTPRRIILLVKAGDAVDAFIQQLEPHLEKGDIIIDGGNSHFPDTNRRCKELEAKGLLFVGSGVSGGEEGARYGPSLMPGGSDAAWPHIKEIFQKTAAQSEGEPCCDWVGQGGSGHYVKMVHNGIEYGDMQLICEAYDILKRGLGLSEGEIGDIFATWNKGVLDSFLMEITRDILKFNDTDGTPLVTKILDKAGQKGTGKWTAINALDLGMPVTLIGEAVFARCLSGIKEERVKASKLLGGPQIEAFKGDKKQFIDDLEQAMYASKLISYAQGFMLMREAAKEYGWTLNYPSIALMWRGGCIIRSVFLGE…
GN104ID162_000732	000000F	3596660	3599502	+	hypothetical protein	EOG09261225	PF00006	IPR000194;IPR004100;IPR005725;IPR020003;IPR022878;IPR024034;IPR027417;IPR031686;IPR036121	GO:0033180;GO:0046961;GO:0005524;GO:0015991;GO:0015992;GO:0046034			V-type proton ATPase catalytic subunit A	MVSEWLAAHQEWSVHTALAPGQFEFNRHHRPSQTTTSILLLHRPRSTPQDKPKTTTSSTLLVASVRYYKMAGGMERAKKETIKIEAEERESKFGSVFSVSGPVVVAERMAGAAMYELVRVGHDELIGEIIRIDGDRATIQVYEETSGMTIGDPVLRTGKPLSVELGPGLMSNIYDGIQRPLKSISELSNSIYIPRGINTQALDRSRQWEFTPTNYQVGDHLSGGDIYGTVYENSLVSAHKIMLPPRAMGTITHIAEKGTYSVDDVILETEFEGKKTTHTMCQLWPVRAPRPVAEKLTADYPLLTGQRVLDSLFPCVQGGTTAIPGAFGCGKTVISQAVSKFSNSDIIIYVGCGERGNEMAEVLMEFPELTMDFNGVEEPIMKRTTLVANTSNMPVAARE…
GN104ID162_000733	000000F	3600009	3602239	-	hypothetical protein								MRIAYVVAGLIALNANVSDARVIAPHGAQATISTPVLMKRTPAERDDMNSTKESDDTREDKTSSSDDAVGRVHSSVHGASDARPGSSKSALRTIIPGDQSSDRDGYTQPTPSDTNHGSPLDKLTFLIKPVAHKATHEVPAEVESHAPQPADALLRAIEHFREDVTHQLPVHVPGDIVSSTTSSPLSAPSHLVTPVIEQLPIGQTAGNGAYGDALPLSQVTNTIHSTIPHVAQDPSSLISNLPVGGSRQASNLIHSTLPNLAGITPNLSNLPLPIVGGNPGDSDSGLPVPISTSIISPILSSIPVGGIGSALPVSEPTNVVNRVFSNLPVGQSPPVDPSTLASPILSGLPVVGNGNTGSPSTSLPLDPSTLVNPVISNLPGGQSVGNIIPGSTLSSLPVD…
GN104ID162_000734	000000F	3603111	3603393	+	hypothetical protein								MYREAKSWHGRVVGDCHHPVKPKCFKPEGRREAFRHIKIFTTVKPTITSPGCKSIFWNNKNIIHKQLQSKIYNE
GN104ID162_000735	000000F	3603516	3604397	-	hypothetical protein								MVSLAYLITLLSVLIAASRAEEVIGAKNEDVDAKWLGGFGGMYNSFFSFGGMGLGMFGSPWINSLAWSMGGACFGGAFFPMNMALGMGGFFAKASEQEAAHSVSRRAIHLDADHLLRRTSTDSVTCTSSKGVSEVFSKSQCLKAAQTLREKSVHSASNGNCQLSLHSSKDKVVAKDIPDHILQKAVNSILSTCNEKSTPKDAKTHHIDDKQVVIILSRH
GN104ID162_000736	000000F	3604455	3604758	-	hypothetical protein								MLRLSQSSHGIFHRPACRFSHTLMEKIPAISMLLRLQLPAILGLSTWCKKLNRDFRQGDLPPWRGSKAAPIEGIYKARLLCTPGTTHLIIQSTAPTLQPT
GN104ID162_000737	000000F	3613958	3614873	-	hypothetical protein			IPR008193;IPR009025;IPR033898;IPR036603	GO:0046983;GO:0003899;GO:0003677;GO:0006351				MSRSPTRVGARGVRLKDQPIENSEVPTKSITTLMDQVHAPMDSADGAALVDPEKVTILPGDKYDAMTFSLKEEDHTLGNSLRYIIMKNPDVEFCGYSLPHPSEPKLHLRIQMYDNKSAAAALAKGLDDLEQLILVLSERYRAELERGKFERFEEPTVDERLDDIKRRKYPHLLVDPSGDVSMNS
GN104ID162_000738	000000F	3614949	3615503	+	hypothetical protein	EOG09265G9U		IPR003197;IPR036544	GO:0005750;GO:0006122				MSALGTSFVQQIRANKPLYRFLKPIATWYANLAGYRKFGLRYDDLIMEENQTMQKAISRLTEREQYDRSYRLRVASQLSVLHKELPKEDWTKPENDVRYLTPLVKEIEQENQERMAWDTAKAPTGSGH
GN104ID162_000739	000000F	3617435	3620980	-	hypothetical protein			IPR001313;IPR011989;IPR016024;IPR033133	GO:0003723;GO:0005488				MSITNLLLNKFPDSSVSSTPISSMTAQNKDQNQLSNLYNQSMAPGKPLFTERGLSVLTGSRASPDAAMPSAISEPVRSVGAIGSSRPGPRLPDHGQTHFGHISNSGLKNPIWPEADGTAGRVPSSNPRELIPVREEPTAATGGTISSGGYTLSSSMWAAPPSNGATHPSHPDKRNNHSNFRPVPPLKEPDTTPNPPHQQPEPVASLDRPTNSPPNQISTAPHPSADLALSRIDGNAILGSPALSFTQTSSAPSTGRSFLTPDGGMSHPPRNRMFNGYSVSPDENSSYSHPLKKFDARYHSAHAFAFENPSNEPTWSLPMSFGEEAFYSKSNVTKSKNLSADSGLRPKSPGVWRPLDAPLPNLSNCSPPANQPRPSLASPLTVQPNTNELVNQLLLRIEQ…
GN104ID162_000740	000000F	3621147	3622132	-	hypothetical protein								MGRRRCRLYKTPVLEVSPAESLLQPEHCSNGLFTPGDLHESPGSLPVPGSQISSQHEALESCARDRGSLPAHRMGRTSPSCHDWGWPAPAAAQITSILIFFVGAVLLIIARTFFHTGEIVLCDHRPRETAFSHPSHLFSLHPDTHLFRLVDPVATLPLPFRPQHSPAFGKTLFPSSIPIQPCSVLSFPSTHPPPVSLSYILAIPNQFIPQCPFQASFIWTRLPTSTLPPLCFLIPLFFIKNRTK
GN104ID162_000741	000000F	3622209	3624380	+	hypothetical protein								MLFKLPSFVLPGDFRGRPIALLTLWVMGIFHRWASVGGSNEENTIVRVGSLSWDLPSYGLSTDWAAVSHTQLCCRKCPRDPSYSGCQRCAYLQQGSALGSAGFHGVHQSLVRKAASSRYKALLVDLQYLSHHPIHRTNTPAPLLNSSLTHSNPKSTPPSQFKMVSLAYLITLISVLVAASRAEEVSGAKNEDVDAKWFGGFGGMYNGFYSLGGMGLGMFGSPWINSLAWSMGGACFGGAFFPMNMALGMGGFFAKASEQEAAHSVSRRAIHLDADHLLRRTAADSVTCTSSKGVSEVFSKSQCLKAAQTLREKSVHSASNGNCQLSLHSSKDKVVAKDIPDHVLQKAVNSILSTCNEKSTPKDAKTHHIDDKQVAMILSRH
GN104ID162_000742	000000F	3624536	3625143	+	hypothetical protein								MCLSFQKCPKPKLPWSPESCDSTRPLGSPATDPHAHIRDHDDSRALSSDLWGEACAGHLRRRRYRSLQASSSPASNETRMPKAAKPRHIADKQVVSRHRSPPCTPQPSTPLLYSVRPCLTMHDIAAWSPIPDMSRPTPKTLHKSLSPTHPPDTTKPAGKAPPGPEKRYTNHRSAIPNANAH
GN104ID162_000743	000000F	3625286	3626729	-	hypothetical protein			IPR001164;IPR037278	GO:0005096				MSTTTPATMSSSRATAERHQRILLELLKEPANQTCADCLARNPRWAAWNLGIFICLRCAAIHRNLGTHISKVKSVSLDSWTKEQLQPMKQLGNLRANQIYNPHGPRNPPPTDLEQLEKYIRAKYQAKRFMAPQPTTTTSRTDSPLSRPSPSAVPASPAHPRPALPAHPAGRIQNSTAPHRTDGVWADLLLLAQPHHAPPLRPACIAPTPPARPQHAASLQAIHGAQAAIATHNPFATHPAPRPAQLIHAGLPPSNPSFTAHHQPFTEQPFTAYQQPFTAHQQYSHPGAPAPNRNPFLRADVQTLGPDGRPAGYTPASHPPHPALTQHAPFSS
GN104ID162_000744	000000F	3626874	3630537	+	hypothetical protein		PF03142	IPR004835;IPR029044;IPR036400	GO:0016758				MNTSLLSPASEYPTTTTRPPTTHGRTLTRGKTLTRPERHVTPAPLISTPHAHPFSASAGQPAPSRWFHPWPLYVALVSLPVPALLLRAIGIPEPTAQQAWREKLALCSIALLAALFTGFVTVGMNRALCPLVQSDTQALMLPYAAPLPILAIRGWAFNVSSSTPPAAGPVNFQALAHAHPGLDISTLFDQTHLPPDPACQLLPDSLARASLCFDPLAKTPVCLLPPLEQPTLDRLQLLNQSVPVGYTWEQVAALDGYFVINGHVLNLLPYLAANPKPIEPDPIDRAIRHILQPNLSSMGKDATRLFSYSADLQRAVPCLLARFRAGSIDKITPGCFVSQLFLYVSLIVILAVVLVRFLMAIFFSWFLSDRLIRPPRNLRRKVISPAVLPEGANLSITNK…
GN104ID162_000745	000000F	3631105	3631471	+	hypothetical protein								MGAGLGCCMAQIIKLRSSGYVESLEHKLQTLSHSGVRRGSGRIRDTWRRVQSVGIQSLAAGVYQGDTLQAKGVALNVLWANYRLYFTLLCYNQDLQVEYKCFYHLRYLNGYSTGIFSNGLI
GN104ID162_000746	000000F	3633138	3635238	+	hypothetical protein								MQHPTIFGYQYVVLLIILCLFQGSYPSESIVRIGITGQLDSGTSELGNSINQQEEEQLMNYIYSVSQFSKQEGIFPESGQQNFMEEDFLAIRESLSGIRDEYTKEEEKKTYILQKINKKKKKKKGLSKAIDKVESLHLIIQDEIKARINNPNIDGSNEINSEILNFEPQLIQKNPPIFSNSFFPNPCGTSLKMGEKASEGLVSSLSEILLNIGLLSQGDEGYHELDYPRKKNSLKLQDNIFQTVEYMYNQNMTTKKAVKMFYQKRNTMEIAALSMIKNYDFEFSIDGDWQIRFPCNKGVLRYWKSSPYRTVLKVLDGRDQRYFKYLCLKYFLTMKHFLLDCPTKSMFKDDMLFEVLEESNKIKSSSPDDLKKMKYNVDRYLQIRAYVYKLLNIFQDNLK…
GN104ID162_000747	000000F	3636440	3638078	+	hypothetical protein		PF00719	IPR008162;IPR036649	GO:0005737;GO:0000287;GO:0004427;GO:0006796			Inorganic pyrophosphatase	MSRPAGLENRLPMSQTQALRRLAQHAQFLAPATRTLRVSSHSANTMSSQNNTTTRLIGAPNTLEHRVYLENNGAVISAFHDLPLFANEQRNVFNMIVEVPRWTNAKMEISKSEPFNPILQDVKKNKLRFVRNCFPHHGYIWNYGAFPQTWEDPAHTHPETKAKGDNDPLDVCEIGEAVGYVGQVKQVKVLGVMALLDEGETDWKIIVVDVNDPLAPKLNDIEDVERHLPGLIRATNEWFRIYKIPDGKPENQFAFSGEAKHKNFATDVILECHEAWKRLMKDGYSGISLANTTVEGSQHRVGHADVPSDSRQDPAPIDPSISKWFFISGHSV
GN104ID162_000748	000000F	3640210	3641151	-	hypothetical protein			IPR001841;IPR013083;IPR017907;IPR027370					MAKTHAERKVLELEDVIRQRAKLMDISSQQCDAAWENMAELKNQIASQDVVIKRLKDDANQYPLSSSTLVQSHQRLSSTIDTLRECFTCPLCYNGLEKGDAVSLRCGHTFCQKCIDAWAASSNPSDSRPQELRKTAEARVQCPECRTTGSTRVRLYMMEEAIRLLARAEREREAAEIEEQARRAELEVVHDPKPTDYLAD
GN104ID162_000749	000000F	3641241	3647778	+	hypothetical protein		PF00176	IPR000330;IPR001487;IPR001650;IPR014001;IPR014012;IPR027417;IPR029295;IPR036427	GO:0005515;GO:0042393;GO:0005524				MRFIAVVEFDWSHGWITDKRGCCEEVVLVYLSLRILSTDSKDPGPDRGPRGAELNQASLEEPRTNLTPRFGGPYKTVEYVARVPEGSSIHPPLQPPWFESRTRGGRLRLAENHTPTGWKMAANNSHPTNGHQIPVTIEANQFNQIKNQIIATKQLSRNLSLSDSNLSLTNQQQNHSEAPSSSSAAGATVALNYNSFIEPVTALRNTIAAHEQHSIVPIPAYSQPRNWCLPSLLPTGLDPYTLKHQRDKLIETKIKWRLNELESFTANLPDHSTINPQEGAEQSHQDPLASSSSTTDFSNQKLRALIEIKSLRLLQKQKDLREEMMTGINQATKLNLVIDRTAVKRPKKLFLRDARYTETIERRQKLDREQKLKQKHLDHISSIQSHSNRFKSAHYESKE…
GN104ID162_000750	000000F	3648527	3649396	-	hypothetical protein								MVLHKNHNKLASEEPTGTGLQVHYCHVLIPRIKQVIKTMMLFCCVVIILLAATSGNAVGTPKKPPTPTPSPRTPPRNPCATAPANARQSFCFNHYDLHSKATKIWTKKVQFIRGEKTPTCFPPDSFQLACCDTRKLITADPKQKLSDASFKVTLASFQVAC
GN104ID162_000751	000000F	3652423	3654203	+	hypothetical protein								MTKARAPISQSLATTSTPVPPAGGTRFGCCDSPADAPLLPVHVCSPAAVQPCLSRSDPNTRSEICDPHPVIRNPQSVHSSPRVTFPAENVPTNVSNPIRLKENPGPRSLIERISVSAKDRTVKSNQTEHPDTAQRAGETIENVALLLSRFAEAK
GN104ID162_000752	000000F	3659882	3660770	-	hypothetical protein								MVSLAYLITLLSVLVAASRAEEVSGAKNEDVDAKWLGGFGGMYNSFYALGGMGLGMFGSPWINSLAWSMGSACFGGAFFPMNMALGMGGFFAKASEQEAAHSVSRRAIHLDADHLLRRTSTDSVTCTSSKGVSEVFSKSQCLKAAQTLREKSVHSASNGNCQLSLHSSKDKVVAKDIPDHILQKAVNSLLSTCNDKSTPKDVKTRHIDDKQVVIILSRH
GN104ID162_000753	000000F	3661392	3661824	+	hypothetical protein								MVRPAPRNLASFLVARQAVDLVQLFLVTGVFTTGDLEKRDGSLPAPVRCWHCSVQGTLFRIDTSVSYVHQEMHFYALVAGIMQHSTDPEKGSGCQLIMGRPSPLLNLSRRVEDTTAFRTKGSFTLEGLGHFWNNKNIMYEKLQ
GN104ID162_000754	000000F	3661950	3662838	-	hypothetical protein								MVSLAYLITLLSVLVATSRAEEVSGAKNEDVDAKWLGGFGGMYNSFYALGGMGLGMFGSPWINSLAWSMGGACFGGAFFPMNMALGMGGFFAKASEQEAAHSVSRRAIHLDADHLLRRTAADSVTCTSSKGISEVFSKSQCLKAAQTLREKSVHSASNGNCQLSLHSSKDKVVAKDIPDHILQKAVNSIFSTCNEKSTPKDAKTHHIDDKQVAMILSRH
GN104ID162_000755	000000F	3663801	3665482	-	hypothetical protein			IPR029063					MYQQLEALGYQAIDRGLIPDWILRRLIRFSCSLRLKELDSPSLEELHRRKFSFIESLRSLPVAVHQKSANEQHYEVPTELMKSCMGEYMKYSCCYFPRMNETLDEGEILMLQDYCEKAKLVDGLDILDLGCGWGSLSLFLAQKYPNSRITALSNSRTQKIHIDQVAKQRQLKNVTVLTDDVMVFDFPSDHPRFDRVISIEMLEHMKNYEFLFKKISTWLKPEGLFFAHIFCHKDQPYHFEEKDGWMAQNFFSGGTMPSLDLFAYFQRDLNIEHSWFINGTHYSRTAELWLKKLDQARGIWTSENQLLEVMKVQGLDEDLATKEIYKNFFKFRTFFLAVAEFFGLNEGQTWGVGHYLFSKKNLLATTMD
GN104ID162_000756	000000F	3665726	3666438	+	hypothetical protein								MPVPMNAERLEEERMLLEPRLDALTLGGETGERLDQSMAISLVKQLKQLLINSLSSNGSAESRLEISSQANLLRQTVAKLERQINLLAAGDLSLLDQQELIKKLESRIQIEREILRFMGDTLPSNKETTPTASGNATADPMGSEHVQADTLPAAPTQPSQKDEVQQEDTRMEI
GN104ID162_000757	000000F	3666718	3667069	-	hypothetical protein								MNSNFENHKRSKKTSTIYPLVLQVSSSTNCSNYNFLILYPSDHIRKDGYKISKCSSHFINSSYLHLSSEISRHFQYCTQTILSKEWKLSYWIRPENPLESFKQKLNLLSRIFLSLL
GN104ID162_000758	000000F	3670402	3671827	+	hypothetical protein								MEDSLHFGFTMVSRELAGKDTIGSGSMAYHTMQVGLKPTSRMNDAGNVHAIVEEESSRHKVQDQSLRFIFSYDELSKETQSCSRIFTTTKSPEISDNSKDATAQIMLKELHSLWKYARSFTKNGSQDATQKYHAHDMKYLACFKELELIYEILFRKISEKSLSNSDLIQQLKDLFHCIDLKEIAEVNLELQNKLSIKLQEIIFSTLKYLHRNKLNTRKDLEIFFKDDKTRELSIINACSQGLFDHLMEEPSNAIEDPSSFILKQILSNVVSLDLMAKILNEDQKRRVIYDFLKSQLIIYTKYITDFRQEVDQLEVINQTTERGFFSWANSIFGSDSLINTLEDCHGHKYPENDPKIISVEKILLIQVFLLTILNPILCLQNDTNMTTSR
GN104ID162_000759	000000F	3674209	3678430	+	hypothetical protein								MASNQAEDTLHSMADHRVEYTLHSMADHQVEYTLHSMADHQVESLSTQWPATEKIHVVTTVAWPSNPTTALSINGRFTNNKACLGSCRVFVGWNWEVWRWQGYGGHDAGYGWSLQGNHDLPPMDGLSLTPPPVFFQIFSTSSPFALDHIPYRLPPPPLEMAPYRIPPAGPNHCPAAPSRQPGTDPAAAQFFFFTAAARHPSHHPGSHPAPPRPPKKIQRRCLIITMSIPSSNNQFSVTRRVDPLPFANVHGEPQESYLLPSQPPDSQAQACRLFFKDGEPAAAENSTEKTAPAPNGGQPVPATPGAPHQPGRGPPSTPATRAITVEHHVFIRTPAGQLALANPTAPIASTTKIWERVIPKGKAVLKTILQHTTWPNFKTNCIAAIDATIPLLACEEEGL…
GN104ID162_000760	000000F	3684657	3687747	-	hypothetical protein			IPR021109					MYVTCHPESKFSLNLDDGWLWHSDPQNTDHPRAYRSYLLRAPPADRLSSRIPDPRFFPSLRSLLIPSTTKTTAAEDPKPGEPLKTTQPRSYPRSPSHFSAQSSRTTHLKGSLNIISPLTRLPPLSTDRSPSFGPPSRDRTSDLKIYRGFQLNGVWFCSLNYPTHPRPQTISSDRLCGPLSPRVDSFEAPTVPQSNSLSASHPFSHHVQDQVVSGSKHSHFCFFFFLVFSGGALGLQKSLAMADAVGDPRPVKMKKIKPQDGLKFDGSNVERFLDDYELAAELDKASDYDKARQVVRFVENGETRAVLETLEGHKPPDWSKLKAAMLAYWADVETAVFTERDVANLVDKWTKKGGVSSVADYHDFRKSWDPIQAYLVSKNHVESEEELKKQFYQAFSAGF…
GN104ID162_000761	000000F	3694742	3695132	-	hypothetical protein								MIIFDDFSIAEFVVLGLPHALRVKVKDFQLLKQKPFNYGDFETRTNGFYADLLKTRQPSYRSVATGANATPLGSNRLGPDVYLWKMHAYLDSVGKCHFCKKHCGNVSRDPRELTRRFTEISRTVTEHHT
GN104ID162_000762	000000F	3695165	3695951	-	hypothetical protein								MTTRRANKPLLPAADSEEILRAARRRAQLDALRTNPNPISVPLPPSPTLDARTQAFPRTSMADPNPPAQEAEEMSMAECFEALMAIQKTTALQLQSVQQQAEQAQARADEQRRSDRERTKALEKAILSSSIKREASVSSTAPADDRIDLAKFRTSDGPRFKGPIQEAELFLTWMRSVSIFFLTKGVKHSNDKIPVLGSLIDDTILLAFYESKSPKFIGKTWDEFKSRLFGFCLPEDWRANVRQSIVRLEMSNTKSFQEYSN
GN104ID162_000763	000000F	3699213	3699546	-	hypothetical protein								MQACLFFQGRDTDLARSASTRRTMALTALAYSNAAAIRMIAGNPSLSPELSSIHCLGCPCLPNTPPQFSPPTSTAASCHPAPPQPTPAQTPAHLPQATATPPPGLRAQAG
GN104ID162_000764	000000F	3710202	3711551	-	hypothetical protein								MNARRRLCRTQAFYQGTAYGEWKCMVAKTTSSDPPLGGAANGDYDTSTNLNPWHGVHDSNQALKSTKNSLGDKDRLGFWGDVYVEFDVLDDIDRLGVVETNLLWASLRSSAPGPELLFPVNLSASSFNGKNILSRRNYSMKGSISGFSRDGSLELDFRSATPLPTPDSTSYSGVNHLTVNAIGTIVELSMSFGNHPGLGPEYSIMTVHKVCSSDYLGESIRTNTCIYVNFKRVHVNFVISPTLATTLGLNSSLLGCRAWFSGLLIGVDRRTSRCIVKVHSGRVAGALDID
GN104ID162_000765	000000F	3717301	3719558	-	hypothetical protein								MYANRKPKFTSNNIHVKHSSPMGHFRQDTENQQIHQYCQAHKTLIPSFPYPIDPSKSRNTPIPQPSQQVVSIPHPASPSSRVVTVPAVTVSPRSANPDRPDRHFSITPWYESFRTLSCVASPAIRSQSSEARAFPECPPDQTLDNRHPRRIRSTLINNFELVNMSLLRTPNHPADFTGHFAPIEDSSVDTVRANQYGYVKTPSFFQCGGLDANKRENFEVQLLTNSALNNTLSQNSIYAISGKLIAMNDGSTPILSYAHETVTRIGENGPDQPDFNSKTNVSSLGMVVDCREIVSDHDAGTRLEVTVAHCDWDAEQRCHRRFNIKYVVPGTKNLIKTHTLYQVGREVFIIGRLVDFDMDGHTAVVLVSSVSISKGHQIGRNATTTTPNVACSNGLKITK…
GN104ID162_000766	000000F	3726166	3728683	+	hypothetical protein			IPR002241;IPR013785;IPR017853	GO:0003824;GO:0004553;GO:0005975				MISCALFGPPKLDHPNSGTPGQFRFHSIPAPGFSTDTTAQQKRKMQVRLAVLSSLFLITTNSQGTIQQQLVLDPNHHQQHQQELSAFDRPPGTYLGWSSWSLQAYRGEGYGFYWLTERNVKAQADILSKEFSPFGYDRINLDSGWQDAELDQYGRTILNTRTFPSGIHHLQSYLARRNLKLGLYYLPGIDSRAVENQHPVMNTEYTADQIIQCPVIHHPLDSKRRTKCHRPMANAFNAGYSLNYSHPGSQMYINSVVDGLYSWNVSFVKLDALVPGSSFDPEDYPKCDTRADLAAWRRAIDSRYEEEWQYAGRERIWLVASWAIPTIEGPTMDLNADSWRVEQDIEAYGERMTTFDRVIRNIKTAALWTSVEENRAWRGLIDLDSLLVSDMTYEESQST…
GN104ID162_000767	000000F	3730080	3732373	-	hypothetical protein			IPR004443;IPR019050;IPR025762;IPR036652					MPCRPRPLTASTLDHPSHHQQASITMSSPFIGLPISAELSNGTVVEGVIHDIDPSTGKLNLAQARFVRYDGSFSEIQPTFVLEKDFVKDLMLLSTTRQPSSSSSASSSNNSPTHNKSNHQNNGTQPRFADLSINESNQKTAFTQTELTAQPNPQNPQPPSRRRRRDRDQPKKQQPDQANHNHNHHFSSHPFNPHTRDRPHSAVSAHEDTDGIPTPELSPPLTTTTQPQTSASPPPIVRSDFNQDFDFQAGLMAFDKAKLWAEIASTDSTDPKDRLVAHNRKKTNGVHFGQARQEEDYPRHRNLGPTEMVLSAQEQVTNGSTVSNPWLQSPNNKSSNSCIISNDGHPIYPVRFDRLNQALSAASVEYGPSLIQRVENAGRSMADYIIKLLRQSLSSPKSY…
GN104ID162_000768	000000F	3744298	3745508	-	hypothetical protein								MSDVRCPMSGVRCPGELSQCRRVLVGSAHPSPSVYFRIGFLGVATQTVRRPPLYSASDSSISAPPRPLDSRLTNMPTAPSPAYYLTTPSPSRPAPAAPPAFQYSTLARRHPSQILTRPLTPLLTLAAYGSLIISAFSALIALILASYGLSAWDDAKHKLIGVRALIGKGLDVGKEIVGAVTSTAFHQPLEPNGSSRATTMPRRAPDHADRPAPTSAASDRLSACSPKQSRPTTGYDVPSMDDDEQPEAEHHPTRSGRSADWSKKRYNNTPPPPPPPPPQSRLPPRPPLSVLIASLFLTLIVLSARLMVVWWMGQQAQKNPTNAFRNAQRAYNQAAHQEQQQRQHHHPHSTFSSPPLQRPSILRKSSSYAAHPYSSPTR
GN104ID162_000769	000000F	3745721	3747073	+	hypothetical protein			IPR002347;IPR036291					MKRHRACSTPFRPPAQPVAVATTSRHAMRTNNREELPKASHPPSTSTIAINSLEPPQFPFKTLSALPELSYVLENLIISIATLLTALADCILTLYLWIPLGLIRSLSQNIIQPLLRLLAPAQAEQQQQPRVVILSGASSGIGASLVQTYAGPNTILVLLARNPARLNQIAKVARNAGCRAVETHSIDYAHEGAETSIKQVIQSAHQKYGSIDLVLSVAGTVTFTDDDPRGPEQWGENTVKRLTKINVTSTYSFIMTAWEIMKKQRSGNICIISSSVAFQGPPQFAVYAATKANLLSFAQSLRALSTPYGVRVSVICPGFIESGMTGDMLAAGSSMPSFGLADANQMAQRIKHAVDAEQAGVIWPLSHVLPLVMASRLNWLNGELARWLASKVGVTGQMVS
GN104ID162_000770	000000F	3747338	3748520	+	hypothetical protein								MRKKKKVQTLSVFQLSLRSMIFCRNHVGASSAANRMFCAPWTAPLSIALSYKRGGEVGRSIEGYRRAFLSEPSRKQRCQEKPPLESFKVHNCLPNRRSLHPSIPHCSPASFSRMQRFLAILVGLSILLQATLGCPTPIPGAGKPFPNPYVENPRDKCPCCREGCCYTHTSGTDSTASLIIHILLAQHVFLHQISPDSADSSHLFLNLTPHIANTNTQLHNLLVHFSKSCQSDMYIQASDPGIREFPVL
GN104ID162_000771	000000F	3749029	3749770	+	hypothetical protein								MKQNTCVHSSNLQPFKSYHIHHHCTHQSLNRIHCCFKFLISNVLAQIRRVRFSRMQNFLVIPVGLLILLQATLGSPTPVPAPARHPKPFEPEPPRDEPRCEYCSKRFCC
GN104ID162_000772	000000F	3751070	3752878	-	hypothetical protein		PF00735	IPR016491;IPR027417;IPR030379	GO:0005525				MPPGPARRKKSVKKGLGFTLMVVGASGTGRTTFVNTLVDQKGWLPHADSSDPIAAAEGTSHIKVEKKTIELDEDGVTIRLTVCDAPGFGDNIDNESAFSTIIGYLEKQYDDILAEESRIKRNPRFEDQRIHALLYFIPPTGHSLREMDIELMRRLSPRVNVIPVIGKADTLTPSELKGFKDRIMQDIEHYEIPIYNFPFDAEEDDDEVVAENSELRALLPFAIVGSENEIEVGGELVRAREYPWGVVEVDNPAHSDFLRLRTALLSSHLTDLKEITHDFLYENYRTQTLSRGDADQLDQSIQPEDMANQSFRLKEEQLKKEEEKLKEIELRVQREISEKRQELLAKEESLRNMEARLAHASSGPLDG
GN104ID162_000773	000000F	3753625	3755425	+	hypothetical protein		PF00735	IPR016491;IPR027417;IPR030379	GO:0005525				MPPTPQRRTKAVKKGIQFNLMVVGASGSGRTTFVNTLVEQKAWLQHPDPSDPSAAHQPRPFIQVQKHSVELEQGSIPVRLTVCDTPGFGDNMDNEASFAVISDYLEKQYDDLLAEESRIKRNARLEDSRVHALLYFITPTGHSLRELDIELMRRLSPRVNVIPIIGKADSFTCSELKGFKERVMQDIEHYQIPIYNFPFDPEEDDDEVITQNSELRALLPFAIVGSEDEVEVGGRMIRARKYPWGIVEIDNPAHTDFAKLRDALLATHLTDLKEITHDFLYENYREQALSRGAPHAIDEPTPSADLANRAFKVKEEQLRKEAEKLKEIEIRVQREMSEKRQELIAKEESLRNMEARLAQGLSESPRRSN
GN104ID162_000774	000000F	3755794	3758162	+	hypothetical protein		PF00735	IPR016491;IPR027417;IPR030379	GO:0005525				MNQLILWKLLNKTGFVSFTKIVGRLDRGRFERSTTTGPVLLLNCVSLASMFPQSGCSSVGSARPAAGLCPGPEVAQPTADRRHLPSPLTFLLRTVKPYPLPPQDIIEMPPPPHRRQKSVKKGIQFTLMVVGASGSGRTTFVNTLVEQKGWLNHSEPSDPATAHEPRPFIKVHKQTIELEQDGIPVRLTVCDTPGFGDNIDNEMAFSTISDYLEKQCHDILGEESRIKRNARLEDNRVHALLYFIPPTGHSLREMDIELMKRLSPLVNVIPVIGKADSLTLSELKGFKERIMQDIEHYEIPIYNFPFDPEEDDDDVIAENSELRASLPFALVGSEEEVEVGGEMIRARRYPWGIVEIDNPAHTDFLKLRNTLLSTHLTDLKEITVDFLYENYREKALSRG…
GN104ID162_000775	000000F	3759492	3761045	+	hypothetical protein								MDSGSNFLAEFDHLLGIPPPTVENSSVASNTLPDYASPSFDLDFWGSISNDHTQSFFTASLDPMTTLPGLQVDYQPGTTTGSQSTGLSQNNLAVFNSLSESLDPAPTQAAAPAKPESSTTSSKPRFLPPKGPRKQHRTGFRQLPGANGKIKRGRPSKKEYKLAGVEVDMYALKGITLHGPAKSLNEVKGGEAIARRSGVRRSSRKSKSSVSSDVKSKPAPGPSTFPTIPEEPLPEQVPSQSYSALQDMLFPPSAQPQGNSAFNYQLPNLADSQNSADLKFLSAVQAVNDEITLQNNAGIYSQHDLSQFTDLGFQPLAGYQSGYQPSTGFQSVPDMTQPPTGLLSYPDLVQPSTGYEPFIPDLSLSTGFQPLSDLPPLSGMQQLANINMQPQQQLQMNDF…
GN104ID162_000776	000000F	3761230	3765095	+	hypothetical protein			IPR007122;IPR029006;IPR029919	GO:0051015;GO:0030036;GO:0051014				MFLFFLYIFIMIELEIIMFFFSFFSLNGLGFKLLLGYLATNHPLSQSTTTATMDNNISNPAENRPNQHNTIQYSSRFTAADPSKPVPLAHFMGARRDLNGPVLTKQRVDEKEIRPDGWESAEKRFQQAQSNPGLSSLASLLAGPGASRSNTAISSHAGNLAKRALPGMVPQDRINSNSQHGKQQQQQQRDTIKHSVSSKSNHDQPKNLSSQAATSHAASYLKPKSLADRLAQLGVSNDVQTIKTSNITTPSYLAASSPRADKFPIDQPKQQLPEAHELGQSDLTKKFNRITKASSPTFNTTPLQNSSEEKPDGKQQQRPLSLHINPTPRALPPTPNPQPRITPSPQIHPPKEPVRSVRPNDLSQPTTGPSYKRNTRPQSALPHAPHISTEGAGATLGVP…
GN104ID162_000777	000000F	3765793	3767403	-	hypothetical protein		PF06090	IPR009286	GO:0005524;GO:0035299				MVNSSTQHPANLPLSQAVAATQPTHWTYIAEGAANLILAYRPAPGSPAEESLRGKCLRLAKRIQAHPPAIATDQHPTQVSFFDFHHHILRALLPQEQLLRFDLVTLAVPQPWLDQLAAAVEPRRPPSKRGQSRIDCAAPLAVLMDNLARESDGDQQHTIAVEIKPKWAWLPHSPILLDPTTRETKSQFCRTCVFRAVRALGPDTAPLDPYYLSPARFCALQLFSTQHPAHLRSALDRLRAEWQHQIPSASLPTPPPDAATGPPKSTSSQSHNNFKIFRHGLLLDPSSVEVDPQLIEVLAATLERSGVLGRLADLQRRLDMFDIEGVFGEVTGSDPAGLGTLEAPITLAELVALVPLLSEPLSPTAMAERVARLLPRTKAVMYALSMTFKDCSIFVRLPV…
GN104ID162_000778	000000F	3767596	3769394	+	hypothetical protein	EOG092639H5	PF02666	IPR003817;IPR033177;IPR033661	GO:0005739;GO:0004609;GO:0008654				MNHPRLLQLSRTPPRPAIRPAQHTSLTSRAYSDQQHALNRLRARLKNTKTNWKPIPLWIGASLLGVLALLKKHSGQDQHQQAVASRPPPAPVKIEGPWQVHVLGALPLRTISRLYGLINSYTLPIWFRVPGYKLYSWIFGVNLEEAEVEDLKEYKSLNDFFMRKLKADCRPIDPHAILTSPSDGKIINFGTIEGRRVGSVKGLSYSVDALLLGQNERKQITDGIAGKERSSEESQVSDVRFANINDISYSVDELMGSSEKAQEEDQVASSPPVGAGPGLASAVKVHADIVRGQLENLPSSGNRMFFFVVYLAPGDYHRFHSPADWKVERRRHFAGELFSVSPWMAGKLADLFVLNERVALLGRWRHGFFSMTPVGATNVGSILINFDRELRTNRVDRRC…
GN104ID162_000779	000000F	3774852	3777978	-	hypothetical protein			IPR011021;IPR011022					MAELQIHLTEPCLILPGASPNEAVAEPRNDVDSIRTSSGTGTAGSNLINLIKQRPRLSSSTSQFSNLCPADVPVQLPGEGEESFPPMVELSSGKTSMIRGFVVLHVSQAINLSRLSIKFSGSTHTTGPDSAALAPSGNSTILIAEEYTITDASLISAETYPRAPPYKSDSSASLNPSSSRGHSLFSVHLSQTENNELDYGRGTGTPNRMDQALSGTSISHCNAKISALTFENSVQPLELERGRRPRSASNPRSSLLLSASVSHYFHRRSRSASSLDKRTTIPLEADTQTGSPTERSSFVMVNKIQEPEDLYPMYQDSVFHDMLANQYNLLSEEGFISNEQSKSPSYEAHYHAPLSPEAVGKDSPGAADLSIKPPSKNRLQSNERSRNSTSFKNSIAQFM…
GN104ID162_000780	000000F	3778832	3780658	+	hypothetical protein								MRPSQPTKLIWLANLGGPTVTRGKFTRSDPARSIKPSLVAIEATGRSDNGKVFEAPDRQRSAKAYKHSAVGFSLHRVGEFAEATGSSLMPISENDPSAAGKPEWDLSHETYRMCTESQHKGAQEHKLCAFTPSSTYSNYEKTSDGEGRIPQDLRTISPSPIMACFGLPEDESPSSRRESRPTSHSPSHERHAPAPSGSVEIAIPSLPSQPAIHPTAVLETARGPASNLPHRYGLDRIHLTLDYIL
GN104ID162_000781	000000F	3780785	3781310	+	hypothetical protein								MSTRRTVSLDKLLALTDTEALIRAANKAKRLAAKNTQPAPTAIATTSGASATPTKPRETNSCPASLASSFVLPPAIGFRAPPKSSLFSSTPPDPSTIRPPPPPKEPLYPLISPPIALPPPNKPLTSQKEMDTSNAPRGPAPHLIEPPPPTDSQSDTPTHAVKF
GN104ID162_000782	000000F	3793927	3795654	+	hypothetical protein								MKLGAYDALNQNLTSAAALQDIDAHIPYTADKTEALITEETKAAAVQEFTNSAPFVDPALEARIAAILGPPSDELYVQPSLSTAGRLHSFHRGRCLRGRIHTVRVPQAQARRPQDQQPQLSQTLHQQKLPANHVFLIPVHLTLPSFLLCASTPLKHVPRPNNCQKLDSPASHVNKISTTGAKHRLPHPRTSLGNNALDHPCSSVSPKNAVVLHSKP
GN104ID162_000783	000000F	3813100	3813714	+	hypothetical protein								MLQPDSFSINLSPRPENRDREPRSKPLRRSHPHRPLASVDGDRQTTTISAAPAPNARSRSLPPAAINSAPDGRVSLTTGRPDSWKEMDPYKRRKRERDLYFTKIMRPRKAGGLRRRESTDECFHRKPHNQHGRSREDKQWCKGPGPQTTNNQVHATPCPGTEGPRGTPEDSG
GN104ID162_000784	000000F	3813996	3814341	+	hypothetical protein								MLFSALSLDPARLMDSILSSLEGLLIHLLTIMSLVAQQFPQPGPMLTHELMIGSLSTYMPAMTTKTILVLDGASLQPHMLPGPGSPPPGPPTRTCPHHLCLLLLPRPCCQGVPL
GN104ID162_000785	000000F	3833365	3836118	+	hypothetical protein			IPR027417					MTDQTPREHQAENSEPSLSQSELEKKSERLHIHDDDRKDFTSFCQRAGLPTAFGYLNLLEHLFEILNAGRNDRLTLINFATGRTIQPWRNTVFLWMAEDDQLRQDKLMQLALMRRYPQLYDSEKIDTAAKIRALESPLVVGETILRSIIEPPILALDVVQKGFNSEYVGHDEIVTPTIEALETWTSAWSPDIYFAPYTCIVGPSMMGKSRLLKEIAKEVCVIYICLRPKDSTGEPPRSQLATEMLDTNSSEHHYNALIAAMLHVASDFFKKKAREKSDRAELLKEWNEHQKSIHSDFYSNVRSKLGELVVAKDSPKGLCDAVGSIHDNDFFEYTKLKVVLAIDEASALLEISPIGEVPRFREFRRSFRNIPKSAGIFAVLVDTNSRVANFLPNTRYDRS…
GN104ID162_000786	000000F	3837936	3838932	+	hypothetical protein								MQGGLFIERDKLYEILVEEEKTLQSPPVVVNEVVFSPPAQVTSIQSPDQTSSGQEQHPTGELLEVSGDDEAQDAPFVPPTQSAKNSVNLPIMDPDPHPQLPARKLARLTPDAQHSARKLATRISPAAKKAEDQPARTAQVKAQPNKQERPTLTLADRLGPRKKQDSLVRLSEVQAPDSQQYHPFRQDKTKLLR
GN104ID162_000787	000000F	3841511	3842099	+	hypothetical protein			IPR036875	GO:0003676;GO:0008270				MFQNISLQLGSKEGITARDVQTIITSAYGESIRFDTGQQTNVLVFRLYNNPPGNNGSSWGNQQQPSWNTNQQQPVNQSATRGGLPTQSCQPPGNQQTQQHPNVGTPGHPTVDNISAAINNIRKGNQGPSNPNVHNGKPCSYCKVLGHWRSSCPTLRSDAKLPPPNTQLGCPTSGYARQATPPNDPPTGLDQNAAV
GN104ID162_000788	000000F	3845399	3846646	+	hypothetical protein								MDWIAVVKKQYDCGAYKPSSLWSKLAAVSSVRRGCTVGLHVNRQYDCGAYKPSSLWSKLAAVSSVRRGCTVGLHVNRQYNCGAYKPSSL
GN104ID162_000789	000000F	3852479	3853499	-	hypothetical protein			IPR003958;IPR009072	GO:0046982				MSDNERGAAGDEVGLPRATVNKLISEILPEDVICSKDTKDLVAECCKEFITLISSEANEICEKDAKKTISPEHITSALKQLGFDDFIDEVEDINRVHKAQAKKDNQKRKNKLDQSAFTQDELAAQQELLFAASKARFDAGQS
GN104ID162_000790	000000F	3853546	3854717	+	hypothetical protein								MMLGGLRTNNWRSARASGNSPSTSRLWEWVISDLTFQINRKSSNCIWKTNNWANFFQANLPNHIDLFGLY
GN104ID162_000791	000000F	3855527	3857760	-	hypothetical protein	EOG09261JUE	PF00514	IPR000225;IPR011989;IPR016024	GO:0005515;GO:0005488			Vacuolar protein 8	MGNVLSSCCSCGRHSRGSGYEPLLLEPERDAVASLLQFLERRTDTNFFTGEPLKSLSTLSFSDNVDLQRSAALAFAEITEKDVREVGRDTLEPIMFLLQSHDTEVQRAASAALGNLAVNTENKLLIVRLGGLEPLIRQMLSPNVEVQCNAVGCITNLATHDDNKAKIAKSGALVPLTRLARSKDTRVQRNATGALLNMTHSDENRQQLVNAGSIPVLVSLLSSSDTDVQYYCTTALSNIAVDTANRKRLAQGEPRLVNSLIGLMDSPSLKVQCQAALALRNLASDEKYQIEIVKCGGLPPLLRLLRSSFLPLILSAAACVRNVSITPQNESPIIEANFLNPLIELLAYDENEEIQCHAISTLRNLAASSEKNKAAIVEAGAIERIKELVLSVPLSVQSE…
GN104ID162_000792	000000F	3859273	3863304	+	hypothetical protein	EOG09264USX		IPR004345;IPR006886	GO:0005634;GO:0003899;GO:0006351				MGMTVVTAITAIRRSTSRRRLGSTYRVSTCYVPATQGPSSNGTRIRKTTVMAQDKRREKIPSISDSGSDSEEDDDPIVKRIPLFFNSTPDFSLPSFAHFKPVLLDDEGNQNESQQQQSNKKKRPKTLTLLQYPFKSQNPNSSHPLLPPSLQPDPIHNPQQQPAPIHAKYKPGVRSLRLDVPLETKIGINENRFSDERAREFAKGLQDNKNSQSSGFNKKHHHTVTDDECDPLDKMSLGSTLIPEQSNYAVGVLKRGSIEDGDDDEDDELHIVPLDQILQMRPNLDYLDQLDQINSQADKQARREQGLDSDDSEDGSENEEVDEEALKKKALAKKKSEANEAKALQVSVIASGDGDRVGAGLRSGGPLFAPLRAAESETPINLIHYHSETKEAEAIRQKM…
GN104ID162_000793	000000F	3863917	3864474	-	hypothetical protein								MRQLTQLTRQHPAHPAHMQVHPSHAPAHPAQEAAHLAQPALAVLWLQANDNAGIIIGLEPKYIMDKTRFQPDGGSPEVSRDFVKFASIGSREEENP
GN104ID162_000794	000000F	3866704	3867230	+	hypothetical protein								MVDTQINPPSGGDNQPDTLPSTLPADAIGSTEDPLPFENVSENHTKELLLGRSGRVLKNKFQLTLNENITDMTQSQQVVLKQMKKLTWPSMKLPQFVFPGSLEQIITTPTDYVNVVMLHKRKEKLFWVMSTEFIT
GN104ID162_000795	000000F	3871559	3871879	+	hypothetical protein								MSSAPPQVGSTPKTPTALTTIRSITLIASSARTSSLPLSSPKLNRSSAALVALTPVAQAPLRRSSLLSNHLRTTH
GN104ID162_000796	000000F	3872111	3872388	+	hypothetical protein								MSLKPHPKPPHQHDRLIQAARRAIRANQYGNVATPSFLSCGGIMNNKSKDFEIKVTTNTALNNILDSKK
GN104ID162_000797	000000F	3872426	3873209	-	hypothetical protein								MQPQPLDGQFNPRNLGSPPRGETGVSALRLNQIMSLTIPCTSDRNCSLPPDSQHKCGTCQLAVNAAWNALMSHGKTINRISTLSRHSPPRNKIPCDSTEAAELTSHDNVKRLGPTPKAPLPRPSVHPPRDDIAMAQPIQPTAGLSQSSQNTIIGRPWRQDSLNTRYVSSSTTRPAWPYQLRGFSSFTARVFPLEDDVKTTWPPVRSKIQHPTIPIPIDLKHIPNNEINNTHIATKQDR
GN104ID162_000798	000000F	3880314	3880888	+	hypothetical protein								MHTLPSPKGVAPTTGSRRQDEVADPKPSGSDLGNVTLASQPTSVKRRGSGLTKEDTEDGLDESQPSQDQGWEKHPVAKKKRVRAELNAVSEEHAPSAHPTGLAGQELAVGSLSGAGLQEVRRARKELDGIEAGKDHGAQELHQHLVGLAGGVHVKHTGPYHP
GN104ID162_000799	000000F	3883514	3884155	+	hypothetical protein								MKTLHRPWPAGGLRRRYLTKEYFQRNLKSVDALCVHNSGEANHKVLLVDAKQDTVEAAAVLLGLGLTHPVELVSHPKDYHKPQPLKPLEDPTRAFITETLDADTQLSSSCSSPSAKPPAPTFSQSHPPHAHPNPLVQKTTLGTISAALAAHLDRPHLPDPAATTTLIASQEVRVRPESLINPSNFPTRHQRA
GN104ID162_000800	000000F	3884942	3885417	+	hypothetical protein								MPPRSFSLLIYVVAFLSQIPLFPQCKFSSTGIAKIFVLALFASRTQRNPALDERPTQALKWALENWNTLTDGLLNKHFTNPALQSPPTHPQDVTPPELQSLERLATGDALKPTSALRRLPNGVPIFSSGNPAALPNT
GN104ID162_000801	000000F	3886797	3887097	-	hypothetical protein								MLIGPQIFESIYSERYYKTKGISVDRDMTVNGLPTDSESLASLLRAVDQKLVALDLTDFRPVCSPTLLGEVLGDYQCSTITTLKLDVKTEGNLTLDGIS
GN104ID162_000802	000000F	3887296	3887863	+	hypothetical protein								MDMFLIITIQRRHQAGPDDLRNGQYGNLAVSVNHLPSDSALNNPPPPPTPLDGPIFDKSPTAEDVLQLIAESQRATHQIQRLNAQGVDTFSTSHLLPQPEAVGTSKGPVIFHCSADVGSIQKTKQTKFIAKDPELAPPGLQDQAWPNKDRPV
GN104ID162_000803	000000F	3887903	3888289	+	hypothetical protein								MMDFSLIVALPNAARGNKEGLWDDQLLVLHVRLTLASCVASFTVPAAISSVGLTGVASGGVGGNDWVVICAHSASAESVELRNGQNTLR
GN104ID162_000804	000000F	3891102	3891354	+	hypothetical protein								MINKMSDLSKCSLDASLDPNREQLQDELAQLSDICWLSAQIKQAILAFEADPNLLRQRKDRDRNLSVRMYQLATLKKRFVETN
GN104ID162_000805	000000F	3902005	3903033	+	hypothetical protein								MDDPVAEIKDVVRSLVEPYEAWVLASNVEKYFTEDAFILHPLLNQTRARGSREHLKGIYKILRVFTINNKIEFHAVMFNEDKTQGAIELTEHLYPRLFPFESMKFSLPLWIRIDLVKDSDGKYRICRQHDMVPTDPGIVNLPFLSMVAQCFNIVKAFNGMAMGIIGKFLLDRRYLGA
GN104ID162_000806	000000F	3906151	3906223	+	tRNA-Ser
GN104ID162_000807	000000F	3906864	3907320	-	hypothetical protein								MDDSLHHRANFPSNLAISCKRRPGREDLCAEQNHFGDDLAAFGIAAKTWDASFALLNYLLLPRNTDCLRRRPKMEKLKLVLGTITVQVGTSNWNPSYRDLALQDPGNCFDGSINLPTGRARILMAMIEARSICSGPPAIPQRFTLISNQPS
GN104ID162_000808	000000F	3914959	3916699	+	hypothetical protein								MASSIKQATAIVKRIAGIETQSEVGTEDPRVALQEEEDEVPDLNPPKKGKKGSTVKEAPRKITTRSASKAPEDALQQVKRQPGDLTRDSWRTEREKRNERNEKETEQGYAIPLSAANPEGTTDTPPIDQGRKKRDRPGPVLNPVKTEAVPAELTAADAVPPWKIQQTLVAMVERAMKAEAEGNSVMASRLYDIGAGLGRALPRTAQSSASPAQPQKPRALVPIPGLKVPVPPPNEIDLTDEVKESFLPTNPKTNGTAASAGTLICDKSAVPTSVDVGLTPFFQKNLKELRGPLPLTIFNEEWQDKAIMHYAEKRPKAEENGSDWLRYSGYPYPNEYCQTYNKWSVNHQGFYTALSKVKTEAHKTFAGWLVVHKNHCDAIIIRDGYMTGLRYDIQVRANA…
GN104ID162_000809	000000F	3919141	3919910	+	hypothetical protein								MAGVYRPSSRGSPAPLDGRYTPAIKQGLPSVRIRVQRPGQKGKRGLALNLTLSGRQPRQQTQSHNRPSHANYRTARLIPTIVKAQTAPASEKGSPRLRKETPARSAAYPSASSDVKALSERTELIQDLPSLRFTSEKPSCIEAVPSIPYTFSSTKSRTSTRS
GN104ID162_000810	000000F	3920049	3920445	-	hypothetical protein								MFGHRSRSKAQPSSGGEPLLDARFKLAAIVALRGTSKQRANRHGRRRQAPSTLPQANQTQEGESIRGYLSDQLWLAGGRARDHAITSSQSQVVLSGGEPLLDDRCVPAIKQRGAPAGWRCVPAIERRGAPA
GN104ID162_000811	000000F	3923174	3923548	+	hypothetical protein			IPR000554	GO:0005840;GO:0005622;GO:0003735;GO:0006412				MTAQTKILQTAKKILQTANTPTTPNETGLMVAQAILDLETNVPDLTAKICPLQISAACKVEIKSGRKAIVIFVPVPQVKSLHKVQGR
GN104ID162_000812	000000F	3927459	3928381	+	hypothetical protein			IPR014830;IPR036497	GO:0005737;GO:0120013;GO:0120009				MSDSNTCYFDQIKRSFADVPVTDEGVDTLAFLEACEDLVKLFDLFESKAFAVVQNDLTGNIAKIRKRYDACPEKSKTLESLVENEKAEKKKDATQGLLWLTRGLHFTCEGLQLTQKNPGEELSVSFTTAYQGTLKDYHSFVVKPIFGLAMKACPYRADLFKKLGAKEKVDVELEKWLSALEKIVVRIQSFYEKGNYGKGL
GN104ID162_000813	000000F	3929731	3930855	+	hypothetical protein								MQSLSMYKQLAFSRPFSLDCFGFLKNARQSSRLPTSPRKHFLLSFRMDDPANQIRGIVRSLIEPYRHAVIGENVSKYFTPDALITNPFWSHARLSKSEIHVKSIYEIIRLFSINIRVHFQGVMFDETKEHCTIELVETMDSILHYNFLANVRIPLLIRLDLTKGTDGNYRISKEKSNIPTDLKMVGMVLFPTLISFGKILGSTAGIGTGVIGQIVPITSS
GN104ID162_000814	000000F	3931545	3932053	+	hypothetical protein			IPR024420					MLKLAANRKGITGRLFSAGYKYFSKAWGQYNDLTSGLIYEQVARIVLPRQAALYTILAAHCYASAEQNWLSKVCLQRAPQFVGWARIKDYVDHKMARMAELDRPPELVAKSLLPVKLFEAKNAA
GN104ID162_000815	000000F	3932088	3932472	-	hypothetical protein			IPR000219;IPR035899	GO:0005089;GO:0035023				MAPPSNTAANHHSTLSSGQKKRLKTYMKRCRAHSSHTQMNLESYLLMPVQRLPRYKLLFENLVSCTPDVCCVSARELEARNQSGVLTDKKLPPLTPNKVAVEALNIVSAVTAEMNKWKRDSEGRQSW
GN104ID162_000816	000000F	3934877	3937618	-	hypothetical protein								MSAAQGIEADGTFVNHILTKLEHSKPLQTTFQPISSAPIAQVLPRCIQLSQGFRPAAFGSKPPPPPKFHTHNQPYRLPLPISTPATSPILRSFVTVPPQIHQTSKPAIAPKALLLELINQSDPINLVFFTSVPMSQPTQNQNFPGQAGVQRSYSQTQYGPPSTNSSSSEIHPQGLFPPLLGCPNSLSAPVPLGQRGPGPLQASLCSYSSRTPLRDVQLLQNPTGVLPACGTPIYSAHSNPLAQIGPRGSHPNPFIPSPLDCLAPAHPTHGPQSSPPFHPTAPRSSENLPPPFQFSSAPLQSKPAPKKQAPRKKNTVCFNTPNGARVEPTPSAPLAQTQSQPVPLATSSSTPSQQIELSGEPNADVLNEGPAPSVRQRAPPEVMERIQNDPLDQLRDCAV…
GN104ID162_000817	000000F	3940555	3944299	-	hypothetical protein								MEPARTAIPDSEEEDITADPELFKQPTEEASHHEAPQSESKLSPEPSDQSPVKPEPSLLNSIPLPANLDSKLEILSDSHFVYPLDSNSSMIAPSASEGIKIADGGEILISPDPSEPLMEVLYHYTIFYDHLSNHQKLWSVTRDKSKISIPLDPLPHYNLFNPHVGFDADFNSRAFFGLEISGGKADPNFAQKRTGVVFNQLPISEDRLRNEGKLPVLQLEHGRGGFILVEAEGLEVSSLLSMRLRVDIHLVVKTLRPATIVSHTRSPCYSFSSVLLRPIIFDRHRRIVRAFRRQVDSRLEASKDPSGFDLKFSDLTELQSEIFNSQIPLVFALQGAQDHLNHPLSSSQNGNLNSHIGSDARANPSVSFCLVISGGMADLSFAWSQTGVGSNQILTSEDR…
GN104ID162_000818	000000F	3944444	3945287	-	hypothetical protein								MSDVRRPARMVKIENEDRDLVFDGTDVEIFLKAYETAAKEDGASDFDMAYQFRFFIGSHDVCDIAQTLNGFESNDWTRLKASILTYWGRVKVPQFTLQDLADLLQSWMAKEGTFSAQDYEEFRQSWDPIVSCVLSNEPIQTVDGISEMIKSFEQRLERKFSLQPSLVIPPTTKPPLICYYCHQEEHSMARCRELQKEKNDHLVEQRGREFRLPNGTIIPFDSNRPIRQAVTSFQPSLPSVQFQSTTLLTSPYEEDRDGEQEILDCSINDQSQADEDPEAF
GN104ID162_000819	000000F	3945406	3945864	+	hypothetical protein								MERTYLYLSKPPRNKDSKRSRSTPTTPRGVKGFERESASTANRLEIRKGETVNLEVAGSIPARGTKCGTPTVPGGRQSVEGKGAVEAALVVVRMKSNEDQKVIALGGGFLRDDGDGIPSAVVGLLRIR
GN104ID162_000820	000000F	3951912	3953699	-	hypothetical protein								MPFTAGISMSLRTAATSDDSVRIRTPRDKYCSDTWPAVHQPATGRHDVAAARSDSEMPAVFVGKAGASPRRAYMAGPCNANVRNLPTAGPARGNHVAGRADRGWRSLPLRVTPELQGGVAGVVSTSRPTSNPVGGAPWCTNPPRGSPHGEDVEHLPGSSEADRLGKVLAFLHAASPPLQENI
GN104ID162_000821	000000F	3957226	3959160	-	hypothetical protein								MNPKADVDSAEVIQIVGDLTAHIIAKYGGNTENLRIKDPLNLSKASIPIYTNNLWQWARAIRHGAPGVDYDNPPRSKDFVSEKVPILTLDEVAEKAPIHRKGKGGGKAAKSNSATPKFTPARVTANGIVRPPRMIHDTPTPARVGSERAKAGASRATTSTPQAAPPPIQPPSPRIPVPAVSYWGDPCDGEMAPISQPRVPINARVGVPIRSESPQGLPDVNELDRLSPSAPGSPSESQANLLEFCHFLLLTPLKHCFMSFSKALPDPAEHDAMERALRPFARPPAKSPQQSISVASTEIECVSGGKEHLAIDQSPVRKLLRSPATDGVAHTLSRLQFNQHRSPPRRDAKSPTCKAPGSGASSAIQLGSGRSAATRPEVSGIEPTEVESLDGWVSNSSPK…
GN104ID162_000822	000000F	3961775	3964537	+	hypothetical protein			IPR027417					MAPSSRKKSKPNSSELDAERALFLELHPNHDEPARLFDELYKVAGLEKVRKHNKELARIFRLSERTVKEQGKIAWTWEELTSGELGALPMLQKKLGLTVGADEVHTLISCAYFIRFPDQTSELSNQQMLAAIKASTTPEENILKDTETIEWSTAIVQKGFESDYRGHDLIVLPTLKTLRELAGLWKPDDYKAPYTSIIGPTMSGKTRLLKELAAHVCVVYVCLRPFNSSGQPPRSGIADYFTSPPPNSDLHEHYTRLLTAIFNTVSRFFSRDDIRKIKKFEDRLKAWFDYSFQLNGILKDKYNNDVAEAMDKGNVRNRLRKGAEKLDQAEKLDQALAAAVTRVSNKLKFKNDGGLRVLLAIDEASKLIEPIDTKHEIPYFRVFRRALSQIPGSLGFFGV…
GN104ID162_000823	000000F	3969821	3972385	-	hypothetical protein								MSQPHGNHQTPGYGGVPVYSAQHHHSLPMPNNSGSEIYPLGTFSPGMGHPGSYVGLNHFGNPARGTLSQASACSRGINTSPHNYHSLQNSPGFAVAARGTPGQPAHSPDAQSNYSGHIGPQGHHPQVLFLQSPLERAPLPTQLIQSTPQGSAFEYTFSSPLPGRNPSFQFSAPPVSKPAPKKRAPRRKAPSRSRSKNAVPPEPTSPAPAKPTSVEAHKRPPFSDPPQSQEPSPGNRPNLEDPIDEPPPSTRQRAPPKVMEKIQDEPLDQLRDRATRYAMYVRLTPDDKLALEEAYRQYQRSVHLIVIDRRLHPQPALQYLGNDVCVRGPTNFNNFCVYDEVAGPIYHDKSQTISDRMVQCGELWQQLDEETKDQWRDQDFLDTISPPNNIAPGSEQSEV…
GN104ID162_000824	000000F	3974237	3979026	-	hypothetical protein								MGNKLSNGELHELVVGLRRGEGTRTVFFAVISPGSAHSHITRLRRHHNTLFHHITLQYHHPAGAGLEPNFNHFNLIDATYKYQHSTISPEPYAPISKSDMPSTRMRIRNANRTQTHRRQVYSNRNAATLARLQRQAEVGRQREQAAQPPHIGNLFDPNHDYPFDAQQESADRNQAEDESEWGNFSEEEPDEVDLAMASYKEKYRQQAREYNWNILLRQLQGEYMKLKVTTKNWAGPNSYNNYASCSPTCSKRYNRPVDLVDIHGQERKFIEFCECTLDGVRLLQHGYIAGSPVKPQTAFSVPLLIFHNHLWNNCHIGALPFTLALTAWLEPRSQRLCARNAKHAREMRKPFTAAVDLFRLLEERTNTAVFQSLKLSKAQTLACTSCPACFGPRPPNPEN…
GN104ID162_000825	000000F	3979101	3981386	+	hypothetical protein								MKLAIQAIERGVSVSMVDTFLGSRVAFQDLNEWNLFLKTPEAREIFRGAGKGVSHNCMMAQVSALRDALPDEELAARLDKVRTSKESTSTQELTPSELALNGEVDSSPGPQEKAVTLSGMRASVSASRNSGRVENFLDEWLKKAKTVACSTNCDMIVFAVSRHLGPHSFQLVKTTHGATPFRKYADDINGLNTYAARFQSYLTGHSTDQIAELAEGLEKDPSRPISVTTRMSRLIAKKTEKILVKWPWSRNEKKLAAAGFRLVLHPEIRTPYEKISSPSRRLTPTNIRRLHIDLDDRFIDIVKANNQPLVIKSNDRSLFIKQNNQTLVIEPKKPPLALHFNDRQHLVFNMNDLTQFLTVKNLWLHFVADIESTSTQPEITQLLLALALLKKMPKAKPIK…
GN104ID162_000826	000000F	3982719	3986707	-	hypothetical protein								MHDLQALFFSTKTPRGGYGIAVWAISVLVVSQERIGAIRLIHRLKPGVQAPRYVMANPNSPPRNRSRRRRRTDTSYQTLNTGTSRRSRTLRDRSYQHDAEHRRYGQSVQLAGRLHHPVSGQALRAQERGPQESPAPIQPLLGSFIDNDLRRADEDGNEIISTHAEYFRLRRYAEKRDHINQQWSLVETQALATYLLCQQKTKNWTIPAVGFESPIDICTCELTNIHQRPVDLVDILERHPSQLISFCKCTPDPIRLMHHGYFACSVEKPRSAFSIRLVQYHHLLWQASAVSGSAFIQSLSSYLDSRSSSPLFNRGSDRKRRDLRVPFTHCTDLYRRILDGQKKLFEDGLQLTKHDKWASKCPRCFGPSQNETKANEAEPDVMIAMDGNFQQRHYAYASK…
GN104ID162_000827	000000F	3986793	3987427	+	hypothetical protein								MSLAAYWLCFLPGTPPFPPPAATNHPNHHPRPIPCSTAHQQRKLNEAAIENALPPSTSAASSFAQLPLSPDSKRLSVVSEETEKLNLMGLRYASPEPSELVEDGEEGEDDQATQEEHQEPGRAQEPCDGQSDSDGKEELPDLADQDVSVPMPRQTDEGARPADPVVTPHPVVTPHPVSIVEPVI
GN104ID162_000828	000000F	3989672	3990155	+	hypothetical protein								MPELEGGFAPLETPLRNRFFANTSNWNPQTGLPPPRPDKGKGPANTYRDQEEGGNESDSGTPQNKSRPRPQAQGYGMHNVRQSEGLMEEEDESPVMQRGAPKIIKDPGLLYNGTHFMKFLKRYERAARTYQATDYNKALQLGRFVQTEELKSELDTMNEN
GN104ID162_000829	000000F	3998723	3999878	+	hypothetical protein								MEKAWAADEAGDQAKATMFFEIVAALGKAQASQVADPSPLQPPPRPPQQHNPAGIMGSLTNPSNPDPEGQKTLPIFSVPTLRVPVNKMSRFAEIGNPVLVDSRPENVMPGGVTFNEEARATTDDISFTKFFEDNLRELRGPLPLTIFNDEWQSQAIAYQAKKRPRHGENSSDRDRYTGFPYPSEFSQTCAQWSINYQGFHRALIKVCNYTQFAGWLLVHKENCNWIILSNWFIIGLRYDIQVRYNVFSQRVTMADGSLSVANIGEFRESIAQKAYLTARKFNELEFTDNPYSATGERVNWDLATGLQKHPVAGNGGRGGDWTVKPNEAKRIEGPEDQRV
GN104ID162_000830	000000F	4011096	4016407	+	hypothetical protein								MIQTSKYCLEQQYDLVFACCCIHNINLMRNGCANDIFQQADLDPSSSYFNNQEVIDWRPKGQNVRSPHAIATPRCGPVTAIGSTATGPAHIENTFWPHLDPTHPVALGTVHMINLIASQLKRILLDKSLKCETLVLTAPGPRPFGRAGESQLNLASPRKNECCPTNRHNAITLQSPQAPAAVTVQTTTASPTAITIPPSPTVMNFKRHHHPQAPQPAAQRPHFLIPTPSSSCRYL
GN104ID162_000831	000000F	4016447	4016825	-	hypothetical protein								MSTLRPARTAEIEVRMPALHVGFFEKLLDHGIIGKGEYAPANTLSPANGPAGKMASSERAGSSDGALKSRMFSAAGGPGVWWVADRFVMPSYENQLGVEVKAMFLLGDGLQSWGVARTVSSHSIG
GN104ID162_000832	000000F	4017056	4017719	+	hypothetical protein								MYLKFRAKISFVTRILCRRTKNNPVLSVSLVPGYYSSRHKLQGPVSARELIGSLSAYTPLLTANAILFYHAVPPREHSTSLKLHILPAEQCHLKISLQELPEDKTKPLCHPKFCELSLARLKRVY
GN104ID162_000833	000000F	4017760	4018539	+	hypothetical protein								MASSWRTSVESQALASATTSASVSTPFKRLSTSPTLLCAMYPYHPAHPSLDSLRLLTHTDLFKIKNPFLVNIFSNNCMCHLKYLCVNRECTNNQLLRTEIKLACIMLTVSTVHGSVVTTWDTVQKRQRIQHSLHLNVQIGIYKCCWKKSSFQATVGRYASPKNELTADYAALSAALNHLNW
GN104ID162_000834	000000F	4030183	4034488	+	hypothetical protein			IPR001878;IPR036875	GO:0003676;GO:0008270				MFGPENNPNLPIVPEDISNAIPNSASTASSQSEDQRSIESLFANIFRRRGQTAPLPATTLCAHLFLFAHLIVPLFGPLLTAAFSAFHRCSSLLFAHLIVPLFGPLLTAAFSAFHTLNLSTTQRINPSPNPGPVSAPLPAPNPDIDPALGLQNRDPGTRDQSRASSIVIQRYLAGDHPQAPPGNYPDAPVNRRTSDSDSDIIILTDPPTPHWSHQGNLSEEQFREGILGDGGVATASNGISPNPGGGDRPRASSAFDGRLESLFHSSRSSSSELKSTTSTSLQQRQRPSSSKPGSPKESSSEKPSRSSSGTRKDGRTAEPSQQDVRGDIQDVAHHSGSISTSGGVFPISTRELGPLTIRDAKKVFSLLFTQIEDIVNNNSKLVLGNLRPFIQTELISSLK…
GN104ID162_000835	000000F	4045447	4046329	-	hypothetical protein								MNKTVHDLKTLDKARAGTDNKAPDGMDIDSPPDDMKTLDKAPKTSNKAPNIPDSRPVELKEFPGAIPVAKFLETLTGISANTLPLGSIASKQKKRLLEEGMMHWNHFIQRKKTPTTESLMEGLHRGVAMQCQHSQKAFDQVLTIYLKERSRDFLEPKNISFCGVQVKNVQHDTAAQKYQSLMTPENAGIDIPDVNPYLALFFDLNYSPQTVKQAQAGDPEDRVNTYQLPAQGKPDVRQASLVFYGLDAFNFLSPELKQALNKLINTKVDLLSRHPDVLGQKYAKQFLLRSDWS
GN104ID162_000836	000000F	4046414	4046744	-	hypothetical protein								MASKTVVTLAIAVDEMARFALKKLLFCDDTTKTVKITDARALALLGPTIGVPLLGLARLNVELTASHAAHCGYIDPANELQYSFYPSQPIYALAANDYLYQNEDQLVLY
GN104ID162_000837	000000F	4047111	4047813	-	hypothetical protein								MPGKLMQLALMRRYPQLYDSEKIDTAAKIRALESPLVVGETILRSIIEPPILALDVVQKGFNSEYVGHDEIVTPTIETLETWTSAWSPDIYFAPYTCIVGPSMMGKSRLLKEIAKEVCVIYICLRPKDSTGEPPRSQLATEMLGTNSSEQYYNALIAAMLHVTSDFFKKKAREKSDRAELLKEWNEHQKSIHSDFYSNVRSKLGELVVAKDSPKGLCDAVGSIHDNDFSNIQS
GN104ID162_000838	000000F	4047863	4048622	-	hypothetical protein								MRPVGHDQALHSYSRPRAQPCSGAHGGIRDDPTATAERAREAEKGGLFHGLGQRPFDHSRQLSTISTTNANPIALTPTSAYNPAESIFESMMTDQTPREHQAENSEPSLSQSELEEKSERLHDSDSHRKDFTSFCQRAGLPTAFQYLNLLDDVFKILDAGRSDRLALINLPPGEQ
GN104ID162_000839	000000F	4048836	4049331	+	hypothetical protein			IPR024738	GO:0070461				MLHPFTASVPTELYPPPPNKRADTLAIKQAIADALSEDDGRAYWASLVKFLTGKLDRTEFEAQTARLLQSESLVGLHNALILSILYNTTRPDPATTNPLKDQKRRPRQVKGGTNASARQRHRWLLRR
GN104ID162_000840	000000F	4049384	4050384	+	hypothetical protein			IPR024738	GO:0070461				MALGHRERNRLKQIASLKEEELVKLNAQQPLPRPLSACQYLYPERTENVMSTPLASKMKISSSTLYQDYMRCQQAPVCSESKQLPDFDTLKDRMSLIAYDSGLMNGVDKAASSLALIALEVHLKTLLGDLLSLIRSDRAVATPAECALSVDQTQPGEPHSQSHAEPPIASTSARPYSSPSDTLFRPDPASSPSKPVTVTTNQAFQTSSNLRLRDLKTQGLAPHLTSRDVAALAEISPHAFVRTHPAALERLIAVCSSGSDSSQTNSTTNGISNPEAHSDRIIQNNNHSNPNGNLAENYLLIEQKI
GN104ID162_000841	000000F	4050757	4051705	+	hypothetical protein			IPR005574;IPR010997	GO:0003899;GO:0003824;GO:0000166;GO:0006351;GO:0044237				MEILNPNLLPLSAFETLELAREIKVKQELAEQELEEQRAQESNSNVQQQQLPPQPNNNLDQLVKNILTHFEHPNLHLPQAKQSTQSILSLCESLRNRFGQVSGRTNGLTKAERLQICDLAPTELVEIYLIIEECDSRFTEEEIQEIIDLVKENYQPIDERPRQSRSQLQSGDIDDDDALVAEAREGGPPADQELDEVPD
GN104ID162_000842	000000F	4052102	4057042	-	hypothetical protein			IPR001357;IPR022047;IPR036420					MSRLTRTRSTFLVSQQGEQADAQQQPSQATEPGGSGSSSSIPSRPIRMIKTRSMSSAASSSKPPTIAFGGHVPPKQPAKPKPRANRHTKPARVTRPANEQTQTNQKQQLTASDRRPATRQKTSHKPKPETQSSSNPSAAPIESTPESDRANKTANQPLENQPNPDLPPQTTSATLQASPKPTVVIPRLSPLSASTSSQTAPTPAVTIPSPPSQATLNTSQAAPEPIVIIPTHPGISSSKANTKLPVSATEPLSCDPPKASCSSTSTLPPTNPPSHSHLPRRIPPPKVNNTDRPRKRLFEDVDNSSNDIFSFLDHNPRSKKLIKPATRPVFKPSQPSFLKSTRITSESEVAKNKHRALASNKLLAGAQPQAKKLKKAHPGSSLTTRESQLPGTSAHIGKP…
GN104ID162_000843	000000F	4063654	4064532	-	hypothetical protein								MAPHVSISTSTSSPKKPNRKQKRRKARSSSIFTAASSESSRADDELATAKAAAIKLLDHSSEPALLLDIPLSTPKAKRIRFEEFPTILEEQIKLPSQVEDTFHVSREEIFAESALVDAFQAAMNEFKFHFFDDKSQSSGPIRLPQSQSEQRRIAALYYGKPPPRTTTRSKKPPLHTIFLPRLIVAPSEPLTSEENATQTMTLSTGQTSPVVSDLDMDEYWDMVDE
GN104ID162_000844	000000F	4064588	4068421	+	hypothetical protein								MAGYPNIHGTRDSNRKGKRTLAHRIRDKAQELLLARITDSTNQDYNSLVSRKGSFPAAPAGRCRVRVRVPVFQAPAPVPGTCRWVPRVYRRVPPERIPSGRQGCCSLVVRKGSADDEATTALSLASDPLRTTRLYLVVRKGSLADNKAPPRPQGIPSGRRGCCSLLLREGSGRRGYNSLVSLKGSLPDDDATTASSPGRDSAQTTRLQQPPLPEGIPPGRRLQQPCLPERIPPGQRGYNSLVPRKGFLPDDEAML
GN104ID162_000845	000000F	4069968	4071778	+	hypothetical protein	EOG09262914		IPR002474;IPR006274;IPR017926;IPR029062;IPR035686;IPR036480	GO:0004088;GO:0006541;GO:0006207	C26			MRSHLLPLRSPLKLASLRPACRSFATAKPNIPLKPCVDSDNCAFQEPSTDGRPASLHFKSGHVFTGRSFGAPVSTFGEAVFTTSTTSYPESMTDPSYRSQILVFTTPMIGNYGIPPNVLATSPTPVPSSPDLFLESDRVQCSGVVVAELADRFSHYQAMESISNWCHRFGVPGITGVDTRAITSLLRQQGSTLAKIAVGDGHQTPVTPDQYWDPSGINLVAEASTKTPYTLNPTSPISIAMLDFGAKANIARSLVKHGAAVTVLPWDTPASSIIGKYHGLFLSNGPGDPKHAVAAVETVRTVMNDAPNMPVFGICMGHQIIGLAAGLQTYRMRFGNRGHNQPVLALANSGSIQAGRVFITSQNHQYAIELKDPFPEGWEPFFINCNDSSVEGIKSTEGS…
GN104ID162_000846	000000F	4077133	4078986	-	hypothetical protein								MKMALVIRTREAQGFVDESTSSPPSSIPSPLLGPPSPSREEVMSAYYPLPAHESQLPLVSPSSTQHQHPAKFDSHPSRSRLKFFLLRVVLPLLSLVLLLTLVIIPATLSNQFSLRQCRDGSCLKWDKVHDLAQNWGLAFKLSPAAGSSRSKLKILHLVDKDTAEVLMDRWLLHSHDAFVARPDLISSAILWGPDFEGWRKSLSLTQNIAQKFGSADYFDAALVYFNNDQVKFLHIDSKPWFAQVKELSQQGKGVVIIDRPHEMRDQRKAEFYNLANVTLVLAPYAYELFEYRAQFATQALLVHQPHFIDKKIFYHPVGNTRPEEIIIAGDLGAFYPFRARLADMIRKKTLPGWIRGHPGYEDIKSADQRNKKLTAVIQEQQLVDFGNDFGQAKICLVTD…
GN104ID162_000847	000000F	4079613	4081413	-	hypothetical protein	EOG09263WLB	PF03152	IPR004854	GO:0006511				MDYYDDEDPMFEAEDVVDPPAQPTNRNNNGRRMGDGFGGILNSFNGIERGFGMHTDWPHVGNQMMGYGGHPTMRPPARAFSKTYKAYSTAILEIKQGRGERTGGRSNVMHGGKIIMPQDALVQLTEMDMESPFMFEIRNSSPAKKDLFTHCGVLEFIADPGTVHLPQWMMTRLELNEGDSIKLTGARLPKGKFAKVQAQSTLFLELGDHKAVLETALRNFSCLTKGDIIEIYHNMMTFEILIMELKPDDTPGVSIFETDLEVDFAAPLGYVEPTPVPRAPPATMASKMNIDTSGTESVDARGSAAGGAHAAGGPATWEAFKGGGRTMGGKIVKGKGVQKKKIEQVDSSSKIFRTDVQRIVTADTQIGDRQVPARLDLPFGTLFFGFSAKPFEPAKADGE…
GN104ID162_000848	000000F	4091394	4093009	-	hypothetical protein		PF04144	IPR007273	GO:0016021;GO:0015031				MAGHHENPFQDPVAEHHGLDGNPFEDPSVQGALGSHAAYQESTGYDLDSGHDSAHHPTPGTSTTVVSGRSDDTAARLAEIKRKEAELEQRERNLGSREEHVKNYGKNNWPPFYPLFYHDINEEIPMEKRADVTTIFRGWLFLVIVLGWNMITSIFLLTSGASNGGADLGSGIFYFPVITILSFLLWYRPVYNAYAKEHSIFYLLYFVFGGFHVAFCFYMLIGIPGTGSAGLINTIAAFGRGSIFTGVFGVIATGGWAILALGNAWMWKAVWKHWHDKGHTFDQAKSEFATTGLKAYFGSGKRV
GN104ID162_000849	000000F	4093753	4097507	+	hypothetical protein								MVQAARQLSTSEPEPAQGVNDPDVSSKQAGLPRHSETLFGESESDLAFHNRATKKGKMAKKAKKPNKVRKAKKPKKNMKQKSSSHITKPITPITHKPVQLIQLLVNKTITPVLPVEPITPAKLTLSKPDKPLKPLELIKLAIKPSAPALKAPIAPIPVKPIPPTAPTPIKPVLLARPLTRVKPIEALPNKPLTPVKLTKPVSLKPTVPASKMLIAPTTTKPPSPISALPAQIPTKPPPTIPPMAAQVLTKPFPAILPNPVPIFTKLPAPRITSQPAKTPAKLLMEIFPVPLQPKTPISVTAKPVVHVPINAVNVMLRKPLGQTSIKFSSPAPQPPPFKPAAVMPFKHLLQAPTRTTSLLSPPLLVPAQTITHPTLVQTPIKPYSSIPQPAPVAAPPLHI…
GN104ID162_000850	000000F	4098033	4099184	-	hypothetical protein								MKSLGLATTCNQLRVCLNSSTSVKLATPFGFLRSRHQSSAPQHNQQTVPHVTPNQLLPINASGKKFKDLAQDLNQRSLSLVELEAIQLPSSYHDQKTHENDKSKVISSGTGGSDTIPRRKRRTDFEPDPQFKFERKRGKKHIMLQLKQAKLNGGSTQSTKIELVDHLDLSIRWNGRLNKLLFSLPLPPSEKLQSNPSPSLSSNDDSIDHQKTSTTPQDQKSEINEFIKLCLGPLVWSNPKVDISLVYHQDQSKPTITFWMAEETADGSSENQKVKKVEIEGYSRSKILKLVLNQENRN
GN104ID162_000851	000000F	4099370	4100481	+	hypothetical protein								MYIVETLGPLGIREFVRSTLRLTKAHSLSKRSKRTCKAFVFTPSLSDPSGPGRLVTKLEKISSRIGMGFGMTRSSHGRSFGTVLPAILSHLEKTRRPISFSTGVTVTLHPLHPPSLSIRGRRIIILGDTCDPSAMATLIEHDPEVWSMKLQAPLCPWLMSKSKKETRLILNHLGGKFPAPQAALYPSKAFPPFVSSSSQPEDQNTAKRFHAEVWKKIKEIDHPRGAKLVGCTRCLALSRSTTIHSLTQSNQPDITQNINHQKHKEEFDDLLVSVAYDLLQINFRRSDH
GN104ID162_000852	000000F	4103919	4104927	+	hypothetical protein								MSPLFPSFPPRTLPFPPDPPRLTLSALVLQLRLLFRSRSLATASTPVPPTGGTRFGYCGSPADAPLLPVHVCSPATVQPCLFRSDLESVIRNPQFVHSVIMSPECTLPEPLCAFPPALSPSGHSTTLAYINHHNVHSALTRIFCQLRCMSLPTVVLLSPELPCLCLASNVGIPHAASVPATPTDVARFGCHGFPRSQPILASPRWPAHPLRCASPRQPCGIRIPQPPQTRAANLGPQPGFTTTLGLPPQPEVLPGLWDFNPETVAFDFTPYD
GN104ID162_000853	000000F	4114160	4115299	+	hypothetical protein	EOG09264G4X		IPR001353;IPR016050;IPR023333;IPR029055;IPR033811	GO:0005839;GO:0019774;GO:0004298;GO:0004175;GO:0051603;GO:0043161	T01A		Proteasome subunit beta type-3	MSIMELNGGSVVAMVGKGCVAIACDLRLGNQALTVACNFEKVFQVTDKMFVGLPGLASDTFTLKNVFRHRVNMYKMKEERVIEPQTMAHLISSTLYQKRFGPYFVEPVVAGLDSKNEPFIAATDLIGCINFAKDFVVSGTASSKLFGMAEALWEPDLAPEDLFETISQTLLNAVDRDAYSGWGAVVWIIEADQVTKRVLKSRMD
GN104ID162_000854	000000F	4115852	4117863	+	hypothetical protein			IPR007259	GO:0000922;GO:0005815;GO:0043015;GO:0007020;GO:0000226				MEIPELRAFDHELLLSTPLSQLRQEDYHLGTHPPTKQNPQTAPAPAGGDIVWRDLYEDNTQPTEPRQNIFSWDSFDRPICSQLSLNYQTPYPVEESIPVWEAILPASQLNLSSPIDRTTFVTHFFRRSIGFKTPARSTRNELQPRPESNLYPRVCGQTDSATRSLYDLSESAYTNLCSIESFINHTHHPYHPHQSLGSGLAVLVDWIRAEIMDCFEHESALDSGLLTASLMIEPLFELLEALATLIQSCQEGTKKSSQEDAVYRHLDIHIRQRSSSLIQAVFSWLLDRVCAALLLSWQTWLGVDLGGRRSIWPDEKDQLYQSLWSQYGIQPDPRLSVDPHLDLAGDYLDQTEARTPSSYCFRPDRVPSFIPISLAESIFKAGVSLRILRRSNPFHPICL…
GN104ID162_000855	000000F	4117903	4119130	+	hypothetical protein			IPR007259	GO:0000922;GO:0005815;GO:0043015;GO:0000226;GO:0007020				MFCHDVMFNQRLTNALFSSSPGEDSSQRTGRHTVGVSGRLLRRGTWPPGGFDLSFALRTVILDSVAPDQRPAGYRASSAWATLEDRLSFAIRPGIEDSAAGERGYRANTIDGFGFLMIDFKPPEALRSVLGADVLEQYRVINTYLMKLLRLQAMMKANWTLLRPRRQYGLPGAGRKRGPSRREDYIDAVDLLASHSQRLLDGLVSYAWEIAIGSTWAGFIGQIERVKEAIEGHERWTISEEKEGRSSGVREPPGTQTIESVEQLNRLHRLTLTEMMNRLLLRSKQESYLSLLSRSIFDTIIQLSIHLDEHYSMVCSAPEDEIAEGQMESLIEAVQRIKTHQFGGTQKLLRSLDQLHRRSVDLCLHSQTSASGNEAGGGRKIGFLIQLILRLDFNAFFFD…
GN104ID162_000856	000000F	4119237	4119530	-	hypothetical protein								MPAFLRIPQTNSHRHTQEDSPIYSGNVYMLHQGRLPTWSVQAAAATLVDQVPLALVERSAPKQQYRAE
GN104ID162_000857	000000F	4119640	4122332	+	hypothetical protein		PF03561	IPR005164;IPR007247;IPR008979;IPR011051;IPR015908;IPR024060	GO:0004037;GO:0050385;GO:0004848;GO:0000256				MMSPSIQPIPPAEFEQHFGSLIELSSEALGSSIVAVSNQWFAPAESLLKQHPPLDLRGQFGPNGALYDGWESRRHNPDHDWVIIELGVPSGTIVGFDIDTTHFSGNEAPACSVYGLDRLSPAPDSPDDAQWCELLPVVPLGPSARHLFKIPETGKGYRYLKLTIIPDGGVARFKAYGNPIPVFPEGRFDLASVLLGARVVFTSDQHYGVGSNLILPGRGPKSMDGGWETKRSRKPGHSDFVIIKLADTGCLDYAEIDTNYFIGNFPQMVDLHATVSDQIVPDPNSKWTEILCKSKLGAHQQQYFELSNPQASFTHVRMTIYPDGGVKRIRLFGRRTATLKEGSITEPFVPIADGVLMPASVPMKKAAEMVRRVPILPLTRAAFEPYGAVIEAHLDGRAS…
GN104ID162_000858	000000F	4122432	4122726	+	hypothetical protein								MYQTTYIDTGELTSKRRASRCLGRRLLDALLRIGGRLRAARSAPAKSRLPLQTPFLRHQPLPHRTPGTPNLLHVALHELSARTRLSSRLSDRLCPMS
GN104ID162_000859	000000F	4126720	4129466	-	hypothetical protein								MGTRGVATKGRTRVSYFTLHNPQLRVQLSPSSELRPLFRMSLSQTPLISNTRPPTVLCLAPTSQSLTTASTPVPPALADAPLLPVHVCSPPQSSPVFSAPIQIPDPKSAICNPCIPVHV
GN104ID162_000860	000000F	4129800	4132160	+	hypothetical protein			IPR011989;IPR013922;IPR036915	GO:0019901;GO:0000079				MDPPPPMNKIAEFAAQMICYLWFAEPRRTTTPITQAQLVPNPEFVVFIHNLLSTTQVSHSVVLLALFYIHRLKALNPIKPNAKSEYRIGVVSLMLANKMLDDHTYTAKTWSEVSRLPLSSLNDGEIEFLRGLHFELHVNIRDFSAWFKLLHGMVHLKDRHTAIALAAGPRTRWFKKMRVASAEGLSVLESLLSPIRNSTLMIVEAEKEQRTTPAARIQTHQQQQQQQLIKQQQQLIKQPQQLPRQQQQQQQQQQQQQQQQLPRQQQQQQQQQQQQQQQQQQQQQQQQLPRQQQQQQQQQQQQQQQQQQQQHQQQQQQQQQQHQQQQQQQHQHRQRQQQQQQPSHPYNLRRSARGLVVSSTHTTPIQQFPRWDGSPASVSSAYSAIVPSNALSMTPQQQI…
GN104ID162_000861	000000F	4134513	4135046	-	hypothetical protein								MVPRNQAKIETQVLVINRPFPIRGCPNDADHILLCGWPKKEPDQIKADMMIWVTKAPLIPKHAPWRQCNLVKLDNGIPTASYCCPDNAPYKRPENVVSFMLHWEPSSNPISQRNASDSE
GN104ID162_000862	000000F	4140245	4141004	-	hypothetical protein								MEIQVRAQELKTEYFIILICLNSSLTVTICWNTGPGLDPEQPARKLARLDRKTDPAGNKVPAKATTAPAQPKPKDQTNRATTLTLAERLGKKTRDKLLSRITEDPDRHRNTAETFRQDKTRLLQ
GN104ID162_000863	000000F	4142047	4144356	+	hypothetical protein								MDHGHTRLFVMAVLKHGLGRSHSHKNMGKSHVYAGLKSVGRKAPSPKAQGGPTNIPRQTVQMQQQTGAFHPAKLDATQRPRHNRNPSCHTVPNTMPEATPTDATSQTFNRAMTTGQVGRQIGGNRGAPLTPHGKLHPIERGWGATNFEKTATPNRRPL
GN104ID162_000864	000000F	4153129	4154551	+	hypothetical protein			IPR032675					MDIQKRNRPIVGQAPKPMPVLPHEIMDMIFQSLEISVSFEESIDTARPEWHISGRVQTSFQVNKARLLEILHRHWALISLVSQFWHKAVIDRRSKFPTTIKSSSASTQSTPILARHKRKKIANISAQIDGDHVFSNICTLNACHPLESITLYQVGQGLQPFDQSWDSLSQVKHLRELRIYQPLSMPLSSVFKLLYSCLNLQVLKLYSFEDAPSPQPPNRPIGNFPGVDEEKMPSTLKQLTCHFPLPWHPSQSCHSLASLLSRGISSLKVLTLVFENIYSDSDQELNDIENEEDQLGNQDSRAEGLREAFRNCRNLQTLRLAAPAEMFSLPFVDPIINNLQALEHLHLKGNLFSPLLFTTNMLPKTLKTIDCQAYSSPILPLLRAVRNSLSYLTNLQSLT…
GN104ID162_000865	000000F	4156238	4156496	+	hypothetical protein								MHKSLPAGGAASPPATALPPGGTCVKLEAQEPPFFPGRGAPGLARSELAVGTHDTTPYNPFDPSPLIYPSSSARPRTYFVALYSA
GN104ID162_000866	000000F	4156532	4157940	+	hypothetical protein		PF00735	IPR016491;IPR027417;IPR030379	GO:0005525			Septin spn2	MADEAITRLNSYVGFDSITRQIEHKLLKRGFQFNAMVVGQTGLGKSSLINTIFASHLIDSKGRLEADEPIRQTTEIQAVSHVVVENNVKLRLNIVDTPGYGDLVNNDGCWEPIIKYIKDQHSAYLRKELTAQRDKHIQDTRIHCCIYFIAPTGHGLRPIDIIVMKKLSEVVNIVPVIAKSDSLTLEEREAFKVRIRDELHYHNIRLYPFDSEDQDAEELQLNEAIRNMIPFAVVGSERNVIVDGKPVRGRKNRWGVINVENEQHCEFNYLRNFLTRTHLQDLVETTAQIHYEAFRSKQLLALKESSANKAHQPQSNGA
GN104ID162_000867	000000F	4173908	4177044	+	hypothetical protein			IPR013745					MLYVASLLADVLLSVYVCPGVELPGRCTSKIQPPVPGTVQPRTTSTMAAAREPSQAQAPADTQSRSTATTRKHRTADSTHYIPHSAAAKRSQQQQHNRTTAATATAATATATTTTTTTATTTTAATPTTTTTTNLFTFSRPDFLKRITTTNTAGTPSHSPTATAPSQTTDHEPSSPPPEPRQHKKDSSISSLTGIGLSSIGFLVNSAASLAHPNPTSSSHPAMNFSATNKPVIRHITSSSTLASISNNQSLLSLPKPDPNATPAETTGHNLSGLILKPGDVWSQVILRVIPLFNGEGHKGFIEDLNDFVSQHIHKTIADSPSKSIIKLHADITQLLANGVMILNNKLQPDQLSDERLLVRVFEVWHFFFTGVLPYLEAIFLPLMSDENLLNMIESKNNK…
GN104ID162_000868	000000F	4179343	4181512	-	hypothetical protein								MQPPIPFGYQYIGLFLIVCLFRGSYPAESIGAHNGKSSRQIGINAALEARASELGSFLTQEEGQQLKKYIGSVNQFGKQDGIFPATIKGQKSSMEEDFFSIRKSLSSIRDEYNEDKKYILDNKKYIFKTNQNIKKKDLLESIDQLDSLHMIILDEIKAMQNNPKIGDSAEPKFDILNFEPEVIQENSTTKIFSNLSNSCILGVGKHSSEGQKFSLVQILHDIGLLKIGDKNDPAELRHPWSKIALRIQNNIFQTVEYMYNQKMKTREAFEQFYQRKDTMEIVALSMVKNFDFEFILNGDWQTRFPCNKSVLGSWKSSPYRVFLGVLDGKDQRYFRYLCLKKFLHLKSFSQDCPTKVIFKDDMLFEVLEESEMINSMSIDELNENRDKVDKYFQIKAEVH…
GN104ID162_000869	000000F	4184328	4185023	+	hypothetical protein								MLLPTLFIPLPTPTVSLQTPTVSLPTPTISAELAPIQSIVTPASSAAAAGLQCQHFPPPQPSPFQRNFKPNNRPTVLVLVTPHKPALPTIPPNGSAPTSAIALLIPTLTRAITSSKMAWLQPNTHNFRTQTQPIRIPAHIVNIDAPFLQPFQQHQESHHHSGGGPPGLAAATAAIP
GN104ID162_000870	000000F	4187457	4187800	+	hypothetical protein								MLARHHLRLPSRIAGKRAHGLTACRSLAQNHRPASGKNHPRQAEEAPRSVIARRIPPAQTLRLPARNDSWTMASRSRVPTQEEAADNS
GN104ID162_000871	000000F	4196124	4198810	+	hypothetical protein			IPR001650;IPR011545;IPR014001;IPR027417	GO:0005524;GO:0003676				MSTGDSDTSSVFSEESVQEDDEADPWPVPAKKSLTLPKSITKLKSKELYSLIQTRARERYGDEAKEIQIRAVMDLVKRKNSFVLAGTGFGKTRIAEMYWDLFPKGQNATVLCLNPLDSLGDNQVAEKANAKKPITAVNLTKMNLTPEIAKKIIKGHFAFVYLSPEVLLNSEIFHDVFFNEKFRNRLVSTVVDEAHMVYMWGLVASGKAKKIISHLRHQDRAIFRPSYGKLGPKLVLTNGAPILLLSATCRPVAMTGILKSLKLTRENILISRAELTRPEIRIIRIPMQSPLKSCNNLIHLYGPKEQIPNEKVVPGLLYSTTRALTMQALKVINIARGTPGGENNPNSSFARRYHSCTGDLTKVDVIDDFASDKVAVISCTMALGLGQNWKRVRMVAHMG…
GN104ID162_000872	000000F	4199182	4203298	-	hypothetical protein								MDDNPAQPKVPPHLRLEHQKILHIWAVMTSLNLNPKKFLEAFLTNNYTEAKLILASDGLTRHDAHEGITWFPASSVEPSFFSQESRKVRDEHLMTKGMPFLYELIKSKLVKETPADQNPAPLDDNDKDVHSLVDFEENDELRNHKGTRVERRAHSIALAACSMVGFGSNRRNNALQLANSVTLVACGVSERVNNYLHWIGLLSSRKTAQKALESLGQHSKKKILKKIKSAITLRPLLCIDNIDFKQSVHTKSIDKTSRAFHGTWGYLHSISPEFLAKFDPADFSLESYTEAIKASAERAVPPSTFVSSNEQSRHFRDVVKSQIATVLFGYIAKIEDLKSISQTPPPIDPIEPHIPDITMLKMMIASDNSAEGMGEVFQGIINQTDESAIEFSKRLQVME…
GN104ID162_000873	000000F	4205907	4208538	+	hypothetical protein			IPR000743;IPR011050;IPR012334	GO:0004650;GO:0005975		GH28		MQLATAYQHPMVLILCVWICFVSVTCAKKTCNVLDYGAKADKQTDIGPPLLKAYADCLKATTGRPEDTIVLIPQGDFSLKSNVLFAKGKGLTFTFNGQIHLAYNSRYTGNMIAFTRCQNLVVNGVGAFHGYGDLYRPGGNLNHLPQRPRLVRFENCQDVDYSGFNLFDAPLYHLVVALGTNFRIHNFRISSTNIGATDGIDVSGTNIHVHDVDIKTGDECVTAKSPMKGLLVERVSCINTDGCSIGSFGASGKGYIVEDVLYRHVNLTNASNGVVVKTYSSSQGTIRNITFTDFILDNVAYPIKFDYTWGETLHKTKRNIGSSYGSQKWTDAKFINFRGTGSKYRPLVTLHCSPRSPCTHFKFQNIQLQGSVEEPSISSACGTVDNLSRKVLKNSLPGC
GN104ID162_000874	000000F	4209539	4214242	-	hypothetical protein	EOG09260P2K		IPR000719;IPR008271;IPR010513;IPR011009;IPR011047;IPR018391;IPR018997	GO:0004672;GO:0005524;GO:0004540;GO:0006468;GO:0006397				MSLNMFARQPPPTTSHISATRLVLKLSIKMDSHASTSTSTVSSLSSASSSASASSKSLHHLKHSSSSANPDSTPNTQTFQLSPILLVSTLDGQLHALDRQTGIWNWTLNDPNHTSNGLLDRCGLVDSPCLSSDHSDQDHELYAIEPQNDGDLYVFVKSSSQPSRLEKLPLSVSQLVNLSPFTFPGDSSKMFIGKKESHLIAIDLKTGSVVNSLNSKPKTGSLKGKEKSSRHHQCHSRRPFDSSTSQTDFDSDGTCSVKPGTSNSSSDPDANHEPIDQRPRDLLYIGRTDYQVSIYSKPNTLIQSLRYSTYTPSNLPHSLHTIWTRTPDELYLEPTHDGNLVCFQAASPAANTPLSRSEHTTIKWQNSFDHPVTSIFDVVFPSAHDEPATSTDPTSRDPG…
GN104ID162_000875	000000F	4221265	4222711	+	hypothetical protein								MDPHAQGAYNRIQLFLADLNFVLGSAACMNPYGPNPGLQPDFSQFALFPQFGRSSFPRSIPLNRPTKRSHAWKKNYKQRPPRDFLSARCPPHANSTTHKTSNTARLSCSMPPNPTWSSNHMLPNDGPPNNPQHTGELNQDSSENFLDRRRSASADLSDNAVAKQFSSGDVNDANQGSVNAGDDQSGVALNISKNQSDLVIDLGLDSGEPTNFESDATGDLSGGNVTKINNNNVDRNDDQSALVNDVETNAEEPVHHQPSLSPAASMRVESPSASSDRNQHENELPDRSHLADNTVVNATTNAGTMLKSDPLLYQPTQMISPPVPIPFHPMLIPYHHAPVPHLHHQGIYQLTEMAHQHVSDSRPIFPPTSSSPIPIYHLPPVPFPYHHPPTTLPQPTNFD…
GN104ID162_000876	000000F	4223887	4225264	-	hypothetical protein			IPR003593;IPR003959;IPR027417	GO:0005524				MIIDLTDSPSKEDLPAVEMDAQNQEHEAPTADIFENLPNHLLSLPIINFLRSNPRKLSSEQLDRIRINQLDFERALNELQPSCKREGFSTIPDTTWSQIGAMNSVRDELNISIIQPIRYPEMFEKIGISSSFGVLLWGPPGCGKTLVAKAVANESQANFISVKGPELLNKYVGESEKAVRQVFIRARASAPCIIFFDELDALVPRRDDSLSESSSRVVNTLLTELDGLEPRKQIYVIGATNRPDVMDPAMVRPGRLDKMIFIDLPDRQDRWEIFKTLSSKLKFDDHASKSIQKLIQDDPRCAGYSGADIGGLIREAALIQVRKQIRNRVRLDPPIDQPDQLETQTQEERLGITDFEEALAKVRPSVSSSQHKRYRALHSKFNGVSAGTLKVQDQDDDPS…
GN104ID162_000877	000000F	4225301	4226066	-	hypothetical protein			IPR003959;IPR003960;IPR027417	GO:0005524			Uncharacterized AAA domain-containing protein C16E9.10c	MSGESEKAIRDIFEQATKQAPCLLFIDEIDAITPKRETAQREMERRIVAQLLTCLDDLSLEKTDGKPVIVIGATNRPDSLDPALRRGGRFDHEILMGVPDEAAREQILRVLCSKLKLVDSFDYKQLARSTPGYVGADLTALTASAGVYRHQADF
GN104ID162_000878	000000F	4226098	4226680	-	hypothetical protein								MNSPISTGNLLNRQIMGAYRKHHISLNSPLPNTETIPSTTTATPTTPATISLTNELPTSQDKPIDQSNNLEQPSTSLSTSKRKLNITRENPNHSVNSPTTIKRSKSTFPNPKQNATTSSSLIKDTTPSVTLSDLGGIDGTVERLLELIGLPILHPEIFEFTGLNRSEDSYYVAPLVVGRRCWRMRSPISWASD
GN104ID162_000879	000000F	4239176	4240359	+	hypothetical protein			IPR012337;IPR036397	GO:0003676				MNEDITTTDYSEHSGVDDPISPSSTSGPILLSDDQKRAIVASLLSKGLKGPDILSILKEEYGCSILPRTFTRLRQKWGLRLCDLPPAERSPDLLPPIRASIISSHKNGLTVLEMRSQLRSELGLVVCPRTVERYLRRLKLKQRQNDLADGKITREQVVELIKHARDALLANTAGYRRMRQILVTNYGLHIPRQLVYDILKEVDPEGIKMRLKKTCKRRVFRSTGPNHIWAADGHDKLKPYGITVYGFIDAWSRKILGIFVHVTNNDPRHVGAYFLHLVRSLGGIPEKVTVDKGTETGNMGDLLIQLSHEFIEGITIEQAQKRIHYTKSVHNQKIESLWSRMMAEHNRPIIDFILTKMETGGYDDSDPLQK
GN104ID162_000880	000000F	4243415	4245870	+	hypothetical protein								MEGSEGKHLLDALALARRLVTHRISAPGTCRNRLDTLALVRRLAIQPLNTPVICSQGINGVPWVHMMRLDTLTLARQRVTRMISAPRSFRNLLDTLALVHRLTIQPFNTPVICSQGVNGVPWVHMMRLDTLTLARQRVTRMISAPRSFRNLLDTLALVRRLAIQPFNTPVICSQGVNGVPWVHMMRLDTLTLARRCVTRMISAPRTFRNLLDTLALVRRLAIQPFNTPVICSQGVNGVPWVHVMRLDTLTLARRRVTHMISAPRSFRNLLDTLALVRRLAIQPFNTPVICTQGVDGVPRVHLINLINTLDDKSTRYCRSCSPTGDIIPNHTKLTQRQKQNNKILPRIRNPYFTMMVDPPIKVLQLNNNPLKPFLIHSSKYTSKRLIVTNNNGSKTLFLI…
GN104ID162_000881	000000F	4248476	4250008	-	hypothetical protein			IPR004166;IPR011009	GO:0004674;GO:0005524;GO:0006468				MQSAPSQTAPSSRPVPSSSLRTIQPSHIRTAGPSHLPISRRISSTQLQDTGTHIFYKGLAKEARAAKKREASVPKSRRSSSSTTDAKQTVEKRFVKAGVTLYVNDKLQKNTGIVPQVLEVDTKKPDFYEDLCHQLWTLFSDEIMKKAKIDYPPNPEQYTSLGTVDSKIENHNTLLELARSGKTIKSKAVINLFYEHPIETYPETNLSTQAARTTRKRKSEADQPKARKSATWALGGTIATKPIRGSTSLDDEVEALCHPVSKSITMKPNGWITARRLHLFNFDESPPPGSSHQPFKISKYIRAVTFPFDIQVDKSKNMGQGSSRQSLLAHVRSFENEREVINKWVAKFQYLDSQPNLYNHATDAITYRGFGLILAEFKDLINKQLEGQLWLKGSQIELV…
GN104ID162_000882	000000F	4250668	4251121	+	hypothetical protein								MRSILRGLPTNPDARVPSARQSDQRLDDRDPDDLATSKNACRSPPKKMTPRRSLPAQPAPHDRLRRAFCRSPRRPGRTPTRQPPKTTPWAPPGDVTIAPLNRALLALGWWRRHWMSPWRCNQDATAGHPQGARPDALGGACRPCGAAGTP
GN104ID162_000883	000000F	4257981	4258784	-	hypothetical protein								MRRWSQKHNLCKPLVDERFAEHLATEASHHSPPSQKAPYPLQPRTPLCQTPPSPIPCRQRHISIDDSPPRSLAPNQNHPSDPPKHAPNTTPAAKRSSTPTNSLEGTKFNNCDSAPQEATQPPATPLCQKSVVAKRIKELHQHIEFLLTCSNLPPPDRGCYFNGILRSDQVFRMRAINFLPIQPLDPADSAPQDHSRRGNSVQ
GN104ID162_000884	000000F	4259618	4259704	+	tRNA-Thr
GN104ID162_000885	000000F	4271208	4272019	-	hypothetical protein								MEADLNRMSRCQNSPTTEETAKRCRRGDTSSEALQRKPQGFTALKLRRCNLHQFSSLVSSDKTSLQPPRGRQQATRPTGCSERSRAKDDDHVEASSLATRITSPALANRISLNNIKYASTNLPTNKGLLRLNKSEKPFSSANKISHTQSCCILGPISLNLAHLIKSPIS
GN104ID162_000886	000000F	4272078	4272552	+	hypothetical protein								MFHPGYRSLFQTPSGSFFPIPDCFRVQISSRLLFRTVQLSTMEGRFSLAIANNVATAKTHGTANGLVDKHVFLCIAHAAQAEPIANKLSPSPPQCAAADHKYPLECLSSPAPLHGRSLLCGWCAEVDPCAPKKFEGASGLLMFVCSMYKCNPHDFYS
GN104ID162_000887	000000F	4273036	4274027	+	hypothetical protein								MPKTSLAVPRTWGIGNWGSLGRGPIINSKNFGEIMGSTTRRKLNRFNLSNGLESLRLAYKGKPIHHFFLAQDLHLQTVPASKYRSIQPILLAPFCLLGICFRTLNPPTKSDSVCTKDATICESSTNSTSQARKLVKPRKARSTKMVLSLLSVEVLLVFRNTSCSHRQMHREIKTRTHIQIDRKESSSICL
GN104ID162_000888	000000F	4275163	4278496	+	hypothetical protein	EOG09260QNB		IPR004000;IPR027664					MLDSITSKCLTRVDPQTPIVPIIDPSRPRTQVYKVPDRPAVPAPPYLSPEEYESDYCTPSVPIVIDNGSCSIRAGYGTMSSPYIDTDSVVSRYRDRKTNRTIMLAGTCSYVDANSRSNARPLHEEGVVCNYDSMENMLDYIFLKLGVNADTVQHPILMSEALCNPVYTRGLMSELLFETYQTPSVCYGVDSLFSYHETHHDLPQDQQTSLVISSSHSSTTIIPIVSGVPHIAQSRRLNWGGLQESEFLLRLMQVKYSTFPSRMTPFQAFDLVQDHCIFSADAFQEDIRKFNNPDFLAEANRVIQFPFSTTEVNEKTEAELTLQAERKRQSGLRLQQQTSRIRMEKLLQKEADLEAFQLIQSWKTKECKAKYLERLSLEGFETEEELEALVKKTQLQLKK…
GN104ID162_000889	000000F	4279008	4279319	-	hypothetical protein								MYSDPTPLFFAPPRALPRILSCSNYYCCHLSPHDDRYPHESRMEHMLLWSLSICVLGLHAHRSSSRLCVPYRLLCPSSQPSVRGRHGAALVK
GN104ID162_000890	000000F	4279788	4281560	-	hypothetical protein			IPR000719;IPR008271;IPR011009;IPR017441	GO:0005524;GO:0004672;GO:0006468				MAPRSPQRRHLPFLSAQPASTRPQPTAHSAHSSPGSATPDPKTKTQQQESVPVDDEEKPSDYDRGGYHPVQIGERFHNNRYLVVRKLGWGHFSTVWLAHDHQLDRHVALKVVKSAKHYTETAEDEIKLLERVYSANPTHPGYGHVVALLDHFSHNGPNGTHVCMVFEVLGENLLGLIKRYEYRGIPEPIVREVGRQILLGLDYLHRECAIIHTDLKPENVLVCIDDVERLIRSELLLTHPAPAPEDALIGLPSCQGRSTHLTPRQPAVPTSPTTTITGSQPLPSPRGSSSALDKLALQISKISSSFSSTSTSTSTSTSTTSSSSTSPASLLDAFPPPPHQADYGSITVKIADLGNASWVTNHFTDDIQTRQYRSPEAIIGAPWGRRVDIWSAGCMLFEL…
GN104ID162_000891	000000F	4281861	4282985	-	hypothetical protein	EOG09263RVR	PF00303	IPR000398;IPR020940;IPR023451;IPR036926	GO:0004799;GO:0006231				MATQDEQAKPHEEHQYLDLIRHVIQHGQHRPDRTGTGTRSCFAPPQLRFSLADATLPLITTKKVHTKAIIHELLWFIRGATSTAELRAAGVRIWEPNGSRAYLDSVGLSQYAEGTLGPIYGFQWRHFGAAYQGPDHDYSGQGVDQLRKVIEAIVERPTDRRMILTAWNPAALHEMALPPCHMMCQFYVTLPDEAHPKPRLSAILYQRSADLGLGLPFNITSYALLVHMIAHVTQTEPFELVIQLGDAHVYANHIQPLSEVQLCRSPKAFPTVKLSAAVTDIDGFTFDDVQIVDYSPHPRIEMEMSV
GN104ID162_000892	000000F	4283175	4284276	+	hypothetical protein								MSIVQSRRQPAAGLLRRDSSRPGSEIATARCSCGTSYRLLPANLIASSPGGLGRLIQREPGSTALAAAHPTLIPVSDRPFDWFFGILLCRAQPGYMNFMNHMCLARRNRVVTVPKLVSCPAPPHPLYPYIRRHPLISPSRPLLASAASPPLPRSAPNLLLHPSPTHPRTPPLSHPTRPYSLRMSSKLIDGTQLAKLRDQAGCVSEDC
GN104ID162_000893	000000F	4284360	4287870	+	hypothetical protein		PF01268;PF02882	IPR000559;IPR000672;IPR020628;IPR020630;IPR020631;IPR020867;IPR027417;IPR036291	GO:0004488;GO:0005524;GO:0004329;GO:0003824;GO:0055114			C-1-tetrahydrofolate synthase, cytoplasmic	MKRKAAEEAGIAFVHLILPESASEEELAREISRLNEDPSVHGLLVQLPLSASIGQEGERRLTEAVSPHKDVDGFHAYNIGLLSSRGSEPLFNPCTPAGVIRLIESTGFQLSGKQAVVLGRSDIVGTPVCSLLRRKDATVTQCHRYTQDLPSILKTADVVVSAIGKAEFVQGQWLKPGCIVIDVGTNFIPDPSKKSGQRLVGDVHFDSASQVASRITPVPGGVGPMTVAMLMENTLLSAIRHNEKAKQRSIKPLKLNRLDKVPSDIEVAMAHNPKNVATLASEIGVLDSELELYGKSKAKINLDILERLAHRKNGKYVVVAGITPTPLGEGKSTTAIGLVQALSAHLGKISFATVRQPSQGPTFGIKGGAAGGGYSQVIPMDEFNLHLTGDIHATTAANN…
GN104ID162_000894	000000F	4296196	4296895	-	hypothetical protein								MVNKKTRSTRPELRGPLPPPTRARGGKGAARPGQEDAGHHNRPQGPDARYPSCYPPAPSEIPPPSKDAPCPTEPNESAMEIDEIDELCPTSLAPIRTRPITPEIKTLSKEEQIELRAREQVSTWKQYLAIANDGATAGLRALLTTAQESQKALQKLMENHEIEALVKGWNPWEAKNFHFPAPPKKTVMKFKKIEGGKNRSSSSSSINFDDPAWWKRTTDLLQIAANLYKNID
GN104ID162_000895	000000F	4296915	4298467	-	hypothetical protein								MTCKARVKSRRTSVKGPWQPLYPSPKVPRPTAPSSATKLPQNAPTTPISALKLPSNHPALKITSSERLQLPNFTPEEPQVPLGSYTMNLQENAELIQYYLKLLRLRKEAELRDYQPTPWEQLTPEEQIILAAYHAHIREEEDLDTLLKIQRYRREAKAKKKAFYDAEYRAKMSASIAAETTVDNPTPAPTASTADKTPTGKLLTHLPTN
GN104ID162_000896	000000F	4302807	4303280	-	hypothetical protein								MFIARLLELDASLSIGGLTRPMAGAKSWHIDVCASDRSCRTSGVCTFDCNRSHPAKRLVLSSLCTAVARNKVFLGVLACGLSDCRQTDIRPDKPGLFCRQKWLTEQPPAHKGPAAASWKS
GN104ID162_000897	000000F	4303910	4304872	+	hypothetical protein								MSDPSPSNPCPVSSESALPSSPLVSSHSQLPNSLGNIPNQANSCHNDLDTQDWNSDRIRPSWILIGALFAIREFLLAMVLLGTIMRMKSRIRTNRPSLQSICPFPRSVPKTV
GN104ID162_000898	000000F	4308806	4309138	-	hypothetical protein								MNAGTDHNSSKIDKASKPCQLSLLEQILSTTSGKQPERRTQAASIASQIGNARDIFGSPDQL
GN104ID162_000899	000000F	4317481	4318086	+	hypothetical protein								MLSSSSPASTEPHLDQLGQSTKKQSPPEKKPDTFSRSLRALTFKPANRPPHLSLLDKVQLRGQHKESCENQLTTLLASDRHSITRLPPLAHHLPSTSHPPQPLKKHLR
GN104ID162_000900	000000F	4318409	4319191	+	hypothetical protein								MVQSLSRLGHRLDKPLALARPLNLQPSSSKLLNLSLSARFSSGYQASKSCPQPIRPNIWYGDNSSSSKCLSELWPAWLGVKDDGGESPLAIVVLPQEDHTGEAKSAANVLSAKLRDERGLDNVLLTTSWLGQAARYELRYFGMLRDMDEAARQADRQPLWYIVGDDDTIWTDERMLRRELSNYDPNQSWLLGSSSEGVSQNPTVW
GN104ID162_000901	000000F	4319257	4320083	+	hypothetical protein			IPR006740					MLTASSKPRDVLEAMRCIRCVQHRAAGHGKTKETVVTQLTSLHQLDLPGDGTGFFQSGFPFLSLHHLWHGWTDAFAREHQTSFDRSDNALNHLLLLQQAAQILGGDNFMRRAVYDDGRELVTLGYTVTRFDVPLRREDMRTIEKTWSATSDYPLRFPTRPRIIETDETGTGGKRTYYLAEIRTHDSTPHAFDFIHRDRWGEHAVITWMED
GN104ID162_000902	000000F	4321004	4322152	+	hypothetical protein								MPAITKLYRVPGSAVSLLGFSASGLASTAHLSHQPIHRTNTPAYLTNTSLTHSNPNSTTCTSIQYGLLSLPDHPPLCARRGIACGRSKRGEERRRRCQMAWRIRRDVQQFLLAGRDGTGHVWIPWINSLAWSMGGACFGGAVFPMNMALGMGGFFAKASEQEAAHSVSRRAIHLDADRLLRRASADSVTCTSSKGVSEIFSKSQCLKAAQTLREKSLHSASIGSCQLSLHNSKDKVVAKEIPDHILQKAVNSILSTCNEKNTHPKDAKTHHIDDTQVVMLLSRH
GN104ID162_000903	000000F	4323547	4324431	+	hypothetical protein								MVSLAYLITLLSVLVAASRAEEVSGAKSEDVDAKWLGGFGGMYSSFYSLGGMGLGMFGSPWINSLAWSMGGACFGGAVFPMNMALGMGGFFAKASEQEAAHSVSRRAIHLDADRLLRRASADSVTCTSSKGVSEIFSKSQCLKAAQTLREKSLHSASIGSCQLSLHNSKDKVVAKEIPDHILQKAVNSILSTCNEKNTHPKDAKTHHIDDTQVVMLLSRH
GN104ID162_000904	000000F	4324777	4325125	-	hypothetical protein								MAGHQEGVHTPIDGPSISVIEGSVNLVSIIVRRTHSLCDLLSGLQEQLTKPSMADPDRSSRGDQTTPLNEHFIPAILVRSSMTNTRAGDWYRSYWMRSARGWVGGWAPEMVSIRT
GN104ID162_000905	000000F	4326469	4327353	+	hypothetical protein								MVSLAYLITLLFVLVAASRAEEVSGAKSEDVDAKWLGGFGGMYSSFYSLGGMGLGMFGSPWINSLAWSMGGACFGGAVFPMNMALGMGGFFAKASEQEAAHSVSRRAIHLDADRLLRRASADSVTCTSSKGVSEIFSKSQCLKAAQTLREKSLHSASIGSCQLSLHNSKDKVVAKEIPDHILQKAVNSILSTCNEKNTHPKDAKTHHIDDTQVVMLLSRH
GN104ID162_000906	000000F	4327925	4328672	-	hypothetical protein			IPR000836;IPR004467;IPR023031;IPR029057	GO:0004588;GO:0009116;GO:0006221				MGTEESEHSLPVSDSKLALLPTADDNYSTRLIKTSISHGILKFGAFELKSGRSSPYFYNSGLFNTGFLLNLLGLSYASKIIELKDQLEFDVIFGPAYKGIPIASITAAELNRLDPLKYHSLGFSFDRKEAKTHGEGGTIIGSPLKGKRVLIVDDVITAGTAIRQSIKTIEQHGGHFVGVLVNLDRQEKSNDSELSAIEIVEAEFKTQVHSIIKLSQIIDLLKSIDGYQDELCQMENYRKQWGIQPANN
GN104ID162_000907	000000F	4338803	4342316	-	hypothetical protein			IPR014756					MAETYGQHPFHHRLQSSPHRPGISLLVWLKSSSRAHIHNQWSVSSQPQRQQDQSLQLDQHEPLSAAAPSGLLLLATQTTALAPYHDHQRPASAQNHHQPSSRLTFRLSKLLSRVGMSISIDNPLIFLYPKPLSTAEHLAHISNPNSSSSSSNNNNNNNNNTSNNSNQQANLLENRASGRSHPQPALFPAFQPPSPLHPPSSDHPTVPPSIDELDSRSTILSGSLILKFSKPKEIRKIVISLCGQSYIGFNDRPYEYQTILDKELEVDLEAQLLSSPNQHPSPGSVHYNSQYKTYILDKGNYRFHWSFILPPDLPPYERGQFGRTTHKVVAKVKLGSGLGLGLKSVGKNLTSILFGVGGGGHEIETESYFVAISNPSGNNEDVGEDLGLNLNVTELSEQL…
GN104ID162_000908	000000F	4343899	4344271	+	hypothetical protein								MPAVPSAQSGTIGQAVWGLGAIKTYDSPAKLIGKTSSSRQIFTAVHGSTPAMDLWQYGNRLPVHKFLGNKDKQTPLGVLGGLQSPRSAYG
GN104ID162_000909	000000F	4355826	4357744	-	hypothetical protein		PF00069	IPR000719;IPR008271;IPR011009;IPR017441	GO:0005524;GO:0004672;GO:0006468				MPLRAGLRGPEQAIAGGLDHGPGTPSGRPFLSDTAISSDLDSSDGRWQYTRVQVAIMEAAELANLRIQQSYTKERKIGEGTYASVYEGHQKKSNRKVAIKKIKAGQFKDGLDMSAIREVKFLQELSHPNVIGLLDVFSSKSNLNLVLEFLDTDLEAVIKDRELVFQASDIKSWMLMTMQGLDFCHQNWVLHRDMKPNNLLIASDGTLKIADFGLAREYADPGTRMTCQVVTRWYRPPELLYGARAYSTGVDIWAVGCIFAELMLRTPYLAGENDFDQLSTIFRALGTPTDQDWPGHKRLADYVEFPKQYKQPLDLLFSAANDDAIDFLECCLKFDPRKRINSRQALRHQYFNSTPYPTKPQNLPKPKGALVPRQIAPQDHGAGGGDSKNGNGPKKRKSV…
GN104ID162_000910	000000F	4358171	4360657	+	hypothetical protein		PF00012	IPR013126;IPR018181;IPR029047;IPR029048				Heat shock protein HSS1	MSNNNNSNGKAVGIDLGTTYSCVGVWQNDRVEIIANDQGNRTTPSYVAFTDSERLIGDAAKNQVAMNPHHTVFDAKRLIGRKFEDAEVQSDMEHWPFKVVPKGGKPVITVEYRGEQKEFTPEEISSMVLLKMKETAEAYLGTTVTNAVVTVPAYFNDSQRQATKDAGLIAGLNVLRIINEPTAAAIAYGLDKKTTGERNVLIFDLGGGTFDVSLLTIEEGIFEVKATAGDTHLGGEDFDNRLVNHFVSEFKRKNKKDLSGNARAVRRLRTACERAKRTLSSAAQTSIEIDSLFEGIDFYTSLTRARFEELCQDLFRKTMEPVEKVLRDSKIDKANVHEIVLVGGSTRIPRVIKLVSDFFNGKEPNKSINPDEAVAYGAAVQAAILSGDTSEKTQDLLLL…
GN104ID162_000911	000000F	4370511	4371746	+	hypothetical protein								MQCGAETSISSQARINILEEGGSGHFNTVTNLYFYSASDDGITGYVKPTWNSLLPPSSPPSRGKCVETTGKPVVSTRLGFPRQQGTCASEPEAPVAAEPTADPQPAEDAAPASPQAPAVEAVEASPAKAAAAPAETPEEAKVEKKEKSPKDLAKLAQRFSGRLFGAVGEKKKEPTKKPEPTQEEEAESAAPAEPVPVSDAAPQIPANTTPEVSQAATEPAPVIAAAA
GN104ID162_000912	000000F	4373581	4374752	-	hypothetical protein	EOG09263RY2		IPR007194;IPR024096					MAPSATINLHRPPSQVDAHLNDYFLNEMIHSISESASHALQTSSDAKRAYQERKRLQLGGTAVKEEEPARIAKNQKNDLDEAHRIRMDAAGYKVGWSLAEGLSRDKPRFSKATPDPLEVIKFICKDIWTAMYNKQVDNLRTNHRGIYVIQDHSYRAFLRVSVPKGYESEMDEICRKMVIFPSAVIRGALMNLGIQSIVSVEIAIPQCTFQIRTAITSPNPNTPPGNPNPNKQN
GN104ID162_000913	000000F	4375113	4376354	+	hypothetical protein			IPR028143					MADDKSKQDTESEAPSPARLRSEARKAKILARGNDRLAKITGAMKSSQIYPHSEAEKVSTEPPDVDISKLDSTDRPPNSSNAGTKPPSSSTSSISTSQKMNVPEQPTRQLRSDPSLDRLSMNSSIPPNAADPMLQMIKAMGLEMPNSGGLPSDQMFGTEAAPNPMMQQASAGLSGMQMGNQAPREKTWVDRIFPLLNLLTVIGLVVSAVLWWNPLSNYWRVLQGSSPIAEDSNIDLKAEWEALYPSGSTPAVRQALGPAPVFWMFVTIELALQATRWMFNWGSASSPGLLDTLIMSLPMPYSTLASTAMKYFAITSSLIDDLCLLIFGVGCAVLWLEWKDLSDHSLFSLFQPN
GN104ID162_000914	000000F	4377719	4380348	+	hypothetical protein		PF00890	IPR001199;IPR003953;IPR010960;IPR018506;IPR027477;IPR036188;IPR036400	GO:0000104;GO:0020037;GO:0055114				MSKVIVVGGGLSGLSAAHTLYDRGANVLVLDKNPFFGGNSTKATSGINGAGTNAQAELGIPDSAKVFFEDTKKSARDLARDDLIKVLTGKSAEAVNWLQDKFSLDLSKVSRLGGHSFERTHRGGAQFPGMTITYAQMEALEDLADNDPNRVQIIKKAKVTKLLKENGAVIGVEYEFDGKTYTENGPVILATGGYAADFSPDGLLAKHRPDLLKLPTTNGDHCTGDGQKMALAIGSAGIDWEKVQVHPTGLVDPNEPDAKVKFLAAEALRGVGGILLDREGNRFVDELGHRDYVTGKMWENNKFPIRLVLNKESSDEILWHCKHYVGRGLMKRFETGSELAKEMGLPESKLKSTFDDYVQIGQGKKADPYKKKFFHNYNFSMQQGPFFVASMTPVLHYSM…
GN104ID162_000915	000000F	4382871	4385670	-	hypothetical protein			IPR012337					MPQTRSSRQVQFPTGKSVDCSGGVRSRGGRGGGRGGRGGRGGRGGRGGRGGRGGRGGGCGGSDSGRGSRGSRSCGGGAGGSGCAGGDSSDEEEGGDYNPTDLTLENFKSHLPSWTENQLRQVMAKRTRPSNKISTQMQEVLLFHKKNYIKTNLMLALIGNIMEKMVNSFFLHQEDIDNNIAGDDDASEVESLVGIDQDNNESLTGSDINQASNKDEDDCYTTDSCKKTLAKFRQVAKKLRYSPSSKAEFVAICLEKNCQRPHIVERDVRTQWNSTLAQLKSLLQCEAAVVEGQRKKRHGLERRHQLDQSDFDLARDLVKVLSVFSELTRQVSIAGSSCLSNIVIYIDQITKHLSSVIILHPSFKDEYFKLAKWEPEWIAEAICLARDMWVLFYKPKSLT…
GN104ID162_000916	000000F	4388865	4390907	+	hypothetical protein								MYSKLEQVDEDSATTVQPYGVLFPGQVDYRVINGTIFVLLTDIDLHVTPSNITALKKHIVAEVEDEAPSTPLNTHPDTSNSVPESARRKSSRLRTPSSCPGFIPTSCDFRRALVGPVNPTKKKRQAPTAVMTFDDESGPDVEDDCRRSKGKNQTSNGRTAFSGVTQVANRTRQEVDVDTAQDSDKENEKAAGGNKKDKMTDRDGFDHPLKYFHPLGEGPKQNDKSDAYASRWCPNEFKVSGCSTYNLKSH
GN104ID162_000917	000000F	4395431	4397286	-	hypothetical protein								MKVSQSFVVVSLSVAAQTQVGMATPVPDASDLSFDSPLVSEAVLTEELPTRLVPKGFGKRAHPSLLSLDPRARAVSLSLNSNGRVNQRAHAQADRSKLQNSIHIGDSNILNASLGAHRPLHPLLSSDEHGLRTSLLDLSLKMKRSADEPSIPGIIQVVTGDVNKPVSDTLSNLPGVVNNFSALKKVLPVEPGVTKQLTGILGTRALPTEALPALSALPLSSLPLSILPLSSLPLSSLPLSGLPLSSLPLVSELSKSMPAGTTLSALPVAAPSTGLPIVGSLPILGSILSARSELADPSMAVLGGLSPPESLPTNHFNPDLLSASDIMAAGGAFPIQPSHSLDGQTLPNEPSFANFSQLFADAQAIQSSGGAVFPEAVLRSVKAPKKHKGSKSHHEDKND…
GN104ID162_000918	000000F	4397955	4398897	+	hypothetical protein								MEKEGKKNSLSSEAKYSQSSERWIARVATRQFEPIFANMRQVCHSRPCLRQMQPRARQCSMAWASWGQFLGLKVETEPSGGLSLVENLFNSSNFTPAGPKPYRSRGRVGTLLESYECRLTPREPILDSSTAGTSVGPNSEFTRIRTFDQGLRFYSAISNLKQALSGLVNFYNFEAPTCLSSFSTRYELTVTSFLLVDQLTFWKQLSKYLRIRNRQFYIQSTEHNHHAISLLPPNNNFCRFELHARWILH
GN104ID162_000919	000000F	4415967	4416168	-	hypothetical protein								MSTQGSPNTNVAPSLYPPVDPSSNAAVQDSTTSNAGQTQVPPTGPGHQPSSTGPGPQALSAGVSSVT
GN104ID162_000920	000000F	4418941	4419643	-	hypothetical protein								MAADAPWLLFSSYVIPSHVVDALVVPHRIEVHKKRRKLLLAAGTEDDRELLKELDQVELDDFIMFELDEQDSKDDFFIPIDCRLEFQHHTSTHDDDEHNNNFPHFSIDSS
GN104ID162_000921	000000F	4429254	4429579	-	hypothetical protein								MILDHKFQDTIVCTPWQGCGFGSEYVVAGAGHKDSHQIFIGDCSSGTLTKILDGPKDPSEAFDWHPT
GN104ID162_000922	000000F	4429725	4431350	-	hypothetical protein			IPR001680;IPR015943;IPR017986;IPR019775;IPR036322	GO:0005515				MRRRPPARKHRGVSEYPPPDCASATADEGEATLKLEVQPKIRLRNKPDSNPTLFIVFPTPTSTKPGQTHIITDRIKPQTVPDQRLRQPPLVTTSNTRRATETLSKYQVNAVYSRSALKVLKTSPILPPSSFLIAQFHRLAARLNQAWQGFVLVCETLVAWNGSLTLLPRLPPKTLSLTPRSRRLSKYLFYLAIGRLDGCVTIVDFETKRTIKFLMGHVKPITSLDWSRNSRYLLSSSRDWNVIIWDLNSGERKQTVRFDAPVTSAQFHPINRKLLVVTLQSQEEAIFVDLRSQGGRWELDARQSHQSTNPDKNPSTHKSPEKDQASSGKRASRRKRQAATVARFNPSGDLIYVRTSQGTLHIFDCRTKI
GN104ID162_000923	000000F	4433409	4433738	+	hypothetical protein								MEEDTQVAAVVGDPDTIEMLSSLAATQDNKFVPEDPQFDEASLLEACGAAAKGGSAVPEGTTTPTDPEGTITPTDPVMANPQTNL
GN104ID162_000924	000000F	4437618	4438166	+	hypothetical protein								MYPARKKKKVAFLPVSIKSELFIRAYREDSLHSRANRELAARPAGVIASKRHLRAPKTPHSRPNRSPLGPVATPVPPWYASETGAGLGATLSLPRQQLGCCALGALQSALPERTQGYPGSPPGPVATLVCPRYALETGAGLGATWSLPRQRSGCCTLGALQTAEAPQGRS
GN104ID162_000925	000000F	4439845	4440573	-	hypothetical protein								MKEQLFKLWDQLVHHHILTISHTQRVKPDAPGAASGASLGPCKIGTPGGRLVTYRPSDALMGRIGGESNGPRSAPPATTAGISMSLQTAATSDNSVGIRTPRNKYGVSSPSGHLAQSRWALGHASLGEWAGLGGFRGAQFLAQSQAPGEPTQPLGRSNPLASSSSGHPLTSKTQNNHQHN
GN104ID162_000926	000000F	4445167	4446576	-	hypothetical protein			IPR002048;IPR005821;IPR011992	GO:0016020;GO:0005216;GO:0005509;GO:0006811;GO:0055085				MLTFDVSGSRSVSCSGDVYLVDVVVGLLGLDWISFQQNGWRIYDVVMIAGTFGTTVPTIVLPGQVTNVTIQFQKFFLVAIAFKLVMKNNELNQLFQTALSSLPSIANLMSLWIVFFLVWAILFVENFSLTRAGPTSLTRYSNYQSLANALVMLAIQSTGEGWTAFMHDYTVEPPYCVSSPYFLFNDCGSAAAAYILFISWNVISMYIVLNMFTGLVVDNFAYVFQLFGKVKAVDREEVRRFKEAWAEVDRDRTGYLSRHQFIPFFSRLSGAFDVSIYPDTLKMRNLVDGAAGIGAEAKRGAWTVASAVNPARSLDVDELNARLAQADWAKVVAWGASVAQGPRRISMVQKNIALAGL
GN104ID162_000927	000000F	4447594	4448334	+	hypothetical protein			IPR020829;IPR020831	GO:0016620;GO:0055114				MQMAAIPLLEFNRVKKDKLALQKHFRMKRDCVLEQLEQMGLKDKIPPKWMFYIWLEYILFFHRCTCVAYKLTSFWISTATQKTVNGPLGKDWRGGCGASATIIPSSTRAAKAVGKVIPDLNGKVLLDQQLISWPFVSNSHSSIFDAKAGISLNPNFVKLVSWYDNKWGYSCRVFDLICEMAKQE
GN104ID162_000928	000000F	4452085	4453431	+	hypothetical protein								MKQRKDEADRFADQRKIDQDHFKALEKAALDGGVKREVTLILPPERVDLPRFRTSCEIKDPGPQQPSRKLARLHQNLDPDPQKPLRKLARLEANPEPALQRAVSRGPPRPHRKYHKGITDQHRQPYLVPPVPPLLARQGITETSPELDTEAVIQAANKSKKVAAAAEKQRQMALHTALPPPAATTLHAAPLSTSQPALAAITTLSTLPPPPPYRPPSPSRKQLAPQKPSDLLFFQRTAQFHLVVQAWSPVKPHLVKPPPATSRPI
GN104ID162_000929	000000F	4453703	4454044	+	hypothetical protein								MLAVHPNTLRAPSTTMNPAADSMNFIAELQSAMLNLQQANLDAQRAAEARAKQRRTLPKNRKADADRFRQHRRQPKNGQSSTQTG
GN104ID162_000930	000000F	4471650	4473954	+	hypothetical protein								MPQPSQPASSCSNNHPPDRTSTKNQTLRPPPRQPKTTPYRLKASNFHSEVSTTAKPIVRLTLPAIDLSTRPAPNPELRFIQSYPTATNDPPSPANSNPSSTFTNETFQLKQPQPSQAIMPSNTIQVPDHPFSNFFTFTVKPKPNTTKSSEPLIIPSNPTQPDHPAPNHPATFSSHFQPLSSSTAESVRANQYGFVKTPSFFQCGGVGNDKRENFQVELSTNTALNNVLETGSIYSISGKMIAMNDGSAPLLTYSHDIVTRVGFVGEDQPDFVNKTVVTGLGMITHRQEVVAESADTAISLEVTVAHSDWDAEVSCLTFIQFTMLTPGLEARCIKKFNIKYIVPGTKNLIKTHTLYVVGREVNIYGRLVDFDMELDTAVVVVHHVSVTNGHQIGKTAGFG…
GN104ID162_000931	000000F	4490570	4492178	+	hypothetical protein								MFFCPSPTIMSLSNVPTKSLSNVPTKPAALPNVPDRHHSLPIATPPQTPTIHLAYTSSAQSLADTATTSGTATARLELNSVSEYVPQGELKSEQQLTYLTLVETLQTTSVTRTARTNRIASTAAQDTNLPTFYRVKSPKFAGKSWEEFRERLLNSAFQKTGEWTFENG
GN104ID162_000932	000000F	4495295	4495630	+	hypothetical protein								MVLEYNDPLDEIQREEDLAPHSDTKEAPLLPKLPSETAHLININTFETEAGSILDTWFPEDEEKCAEETPTDVYVSPTVP
GN104ID162_000933	000000F	4504539	4505963	-	hypothetical protein								MYASIINNSKTPSAVINNTTVRPSPLLSLIATNPSPPLTTSNPILVEQSETKSKQKGLSFKIGCANQHISVGFTPFFDKNLKKLKAPIPLTIFNRKWQANAMSYYAFNQSRLEENSSKKGLGSFGFPYPSKWSLLLGAWTVAHREFHVCIWDIYGFKIFAEWLLAHKANCDRIHLNVCFLAALCYNIQMRANTFAHHITVGEETFVPNISVFRQDIANQCYNNVRKKSELGFEDNPYSAGGERSGWDPATGAWKGRSDFTQSSLVQGLSRKGFSRPRGRRLRGYFGGDQAFYNPLGGRSNAPVNFRGRQSGPPQSNLSTFCPQPGP
GN104ID162_000934	000000F	4506082	4506576	-	hypothetical protein								MSESLSKNSVPKASGDKLSDLPTFAGGMANPTTAAMTQPLLTGDDLPLTSAGEALQVKAQSIAEFLVPQDIPVVEPITSPAKNTRAKVNPATKQKKSAKKQPDQSEKQAIPRAPRLPANDQADNPEQEIMELLGEKIVRLPHVLPQ
GN104ID162_000935	000000F	4507187	4509561	+	hypothetical protein			IPR006204;IPR013750;IPR014721;IPR016005;IPR020568;IPR035102;IPR036554	GO:0004631;GO:0005524				MNPQMLTRKQMFHSRETIVSCPGKVLIAGGYLVLDRAYPGIVVGTSSRFYTVIKPAPLLPDESLEQADLKYPQIRLSIRSPQFINAEWSYLISLSAQDHLIVEPDTSSSQNTFVELAVRESLKLSLALQTLDQFILHRPLGKSDQNGRSVNQPYPMTITILGDNDFYSQPRHDDARVAPFNRLNTTLKDVHKTGLGSSAAMVTSLCSAILVHFSPSVDPQSRSTKLLLHNLSQYVHSLAQGKVGSGFDVSAAVYGTHVYRRFSPSCLDGLLASSGDQVDLAPEQLRKALDPKINPSWVDPSTAGAIERFSIPKFTTLLLADVDAGSHTPSMVGKVFKWKNSETEIAGQIWNELSIQNNQIKVAFARLTSLSNMDEKNYLSEVLKLSIDSGFHLQQDPSP…
GN104ID162_000936	000000F	4514844	4515350	-	hypothetical protein								MSGDVESTGIPVRNEFYAIFPDFAGKSGLDLPRFPCEIWENLGFQIGGKSSTGSYFNPLVLHHTGPPNRCPKLPDSLDGHTGPTRQSHDPPRPSQPLALVVALLVALQRLHCLADDLWDPPMACQTRRWLQGPADGFTDPPIASWTR
GN104ID162_000937	000000F	4519294	4523416	+	hypothetical protein								MHLMGTRGIRRTVFGPLCEIIAPDQQRPPQKLARLDQNPDHPQQSFRELARTDPNHNPAAQRDTALATATAEEKGKIEHASGNLARRIQNKAQNSLLARITASTDQDPDQDHPYRQEKTKPVKLVTHKQSISASNQEALSRIQHNLVLLLAANLAVKMAAGLSTGNTGRQVDGEASGQSQGVTGTQDQSEAPAPPEEERAGGGAADEPAPTPPKKLKKGTVNAPVRRSTRAALKRPGEQERDDDQRGGEDHKEERGTGLEGGDLGHRRGKGEGGPTGYNAGGYWEGVSGQGGRAVRQSNDALQICKGLGNTIAGNPATPVPQPPTLAAQIPTTLTRSITTPSFALPATTPFNPATSNQLHGFKVPTPASAVTPRVRDYNEMVGSTRREVAVLYNDAAIP…
GN104ID162_000938	000000F	4532894	4536051	-	hypothetical protein			IPR001878;IPR021109;IPR036875	GO:0008270;GO:0003676				MSQEYFVKIPEFRQDIGELKNNLSNVTTNLETQAESNQSLQDKITDIDIGMADFKSQLLTTLKTEVIKENRERGDHQSAQLQILIDLTEEVIFNNPLLNTRSRVFQHQERSLPPKEEESTAPPRQNAASNSQPYQEQPRQTTSFLNSLDAVTKCKLMPPMKEWPKFSGEGEYDHIYFMDYVDHLLECYEATDEVVTSRLPRLFEGVALDWFIRKKKSVGKLSWEAWKKLIHKQFGTDVWEDKMLAAYENDFFDPTKDDPYKWCLTTIEIIIVAKKLDRKPKTYEERRNLAPKENMATDKKNTEMPPRKTAGIKCYNCGEKGHKRPDCPKPRKQINNIEVESEEDDLSNTGSQFNIVIMEPEIRDCLDEPEINAKCNVIQADLGDPLHITVIQGDSNLPQ…
GN104ID162_000939	000000F	4555281	4555628	+	hypothetical protein								MNKLWLTSLLPSATSTNDAEPPKIQQSKQPLSTNDSQERQGQLGPSLRGRITPASSGDISIASRLSKRIDKH
GN104ID162_000940	000000F	4584803	4587918	-	hypothetical protein								MYRNGYTVAGRRPPLAPSTRYLRRLLSTSFHVQLVGVHLETRAASQKLRPSCAKRYGNRNGNRTVERKIRISLRAHRLGNQTPALLLQQLLIKFISSWIPSDLPAAFYSEYFLFGIIDIKRMLSRITLLGFCFISATFDRVVAPRVLSGTKYRDIGHSYGALPLIRQKTSANALTQPPEIASRIDASKGNAALPSTQIHPNGEQTQSYTQAIECLTSQKSTEKNKEDDLVMLFRDEEMLCKLFRAHYNSEEFELGISQAEHKIFVKNMPDNISVLKELKLLELGKFDPLSSEFTTFESILWGYTKHIGILNWLLTTPPEEISSVANHVGKQLGNSILNQIKTEIVAYQVISFDGTILPDKLMLKESDYVSLLFKTINFLWKNEFVNQERIKNAFQDDHL…
GN104ID162_000941	000000F	4593480	4593786	+	hypothetical protein								MVADILLMFAHHPRPPSHNASGIQRTFPAAPELDICGHVQMHVQSMSTTARGVAQKLWFEVGGKQKAQGKFWVGPWGNNPAATRGIKFRTLGAMPNSNMQG
GN104ID162_000942	000000F	4594147	4596167	+	hypothetical protein								MASTQPFLGYLGYPDAFTGVRRSFAEAMQLIGRLGCKDSLLQRIHSGIGFVHLNRFPTAPLVHNPGSRPEEESFERSNHIESTWKARGVAVAEANRASISQCRTSNQQIYLKYTNDRGTPLHWTASTAELDRFDLGTTLYLLKSWD
GN104ID162_000943	000000F	4602852	4604841	+	hypothetical protein		PF05282	IPR007946;IPR033647;IPR033648					MHKSLPAGGAASPPATALPPGGTCVKLDGFTLHFQCKVQDAKINIPEKDHPEQKRTGRISRLETNDHMDLNKLSSQDLDSLFQVGCFFVLNDLPVGTQFAIDGSSWLTGPLFQGVKLIPPGFHIITISPAPTKLPHNLGSSSSSQETFSAPGIGYQVKKGLIRFFKRQEKVIRHFDATLEDFKTTHDAAEHTITSLDYMKTIDSKLAPYPMKDYDRWRALTNYVTTEQVSKIIGFDNQEDALLDSLISNNVSLSSHPPPPLSNSLPNRTQWGKPRTQKDELQVDTNQHPQSQFKERTTSWPFIDLKRSWPKDALGPELTKWSRDKSWLFNHLMYHQFNNDPKEVLGLLQLSFVTFIEIQSIQSFEFYQSLMNLIVKANLSELLELSKPSSDHQDSSSRT…
GN104ID162_000944	000000F	4605348	4606045	-	hypothetical protein								MFVDPGGSASLDPPRPLLGHLPAQVFLQSMRIIILTFEMPPPPAHRSLAFDSSSGIHIPNSGTSRTPSDQPPRTTLSVRHLVRLRPEPPPGMAASLRVVETRNLFGRWSTTHHSFSDSPYGASQLSLIDDIQKPSRHEKEAVCRLPTSPPESLGLHTPKKPCNLEPVSV
GN104ID162_000945	000000F	4606402	4607884	+	hypothetical protein								MAGKRQRITSPCPPAPSPKRPANPMSTKQAAIHHLIQTLHALRAPQSHPPGCEEPRAKRIRIEAAPDGSASLVVAAAQPSGCHPENGLQRPTTIAPASLFSSPSSSASRNPLRSSASSADSIETNQHSPLVSATTQQYGRVIMKKDALISKIGLEAAQRAIRKATRQRRRPTHPLHPPSSSSPPSSPQTAGNWRTGTIAKWLASADDDDDDDDESEDDRAPARDLTGPLSELANERPSPPAPSPTVHPSDPQSLFWSPPTPHGGPRTRHVPIDRQQILIDRLGRPDIRWPLHRPSTPPNQQAFFRTDELTIRPGYRPLSQLSFGLQPGCSAPSAGPLDRMLKPGCNLSQAFLLRAPSPTLPPSAGGPDPADENRSPTAAFPSRPSAQRPSPQARPHPPP…
GN104ID162_000946	000000F	4611515	4614091	+	hypothetical protein								MRSTPLVFSLLAAITASAPENSTPQDLQPRQISGDADQSGDCSGYALNRGTWAELGIDNYLLHYPGGQNLTLFDYTRSLNVLNFDCGIGRMCLAGQLCHPVHGRDWVVLSAVQEWNFYMNSVYEAVATAMGMVQGTSASMVADFLPEGDDKKNLINLTVGLVALSGIVLLGFTAALIVPILWRLLCATWSALAYTTSAVGSGIASAWAFLTTSGANVAVAGAVEGTEVAATTATSLAAREAAEGATAAALKEENSALVGGTAAKGLQKRSPKHHHETISHDKFQMWSALNANLEQFENRLQSIIAVTAKLTLYSPISSKDGLYGSLQNGTFLSDHPPKATLVDNARDTVQLGVLAQLFRVMNVIFVIDTNPCKQEGPTTPVKNPGAVHFCSSAGVKTSL…
GN104ID162_000947	000000F	4614553	4619775	+	hypothetical protein			IPR015943;IPR017986;IPR036322	GO:0005515				MDAVGVEQRTLTAQIILRPPETAAPSPISESAQPRHLFELFSGQLPLSCQWFQRFYSRPLSLHQFSSAISHSDHIRASNCLLSTTNGQLINLRSITRSSHHHHQQSTHALINLKHPNQSASSIATSKPINPSRSSLSPSFQAPDTQQLRPLKPAAASIYSNSSRSSSTSSIHSHSIKASPTVSISILNNSIPSHLNDQLESLQLDHQHYQQQPQQHHHHKQPHQTDDQLPKKHPHSPKALESRATSQSPSSSTTSYPRHTTVARNSISHPFESLWQGTHQPFKLTSSTSLSTIINDQSKAEITSPHVHNTLLPSPTLSNPHPSRSSPFTFSSSTLVNPSPYPDPIISIITAHIHQSTLRPSVEQSPSHASSLPSHVHMHNPRDPSSTVIFTLSRFGKCS…
GN104ID162_000948	000000F	4624658	4625357	+	hypothetical protein								MPDGPGPDQRDGARPRQRRSRDGQHDAAFMEPRRGAPAGRTDAAGARASFADTLLDALLLRRPAGSSRRRGNGCLSDFREGSTKPSNLPQQTLHACCTSMGWSGSMVNRRAVTSIPPNFGLSKHPPSDTEFELANVTIWTRSLRQGESSSGLF
GN104ID162_000949	000000F	4625754	4626388	+	hypothetical protein								MHGKTAPEFAKSKKYTINTADSFDHWMNAVLELGKDRTMASLAILMVNPNTDRKSAKAVVDVKKHILTVKAAQKASSSHPAPDHPSDMITADRFNPINVHMNQIYATHPPNSKYHKKLPVFVHQTDPNRFIPLTAGGGPKVGPMPGRRGRWCLALLASGRLEVRDGLFQETKANPHVPTSHSKPIWAI
GN104ID162_000950	000000F	4629239	4630061	+	hypothetical protein								MYLILIFALEGDPSLHPIFLLLFSLPSSFSSFILTLRKNVQPHTLPPDHSSTITTSTQTTTTTSSHSSLHHSTSTTSKHHHHHQQQQQYHHQHPNQPPSASSKTQHPIFNTHPNPLLLRQPPPPPLFNPLHPPHPTPIISIFFTIKSSPPEQACPRPPPQAHSQASSDHSSAQSRQRPSDHPPNYPQPPHTHPADHRITTNNNNNNHPARPGRSSRSESLSNTRQTTGSLRTNPGRDPAGREHRWSWLPTSSACTTAQPSRPPRSLHEQGRMV
GN104ID162_000951	000000F	4630856	4631709	+	hypothetical protein								MDNENEIVTDSDQETDPDLDQTDNDLELPISLGDHPLDAHEEDDDIPLAKLQHSLQRHLNNPTRQPLPRCFVSASNTDRGESAYDGDSDRRSDCTNPSDEDEAHLHHQHPTLSLTGTPQIDRISSQSSSLSSPHTRLGRSHTFGFSRLSSTRKSMSAGEGHPHNWINGFEDEEEDIVSNPSDEEEAEPSCINSNGPP
GN104ID162_000952	000000F	4631846	4634326	+	hypothetical protein								MSVGLFESSSSASHSAPKPGSTSGLNAFAAEFKPSFGSSTPMIRNPSFTFSDHPEGSRPKSPVLQVKATQAELPSSLTENVSNPVVIASTAPDGMPSVILFEHPVSSAPFQVSNSLASLPVLKEIHPASTPPYPPTTTHQPSEQPGKDNMRSFKFPATPTPRMVLYQARMSRSTSSSAAVSPILAPAQAVNIKQSSSSLSPGAAPQDPHNGSDPTNTSGFSSQKTYPSLVINLPVSPAPSGSGGSGHSVVLRQRSSFDDDSGSDLSPSATRTMTDENPGSSSFYIPTQPRSKSPSAREEDEEDEDEDEDDDDELERRSHNSLVRGNSDYDDEDRDSFGSNRDNPSTESIRVLLDSSRHLSPSLPRLLAFKPSKNNLAQNFKTNATSPQKPQIGPGRRTN…
GN104ID162_000953	000000F	4634399	4634972	+	hypothetical protein								MYEDLSNQIDRVGQELSGDLKIEIEKMLDRRKETDELIDQLRAKNTELGRHGKIRSERAVERERQQEDNVRLAAERDRLKDTADALRLQHESLGREKTEIEKKITLVANLDQSKLLVDQLKASLDSYKTRESQGRPSKLSRKRRCAIWRWRIDYTNLRSRR
GN104ID162_000954	000000F	4635405	4635979	+	hypothetical protein								MKVELSREEVEAVYQTISVELKDSLQRQAELEAELTASKDVTQLLKNQLADLRAHHLDKQQQARMAGGGQNGLMVFNNSTQPHWQAADNLSQRYRPPTSAEQGQEQQDSAAETIDFVSSTIPLTHSIHAPKPTAASSSSIGHTPQLLPCPTREPIG
GN104ID162_000955	000000F	4643948	4645615	-	hypothetical protein								MASLFLLLLLAQVRVHLSLPMQSGRTIGELGAESARGGEFAAHTPHLDPLGGSHLKNDPTAPVDLMANKPKPESDLKGYRPEVEPPVTLLDYWGNGLKKLIPAKPLNVKGKDGPELAIYLKERDSTMPYKTVEKVYSSFSADHTGPIDVFYNPEVEHVLRGTNAGETRDAKILLQYFKEKIPPQEFDRRYNVLMFQSEQAKLAREWGKEARNIARRTGQPLNTREATEVTVFKDLQALETRGKKYWTKSKTRHLTPQEYERRRGVIAAVDGMIERHHDLGFEPVLVKEWQEQNTTRSLPHVYNLFEPFVRESLEAKASGVSTVRDLEDIHIKAALKDKPEVKQAYEALKEHIRNAPPRTPGALHDGAEAAEAARAAEAAEAAAQGSTKSKLPWYRKLIN…
GN104ID162_000956	000000F	4646237	4646605	+	hypothetical protein								MNSGLDGYPRNGLKDSYVSIVTDSFAFLYVSKTHAPSGLQLGWQHPGKSNRIDNADSRRPSDSTYFTEGNIPHLADSTRMSTIPNQLLILDPIFHPRPLVL
GN104ID162_000957	000000F	4651405	4652894	+	hypothetical protein								MQHASHQTPALVSALKGKNNVPSRKEMFSLLDITHWTSTRELFLLNGRSVGWSLGRKDSLRSGQYLYRSSRRESSLLDDRFVDQPLRRETSLLDGQHSIWRAWHSRFKSAQRGFVPSPAHFAICQAGHVDSGLRSNPPNSDQPEIPNFLHKSSLVSTSTISPANTPPPPKHTHTPHL
GN104ID162_000958	000000F	4653253	4653769	+	hypothetical protein			IPR010255;IPR034807;IPR037120	GO:0004601;GO:0020037;GO:0031408;GO:0006979;GO:0055114				MHLFLSPQLSKYEVTPATVGGAETVEQGTYERDPATGKFRDEDIARILRDATYDVAGAFGAQHTPAVLRWIDCQGMRTARDVWRACTLNEFREYLGLKAFESFKEWNSDETIANAMEDLVGHQR
GN104ID162_000959	000000F	4661881	4663772	+	hypothetical protein	EOG09262R8O		IPR004853					MNSTENQQFNPSSAYYDQQQQQEEDEHDLERSTSKPLSRNNLSLSSSPQAAFWKNALINASFIASWYLFATLISLYNKWMFSPDHYNFQYPLFVSACHMYIQFGLAALTLALFPSIRSRTRPTPQDYMKKALPCGMASGLDIGLSNTSLKTVTLSFYTMCKSSSLAFVLLFAFIFKLEKPTYKLTGIILLITAGVVLMVSSETQFDFWGMVEVLSASCLGGLRWSLTQILLDKQSMGMNTPIATIFWLAPTMGLSLSFCSLIFEGWNNLLSEQAFFGDLAKSFMTMTYIATAGVLAYLMTVSEYFLIQRTSVVTLSIAGVFKEVGTIFLSTIIFHDVMTPLNISGLGITLFGIALYNVLKYKQSLKKTNLSDGRDRQGLIVLTSRTNEDSKRYAKLDDE…
GN104ID162_000960	000000F	4669016	4673610	+	hypothetical protein								MTRNRFRRKEQPFQARNATGSSELSLKHHRGLWKIFIVNRLILVGLGGSSSSGQPHPRWTRRHSFWNSLILSLISWPFAWIPSTPLAPWTLSQSLGRPSSSANAHLPRTSRHHPRPLRRPLSPPRCSSFFRRRHQLQASLNLALWWPHRSLASLDTFSSEGPDNKSVAGLSALLSRSQRTNNPKVTNSPRTRPFFFRGVNGVPLRRKAPHPGQPESRGRSSTSDASCDLLSSAASSADRLDLSPPSHYHVLIDHTGLSSSSHRPHGSISLSYIVHSALLITQRHPSPSLSLHRLRHPYHCHSKSEPSRQDNRTIAPAFPFFMLLARPPRHLPRRSSSLGRLCASVHRLHPSTLLVAPLHRLRPLVVASGPSSLHLALSSLPQDHCPCLLTALPPAQPLS…
GN104ID162_000961	000000F	4676774	4677626	+	hypothetical protein			IPR021109					MDPDAISSDETFTFPKFWSLCVQRGVCQRCGRQFDEAHKKLRGCILPSNKHMDIKQKLELFRQWSSPQHSKHSVSQIETSRTAPASTPSLTIPSSESRRGSSAVAAGSSSTAVDSSAASNSRVTLDHVPPLSLADYCLEQAIDEMEVDGDAFCKSLSPFFTVSFPSSRPILKASIVHSGPKPIEASVLFDSGASASFVDFNFAHRNLLCLTKLTQPIQYRGFDGTLAKSGTISLCWHGHLDFSFPKNPSQFPVLLFVTELASANIIIGFPWLAKHHLFVGGSP
GN104ID162_000962	000000F	4681853	4682773	+	hypothetical protein								MVGENAVRLDIAHWSKLYQILDARPVKGKTRKALPHTMAPVSGSQEEENLIGSHSATTPDPAGSARCSLCLNG
GN104ID162_000963	000000F	4685583	4686283	-	hypothetical protein								MKVNHPQHQPAHHAPNSASAAAPAPAEGYHQQGYQQLAQAGGYHQTGYQNAAPAAENPQGAFHQAPKPADVPELVIPPKINPSKILKGWPDKDSPKFSGGLGKSATSWLRVVAVLIKDRGAHPGIWHRVASQRLSGKAFRDWTDASAEDTQPKSWAQFKEWLVRLNPLGTTPALLASELDKLRQGPNEAVQFFYERSHRASLEGSRSS
GN104ID162_000964	000000F	4687799	4689223	+	hypothetical protein								MEQEVPHHRIRHQDMGMSTQKRPTRPMYFLGPFDIIQEASHMVADPTEGEARYLVDISGYGSENSKLLTDNVYFIGGRLLKTSAGTYRCFYEPALTISIGSANTYVDARKRSKLIGKVNVFGFGTITRVETVSGVGLNGSAQENLEVTMMHHDWDNVKRTTEDFPCLYTIPGNSVLKNAHSFFIVGLEAIIIGNITGLNEQTGIWNVTACLFSITSPPGHDNRPPATPSIPGTPGPLRPNLWGHPSPASRALPRELSTPRPAGIQPMATSSNVQPIPGGSSSHRPADPADSCEAGEIFEDNTQAPKDEDDEHFVSTDKNGKRVAKSLPKPTPTPVANSGSTSKSLLEAAKKMRTMS
GN104ID162_000965	000000F	4697794	4698855	-	hypothetical protein								MPEETFMSSSIPYSDNPGDESTPLLNSDVAAQRPHWPRNRELGWLMPYGLKYPPPVLPRPLRGLQADLDSAWMELERQQVIANRVNLLTSTMALLITSSGGITTAMASNKNVRVWTTVMGMLTTIAGTVMGGIRAMGQPRRAEDRVRRLERIIDHIGRMYYTVGPDDNSSHEQAIEQTWKMIDEEEDRTELEERKAGSFGYRIQAPPLSSSSVPQTTSQPLPESGPLNDMSGSKQEFIRPRLKARRASTLLGKHFSSS
GN104ID162_000966	000000F	4699390	4701342	-	hypothetical protein		PF02598	IPR003750;IPR029026;IPR029028					MIVENVQIVTYPNGLKDWYDTSPDSLVSILLGGGFPNAPRGDPCICVPRTTDMMCKQEAGCPSVTTKKRRRKSSGKCKAAMKELVQESKARLLSQTSDPSDQEEHAPERAPIHLPPPPTNRATQNPTAEFTQNPTAEFARIHKPHKPSANVTATKGRQYTVSIALPGSIVNNAQTWELKTALVGQIARACAIFSVNEIVIFDESVGETDPSTAKPQQQSAATYGRAKYRTPAEDLPELVDSDDSQFQPSHFVARILEYLECPQYLRKSLFPIHPDLRLAGLLPPLDLPHHFRKDHETPWREGCILPADKVNNYVAGSHHPKKKHRRADDSNTSWADVGLAEPVQVLRDEGVSLPDWTRVTIQMPKGEGKLARLVSPRLPTQTTGIYWGYSIRLASSISK…
GN104ID162_000967	000000F	4701433	4704766	-	hypothetical protein	EOG09261NW2	PF08519	IPR001357;IPR003593;IPR003959;IPR008921;IPR012178;IPR013725;IPR027417;IPR036420	GO:0005663;GO:0005524;GO:0003677;GO:0003689;GO:0006260;GO:0006281				MRDRVVPSLSPRREWKLSTNLHRCHRSNFSLPKQPMAKRTTTEKPAASKAPASKKVKTDAEASSSASAKPRWFPGKERAGPSAPGSKPIPEGAENCLAGLTFVFTGELESLTREDAQALAKRYGGRVTTSPSSKTSFVVLGSDAGPKKLEMIKKHKIKTITEDEFLNLIGSKPSGEVDAKTLKKQEEEVKKVEQVAKLLGSPKGSVSEKKSAGQLWTVKYAPKNLGDLCGNKTQIDKIQAWLRDWSKFRRSNFTKPGKDGIGMYRCVVLSGPPGVGKTSAAHLVAKAEGYEVIELNASDTRSKKLLESGFRDIIGNSSIAGFLETTTERSEKLVLIMDEVDGMSAGDRGGVGALNALIKKSQIPIIAIANDMSIPKMKPLKATALSLVFRRPNVNMIRS…
GN104ID162_000968	000000F	4705097	4705877	+	hypothetical protein			IPR002130;IPR024936;IPR029000	GO:0003755;GO:0000413			Peptidyl-prolyl cis-trans isomerase-like 3	MFLYRNFLALCASGYYDNCIWHRNIKGFMIQTGDPTGTGKGGQSIWGRPFADEIRSTLKFNQRGIVAMASSGRDTNKAQFFILYAKQPHLDGHYTIIGRVIDGAINGTLDLMEKVAVNEKHRPVQEIKMTGVTIHANPIADKEAER
GN104ID162_000969	000000F	4708296	4713288	+	hypothetical protein			IPR012337					MPCRPPKKAQTASPLPSSAPSATPDDQQPSQVPQDSVKEDESGSQITRPLTNQEELMQAQRIAKTAVSSSYASYDTPEPSLQLDKNGRRMITYPCKTCGTKINRPTTDSSCSNLLKHAAACIKRHSEGGGSFSLASLGITGTGVVIYRLRIWDGGNHTYEALLLEFVKLSHSTTGEYLAETLQLIVEKFEIQNKINGIVSDNASNNMVMIKELKKLKWPNFKGEAHWIRCFAHTEPNSQKEDADKQIQLYPRGQDLSDSGDEEGSPEDEHGFVEKAADQVDLDLNNINDLSEENEDDRYTSKICQQTLSKFRMIAQKLNKSPNSKALFVKLCEENSCGKPHNIKRDVSTRWNSTLLQLNGIVRCHSVLLHTAMPTHRIGSHYHSMTT
GN104ID162_000970	000000F	4713483	4713786	+	hypothetical protein			IPR036291					MFALLTQERPIMQAEGLGTFSAGIMHPDDSDAVQTEEKIWDLTMPVNCKGVWWGCKYGIQAMLANPVDESKGLKPGGSIINTASFMAKLGAATPRLACAH
GN104ID162_000971	000000F	4713909	4715008	+	hypothetical protein			IPR002347;IPR036291					MVHARDGIRVNALCLGPLRTPPLMDYLNTPEKRERRVVHLPMGRFGEAVEQARGAFFLACEDSSLYVTGTDFMVNGGAHACYVVSLTRRHSLRPVSLRPIPPRVSPRHKRSSSLHECPPKPASTAERREARMLDQWRMRPEASAPARQTRRASRGSGGGENHLKSKRLNGNLLTYPIRLESTNQELAAILKNQVIWIKKVLSSLQLRTIGRICEVLLALGDAIKIQPNVLLHELKFFGLATNTAGLF
GN104ID162_000972	000000F	4734314	4734400	-	tRNA-Thr
GN104ID162_000973	000000F	4735712	4736348	+	hypothetical protein								MWVSKYKPEEDTSSRPEASKAKPQTGFISQLGAALAVRAVNSPLDPIDVWLLGDIFLDELNPVNAVESWLKQKLHQLTWSKRLVLVKATSRQRGTGLVGYPDARMVKKKRKLKEVVVVEE
GN104ID162_000974	000000F	4748941	4749963	+	hypothetical protein								MFVCIALQAEIFVLMPATKHSTESSMKLVTVVVRGMVQAVRTTETEFCSGDGGTSRRFRILLFIIRALHSAILNLIDLPELSSSLWLLSTLSLKTTNRRRALNAVVKSSPPPPPKPHCTNDPPRSFRPKPGGHIKLPLPIPLQLTAAGLHRTEFHIWSPKPGLNQRPQDLQSRRFFMVFETLGGLASFFSLGFFPFSFQTDPSLSCKNSFRDSCVFSSGGKEN
GN104ID162_000975	000000F	4759648	4760080	+	hypothetical protein								MAAAYVGMGGHIAPPMAWQNLPWAWPAASTIPFTAYPGMPNFGMNILVPPVPQPDFAQKNPTPVSSPAPSDVNADINDYLMFFHVDVNCKQVKNSLIKYGITHYVEFKNFQAQDFEEVGVKRSHARSLVSNIKKYKRSLKKRR
GN104ID162_000976	000000F	4763515	4764466	-	hypothetical protein			IPR000805;IPR017853;IPR022790	GO:0016985;GO:0004553;GO:0006080				MLWAPNVAFGSYNDSIRGGYSRYWPGADTVDISGLSFYHFGGERRLNVLPQPGEALEKIQEFSELYGAGQGKPVVLAETGAAYTTSLRSGRPTVGGASNHDIKFAWLQQLLSGELKYHVPELKAVSWFELIKDENAGVQGTSVRCEDYRLLVGEKRLSQDAVRYLSSGY
GN104ID162_000977	000000F	4764591	4765516	-	hypothetical protein			IPR000805;IPR017853;IPR022790	GO:0004553;GO:0016985;GO:0006080				MKIAFETIISALLLPLASRSRTIPSDWHIIHGNLGLNSTNLHRGGVAVGFLPGFRERIAPNAVRDINNLLPAPMAIVGDYVHLAEHDPDLSALDLHLPHILSAPGNPVWQIALLPSEGLDKVTPYVAERIAIKMASINRLGITVWLRFAHEMNGDWYGWGLKPDLFRAKWRMIAHAIRARTHDTC
GN104ID162_000978	000000F	4768074	4768387	-	hypothetical protein								MQRIDSPTPGSALQGGGSPTLRSASCGWMRGASAFFNMASHVWRTGTTRIGQGILFGDPVQRVPATAEDSSAKQPGTTCTAY
GN104ID162_000979	000000F	4768479	4769203	+	hypothetical protein			IPR001199;IPR018506;IPR036400	GO:0020037				MSEDKDFTYEELSTLSNPSNLHLVISGKVYAVSKFLEEHPGGDEVILSEAGKDATESFEDVGHSEEARTLMEQFCVGTCKQGAPKGPPATKKSSQQAHTSTSDQQSGGWGFMVPLAILAAYLSYRFYFGA
GN104ID162_000980	000000F	4771758	4772405	+	hypothetical protein			IPR021109					MPKRPLAHVILTLTLAETPIQVLINTGLEINIISQRAAALSGLPAKTLPTPTRVHLAMNVSFRIGPVAGSYEAILGTPFLFRFEMMVSVRGLSIFHEPSGMRIRGNPVNKTATTSAAIAQEDFDCKKAERTVLNKFEDLFPVDIPAVLDEAKEAGHFTDRLFLKKLHIY
GN104ID162_000981	000000F	4774310	4775360	-	hypothetical protein								MARVKNVKAQNGLVFVSPQLLHFRVPPGLSCTRPAFALIIAIGSTIPARPISATSLSLANLTRQNTLDIRIDTHTPPILAFDARANSPLIVALSLHTSLDSLCALLSAPSSPLSIPSPPAPPHCLHRLQPSSSPLIPVRHHSRPKPLFVVPGSSSSSEDPRHRLRIIVIVRGSLLLLHPLVIVSIPSASPLAPLQNL
GN104ID162_000982	000000F	4789824	4792569	-	hypothetical protein		PF01134;PF13932	IPR002218;IPR004416;IPR020595;IPR026904;IPR036188	GO:0050660;GO:0002098;GO:0008033				MGVKHGSDAMVPWLNRLITSRRHQPANLSPLRTPVNHRRFCRNNASFARELDVRQQDFARSSDLSNKWDVIVLGGGHAGVEAASAASRTNSRTLLVTSNWNTVGEMSCNPSFGGIGKGTLIREIDALGGVCAQACDDAGIVFQMLNRSKGPAVYGPRAQMDRGLYKEAIQRQIKSHSNLEVKEGTVTDLLLEDNPTQSGGITSSRRVVGLKLETGEILHCAALVIATGTFLGGEIHLGRKTSSFGRIGECSSTSLSNSLKNSGFKLARMKTGTPPRISKSSINFDNLIVQLGDMPPKPFSFINQTVKHADQQLCCWKTHTTKATHQIVQQNLHLSSYVREEVQGPRYCPSLEAKVTRFSHRDSHMIWLEPEGFHSDLIYPNGISTTMPEDAQLRMMRTI…
GN104ID162_000983	000000F	4793271	4794415	-	hypothetical protein								MHRPISRSYSDSDDDRPSSWDSATSFGSQYQNGKEHQLPSSLRKLLNPAPPSSPPSPVHSPSPDIPQAPLARIRLAKQENQEHGDLSRLRPWKRLPSPCSFDPQPPVALPPIYFCLPSPHTTDPSLRSCSPISPKFNPYYLPVPRLHRERVVEDTCQLPDAPARPRTNLPSFAPPCSLADAKNRDTKANNKTKANSPFLDPTFHRHEWPSVSKNFNNAREKERNRCLTCGSSFSTFANLTRHEKKCPVVTADVSF
GN104ID162_000984	000000F	4801391	4802266	+	hypothetical protein			IPR023574	GO:0005840;GO:0003735;GO:0006412				MFCSSLEFISKTKEVLGVLMSLNAYVDVMKVSNSCKASTGNVKTRGRRYRQRPVPLIISNKDKGIHVVFEHEQQLCAAGKRGTSENKWPVSSHKHLPHEWRPPPAPTLPLKQAHPVKYLPIRPSAPPPPPSPTTNTPLHRTALRRQPWPRPRPSALKLPNASAANQNFQNSDPLPNVEGTMTTQETSKLIAWPRSEP
GN104ID162_000985	000000F	4808428	4810173	+	hypothetical protein								MCGGDVSGSQSAARSPQPRSRAVRSSRRRAELVAAAVASALGRLSRALGPGALCCSHPPAVYVQYAYQPYPMGGMGISSTSNLFQCHRPRPTRILDLQPYNATDATVSSWRAGCCFVFGVRFVPLSDLASPPLAPPFGLASRVLAPQPVQFGPIEVVPRTISLAVGLDAATGRIGGWPGFKFIDPLGAVKT
GN104ID162_000986	000000F	4815425	4816238	-	hypothetical protein			IPR027483;IPR029021					MKISSGFDRMKPLLGPSSQQTAPGWAREDYGQSMQPTVRRLGRLCRPSPPDSALNNSPPPSNHKSPDQPKKDRVPPKTIQLRRTTQPDFLPARSATLANNIEDGPDFGKHPTTADVLQLIADHLLPSQPKAVGTSKGPVFVHCSAGVGGSSSAQRRTACFKEQLKRNTTLLQDLSMMDYSLLILLPNVA
GN104ID162_000987	000000F	4816313	4816896	+	hypothetical protein								MDHPLRGQNNFRRRNEARQWTRQSTDLVNLNLPTFSANLNAPLSSALDLTSRTLVSLQLDPSETFAPLGPSYSRGVAPPPALTVE
GN104ID162_000988	000000F	4817961	4818568	+	hypothetical protein								MDVDSQDVQRTLQPECPMDVDSQDVQRTLQPECPMDVDPQDVQMMSLRAEHHLDASKSVQVMLSAPGICWMLPGHHADAFQPKSSAGCQPFPKRRPVVYTTGRVSGKPPHPMDGFALEASRGCSQSIQWTLRGKSITWTVSKSVQECPMDAFHTNVRSDNRKLQQECPMDTKQVKVLG
GN104ID162_000989	000000F	4821831	4823332	+	hypothetical protein								MRVFQKQRDLVEKTIHRKKGSVKVRREQDVLDLNRSTLVVDNVDFAQCGSDNLVITISGVNFDVAGERVRNDQFPPVHGGGMSGQDLGRSSSHNRPEPAHLEPLAFLTIPLLEDTAAIAQSLLDFQNFDGIHSLCL
GN104ID162_000990	000000F	4823463	4824330	+	hypothetical protein								MGVRAAAKAITKNPSANLGSDEAAVADSLTPGGLSTPGGTALAIGDTPLSREEPDDLAGQGLPGINEARGDIDLDSIIHVPHLSKDTFNRVLLETNVPPPAIKVSEDIDAERAHIWAKILESQAAGDSILTKHLMSSWTSLDEPKTKPQMARAVSATPVLLTVESRMVSKSVKAEKEHGLVYAVGAVSSHQDVGFTPYFEENIKALKTPIPLTIFNNEWKKRAIRAHIVLRQARPGDNEKAYKVPTHPNGLRLIQHGPKITEIFI
GN104ID162_000991	000000F	4824723	4825092	+	hypothetical protein								MEQPNTINTISSFSTPRHSTRPSLPVITVLEVSLLTAHPEARLAKAAGILGAMGVIKGLSTRGSVYAAITGLILWKASSTDVNLKHQLTKGVRRCKGKSRWPCFTPPPPPPRPPVLFLPIFA
GN104ID162_000992	000000F	4825115	4825509	-	hypothetical protein								MVVWGEPPQVSNLRGTFISHFTSDGQKLKDSIEDNSKTGEMSQQQLVSKRNTRRTKQVSVITEWEQEKKVGRAEGNRQNFYIRGVLHKNRRSPGTSAE
GN104ID162_000993	000000F	4834417	4834780	+	hypothetical protein								MRRIIQFWVVRRGNWSRKAVENPSVKVSDSFQKNAGRELLAFDDSPPSSFASPPISNKSIVSAPPDTFARLLETRKALVSSTDHQVLGPNL
GN104ID162_000994	000000F	4841268	4842468	-	hypothetical protein			IPR001878;IPR036875	GO:0003676;GO:0008270				MLAESLRTGRSPTALGIMGLLRSMLSAGWAFLDYEDAINSGNRPGNWRSFCSWLLDLNPLCVSKDSILDDYNKLYQQPNETAQSFFQRFREWQHKAKNYGFHYEASSGFVARLNRGLKDKVKGLVAAERRRGTLYSQLSSGVSHTPLSFDQIVITALEEDQTYRLRTANSIASGSCNNKRPADAADSSNSKCTSGSGSKDGGSCSCYNCGKEGHLSSKCPKPKTAKQLKYEAKRGAGGSGSGSGSGSGKSLNA
GN104ID162_000995	000000F	4843758	4844047	+	hypothetical protein								MTCCDGSAHSLAIAYQERERTIYTYSCPNKIHTVQFETRTAATAGRSEIKTFLGKGCREPTSTKLKAQNNLGSKR
GN104ID162_000996	000000F	4844075	4847384	+	hypothetical protein		PF00749	IPR000924;IPR001412;IPR004526;IPR011035;IPR014729;IPR020056;IPR020058;IPR020059;IPR020061;IPR036282	GO:0005737;GO:0000166;GO:0004812;GO:0005524;GO:0004818;GO:0043039;GO:0006424;GO:0006418;GO:0006412				MDSEQKDTLTLKIYLRPTTALPPPAFGPLGLGFYLLDQHPSVSNLTIEYEDGLTGPGKDKSCSVLSSSDGSTRATDSLDSLRLLAKTFTASPTEPNTNQQPEETDRIFKILGPSFDPVQAKDMNTLTTIANKIDHHLTLRTFLVGYSLSETDWCLWGLIKSSSTFNALLKRSQHPHLSRWFNFIDCLPSSKLAITSLQDQIKNSVKGRSKAGVASVNFDGGLPGAVKGQVVTRFPPEPSGYLHIGHCKAAILNQHYAKIYDGKFLVRFDDTNPSKEKEEFQDAILEDLGLLGVKGDRMSYTSDYFDHLCGYATEMISKGKAYCDDTEQEVMKNQRMARQPSQRRDSTTEENLSRFEEMKLGTPEGLRWCLRAKIRYDDLNGTLRDPVIYRCNILPHHRT…
GN104ID162_000997	000000F	4848077	4849562	-	hypothetical protein								MDPHLYGAHGQIRLFLADLKAVLGNFSAPIPCGPTPTFNQIGFPQNLHGGFHQQSSWKRPTLRSRTWKEGHPKTHSQRSQSTRQTPPSVPSTNCFKFNSTPNASTAQCSASHRPVCIQGRHGPLKPQTVARSLSLQSSYRHQTVNDPREEDHRLLEEMQDASVVSDCDESSIAGDVDVLIDSELSSELQDQPDLDDQPKLEVELGPECCYPISTPAAPIELEVDPPHSHSNESKDGHQSNSVIGSILTTQTVHASSDNTAFFRPILTPAPPPDPVMTPRRPFVPSLRTPFVLRRPEERFSDHENEVLLSRTPRQRTPYRSFCLTPINDLRDDDSASEDEAPRPIFNRNQRFQPQDPRRHNNRRHAFNLRNQHPNNVHLNKQHLQETRWRNSYLHTHSLN…
GN104ID162_000998	000000F	4850060	4850423	-	hypothetical protein								MYMAMYIGQVLADLAPRSIQLVAFLRGELDGGHPSARRAKQALGRSPADPVRSAGRPWPCPVRNRWPTLTNTSRQPGTTRGNMILPLAAGPQDKTHVNTATILPQMIRTSMEPAARDMSP
GN104ID162_000999	000000F	4860679	4860970	-	hypothetical protein								MLRTSFLPFPDQSESRRRRLIVCRIAQQNRRTVQHILDSDLDDKLDSSDSDEETRPPPKKMRQPNKDQDFYELPRQRAVAYLREGMSLLYVHVTGP
GN104ID162_001000	000000F	4868209	4869959	-	hypothetical protein			IPR009071;IPR036910					MGLSPPKWALSLESLTRNYHPDGQPRRPMNAFMIFARHRRPAIQAKEPGLKTGEISKRLSHDWKNLPEEDKSHYLEQAKLLKDAFHSRFPEYVYKRRPNNTGKRRSSTSQQQIHAKFACGTGAPQSLNLPPGSLHSGMPHPADVHHYHHHLHPSQGDLYNQGHPHLAHHHHVQPPSRPLSSIAQHSPKPPNSSFYPSPNNPTSPRYHHLGQPGPGSNNCGPLMSRHPGPYSSRAPSLSSTTTVAPSAIHSPRPGSPNHQGSPAANGMTYMRVSNPHAITYSAQPPSNQYPWFTNEATYPSNQNACQTQAPLSANRSSFSYSSWPSSVATDSSMSASGINNSDACDSAQAINHSRAASYSAGPPIYRPPSPVDRGRQLSLPSHALSASAAEPSQNGPDAG…
GN104ID162_001001	000000F	4870055	4871932	-	hypothetical protein								MLRRSDCHRGRLSLRVHPAYSQVSSRCSWEATHINIVVLAPAGASPEDGSHLGATSLFSRNVPLNTEFCACSTYIVHTYNIQSCIERSSPLYRRRAWLVFSLVFPSCPPFFRLSLSDSQNKKKKKTPTKSHKTPENRGRLQLSSACQRAITCCLTHLTIDGLPAPNPGVAPLVSSLTKFTSEPNHRSKLNYPHSTFALGRLVHRLSKLAPDTNSIHSLVVGRLTHHCHHRNQSNTICSVDSVVTRHIASIVLAFNSSPSTLRTVHSAQPLYRSSLQCHLRHTQWFRNHLPPCPLPFLLSHPPTRSMCPLAQTPPLAKKLDKPTIRRPSKPIRMTIRISPLILR
GN104ID162_001002	000001F	12	1348	+	hypothetical protein								LDSNPNPLSDPNSNRGPLSNPLLPSNGRVNHGQYNYSNMAGFNHTPTPMAQPEAQDQHVDTRLMDVADQGNGGLGFPQGPNPPGVSNRQSQAGPQRSPTFTRMGPPPSPYPPQGSPDNLELIGNALQLVESSFTLSSELIQRAQPLIQKNAPLRSCYWPSTVAPPPQPPIAIPVAEPTAAHSTPDPSQGYSQDFKAHLRNTAAIAKEHQEFRATHLPANYDKGRNKDYFEGLVSDCIKEQKLILATLLKAGMTGKGSDKVPSLWSLIANIYSVFHPTFKKQGAKQIHSDKRITSGAKVRLCSIRFMVNLNRVNLRNKNKSKQVSFWDDIDEDLASLRRKSPGYGTEIELGPPN
GN104ID162_001003	000001F	3416	3502	-	tRNA-Thr
GN104ID162_001004	000001F	12154	15019	-	hypothetical protein								MYYYYREIILSLLSTSKLTYAGAVRSTTPTSDPVPAITRQPVKKIPTAASESSRTVAAPKKPKIVCKPKSPAVVPSEWDLEPVDNNARPPSPFLKTPNLPSGLANPAGPTVTKPKAKKAAPSADPFKSNEPVSKLIDRDTPGSLTQIKIKKVYKPAQGSATVESKTKSNPSQPALSESSSKKSVFDDGTFDPKTKEKLENYFVPWGRTVVSNYSTTSSIIPSSEDTRESHQLADSSDLDIITGATAQLFSRPKILPGPLGADMLKNLNPRIHPMLQGLKSQLDGRNLAEETKDDDMMILCLEAAKSLNSTIVHIISQEQFRILYGNWDIEAEWEDYQSGPKHRITVVGADDPSDAREVLAPFPSAVQPPTDGNGHSSVDSLAASSAYGQLDSEHKFPPA…
GN104ID162_001005	000001F	18040	18113	-	tRNA-Pro
GN104ID162_001006	000001F	27253	27848	+	hypothetical protein								MVLSSPQKDIHHSFESLLIPDHVDPSPTTDEGSTQHHPLNRLPRLRPDRSPYRAMPNIWLWVTARNNSYGIRHLLSDMTGSETTGHLFCDNQAAVKICLDKASNKRTRHRIASSISRTSAFWKQ
GN104ID162_001007	000001F	32021	32883	+	hypothetical protein			IPR001715;IPR036872	GO:0005515				MFAAQQYPDHCPTPPATGSSPSAHRLVAIRHELVAIPHALVQTASPWLLSPSISWARDQKARLAANPDVLSEKDAAVLMGLQSPAHWLPPPPRAPMAGAESPKELLASNRDLLGWINNKIRARKSATASDFLGSIRNGHVLVRLIEALPLCRLRPLHQGLPWRLPSHSAQPPLPCWPGYARCLRYTFQNKLL
GN104ID162_001008	000001F	38196	39923	-	hypothetical protein								MHADLARLQAIFAQPESVAGLEKFTEIVYRPLPTMLATLLTLFAQAGQQQQPATASQLHANPLFILLLIKRILTFADPIAPHQPPRNTLSHHFHQLFLPIFTEHLHQSNSPAITRNFTICIAKLASRLLPSPSRLTVAPETLSPPSYSTTPLQHPAHLVAVRDIVTELQKSNSINSAYLLHQVTQKHLQSLLLVYQHLTTAIQDIWTGSADQGVAEEEKQQKYAGGHASLHVLLKILRTFVPSLVELGQQAVFAQFTPAFLADFQAALDIQLAQPLPLSRALPAYGTLFLLLQPHLPPEISDQLLATYLKILEFAAHSLIPASSPDHRLLRALHPILVQALKLLNSAANPWSCYCVPGTDPTSSTRSLLDGLGAEEAARLVTIVQPFVALDLRAIVGEG…
GN104ID162_001009	000001F	40281	40824	+	hypothetical protein								MKCFHPLQHPNNTPLQPPPSFLMHPPGRPAASMHPPDPTTGLHPAGCSSPARQQLEPDSHWIPAHNVFAARAAPLLLPALDRLIIRHTDPATTGRLSDPSAHPPLSPHELKTWLKFAQSKQPPRSLKAWMMAGDESPGNEKLISKSEQTHSKIWLPFHLLSPSLLKPITKTPTTAVLIQP
GN104ID162_001010	000001F	47011	47996	-	hypothetical protein								MPFAHMKSLLNLSYNGDVNLETLKPETNSKLASNRSHTYHSDIGDNISDDSSSGGSSDSNYSGNHSKDDPSNDGSKYKARGPALSAPILQPIKIRLRMNKTQPTPSSKTSPKSLHAKPAVVKSLTKPSARRGRHARAPQKVPTPDIPPENPAAPDSQSIVRSQKKKHNAAKIKSTPLTNADWECIAAHSAANFTSHWNAENERYQRLNPNGGRALQIEVGRPPNNPVSSLNVGSPQNSATPQEVAASQKAIAIQKAAATKRAAAATLAAAKHQAIRNSVAAETAVAPRKDVAKRMGMRRSARTRWV
GN104ID162_001011	000001F	54743	55094	-	hypothetical protein								MSLCATLLQPPRHCHRTRHRPLAPATVHLHPPPSTRTRHHPLAPATVHSPTAHRQDPFETPTVNQSRSAAGALESPLPTTLKSQLLLPLTPATVHSHPPPSTRQRHIGKIPLRRPR
GN104ID162_001012	000001F	67686	75768	+	hypothetical protein	EOG092600T4	PF01039;PF02786;PF08326	IPR000089;IPR001882;IPR005479;IPR005481;IPR005482;IPR011053;IPR011054;IPR011761;IPR011762;IPR011763;IPR011764;IPR013537;IPR013815;IPR016185;IPR029045;IPR034733	GO:0003824;GO:0005524;GO:0003989;GO:0016874;GO:0046872;GO:0004075;GO:0006633				MPYTSDRPEDFSNLANGLSGMNSNHEELEFKQDHSKVQEFIGGNAIDVAAPSPVTDFVRRKGGHTVITKILIANNGIAAVKEIRSVRKWAYETFGRERVIDFVVMATPEDLKVNADYIRMADRYVEVPGGSNNNNYANVDVIVDVAERAGVHAVWAGWGHASENPRLPDALAASKQKIIFIGPPGSAMRSLGDKISSTIVAQSAQVPTMAWSGSSLSETETSAQGYLTVADEVYKKACVTDVEVGLRMAEEIGYPVMIKASEGGGGKGIRKVEKAENFTMSFNAVLGEVPGSPIFIMKLAGAARHLEVQVLADQYGNAISLFGRDCSVQRRHQKIIEEAPVTIARPETFEKMEKAAVRLAKLVGYVSAGTTEFLYEASTDCFYFLELNPRLQVEHPTTE…
GN104ID162_001013	000001F	76625	79752	-	hypothetical protein			IPR000629;IPR001650;IPR011545;IPR012541;IPR014001;IPR014014;IPR027417;IPR033517	GO:0005634;GO:0005524;GO:0004004;GO:0003723;GO:0003676				MDDSDGHSENEIDLTETLATIPSKANATANLATSDDDDDEEDQFIRTSARRANFKAGAKLLKSTATSSKKNITGGGSFQSLGLHPSLLRAILLRGFNSPTPIQRAALPHILASPPRDVVGMARTGSGKTLAYLIPLIQALGGIHSVQFGIRALILVPTRELALQVLKVGKDLAKGFIQGDHRNKSSSTADQPHSKAEGLRWGLIVGGDSLEDQFTMFSTNPDVIIATPGRLLHLVVEMNLDLKSVSFVVFDEADRLFEMGFATQLEETLHRLPANRQTLLFSATLPKTLVEFAKAGLQNPKLIRLDSESKISSDLQMAFLSVKPIEKEAALLVLISNILNVPKPDINQQSIESNFSRGSGSNLSKPRSKPTQELAAHQTIVFTATKHHVEYLGGLLIAA…
GN104ID162_001014	000001F	79958	81508	+	hypothetical protein								MVHRFDPETTQTVDVVVDALHSLACKLTRTYSNKAAEYSQGGISPEESARRKTALVEISTNLLPCLRQQLTDLLASLDIADLERVPNPRLLATLHILKKAGVTLDQISHATRSVTLSPPPAPSRFEDHDCGILKSYRSALLKSAISELIDTHLCSLFNQTVLFLEHWKSANNPGLSADPPPAEHDAIEQRKKIISLIALSNKSIEHLIAWLQLGNDSEVLRYIYKPQIGQLNSNLAELTQRIGLPLPPVPKKKRNSGDSDDDSQSDDDHAPSDHQSKNQNNSSQSKPDQAERGSGGGGGGPDDDEEEEEEEEDDDDESEFDSDYSESNTSSGQSEDMPVRRATVELAKESLPMIKLIRIFFNKILRTRSNKAPFVLDERISSGELQALMDRLLTLIETL…
GN104ID162_001015	000001F	82847	84101	+	hypothetical protein								MHKRAARSLTADQIDVGTNLLAELQTSFLPSLRQQLAGILASLDLGALEKDPRPKFTDTQEIAGQLDNTLSQISTSINSLAPLIPHQSLYSRDRHYGIMKGFRSRHILNQIVGLMSRELRLLFDHHALFIRCWTFSDDNRPTIDGEESYALTLKNKLTELTALSYQAIDNISRWCQRSDFDLLQDTWIAQVNYLSGNLTRLTRRINLTVHWNHEERSLIAGEPSGSGPAGTPDNNTGENQADGDNGSQGSVSSHDEHGLPRDGTPGGSSLNTPFTPYQLELAQRMIPIIKLGRIFFNKLISTGKSKPPFTLGSGMNSADIECLQEEMLQTSNGIVEILSLFHNTDSDMSHGLRWLQELSGHFDSSLLLLGFYLMPITSRLDPPPQENCFKTWFFELRFQ…
GN104ID162_001016	000001F	84988	86536	+	hypothetical protein								MYLDIKPMKRPWRCYRLPRIMLEPVDDLVLPAESDTVEGEAVESEAEDDDESEDDGESGSKTESSEDETPSGPSGVAIKAFSKLTRRYAFSLNQVFCSSQTDLTIGELEEKAELVNGLRTRLLPSMRTQLSALLQSLDLSEYPIHPCPNPESTAEILSALGDLLKETQDAVEEIALEPPLPSAEHDHHLKDLKIFRSNHLLWKTKDIIQNHLCEILSICDQYIVMWEAEGIDREDSDHQARLSNCRKEIVEMSATCKDLMDDLIEWISLSDFGMLQKDWRVSSKKLDRLLAALVEMNNGTFGKPERGDTQTDGEDIRAADEENRARSIQLARSAMPIIKLGRIFYDKLSKTTGKKIPFKLNAGICSKEIDALRNKMDSLDTQIDHILGLVCAIYQTDEH…
GN104ID162_001017	000001F	87042	87590	-	hypothetical protein								MSLGKEAEGELVARPGSMAFVLKSIGEPGFEQYRVLRRIGASSIPESPVPRKASFDAQLSVRCFFVLVWLSLLSRDDRSCARTDEQVLDLDPRHTPMASLRYWNAGQAIGPVAAELNKASPGEPGLGLSRDSREGLRLV
GN104ID162_001018	000001F	87827	89214	+	hypothetical protein								MPRESTADLLADAFRGLADERWRTVGADIIEGPKDEKVLTAEEIGARQAHLAGLQTGLLPSLGQQLGELMGILDIEALGKDPGPRPRLAEAVELVAKLGRTLDQLNISAHALAPLSLEAMAAPSRIDHDYGALKSFRCRPLLGKIQGMVISKVRGLARHYGRLLETWRVFEAPLPATPGPSDSDSDEDDDHCFALQIRDKIVDGTAAVSGNIADIIRWSQRSDFALLQDEWQAQVGLLTFTLDRLAARIDATVRPREEGEGSRRDSGGEVAGDDGAAAAAEDDQVSVGVEFGYSSRPVPVSRELLPLSQRTVALVKLGRIFLCKLVGRPAFELDGRLSSAELAGLEGATGSIDGCLLSIAECVADAAGPAELRAQLADVLRWADELAGRLDSAVLLLAF…
GN104ID162_001019	000001F	89412	90952	+	hypothetical protein								MVAGSSSTSLKKPLKQAPSSSTLAHPELEDSLLEERLRIANFVLPEDNLEDLLRLPIAPELISRKLRQHQLLKHHHPPPEQEAIPPPTPAPRPPPAKSTIPVSAKPKAPHAQRSFSSQTAAQRHRERSKSTANQLSIPPTTKAILRRPILAAEAPRHTAMKDKATTVPARNAHPKGFKLRPRSMSASSLRDPGPSIPGALPPWTTDPSPRIYRVDPAANNSPLNGSDFKPPSHDDLILPTVARQIEKQTKLLTPTDHPTFSSVSSNFSQWEALGPQLLLRKASLKRLEGAFAHPSTLSVHEPLSSPTPDEELIDPITPDSGRSRAPGDDGPAGRRMSRRMSGSQGAGPADDRRASRRLSAYLSASPGGRRGSQTSASSASHPSPSAARRVLGNAPSSHQ…
GN104ID162_001020	000001F	111723	111813	-	tRNA-Arg
GN104ID162_001021	000001F	121782	122380	+	hypothetical protein								MAMPLPAQFNNKEGPAQENLLTPKSKFSLLPRPHLYNATPLPHAPVSTLNTRLIAAAPPSPSPSFHPFWPNSGQGCDDKVMLKMTPHTHYATRRIKQSGSFWRREFTSGRMADYSGTFVTHSPHNFVDLPDLLKAANSQNKSCHYCDPV
GN104ID162_001022	000001F	131779	133242	-	hypothetical protein								MDGLGVPAESDTMADEAMESEVEDEDKSESGSQSRESETLSGPIGAVIKVLDKLNGKYAFSLNQVFCRSETDLTIDRLNEKAELVNDLQTSLLPSIRTQLVALLQSLDLSEYPIHPCPNPESTAAILSKLDGILHETRSAVEEIALESPLPSDEHDHHLKDLKIFRLNHLLWKTKAIIQNHLCEILGICGLYIVMWGHEDMDREDSKHQARLSNWRKDIVEMSVTCKDLIDDLIGWISLSDFAMLQKEWRVSSKKVDRMLVALVEISNETYSRPGTEGTQTGGEDDRAVNEAHRARAIELARSATPIIKLARIFYDKLSKPTGKKPFMLNAGICSKGIDALRDKMRSFDTQIDHILGLLCVIYQPDGDIEPRIKSLKSVTFQTWACLEKALLRLAFHLK…
GN104ID162_001023	000001F	134106	135628	-	hypothetical protein								MLLEIGPGAAQTIGVVVDALNSLTGNLTRTDANKAAEYSQGGISPEESARRKTALVEKSTSLLPCLRQQLADLLASLDIADLERVPNPRSLPATLDIIKKIGITLDQLICATRSVSLSPPPAPSRFEDHDCGILKVYRYDHFQQDITQLIETRLCPLFNQSVLLLEAGKSASNPDLSGDRPPLEEREATEHRKQIISLTALSHKSIDNLIKWLELEDDLGALQFFLQPEIDLLSSNQAELIQRIGLPLPPLPKKKDGLDDSDSSESDDYPSQSKNPNQEEGSMSKGDVDNSHKEDEGEDEDEDEDGSEFDSNYSGSSASSGQSEEIPVRQATVKLAKKSMRMIKLILSFFSELWKARSSEAPFKLDERISSEELVRLVSRFEHLIQPLNEFVKLLLSIY…
GN104ID162_001024	000001F	135973	137069	+	hypothetical protein			IPR006977	GO:0016020				MAAQGYDIPSPTQAVLTVEPDTDSDDDLVAIPKSEIDQSSQPLNSASNSTQKGKSKAYPPAGPPKPAVSGQIGSASSAATTNNRQSTRKNFGGIMTESRYGSGINTLDEPISETIMRDLTAIGSKMVLILYPAGSSSSKALLRDWDLWGPLVACLGLAVVLSLNAPPQQSLSVFTGVFVIVWVGSVIVTLNARLLGGRVSLFQSLCVLGYCLFPLFVAALIALFIRWLPIRVVLSVCGWAWSVWAAMNFFGGTRLEDGRAFLAVYPLGLFYAALAWITMLS
GN104ID162_001025	000001F	138496	140490	+	hypothetical protein								MYNPGTSPSLINDEILSNLPPHSNPFAFMKDALSKNLALPLTRGFVVTLLAFFVFHVLIAGLCLLMLILPIISRSKRSQWLWMKLFVKDKSGELIYRAPLYFFNSGVLVTICQLCNSVISQAFIWCQIKLTGPFDYYRSDQMLALLGVMYVFECVGYCSLSHCFFVTAYYGRKVHGNPSRRRIRCISPPILINMVSICFPLLTIATIMGTIIRLLLIHRGFANKITNLLENLSQASGIWEQLHHKSVFLSSEKTMLLANGMSWHNSQIEELEIGAHQHLDTVIRYFQIFSCTVSSFLCVCCLLFVFSFWKLLRTNLREAKKPKIVLTVAINLPDDENQCDENSSHCQTTMSSVNHIPSSFALSNRQLSSLTIRSLLMFLSMLIAIGLLLILAIKPTNVL…
GN104ID162_001026	000001F	141092	142464	+	hypothetical protein								MVEPQEISVASLIQSFKSLQTSEDDRSLSTQRSLVVQAFKSLIAQCPSICFQPCSSTHEENLPTLFQQVELRTELWNRLKSGLLPSLRHRITALSLSLDPCDLRKDPAGKLKQVLEILSELEQTLVQVKASIATIAPVLKPSAVSDDAHLKHLKAFRCGRVRLTVETLVRVLSELFQSCVRFTENLGDAPGQEAGCRDEVLSVTSMVWSSIDRTIEWFDRSEFSLLQEQWESEVGLVDDALDELTELINRTGPEEANKSGADSSSEDDDDDYFRDSDSPPSEQVLQLARSTLQIIKLARLFLNKLSKTTVRKEACRMVTEMSSSQLESLLSSTRSISRNIDEIVCTLGDADEHDQAFTTDFLIEFGQNLSESFEQIQRALERYLIPLIAEDTPSASSKV…
GN104ID162_001027	000001F	142587	144163	+	hypothetical protein			IPR005131;IPR029009	GO:0003941;GO:0051539;GO:0006094				MNVSARSNLREPWGWTDAPPRNQGHPLRQTSPTLEKMLGQLAARKSRAGCRRLLSHPPPHWIKPNERPRPSPFSTCPPRTTNKLAQPPAKDSPSHPPSSALSLFHSQPRPTEPAKEEDDVLPEYLHSEALPASTSKPADEKHAVVSTFDLFSIGIGPSSSHTVGPMRAAKIFTNDLKEAGVLDRVKTLKVALYGSLAATGKGHMSPEALIAGFEGHSCETVDTASIPTRYRSVCENKSINLGLALDPDGIGHPVQFDIEKDLVWLWDCVLPQHPNGYTSLSFSLEFHDI
GN104ID162_001028	000001F	144187	146533	+	hypothetical protein		PF03313	IPR005130;IPR005131;IPR029009	GO:0051539;GO:0003941;GO:0006094				MLFSVYDVEGDLIANNTYFSIGGGFVVNTETQFSGENLYYKQIDKRKASTSRLDPFKQLQPLVDSLPLNSQPTTVLPSIDPPPKEGPLFPFHNCDSLLELTRKHNLTIAQIVYNNEREFFSDDEIRERILKIYKVMDDSIKQGVCSEEDVLPGRLRVKRRARNLYRRLHRGFFPSVSDISTTPPPRLSFTKPHMLPAMEDVREPGSNEIATSGPGQLSPESNTTIQFRGNRRAPLLLRGQFDHHVQPVLPRRMSFPSMDFLSCYAIAVNEVNAAGGRIVTAPTNGAAGVLPSVLKYFLEFISEDPENDTMTFLLTAAAIGMLYKRGATISAAEGGCMAEVGVACSMASGAFAACMGGSPEVIEAAAEIGIEHCLGLTCDPIDGLVQIPCIERNALGAVK…
GN104ID162_001029	000001F	146691	146967	-	hypothetical protein								MNKMEDFPSIWKVRSEPPDIKFRREIWVPEDPRSDPEFQIPDFPAKSEIPDLFKSDGKSSNGHLEWSEFADEINTPNWLISPVVLPMIKTR
GN104ID162_001030	000001F	147543	148948	-	hypothetical protein								MSDLPEDVIAGLVDSFNACRTQDHEEVEHHKNLAIQAVSDLNDKFMGIHNFPTQVNAPPVIFGWVQVRTKLREKLVSFLFPTFSQQVTALAEAVLDLSDSSTEPISKLKLVVEVVSVLGSTMEQLTSCLPFIHPAGLHPRYVSHDKDFKKLKAFITHGLVGRIYEATEDACGLFRSSLAVIEQLGHSLEDQAPSRTKLLTMKASCLESIDQVKQFVDKSEVDIIRDRWQSNIASMSKTLDSFLELASAQSPQDTWSESRTANEDDDEDDTLCEASQVHGPSENEVEKSTIAIVKLGRSGFTKLLRLLSNKHIFTIVTNLPSKELHAFSISADLVSKRIGEMVEILCKGYLTEESRARGMTAMRRSISDLLNAPNVMLPIIKILVPLRAKPDQPSPMIHL…
GN104ID162_001031	000001F	150241	151620	-	hypothetical protein								MSDLPENLVNGLVDSFSTFQTSNDEQIKHHKALARQAVGDLNNKFVGIYNFPLRQANTPLNMFNWLQVRTKLREKLVSVLFPSFRQQVIAFAQAVLDLSDSPNKPISQLKLVVEVAPPGLNPPHISHDKNLKKLKAFISQELVGRAYVATNASSPPDAPSETRSANQNADDTMSEASQISNQDVRENQTLITLIITIVKLGRLVFTKLSRVMSNKCMFAMVTNMSSRELTKLGLFASWISLNICDLVDVLCEDDLPEESWAMAVKEITAQLPNIPYVILPLIREVFVPLRDNPDQPSPIIYVKPWFYQWQRHFPLAIQHFLEAAGFNYF
GN104ID162_001032	000001F	152522	153078	-	hypothetical protein								MGKQFVDMFLREKKTNIEANFLSFAGGQEVIRRATGQLAPVTKPRKNQKRKVGAPKTPWNHGSKEVNYEAAREKLNLAISKVTHGLQKQWPGKSTSATLEKLGVTLRIKDNNHGIVTTHFCGKPGAMRDKQLQHR
GN104ID162_001033	000001F	153169	153587	-	hypothetical protein			IPR036910					MYNNFCEYNVDARKSFYDPDLTPDERKKACGRLWKKLSLTEQQRYKDINFLALLPNPFGRGECEGPDGGTLEASQQKNKGNCLSGRLRLSSGAEGPSWI
GN104ID162_001034	000001F	153641	154901	-	hypothetical protein								MGAPATVTGLRRAPISPPVSEFQQAIYGCAVVSDLLHRLSRPGRSAPRSSTGQSTAHSSTGQSAEHSSRDYLFRPAPTRQPAARSSTGHSAPRSSTGQSTAHSSLLRRAMMESAARRATRGARACGTSSTPARRFGAASRANVLFSASIPPTDLRLTQATSLAAVQSPLPTVGNTLLLGSVPELSFPKSPPARMIPPSFGAQMANTVNSANNALEPSHLAQHHVPSTAGTNQKRVASNHQLSGSCPPKRANTQPSTTNQPSTHYSPAETRTNNTPPPHKQSDNGDSDSPRFENQPSNPARKETSNRAKNSRKRLDASIVELMKHLENDQLRQKVNTHAQYKRLTAEDRRVFTKAYNRYQHEVLLMAAERLL
GN104ID162_001035	000001F	155378	155870	+	hypothetical protein								MKEANPVSPSEDADVTACLTHSQAADPSAKANPPPQMTSDLRVVPFLPSPGFLHDPPSNPQPNATAKPTSTKKTKSAKTTAKGGTTANNPKTPETAGKEANDPKTSQLSALIGAKH
GN104ID162_001036	000001F	155959	157116	+	hypothetical protein								MIEAALKARRDGDQVKSDMEPATIPITLVPAATALLTSEQPFKRALTLDPSLALTGEKENTTVGSVNFNWGHTNSHKDVGFTLYFEQNLLELKGPLPLTIFNKAWQDAALQYHAEKRPKNNDNLTERGMRYTGYPYPSEWLMSYSDWSLNYSEFLITMRDICHYETLGQWIVLHKMNADKILRKDGFMVALRYDIWIWANAFAHHVVKNGVSSFSNISVFRQEVYDTAYGESRRLDKLSFRDSNPYAIGGPRFGCNPHTGLNPNKRGGNPPTAPRSAPQAGATALVNPNPGPGTNNLPAKPKESRPKSSGYLGKNFNPAFAEL
GN104ID162_001037	000001F	173017	173542	+	hypothetical protein								MPSTPDKIIMVPPATSALQAASVTPTPISTLLPVTRVDIILARNSTLRLAPTAGLVLLPFSPQVIGSGTWENQTSISSGRKTVCGTRRAVVINSKIKPAWVTSSCRETFSRTNPAVGATWRVELCARMISTQATGRSVEIGAGVTNAAWSAEVARGTMMILSGVDGIVQLAGAH
GN104ID162_001038	000001F	175922	176617	-	hypothetical protein								MPKLQFLTAHLLDEGKKPFPESVPKILYSSKSITVRSEMPRNGRFTVRLSSGPIPFDMVVKVFLDGFFLTGRCFLAGNIEPICDYEISNDDDIYDHRRARGFQFQWPFSKVKVTVHKCFVGNQIPSKPFEKSHLPSSPSSFCPGLPIIADWTDTPPVILHEEQEPSLSIVWECARFDQ
GN104ID162_001039	000001F	177576	179359	+	hypothetical protein		PF01087	IPR001937;IPR005849;IPR005850;IPR019779;IPR036265	GO:0008108;GO:0008270;GO:0006012;GO:0033499				METLDPTQHPHRRFNPLTHEWVICSPHRNNRPWQGQVEAAEQTQFPSYDPKCYLCPNNTRAGGQLTENYTSTYFFENDFAAVNDLEVSQKCAPDSDPLRMVLHRTEPARGKCYVICYNPRHDLTMAELTPEEILPIIKAWIELYSKIKREQPFIKYIQIFENKGAMMGCSNPHPHGQVWALSYIPTIPTKVLKSQEDFASSTINVPGSARLEDGRPSLLLSYAHSELYPEHSARVLHRSEFFVAVVPFWATWPFEVLVLPHSHHIPRLLDLPPQADLDLARVLSHVTRAYNNLFRCSFPYSMAIFQAPPHAEASVAQLHISFCPPLLRSASIRKFLVGFEMFGEAQRDLTPELAAEKLRAAALQPYFR
GN104ID162_001040	000001F	179559	180323	-	hypothetical protein								MPYDCYRHGLVILNRSNYVVPSCDECPSGAPNLPLALLIASVMREERLSAENLFYYERLEVERPRDRKLLRLL
GN104ID162_001041	000001F	180393	181355	-	hypothetical protein		PF01092	IPR001377;IPR014401;IPR018282	GO:0005622;GO:0005840;GO:0003735;GO:0006412			40S ribosomal protein S6	MKLNIANPATGQQKSIEIDDERRTRIFYEKRMGQDVEADALGDEFKGYTFRISGGNDKQGFPMKQGVLTPKRVRLLLGEGHSCFRARRVGERKRKSVRGCIVASDIAALSLIVIKQGDHDIAGLTDNVLPRRLGPKRATKIRRFFNLTKEDDVRKFVVRREVKSAKNPEAKPYTKAPKIQRLVTPIRLQRRRHLRSLNRRRNEAQKAQVAEYKEVVAKRQAERKAKLAAVKSRKHAAAAAQHK
GN104ID162_001042	000001F	181487	182048	+	hypothetical protein								MELNPGESVLPTLPVDSPAAWSRPTRPGTADERPAIADTDLLPTPTTDRLKSRARPEKLLAIHHGSYAQSPQGYRRFRSSL
GN104ID162_001043	000001F	182124	182589	+	hypothetical protein			IPR000589;IPR009068;IPR023029	GO:0005622;GO:0005840;GO:0003735;GO:0006412			40S ribosomal protein S13	MTPSQIGVVLRDSHGIAQVKSVTGSKILRILKGNGLAPEIPEDLYHLIKKAVSVRKHLERNRKDKDSKFRLILIESRIHRLTRYYKTKSQLSPSFKYESATASTLVS
GN104ID162_001044	000001F	182726	184613	+	hypothetical protein								MLAPAVEAPNNNNCSLEACLLGLPNDVKQKFPSLTKPLDRRVGGPDPALLRRRFAPPRKEGTCVKESDCRRLERSDEPGKSADDCLEPSSRNSVPTSKHNKRQVSRELLRIFDGSRTSLGLIATFHLSSCTPETAGVEEPFPHPSTPIAHSTHLVPAVIRYVSFSCFFLSSLILLFLFVDLSHTCNPHPSTPIAHSTHLVPAVISHQSLSRSSGYEPQLTPSYIQSRQARKISVYRVSRTRGFHKDQLN
GN104ID162_001045	000001F	189433	190199	-	hypothetical protein								MHDVHFLENVGGRQRPEPTGRRGVHTDGRGKVHNNVLRSIQHTTLIDSLTSTHNPSTDHQSVMVQIAKSAMLALVLLACSLAAPASAAPHGLMTDDSGHEVGRVRDGCGRMRIASVRQINKQEKENERREKETRERNIPDDSGHEVGRVRNGCGRMRKRFFHTRCLRCT
GN104ID162_001046	000001F	190775	192676	+	hypothetical protein								MYPNHAVDADADAEHTHTKQSLARHVSTETLHLACPCHGCMQLDATRQRHTHAVQLLVYTRWLTPPPVTPISYSPATYASCSATNDLCWYSPAKAADPAWSYCIFLHTRLSSLTQTVVYLSLLIIEIQLTEFNGGNTTRRQRSSNIATNVNDAIAAHPSPSQPALLQLRPKKDIHHRVTQALSYTTGSKILIGASLETGWKSVSSTLSGSSSLVASMLAISLGVGFLPNLFAGVPPNRLHHSMVGVTAWLLETRQHENKDSTFATQPNTFVVKTLRTNVTPPGHSSVVITCVRNIFATDAFGWVDSSVVITFVHNVFATNAFGWVANIESLFSCRPQTGTIEFWHPHSLVPNREKKVLISSLGPYSLLSWGGWLTSTDLMAHPAHPMQALSQLLQLHPP…
GN104ID162_001047	000001F	207352	207438	-	tRNA-Thr
GN104ID162_001048	000001F	209338	211954	+	hypothetical protein			IPR012337					MASNRKRNKRPRASSSSSPQPCDWDDSQPTIIQPQEINPLITPSSTQPPSETNHEASEAQELRKAQRIAANALSTSYKSFMIPELSNQICKNGRRMISYPCKICGTCINRPTSDSSCSNLNKHASICLHKQNQLKSNQSLVQFGIKGTGDINPREKVVLVVEKFEIQDQICGIVSDNASNNKVMVSELKKKMWPCFKGEPQWIRCFAHVLNLIVQGIHRLFGTQKKDNSKNTSTMDLDSSGNSDAEDEDTNRQIPLLHEDREDSCSDNQDSESKANSIINNQDNTESLSLDNIENNSDEDESNMYTTQSCGQTLAKFCVIAKKLRNSPNSKIEFIQICQEKQCPTPHTIERDVQTRWNSTNSQLISIIRGEKAILEWQHHKRHGVDRKYHLDESDFDLA…
GN104ID162_001049	000001F	210309	210395	-	tRNA-Thr
GN104ID162_001050	000001F	227272	227671	+	hypothetical protein								MESLLSPPLNIQLVDTSPAQSYEVVQNSLSAPLDDHELLPYVIGGNTHQTKNRLYQMRDEVTVLRRNSKRGSSRHPHTSKKQKHDPSKPRRKSKSSTQAVVS
GN104ID162_001051	000001F	228504	229420	-	hypothetical protein			IPR019328	GO:0017176				MKLAHRLVHRALSKQPPPPHVRRKSSRVWRRQFWKDGMRLSPSKEWTLTIQHFSPTTRLYSLHSNRPVFRPVQDGLLIGSIAAFIPCLTWPSLPAFILSLFMIGWIYRKLARVYSESVLILGPLGIQFSSTNFIGVTRRFVAREHIRQAIIHEAIVGWDIVFFLGLVVEPDGAPMYVHQVFKNLQPRLEYLVTVWKGIREIVFQEDIHAIDCTV
GN104ID162_001052	000001F	229631	231919	+	hypothetical protein	EOG09262TO9		IPR001296;IPR013234	GO:0006506		GT4		MSQPNPSYQDAPSSPGRHRLNIAMVSDYFYPNVGGVESHIYILSQKLIQRGHKVIVITHHYGNRCGIRHLPAGLKVYHIPIGTLPFSSTAATVPNMFGCLPLIRAILLRERIQILHAHQALSSVGLESTMHAKTLQIGIRTIFTDHSLFGLGGGGWGEVSGNKIVKGIMSDIDGVICVSHTGKENTVLRAMLNPDIVYVIPNAIVADSFQPDRKKSRYSGGPLTIVCVSRLAYRKGIDLLIAAIPKLCKKYPTIRFLIGGTGPKLIELEQMKEKYQTVIKPDQVRILGPIRADQVRDLMVQGDIFLNASLTEAFGMTLLEAACTGLLVVSTRVGGIPEVLPEGLIEFAEPEVDDLVRATERAIEVIQSGTHDPQKVHERVRGMYSWTDIAARTEHVYYE…
GN104ID162_001053	000001F	233361	236955	+	hypothetical protein			IPR001547;IPR017853	GO:0004553;GO:0005975		GH5_9;GH5_14;GH5_15;GH5_50;GH5_44;GH5;GH5_45;GH5_49		MQNPQHKSGHRSELDSTVNSEFDDNADKYRELRTESFLGYLNRGNPDGLNSPVPSLPELPDPIPRTDNHSVSAYTVQETSEVLNQPISRPNFSHYSPQNPDNVFQTDRIDDEYRRASPATPFSETPTRDTRALTPLIINPPTAISRYSHHTVGSGLADPYDCEGYRYSGMSFGDKPLKSRVNRTLKPSRRKRVIFVVCVVVVVCTCAIIGLVIGVITKGKGVNESDGVTRLPRGDKMWGVGGDTITTDKGNKFLYNNTLGGTWVGIPYNDTARAQGNQPALNERWDYSTNKIIGVNLGGWLVIEPFITPGLFDPYVQEQNPPSDEWELSVRLGSSLAKTVEAHYDSFIVEEDFAQIASAGLNWVRIPVGWWMIETLGSEPFLAGVSWKYFFRAIVWARK…
GN104ID162_001054	000001F	239678	241776	+	hypothetical protein								MHTISKWRQWIQQEAIEILNGQQPPRGNFPNGSFHSTCSVEPLFFEEDAARTREQTLTWSHMPFLLNILLATLDPNAEEPANEVPDPADGPDNINPNSKEETMLDLEEDCYKGTSSVCIRKEKIASTICSMVAFGRNRRSNGLQLFNSVRFMAGGVLERINDYLHLIGLTSSQKTALRALRRLSNMAARDLRTSMAVEEGRPLRPSICIDNLDIKEHIHTNSIGHQSMMFHGTWGYILHPNPALLQSLDHSKLTLALYYKALSKIPKLQIVPRIFLPTHQDDLHFEAVLKSQMACMLKLMEASDNSAEGIGQVIESIVGQTGLSPEEFSSQLQLMDGDLGTCAKLNSLWALRTPSAHPDHSLLNLCMQLGSSHTLWNISQAIFEMHFGDPSKTNDLGAW…
GN104ID162_001055	000001F	243996	244881	-	hypothetical protein			IPR014001;IPR027417					MVIKKKSLTTPSKLPTKSSQSPINSLKLPLKSSSSSKKLVNKRKQSQSSKDPTTGIHVVQKVSRKKGEALEMEIATRAKKFYGGQEALKPLQIQAVASLAQGQNTFLLASTGFKKSRISEMYFNLLPSSAKPVILVFNPLDALGNNQVEEKIRSNFTAINLTKLTFNRQVAEDIKCGVYNFVYLSPEIFMNNKMWDEIYFSSEFQQRLGLVVVDKAHMIYIWGLVESSHGKKSFSIIVRLQDFSIFRPCYGKIGLHLQCQNKAPILLLSATCRPIAVDSILRSMKLTTKLINVI
GN104ID162_001056	000001F	245221	245582	-	hypothetical protein								MSDVRCREGRTFPLLEDTLFLPFEAETRAGALHARSQIPSAQSLISAKRDLAVCQALPELNKASRTGVPKGLSVGEAYPKKPLKNNSEQTKL
GN104ID162_001057	000001F	246587	248404	-	hypothetical protein								MQLQVENLVCHPTLTDLQDRYDQRWVDPRRFVMAPPQSGQLFPATAPANFNFYLSRRRRRRRMALGVAGAENRTSRRKRTRAASSEHPPAQHPPHHDHRQPMTQEKEQQQQPAKKRRKGVAGILSTALDAALFTSAIGYAAYQFWCGRTLAEDEQDPHSFVAPISPRPIPAKPSPSSPASTHAAHPAAHQILSSPPPPPYEPRQADHPAPPHPPPRRPRLRASVSRLHPASRPAPPGPPAFRPPINFVLQPSAAAAMPAPRRTANPTRHHRLPVRRHTAQIDDELMADFVCSLDPYVPPPSDPLSPEHANDPEEEDEEDDPEMRAFKAQIQGLIVQGQAALASRPPLLPPIPNSHSPLLPPSPSASPAHRRSQSHTLDPSLSLLQHALDNAASRPATNW…
GN104ID162_001058	000001F	248628	250198	-	hypothetical protein			IPR000836;IPR029057	GO:0009116				MASDDGHVRVTYEDIHTTIANASATIRDEFGPEIMIAIGGGGFFPARVLRTFLKDPSKKNIPIQAIGLSLYEELGTSDQADGLPTTEEKVGKEVVRLDFTTLGRNPLLGKRILIVDEVDDTRTTLSYAIHELEKDVQSQLAKLSAAEQAQLPATRFAIFVVHNKDKPKAASIPGHIKYFAGKTVGDLWIDYPWEAKDIDAHNKLAQASGSPKLP
GN104ID162_001059	000001F	250379	250994	+	hypothetical protein								MIISSSFCVRWCLNPDRHASRSLNGLVIGLQERFPTDVKQPIFTRAAIPPPVFISIPLFEAGFRLEFVRRVDHQATRKQRRTRPSLIRAQARTQVQIGADGP
GN104ID162_001060	000001F	251784	253312	+	hypothetical protein								MLLRNSSKKYIPQPNVPPGSAFVPRSATSMASQCVSISMGLLFALEADPRPPAVHQSASLIDPKSFDRPIPNRLPPTQVLDPPAPKSRPGKEIYWTHVYPPKLNHSAPPFP
GN104ID162_001061	000001F	253359	255033	+	hypothetical protein								MSATRDLPAKPTRTNCAKKVENVRTIALECAVFAPAVAHQLAVAHNGKAAASTPEWSKLGHSATDRPTWTTSITLHSWTNFKSEVMNRVSGERAYVALHLRTMEAQGGTLQWRCIIRNNRVFGVKANVAISTEKEFKAFVAKVVRNPSNDVVIRITMDDPGAQQKQAAAARAQDENLALNYAPEETRLALQRKANWLVMNPKSDVDSAEIIKLVGAITAHIVTKYGANGETKFIKDPMNPTHNSIGIYTNNLWIWARALYFLAPHVDMDTPPATKDFPTTKKPVYTLEELANRMPINARTAKGATNTGQTNKHPVKVTPKWVSSSGRILPTRVMPASHAATPSGSGTDAPPLDRLTADDSPSLNTKRATCAPPASTTHWGEPYSGDMAPISQPRVLSLG…
GN104ID162_001062	000001F	258425	258998	+	hypothetical protein								MYGFGFEDEDEEPLTVESVGEKLKVLEQLETLHLPSFKDTVIGILSLLSGCPPDCGETHESLKGELILEILERVLDLMEILCEIMGVVKGVAAKPPLPVNNDDHHLTSCKKFRCSCLQERTRTFLGTATKLSGEAMEIVRVWSRITIEPGSSDDEAKISDLTKSVILSNTLIVFITCCKNRISLFFKKTG
GN104ID162_001063	000001F	259532	262417	+	hypothetical protein								MPPRSIQNPSALISNVPVLDGNSVGFPSWRTRLEELFAITDYKDKEIKPLTQGSQRLYYAEESGSDWDTLSDMCWATLKMTLSIDLAIRYKETKPVNVLFKTICDAYKKNTRARQMMLQDAFWSARHDPNKPIATWITCDTQILRSQTKKKSTHLRFGTVFIAELGRLAHQHIPHGSCSSPNAGTESAPPAPPTTHLFSSPSSGPRQDCQLSQLHPPHTIPALPALAQGKTASPASSVTNNTPSQLFQLWPKARLPALPALSSSSGPRQDCQLSQLHPPHTIPALPALAQGKTASPASSVTHHTLSQLFQLWPKARLPALPAPPTTHHPSSSSSAPTQNCQSSQLHPPHNPGSSSSGQRPDFQSSQLHPPHTIPALAQSKIASSPSSTHHTPSQLWPKA…
GN104ID162_001064	000001F	262890	265541	+	hypothetical protein			IPR001393	GO:0005509				MPIKFAVLAVVVVVVAAVVAVLAAVRGGGGGGRGGCGGRGGVFGSRGGRGGGGAGGSGHAGVGGGPVRSNSSDEEEGEDYNRTDLTLENFESQLPSWTENQLRQVMANQTRPSNKISTQIQEVLLFHKKNYIKTKLMLALIGNITEKMVNSFFKLFPPPAKTPAAKRPKHSDEVRTQLRGELNKLLADALGCDKATFPKMKDPIALVAKDYPTVRIVRSENSTLGVEALAIGLEAMISKYREMWLKDIQTGAFTIVCKHATEEL
GN104ID162_001065	000001F	279485	280022	+	hypothetical protein			IPR001878;IPR036875	GO:0008270;GO:0003676				MITNVDAKTHVDSSNPQHRLRSEVGKAISSDQQICDRLLRSWKPIRGHLVYSPNEISLDDAIGALEAHEVSMQVSFDQPPETFAAPAVVRKKKPGCWNCGQVGHHSLACPNPPAKNKGKARFETRAGATSVVQLGGGDQSEYEDEEEEDDFDRESTSSGDEL
GN104ID162_001066	000001F	280510	280872	+	hypothetical protein								MLAKWLPRFYQSNEVDQDQMRTHFGRLTEIFESILLLLSFYLIPLPDAHQTVPSESPFKTYFLNLLILWRKAMAKLQAAMEALNLKTARSRNNI
GN104ID162_001067	000001F	281342	281717	-	hypothetical protein								MYTEINAQSCLILYMLRANYLLGHSILSLTRHSLFSIPLLDSHRIVVCEEAGTTDRGNGLPITDENVGKEVVRGLAFHLGHA
GN104ID162_001068	000001F	283971	284871	-	hypothetical protein								MTGLRYDINVRMNAFAHREDFSSNISIKNEEIAQKIIARTRKFDELDFTENPYAKGGERKTWDPVTGQDPAKAANQANPGPSQKHNNNNQARHQASSSELNHQATADRAEAGRGELKGTKVTGGMAATTRGIATAAEIARSEGTSEERPEEIGAGMERQRPTKPADRS
GN104ID162_001069	000001F	285223	286339	-	hypothetical protein								MPAMSDGSLQEHSGCGPVHGAATSEPQIRAGRRRGAARPKREELRLRERNHDADISAKVPAAEPRRSRTQHRELIAGSATFSPSPYRREKICPMANRLSNLANLARSSMTGNRQPPEPEGGPTQTQDEDQEAEQPPNLQGGEEAGQLEKGKAKPSKKVFPPTDRATRSSSKTPTGSNTPRDDQTIQEEGPLTDGAPSAAALYRDLLGDKSQKSQAKGSAKAANLVDHDEIELLNPRQPLTQGAEVQSKVSLMVDRALAAEAAGNARLGTDVLQDQRESGKADPKPISKQAPLIDTVKRLPEKVGALSSSNKLLALIPTPKPHGYPNRGHNPDHRPGRHHAFWCSL
GN104ID162_001070	000001F	289376	289757	+	hypothetical protein								MIVNNSCKLTSSLTNLLQKTDVALVQEEWLATAQSINSVLELLAHINNPSIESNLERDPTHIVDNGKNRKHIVEVGRSFIPFVKLIRLLLYKISTTSENKLPFISNTMNTDKLDRLSRNPKVIIER
GN104ID162_001071	000001F	296134	297296	-	hypothetical protein		PF00153	IPR002067;IPR018108;IPR023395	GO:0055085				MTEEVDYEGLQNASLGVNMMAGALAGISEHVVMYPVDSIKTRMQVVTGPGMTNLNNGVTSEVYKTMSSTFRSVATTEGTKRLWKGVSSVFMGAGPAHAVYFGTYEMTKEAFGGNQQGQQILATGAAGSMATIASDALMNPFDVIKQRMQIQGSQHKTALSAARAVYRAEGLRAFYISYPTTLTMSIPFTAVQFSTYEELKRLANPVDAYSPVTHVLCGGISGAFGAAVTTPLDVCKTLLQTKGTSTNPEIRNCRGMLEACKLIHRNMG
GN104ID162_001072	000001F	297932	298632	+	hypothetical protein								MHIDAAEPSPRLHLNFVVCTGRRAAPELDSGRPDLPDLQRVAVANIRVHIWLRDGSTPPGLLSLTITNVLQEANSRKKIGEIDPARWLQGGHPDLEIPEPTTFARVEPSLWVSVCFGWAAGWPAKYVSAGR
GN104ID162_001073	000001F	299568	299964	+	hypothetical protein								MHVGCNDIHACIIYLCSMPILDIAPDETGKRSVLWVQVIGLQIRPFEPIATPGTLSSEYVFMHASLSVQLAPFLAHSSCRSSPWTARGWSYLR
GN104ID162_001074	000001F	300121	301429	+	hypothetical protein			IPR002227;IPR008922	GO:0016491;GO:0008152				MQVHFVARFLPWHRHMVFLYDQALRECGYQDGIPHWNWSLDSADASRSPVFSSDPQVGFGGNGTGRVDPRLPDDGGALQTGAFSNFQLIHPLPHLLHRKFDTMSDLSTNDVPYLGEYYTSNRVAEIQKIPEFLAYSNELEGHNPMLFPDATTSPHAAIHTFMGGEMPSSVYAANETVFPPSRAH
GN104ID162_001075	000001F	302242	302610	-	hypothetical protein								MQRPTDLPTEQFSTIKIRMAKPGLHCANRRRLQHIVPPPIIEGLGEVKAIILFGWKSLTARNLIILRLNHYVTKNDGRCRKREL
GN104ID162_001076	000001F	303718	305932	-	hypothetical protein								MPPSSHSSHTMIMNSNRPQPFYLIPGPYSRFACSLSRPAPLKSIANMPRTPSLEDIDSLPYHALQAEAAKHSIRRNLGAAKLREALKRILGGDPDSADLPPQWFIASARPTPAPAQGKAPQPARATKTNARITAAQKKKATLLAPSSPEASRARRSQHPPSPKLLPPLSPPSHPAPLHLDHHPSQKPQLAQAQGSGRTGETSGETTTASTAKFIRAILERGRLRGQLVPPSEYTNAVGAGSEALPAAIRREAQRLGLPRSITQTNIDFISFLIRDTLEELDRGKYVWAVLSASRQPMRQFPRHPPASPSNPVDTTTYHNYGFARSPVNPQTPWPTGATPAVPGPRGPSPARPQSRAQSPARPQSRVHSPARPQSRVASPTRPNPSPSPTRQHHSPVRVS…
GN104ID162_001077	000001F	307401	310133	-	hypothetical protein	EOG09260BFE	PF12246	IPR006084;IPR006085;IPR022039;IPR022040;IPR029060;IPR037314	GO:0004518;GO:0006281				MPVRNLDAYLYEHGLVHTAPITALKDTRLGIDAQQWFKNLLSNPAYKEPFVSVTGGAPLNIYQHMERELRSLEQHRIKPVFVFQGLPPTRRDRPFFFLPNATDLQENPILKLRTRDKGWEKYVSGDLEGAKALFDQSSSVQPNDVFNQIHRLFRTRQVEYLVAPYLNWAQLVYLERHPRKSYIHSTYGSTELFLFDGVDKVILSVDFDKGLIKFASKKEILIETGLSPEQFLDVAILSGFDMSPIFPPFIERQDHSFKHAIELVRRYQTGLATVLAYAEHPMVAKTGYFDQFCRSKCMIKFSLVTVAEEGKVLPLPIASPTTSTPPSITDVPADLHEVFSYKLPDEVYFQLCRAMVSPTLLNVLLTGLWVEQPPLCGGETEDYCSFVKECLTENPSGPR…
GN104ID162_001078	000001F	310942	312851	-	hypothetical protein			IPR002347;IPR020904;IPR036291	GO:0016491				MVVTKVHPKTLKKQVYHKHAGPTTHTVHKMASRDDSLSINNLFGVKGRVAVITGGGSGLGEMMAKAWVVNSGHVIIASRKEQALSKVCQELNALGTGKADYVVGDVSSKAGCLALCAEIKKKVNKIHVLVNNSGVSWGAPYDNVPEKEGWDKVLSMNVKSIFYMTSELTSLLAKDASNIDPGRVIVISSVAGLASRAESTGLGAADHGLWSYNASKAAAISLSNNLAVTLAPKFITVNAICPGVYPSRMTAYGLKKQSDMLNSQHPMGRIGTPEDMAGVFLFLATRAGAHISANYILTDGGSLASTSGHTKL
GN104ID162_001079	000001F	313581	315214	-	hypothetical protein								MEQNKLPALSVVTLDFVKEGKHKAKPSEKIIQVQDLSTNSRCLRNMWDLNQDKVKSLDKYSDDLFKYQDELKKQFDWIKGNKSNEYVEELSEAMKLFEESKEGIARLKTWRLMELGGLGEKKFTADPIPPSLPDDFRISTYTALSRSS
GN104ID162_001080	000001F	316218	317832	-	hypothetical protein			IPR002347;IPR036291					MCANFSSLKIENLFGLQGRVAVITGGSKGLGEILARAWVVNGGHALITSRTEQTLLKLCQELNQCGPGKAEYVVGDLSSKAGCLSVCAEIKKRFQKIHVLVNNAGTILSAPFDNVPEKEGWDDVFDLNVKAVFFMTSELTPELEKDATNLDPGRVVVISSAAAFNFNTEPLRAFGISGKGNWSYKASKGAAVTLSTNLAVTLGPKFITVNTICPGFYPSNMTKTLFDSIGESIDKEHPMGRSGTPEDLAGVFLFLTSRAGAHVSANHILSDGGAIAAGKFT
GN104ID162_001081	000001F	320136	321167	-	hypothetical protein								MESWKQAIKIDCEKVREGGSMGWMYQIQRGWWEEEGKTPSRNRYRNDRRRFRYFINMLKHHWKVDTPSPDLRSNAPSPQRHHPLAVSPTTMVIPVARTCNNGNMYALEREHISITYGKHNNLVNKVTVKLESGTVFFIEYMAIALTATVFIIRLRVDIHPAAIVLSNRDNRDTST
GN104ID162_001082	000001F	321332	323541	+	hypothetical protein			IPR000629;IPR001650;IPR011545;IPR014001;IPR014014;IPR027417	GO:0005524;GO:0003676			ATP-dependent RNA helicase DED1	MQGNATVDEIEGKIAAVTLNPTRPAYVPPHMRNCGPAPPSNAPNVPSGGWVTPSMHAPNPNNTWTQPPTYASSRNEGYSRGGGAVGGGRRPDGYGEWKNGQHVPGPANARTEKELFGDAEDPSKQHTGINFDRYADIPVEATGNGVPEPVLEFSNSPLDPHLLANIKLARYKTPTPVQKYSVPIVANGRDLMACAQTGSGKTGGFLFPIISAAFSKGPLPTPGMQAQNSRGGYGKRKAFPTALILAPTRELVSQIHDEARKFTYRSWVRPAVVYGGADMATQLRQIESGCDLLSATPGRLVDLIERGRISLSNIRFLVLDEADRMLDMGFEPQIRRIVTGEDMPGVHERQTLMFSATFPRDIQMLAKDFLKDYIFLSVGRVGSTSENITQKIEYVEDAD…
GN104ID162_001083	000001F	323953	324265	+	hypothetical protein								MTRHDHQILGFGSSRVLGFFRDARGLLFGLIDVNWSTYPLRSANATDNLLPVKVYRGQINILTKINNNQKFKKFQPSNQVSHSSPTALHLVNDLSYHWVRRND
GN104ID162_001084	000001F	324739	325544	+	hypothetical protein								MLLVKAEYPPLPAIDPPPQENMGLFSGTDIRYCFCFHHRAITMGNLSRKCWVIITVNCAVASYSKASHSGRGEIRNIKIAAAIARWECPNGQRH
GN104ID162_001085	000001F	325562	325955	-	hypothetical protein								MQFTTLIAALAVPSPALCPSRPTPKLLPRLVKPLNGDLSAGVATLTEPALTATGTDTVVLTHGAFNH
GN104ID162_001086	000001F	325994	326465	-	hypothetical protein								MPSMIGKNPSLRRDLLIRKESRQRDHVGVFPWPSAAANRLGKRGPFVNRGKTVHKSDNVSRFSALSSYPFGTRFRHLYFQPQLDIITFSA
GN104ID162_001087	000001F	329216	329534	-	hypothetical protein								MAPRFLFNDEDFNTRRHLSYIHRTNQELLKEVDNSYLDSSSSEDETRPSIKLIRAPNKDRCHLKHHEELMNDYFKEGLRYDSDDFARCYRMEKGLFLRILNYLTA
GN104ID162_001088	000001F	329849	330193	+	hypothetical protein								MPFTLAFHLVPTPGESFDKDISRNPRGFPVVPLREVGPAAAGPHVHVLSTKWITGAPCDDHPRIPIPPAVESTWSTVPNW
GN104ID162_001089	000001F	339109	339502	+	hypothetical protein								MAGDVCMDDGRELYQKEKAETGERKKEGRWYIWVGSRGGEGRQGEKGADKRTGKERTGRGWKSAGGEGKRDVVAVESGGWVAAWPTTSEAHAILVWEIVPIFGRGRAGGNGPETAGAGDNGRRRGHEGRV
GN104ID162_001090	000001F	339672	342643	-	hypothetical protein								MLWGLPRGFQHTIVSARPTASRWLSPHSMVALTITPKHGNHTRYFPHAGFLGLSPVILAGHVHTRLEEDNQPLEASRLVVRIRCYEAVGSTLSKGTRPELPDSFNKLSNLNVLWQTEQTLWAARSSAGYEPLGDSNRPWKLTIPTHAVDPTHNSNAQQSCPAIGSITYKTWRSWWQVETVIYHKPAGIMGSKLMKSHPLYLINYREAEKYYSSPEEPTTTIQSSNSRIRYSITSPTAVCCGDEIQIKILIGTKPPPPPQQQQQQQHPHHHSPAPATSSSSSESSSGEPELILKRLQVSLVRRLAIELFKPSPSSTQPIPIDHKPWRLARHLANPALRPINPFASASAPSPSSILTAPLSSEPLTTPTSNSTPHSIALGSNLNAKRQFTTVNTLITNTEG…
GN104ID162_001091	000001F	343193	344399	+	hypothetical protein			IPR007248	GO:0016021				MLRRCSPSTEAAVDPARRPAVGGTSFTRICMQGGLEFAPRIQHPSQPTTQEPRSRMVFARLGSAYLRRLQTHTLPTQMATAAVVFPLGDAISQHLIDRRPWAQHNFNRTLRSITYGSLAWAPIAYKWNKLLSGITYPSSTLKTVLCRVAIDMALFTSFATCYFFTCMGLLEGRTWKEIQARIDRNYSTVVWTNISIFGPAQIINMSLVPVYGRPPFLNLVSLGYNCFLATLNNNTPALAAGAAEN
GN104ID162_001092	000001F	345344	346979	-	hypothetical protein			IPR003607;IPR006674					MYKHQLCSAARLDCGIQVLISSCFSRPNATRSHRVRQPGLGKQCLCILYSCPRLSAVVELQTTRVWGLAPFDSPPSRQDGRQPRTQDHPSRQTHRTHHSPGLQEEKDEMSSPTPPTSGLLELMHIIEKLKTTKRSGWVRLGVPGPESISDHMYRMAMLAMLSEKDAQLDISKCVMLALVHDLAEAEVGDITPHDGISREEKHRREALAIEKFTADLLPAQSVASQRLKSLWLEYEDGQTREAKFVKDLDRFELALQGVEYERRDKLASIQTFFETTVPLIKHPEVAGWAHELMDERASIQGSEPFVKDYKDVRPLP
GN104ID162_001093	000001F	347117	347833	-	hypothetical protein			IPR000164;IPR007125;IPR009072	GO:0000786;GO:0003677;GO:0046982			Histone H3.2	MLCGDLGGRSLAIKRDTSSSHLSAPHQPPQAIPPTSTQPLQLIPPTSSPTPLTMARTKQTARKSTGGKAPRKQLAAKAARKSAPPAGGVKKPHRYRPGTVALREIRRYQKSTELLIRKLPFQRLVREIAQDFKTDLRFQSSAVMALQESAEAYLVGLFEDTNLAAIHAKRVTIQPKDIQLARRLRGERS
GN104ID162_001094	000001F	348250	348543	+	hypothetical protein								MHHGGPLTQGQDASSRSKADFGEGDLGVTYYSCRGICNMIERHGNSNVDRPGTRPAIIINLQYEYLLR
GN104ID162_001095	000001F	357163	357743	+	hypothetical protein								MSSEMRRKNCAGGGLNGNPAAKTNHPNPGEPRQDSSRVGNLTTLSAQVSSEWLEMQVFQARGGSSHRVAARQQNGRLNVARPRQRAAPHPHGSPTGWHLLSDSQSKGAQDEVSDWAADSQPEVGRATDAGQQTGRPAMNQPESSRRAGVLATIHWRLVYVATH
GN104ID162_001096	000001F	358359	360724	+	hypothetical protein								MHGLRTAVWDRADGQGQTAADQTRGLIAAVCQQPFKGSLSKPSPKNLKESPYLSCPIFKEPLSFQILTRFTKVLVATSSKSDKAFKYLMHVPENNGDEQCKKKLLGVEIEQHLHIRISHVNWWQLSNLLLQISWTGQDAGSQST
GN104ID162_001097	000001F	360877	361948	-	hypothetical protein	EOG09264KSI		IPR009445					MSSSIKPQTQQALPLIDLRSRPALGFRVPNPPLCKEDPSKSSSKQSTQNLTTNRATSIAKTQDEIELNTLRQKKAWDLALAPAKQVPMQGFMMWMSGSGVQIFSVMMVYMLIKGAITASISVNKTFQPFESTLSSTSTPSPAASKRSAKAPKPKSLVAQKLTFIACQSLLLLLGLWKVNGMGLLPTRLSDWIMYERRPSWALRQPMDSFTVVIP
GN104ID162_001098	000001F	361977	363320	+	hypothetical protein								MVENHNIDNRLQGRSYFRDGAGSEPRLRRAITSSQAANPLEFLADKHQRLTIRHERNKSDTQGLPSENRSPLPAESHDHYLGPCKQFRFSHLFRTIKAVIEGDLCTLCRTCVQLIRAWEFSSSHPSNSEHQANAINKKNEMWLSHALEIRTNLPNPRRKSNLALDPVDNTDDGKKKNCAVEVARSTIPLTKPMRTLLNTLFTADTSKMPFRLDAELNLETLNQPRFNNFSKHLNAFLRNLPDLSLILSTMPISIPSSTTKSNAWTIVGKDQWRNAIHILLNVCSSESEN
GN104ID162_001099	000001F	363908	366694	-	hypothetical protein	EOG09260XMI		IPR001060;IPR001452;IPR002219;IPR020454;IPR027267;IPR031160;IPR035459;IPR036028	GO:0005515;GO:0035556				MAIAQPPSFGRDLPDQLNRIQNVVHDQIAFYGDVRDYFKERVALERQYGASLQLLVRKAMDKRTKREEALSVGLETSKPWNGTSSTLDTAWSKILSEADEEASDHTNLAESLQNEVCEVLKTCEKKKEATRKRHVEFGVKLLAERDKIYHDRAKAKQRYDEACSLVESTRVKQGQAKDDRHVEKAAKNMDVHTNDMLSAKNAYLLSISVANEVKRRFYHVDLPSLEDDFQSIWSLTASKLVSLLKSFSTLNGRCLDALRTHNENFLAATNTIDAQSNQALYIEYNRRPFTDPPDFVFEPCPIWHDSAEFALSAPEPKVLLQNRLGQARSKATDLEPTIGAKRHEITGLENLREAYSKNESLGDPDEVVENLLESVRQTITLELQYSVLTKEVEVLEQTL…
GN104ID162_001100	000001F	366713	367058	-	hypothetical protein								MILPLIHTFLCGFKNRSSLYWQRAARIDREPIHLRTVGEALKLVQVSFAVVPAYNINTYPRARLLTVRSLHSSLPRTHCEVKQQPTR
GN104ID162_001101	000001F	369142	369818	+	hypothetical protein								MKQHYFLNREWQCMGKLTEHWYWPYINKFIQVLEEKEEKIINFVFLVDRLKSREIPLQSSAEFEEFEAFDRSFSCQKYINRINSFHQLEDSKVSSIGPKKKKSSDSIIDSDLDVGDMKDLVNKLVAHHPSYKKIYGSIALPNFWCLILSICFYSSKRNYTQGLSWSC
GN104ID162_001102	000001F	373450	373840	-	hypothetical protein								MHQSTHRSAPPSNPSELFKPPAQLVLREPRHHHEKQNTAQKRHHMAAASARKGAHRNRPDPRSAQIAYAQYTRVDGRSTHHIRPSQVPPAPPTPGLRVPSLQAINPLPPPTPANLDSPALSGAWKEPSR
GN104ID162_001103	000001F	373995	375567	+	hypothetical protein								MRRPALQQELLQLPAAQSDSPLTLPAGPVTHPHKPIAHPPPPCTPPPTPSHPHAHPPSLPPSSQRDPPPPPPPPPPSHPQQPPHAQPTRTHHHPPQPIASQSHRPCLPPPPPPPPPAPTARPQPPAQLIFPPTSNTIAQTTPDLESLRLALCPPAQPNTALPSTPQAHTSTTSPPGTAARSANAPCSPASPSKATAAAQCRWIPQLHRRIQRHPLMLPRTTHPARPAQLEQIHLEQQLPELHRIQIRRHLSIQRQLGKPRCELDRDPERPRDDRDLCRRLVVPAADQLAGRAQPDLPLLLRHHHRRSRAHRRRAAPGHLPRRPDRPPAGLHHRLARLGLQPARRFLGQPLLPHPLGHPQLQPPARIKRRCLPALGDRTHRRPWLLRPAHLPGSRLPGLH…
GN104ID162_001104	000001F	375748	376042	+	hypothetical protein								MADAFRKALRKPEFALPDAVPPGASARLPEPPTTAGHPPPPPPPNSAPAPPISVRESMHAQVLDEDQMGLDGPRTTSSTATRPRKSWTASSLARAAA
GN104ID162_001105	000001F	379359	379828	-	hypothetical protein								MITQLLLALVLICKCFATESPKGMEVLAHQHEQAAKFPNLEILDNADLRNSHDTTSAMGYTAERLLGKGKPRKEEFDHGPDFGQINRIFQSLTEGPRRYHT
GN104ID162_001106	000001F	387762	388135	-	hypothetical protein								MEDQQGNDRRVPVSVDNEPKFAEPQAEIAGVEGEFVELFLATFGHRCPPAGSLGLGVGSDYLSPEIRVNKDMICWITAGLINSEYTDKFIVARRGLMIADLAAMYPPLAPTILTT
GN104ID162_001107	000001F	388248	388924	+	hypothetical protein			IPR012349	GO:0048037				MQLSSSSSPTQQPRPSPVLVGASAVFNMEVEHSLALDNFPTSLPADAPPQLSVDAVTVGLDRGKLHGATFLLFGSVALKPWLLVSLALRRPSFPLILPVWLASNSLSSSSPTTHSSASSPAPQTTPLLPPPPTAEIRLPPSLPAR
GN104ID162_001108	000001F	406782	408398	-	hypothetical protein								MSDRFKAISDQVKRLANMGETKNPRPDESSTQQTTLDIPPTTGPAATPAPAPATTRSTSKTPGEKGPPLSQANQTEAPPRDGEEPSSGSGNAIASRYQTLLGTQPTEGTASNPVDADRAEPLTTTERSGSNESIRRKIDRLTDRAFAAEETGNTTLAERYFKICEGLSAPEIEPTSSKLRGPPSALNTKTTITPIPDPVRAPPPSNKTDATPGGVVFDDDARPTNHNMGFSPFFKKNLLELRWPLPLTIFNEVWQDKAIIHYNEKRSKADESNIDKDRYTGYPYPCEYTQTYAEWSINHQGFYAALIQIANYPKFAGWLLVHKRHCDQLVTQHGFMTGLRYDINVRTNAFAHRIEMPNGSTSITNISIYNDVIAQKIIARCRKFDKTDFTENPYIKGGA…
GN104ID162_001109	000001F	409025	409367	+	hypothetical protein								MCWLGTELDRKNPTPPPPQPASRILLGKEHPTVGGGTLSEGPLLPATRPALKSLPRSKDLGPLPNQPLFPGSVVTPPSPIPPKPALKHKPMNLRKAASHDSQSLRPARPPPCQ
GN104ID162_001110	000001F	413660	415061	-	hypothetical protein								MATPLLFPKAHSPCLDTTKAAPSSHHATSILDPVCILTNVCHGPCHDKDPAWPSTPGQGRRSSAAAAALGQASGSGRQAPQTPTARATTKTTEDVTGAKRDAAAQRDPRRVWARMGLDGGQGGQLGLDHLQAGAQAEQPGALGGAI
GN104ID162_001111	000001F	416186	417206	-	hypothetical protein								MLRPLKVSLGALKSQLKSHQPPPAPAPRTTTTTSTRFYSEPKANRQARKENQEYSASSSRPQKKYRRSNHTITPTDPVISLIFNNQPTTTAARPQEHLQVTELETQVKIDKLILAYKNILDATTNNQQLDKLSKICAHIISQFVERYSTPLELLQRNKKEADYTFPQICAGPTRPSHHIARFPTQPEAPPKAAWPEPSAENHPGVARPATDLLLPSHPGQGAAHPAHPQLVQDLRQLLAQVQSGEALPGWMFLEMFLDREMVGLIELTVDQLAGWAI
GN104ID162_001112	000001F	426231	427852	+	hypothetical protein		PF00503	IPR001019;IPR002975;IPR011025;IPR027417	GO:0005834;GO:0031683;GO:0003924;GO:0004871;GO:0019001;GO:0001664;GO:0005525;GO:0007186;GO:0007165			Guanine nucleotide-binding protein alpha-3 subunit	MGVCLSSNSHHYPVDGNSSASRDRSYAIDRQIEEDAKKFKRECKILLLGSGESGKSTIVKQMKIIHQNGYTREELLLFKLTIYKNIIDSAQAVVVAMQKLKLEPVEPINQSYSDKILDYRLDFNQFGGGLNPEIVRSIESLWHDPIIPAVLDRGSEFYLMDSAGYFFDHVHRIGQMDYIPNEVDVLMARTKTTGISETKFKSGQLSIHMFDVGGQRSERKKWIHCFEAVTSIIFCVALSEYDQVLLEESGQNRMAESLVLFESVINSRWFLRTSIILFLNKIDIFKAKLPKVPLERFFPEYTGGNDVNKAAKYILWRFTQLNRARLSIYPHLTQATDTSNIRLVFAAVKETILQNALRDSGIL
GN104ID162_001113	000001F	431465	432490	-	hypothetical protein			IPR000504;IPR033744;IPR035979	GO:0003676;GO:0003729				MDSTADKNKDGQEDMMAIDETPIQQDVAVKRKGRGFKAGESNEPMELDPSNGQQVVYDRLDEQQMKEKEQTAGNAARSVEGWVVIVQGVHEEATEEDLMEKFSDYGHVMNLAMPLDRRTGYVKGYALVEYETRKEAEMAIKSGTESKLLDQTLKCDFAFVRAPTGASAPVGQPKVRRGGRSRSPPKKPLVNRID
GN104ID162_001114	000001F	433698	434067	+	hypothetical protein								MLVVQVVFGLLFRLSVQLADLPPTPTPPAHYHFQHQQITLPHPSSPDLSIPPVTSHPIGETSTGTPNILVVGLT
GN104ID162_001115	000001F	434187	435717	+	hypothetical protein		PF00153	IPR002067;IPR018108;IPR023395	GO:0055085				MRGLLKDLDDRGGGRWSYLIGTESIISGAGAGLVSSVITCPLDVVKTKLQAQGGLFTSHQAVDYYEGLLGSMRIIWREEGFRGLYRGLGPTIIGYLPTWAIYFTIYDAAKAKLADSRPNHQEDAVAHVLAAMTAGATSTIATNPLWLIKTRFMTQRVMRDPQSERYRHTFDAIRRIHAKEGLRGFYRGLVPSLFGVTHVAIQFPLYEQIKLYYKKQPADDLPSSQILMASAASKMLASLLTYPHEVLRTRLQVHALKSASDSTTSSSHPPKPSKLVYPKLREVFRIIVQNEGFAGLYHGMGVNLIRTVPSSALTILTYELMMRHLTALTRHP
GN104ID162_001116	000001F	436080	438161	+	hypothetical protein	EOG09261EAB	PF01150	IPR000407	GO:0016787				MPSASSASSSSSASSAAYHPLQPLRPGHPQSPILPSGKDQTTMGSFQRFIRYGGWRRNALLVIIVVFTCSYSIVFRLGNPSAPASSSSELIPLPNDPNCRPPPGHPSIRYALMIDAGSTGSRIHVYRFSYCLPASTTSRRPSSASILPKLENELFFKTQPGLSSYAGRPIDAAESLRPLLQAALDGVPLEQRSCTPISVKATAGLRLLGDSQSKEILDEVARWLRASWPFKLSPSGAVSIMDGADEGVYAWVTINYLLKTIGPIPAGQTKSPTAAVMDLGGASTQIVFEPVRTRLEPGAHVYELAFGGQTHALYQHSHLGYGLMEARRAVHQMVGYAEVWRRKIEWSELANLGPLGNPCLQPLVSRKVSLVPAAPQSPSTTPPQIVEFIGSGGGFAACR…
GN104ID162_001117	000001F	440888	441193	-	hypothetical protein								MLTVVHASHICPTSVSPREMSSRRAQSLTIVSPHTQFKRYDGPITENWKLKRGRRGVSLERVEVVSQHTIRLQSD
GN104ID162_001118	000001F	441548	443093	+	hypothetical protein	EOG09261PJZ	PF04098	IPR007232	GO:0006281;GO:0006310				MYNHTDQKPGVEDPNGKQEPTYPIAGSSTSTGHPHPARQPAQLQSILSKQLGPEYLSNRPGAGGCKLTYIEGWRVIALANEVFGFDGWSSETKSIEVDFVDQTADGRFNVGVSATVRISLRNGGSHEDVGYGKLENSKSKADALDKCKKEAVTDALKRTLRTFGNLMGNCLYDKTYLNNIKTMQAQKEKFMPSKLYRPEHVGNTRTSSAQSESFKPSENQSASEEEKVPQKPSRPAQPLIKPAAQVASKPTAPISYKAAAPIPPKKPLAAPPPRPALQVSADKKNPPTAPSRPLADKRKLPEDEPAEEEEGGGGGEESEMGDEETRLAPPPPTLSDKYFEFDEADLAELDQAESIDLVLCAVQQQPQPEGGSPDESGLITDTSLQTDADTSTAVVSRPH…
GN104ID162_001119	000001F	448926	449012	+	tRNA-Thr
GN104ID162_001120	000001F	457763	459198	+	hypothetical protein			IPR002190;IPR037445					MAESQAALNESTVRDLARYALINELKRRPFKREDISKAELLGTHGRQFDKLLEKCNIELTSVFGMELVEMRSRGCNAGQVDLQNTIKRHSMKNSQANEDEDVPMKSQKGKSSSTKQYVLRSSLKPSLIKKITQIVDDEIPDNDANEDDWSQPNDSILDWKHGDELGHMGILGFVLALILMHGRAIDNSQLLIYFRRLKIGENWQPPSTPACAHPPTQLTRLLSDFAKQGYLEHVKHDGKAGRGGPSQASNNRQSQTGANDSSQDGEWHWGARAEIEFGETQIAEFMSDVYCSAQGTAADQTQPETHAAQHARHEKLIQDITKSAGSALQDSSQLHVPGIFKPAAEAS
GN104ID162_001121	000001F	460348	461822	+	hypothetical protein								MVSVSLLPRKGNCTKYFPHAGHLGLSPVLVAGTIKLDSRDEGEHVDVAQILVRLRCYEAVGGQAQLSKPLTENHLPENLNILWETASEIWPPPDTPRTSNLLTGDYQNDWKLIVPRSATDQNHLGMAIGSMTYKNWRSWWQLEAVVRGPRGERTITKCYPLHLTNFHNLSSVGTLTRIHGSAKTHRISYSLSCPTQISCGDYLTVSLSLSTDFSSENHSDLPKFKKVIIALERTLVTDTELIDRTDVGHSPCHAPKHSFSSTSSSDGPAPAAPRLRSIRSHGRLHLKANLLPALRPCRKPVVSVVEAAEIPITSSDRDKRTTPRSGFAWSGRVDLTIPRPKSVYHYSIGDTCKTKFISVTYHVTAKVVVKTKSKDTETVSLGACEVELSSVPTLDREAA…
GN104ID162_001122	000001F	462516	464837	-	hypothetical protein		PF00026	IPR001461;IPR001969;IPR021109;IPR033121;IPR034164	GO:0004190;GO:0006508	A01A			MCATISVFAISILLLIFSDSRAIKADVNDVHPLRIPLEKKLFVRGGDGVFNMTAAQLSHDHTLRKYQGSCEKYKHARSFWSNRSSLSKSSKSNRQHRRQIERLTNQGNQMWTGLVKIGTPSQTFSIDFDTGSGDFWVPSIDCKDHPCGSKNSYNASASSTSTQLSDSFKVNYGDGSSTSGNQYRDSVKLAGITIMNQTFAGVSKMSDSFQQDPTDGILGLAYPAISHLKSPSFIENAFHQGLIPSQTFSFKLANEGGELYLGGVNPSRFIGQLESHPVIRKAYWQIGNGSVDVNGINISKNAQMIIDSGTTIIYGPKLDVEKLYSSVSGAEKYEKRDGLWKFPCTSAPSVSFSWNGGSQWAIDPKRISLGKVEVNSAECIGAISSQAVGLNDSWLLGDT…
GN104ID162_001123	000001F	464982	466121	-	hypothetical protein								MACLCKEITKTRDQRNMWQHCKPRLEVYKVNSALKNVSRSSQPGAIPAELKNRACSTLRDTAIVAKDLAVNASGRLLPFLLFILSNPLARGYSLGSRFRA
GN104ID162_001124	000001F	466253	468399	-	hypothetical protein			IPR011042					MVEAGSIVLGVVAILSALFRAFLKPKFDQAGFFRAGTNRNNDHCSTIGLEACEDIWVDQPTGLAYLACSSRPQRAFWETGSAILEAEKLPLRSLDHVTILDLKTHEHRKVELVNLPHHIVENGIYVHGIDVFVTLDDPTDSATTNQIEFSDGSANHQSGSRQATIYLINHQPPSDRKSAPLVGAQSVIEVFDTVLGDSKATYRTTIKHDLLLTPNNLVGISETSFYVTNDHSSKVSWTRRFEPFLTDSEFDSIIFCSFKEELNCLPAVSGKHPHPNGIAKGPGDSLYMVTTFDPYLRVFEMQADHTLALTDELKLPRVADNIYVTPKGSIFFAGIPSLYRFRKRILGMQEGNFDILSPSDVWKISNETSSDAFYGGRLKVELVLADDGNKISGNTAVAV…
GN104ID162_001125	000001F	468459	468863	-	hypothetical protein								MNLHGLSFLLLQKVFFNWEKQVLGMVQASKRAQPTCFGQVWAVSVLICTEWISRVTEMCERIFFVLRRFRTFSGLHQACKLSQSRHLTSADITF
GN104ID162_001126	000001F	469251	475085	-	hypothetical protein	EOG09260SR2	PF14500	IPR011989;IPR016024;IPR024687	GO:0005488				MNSSHGRMETLLRSSRKRSAEGPRRVPAAAPVANWEGDGQVVNKSGQQTIRRIILTFPRCWTMTIYQTYSSIVTLKSSIDPTPALDTQDIIQELSSWVQQETQKNLLLVIQAARVGLTSESNPTRASANRLLAELVDTLIDSKSLSKHQVNLLVEFFAEKLGDGPSIVVEALAGLRSLSKADTFQAEHAIKCCNALFQHLTIRDLEQPKRLAVLMLVDNLLAYHRDALKSMGSGFLSGYCTLVEGEKDPRNLVVAFKLAKVILTEFDLGDQTESLFDITFCYFPITFRPPPGNPDAYGGITAEELTQGLIDCLSATPQFGILVLPLLLEKFQAPGLGPKSQVLQTVIQAFPIYGQVAVAEFASLFWESFLVEIFQPNTSPSQDFLRFLERGCQTLFSTV…
GN104ID162_001127	000001F	475567	476047	-	hypothetical protein								MLSHPTFKKPKQISPGEPNNMRTDSISPSADRNYLSSYQLTRGGSKHIENHLTHTLKITSSPSPASLLYCKELATKFMAFRLKLDDIWFFEIFVKIT
GN104ID162_001128	000001F	476288	476743	-	hypothetical protein								MSTNESMMPGGSDCLIKFGSRADYNRFVGQLRSQLRSYLISSCQENNIEIGSPDFLTLESILMDVFIKYTLEFIRENLLVDSRPLTPPPELLTHLDRSMGMAPGSSRPAIIASRVAVETTRSPSNPH
GN104ID162_001129	000001F	476823	477826	+	hypothetical protein			IPR002119;IPR007125;IPR009072;IPR032454;IPR032458	GO:0000786;GO:0005634;GO:0003677;GO:0046982				MCASSPVPVSAGPLCRCSPDQSECSVASGGELPGAWHELDALELPCHRRWPEDVPRVYKPFMTSPVCLSHHLTLRRSPTILPQPTPNLTHPTQPNTTTLTTMSGGKGGKAGGEKVASQSRSSKAGLQFPVGRIHRLLRKGNYAQRIGAGAPVYLAAVLEYLAAEILELAGNAARDNKKSRIIPRHLQLAIRNDEELNKLLGHCVISQGGVIPQIHSELLPAKSKDKASKVSQEV
GN104ID162_001130	000001F	477911	479104	-	hypothetical protein								MAQIPHQKASNPQAKMWTLVPSPSFASLTKPTLVMIQSNTIRWSYLIEIFGWRQRKSQYQDVFVWITFLKHCKSRHDK
GN104ID162_001131	000001F	487194	488260	-	hypothetical protein								MSTSQFVFLGFPKHCLAVGSSGSCIHRMVLKDVIWGGGLSYRPEVVIEPSDSRRRLDSTICPPAASRLAPPRSKYAHSDLKLHLGYELEVETFFVVKTIVVAANPTQGHSGYFNCYEPSRSIIKDSDSKLDRYNSQIDASTRWLYLFDR
GN104ID162_001132	000001F	488513	489245	+	hypothetical protein								MPFLKSLVLVVLTIIVCGLEAKKLTWAQQTKCIFTCPQNKPKTQGACAKVIASKPDYPFNPTKWNMQAANPVRGHPGYFNCIGSPMEFATCALPAGIPQGGRDVQLAQYLYDKLLRFAKGLQGATERHDKIGPVEDHRHYDLPKACRVPLKDMTRSGPWRTIGRTIGTGH
GN104ID162_001133	000001F	489687	490223	-	hypothetical protein								MGYRPFLYIFRLANGQEKKHMGCTTTTGGLQRYIALKNNSTRLRLGRTSRSSFVSAADFGASVSPGGHRWAPASVGALVNFVGPPKLAGAVKPNSAQDPPGADAQAQALRIKSAQAPGNRILCTNLNTTTPSLPHEHPPGDQGLTRSAGI
GN104ID162_001134	000001F	490303	493104	+	hypothetical protein			IPR036259					MENNNRLRQPSSFPLLIIIGLLFYFFSNSSNSNQSQSKIELERRLEQRKQELSQLQHYLNTTTTTTTTTNSSHTYSPGFNSFGNQSLSNAQQFIQHWYQKLHARSNIDSQALYWKNISGHSKGHWSWRKESLDWWPPEHHHHPNNNLTNSSAAESLQAQRANFPWTAYNQSSKSTYTPSQKIDFNLREAAPELVRANTSLVRGSMYISSGDSKDVILEVEGIHLQNEGKFYLRAYPSRIYLDTRIHLSSALDIPAEYLLNHSLSHPPSPEQTQIGQAIVADYTHWIEKIKKILKKGDLPRDNVERDGFEHDSPNCTFLIYGGLTPLSTTNTQTAESLMEYERSLVEPTGASLAAPSPAHPIFQALMVSPNCGLVLESGEMAVLLGPSFWTKARNYGWVA…
GN104ID162_001135	000001F	494290	495796	+	hypothetical protein								MMKVRWQTPMILMFHFTSLPVKCLFPLQELIEPTQTASRKCVQRDLAKLGEPPLCSSLRISVGVERLGVEPMNTVTSLEAGNRFVGNGWQSGAVSDSAEVPQAQHGFHLDPSSTRRIEEFDFMGLINNQSNGPLQTSDNTSASIQYQDRPKLPCPLQNNENELDPQLSLTLALNHPETSHKRQKISLNTLASTSSEKAQNLVYNMDQSPDDASKTVNISPSLVKSPDLNQGIGINHRMDQVDEAHTSSKSSHQTNHIPGLNTPISHDSFAEDPIEVRKNVLATSPESPRKHGKSVKRKLQENIDKNKPDTDMGRTEEMQTWMKRFQSSLRNLLQG
GN104ID162_001136	000001F	497766	500105	+	hypothetical protein	EOG09261G4Z	PF01663	IPR002591;IPR017849;IPR017850	GO:0003824;GO:0008152				MVRSRKSSTVQRSHPNLSSATPEPLPGSGTLAGTRTRDEEDCQSPQQEAEEPLLKSSSQASHGHPPKNEPEPFATSTFLISSCVALGLFLLFFCLAPSISPLFPRSNNLNTPSLEKTTGTATTDQAPTSSKKPTIKFVKPSAPPGSITDNTDNWAAQGGSWKDSDPNAEDRIAELAAPLFNGTHRFKKTVIIVSLDGFRAEYLERNLTPRLTTIREKLGVSADYLEPQFPTLTFPNHWSMLTGLYPESHGIIANDFRDPNLGKSFSNVDPHKSWDPVWWNGEPIWATATKHGIRTAVSMWPGPPYTSDQTRPTYWRAFEDRYKWWKKIRQLENWLDLPVKDRPEFIALYVPDVDQMGHQYGPTDAKFNQSLQSVDRFVGSLYDSLQARNLSEIVDVLIV…
GN104ID162_001137	000001F	500999	501555	-	hypothetical protein								MDFWMSINVSMTMMAIVCIGLASGQQDKNKDTAQRFGCGNDKVYGNCRWIDATDDGYVKWYVAGAPRYGPGYSCRSVDTAYCCSDVKEYRSFLGNGLKTTNIVAQFVNSDQCVAAKTHYP
GN104ID162_001138	000001F	501574	502218	-	hypothetical protein								MIPRKTALELNYTVEPFGKTSSTQLNSLGQLLLRKIALAGRRMPARRAVLLRIQCRSSPKGIGLDPSIAPAITHHSLCIDIASSTNAGSCLALALQLPKSPFPAVLTKITINEEPFV
GN104ID162_001139	000001F	502926	503763	-	hypothetical protein								MSSHAKFIKHLHLKAPLLAHPLRFPRNLRSLPFHQSFQKSQYLISLLKMNFSTSMNAFIMMVAIVCVGLVNGKRGKDTAQRFGCPHEMVYGHCRWIDVDDNDYITWNVARAPRYGPGYSCRSVDTAYCCTDLNETHSVQGNGIKAVNNVAQFVNSDQCVAAKTHYP
GN104ID162_001140	000001F	504314	505177	-	hypothetical protein								MNNPAAQLSLAPVAAIKHAKPPVPGEHTKPPAAAKHAEETPAAGNKSVAAGKGLVAVKTPAAADGTANGSVINADSLAIAAPESLAAVDSHTATNLYTYESKVLLAQFLSQEILRQINLENFNFHALWYRPLPFLVIIFMAQMCTSKQHFMGPPATKKPIVNPPNEKANGVDSPTRITSPYQST
GN104ID162_001141	000001F	507284	508960	-	hypothetical protein	EOG092638RC	PF01992	IPR002843;IPR016727;IPR035067;IPR036079	GO:0033179;GO:0015078;GO:0015991				MEALFFNSHSGFLEGVIRGFKAGLLTQTQYQNLTQCDTLDDFKMQLSATDYGNFLANETPPISTSTISEKATAKLVAEFDYIRSNAVEPLSTFLDYMTYAYMIDNVILLITGTLHERDTHELLERCHPLGVFDTMPALCVATNVEELYNSVMVETPLAPYFRDCLTAHDLDDLNIEIIRNTLYRAYLEDFHRFCQTLGEPTSSVMNAILGFEADRRTINITINSFGTNLSKEQRFKLFPRLGKLYPEGNFLLARAEEVEAVKVVTENVPEYRAFFEPKSGATGRNADDVVGDLEDHFFQQEVHLNKLAFLQQFQFGVFYAFFKLKEQEIRSITWIAECIAQNARGRIHDYVPTF
GN104ID162_001142	000001F	509266	509975	+	hypothetical protein			IPR017905;IPR036774	GO:0016972;GO:0055114				MDPSTSSTFVASSSSETSPPLPNKNAKKQGNPAGVLGPDGKPCKVCSGFQAWTKQAKQDVKQDEMKGHSKEARIEEGTTERTIVEERADCPADSNRLGRHTWTLLHTIGSYYPVERPSTAQKDSVRQLINSLATIYPCQPCASHLQDYLHRFPPKTDNRSQLERWLCDAHNEVNERLGKELFDCSLVSKRWRDGWDDGHCD
GN104ID162_001143	000001F	512928	514586	-	hypothetical protein			IPR013212;IPR015661	GO:0007094				MEDHAQPVSVSVDIDVIENQKENIQPIKSGRSAAQLVSLFNPAASASTLTHSSNSYNPINLIEQRKLSHEKFQHHIRLLEDAFKSKPISNPQDKLLAEDLLKDPLDIYLQYIRWTIESYPAGGTSGESKLIPLLEQVTRKFLKDERYQQDVRYLKCWIFYANQVNTTIVASDQKGLSSSVIPNNTSSKLVLNYVIHNRIGTKFGLLYLEYFKLFMPIQRLETNEDDRYKLEQVLKFGISQTAEDELNPQLVELLNQIQSIAKDDSRAKDQVTDRPGEGSRKPAKTGPKMINSKAKTKMKIFEDFEGHAGTSQADQTGSEAVESLVEPPFSLVSKWDSLGTVHSNRKQNTLNPSTWKGQKLPMKLSKPSAASSSNTLSDPSPIIATSLDRPPAASTRSKI…
GN104ID162_001144	000001F	518538	518624	+	tRNA-Thr
GN104ID162_001145	000001F	526687	528226	-	hypothetical protein								MTRLRPTLLGALLWYWNMVTTATTTDEIFPISHSANHDRDLEIFGNLDDIIPHYDFTENSHSKDPQDENQEIFGNLDDIVTDYNFSRPPKKARSSYPKDYLEDRHPYSPSSSEFFDSHSSDVYNNLKSPVSELTFSASMDSDIGEIGSGFTPSTWESRGKLMNGNQKINQGRLSVNIEKPDVAPEQVTPQKDPTGSRNRKRPVEVKTGVNPSDLEISASTDENLMIPVSVESLATFAQISIHNQKPQDRKAFKYVWDQINKKRFFIESIYMFPVPTEASRVKLGVFLQKADAEISENDIFMDFLGRLPDDENGATRANVCIKLPLQDVNPKTGRYNSESLTSRIQQILKYLNAFHHLFAQDGLNEVISGHHLKILEWFHDFIYNDTKEHPPLLGWACLN…
GN104ID162_001146	000001F	528403	530710	+	hypothetical protein			IPR000717;IPR016650;IPR019010;IPR036388;IPR036390	GO:0005737;GO:0005852;GO:0005515;GO:0003743				MLWSYWSQQRSKYLVRSVGVASGVCIAGGSRDAYICDRRVTGLRSRRRGRLDRPQLDGDGTQQSSLARKPSTKTACSTNMTNSDSTSEQRLDTFDLTSRLIPQLDRHLVLPLLEFLDSNGIYPHQQLLQAKYDALKETNMITYLTGLHRELYDLDDQAPVPQEFSQKEEQVMNKLDTLQESVDQIMSVISAPEVVAALRQDKAQNLAYLEKEHNVTLSQIAVLYQYGHYNYTIGNYGGSSDYLYHFRVLSTDNELVLSSLWGKLASDILEGSFDAALEELNRLKEQLDQRTGYGNPLQSLQQRTWWLHWSLFVYFNHDKGRSSLVDAWLGQGYLNTIQTSCPYLLRYLVVALVVSKRAGSGSLKGPSSSRGSRETIKEVLRAVSQEAYQYSDPITEFLL…
GN104ID162_001147	000001F	531407	533701	+	hypothetical protein								MHGRKVKPGLFLTSRPSSQAASKKAWWCTRARPLRSMGKSPPQKVIGMKILRSLERYLARRQCRRRSPRRKHPPPASRSAFWKLVEAFFDISVFLLTLSFLSYLIPLYKVVEASMKMSHPTSTDNAPADGDCIVWTEEKPAIVCQNSASKSDDKLKMQMLSYYSSLLSPIEEDLPPKYDARDSRGQPQSHIFHSLLHAIRFIFLDHLLLKVLAAYLLMLYTTGNTSLFSPFASSEWSNDEQLMRSHSRDFLSVDIYELYEDADAWSRSRLGRVGSDSPLLTYSEMQLVGQVEWEVEPESTLDDNLAHETQEKQAPSPATPQRKLPLPFRRPSNVFNYPRQLFDQGKHGSTQKLHSRSSQLQPSTIYDAQE
GN104ID162_001148	000001F	534996	536362	-	hypothetical protein	EOG09263OWL		IPR001352;IPR004649;IPR012337;IPR023160;IPR024567;IPR036397	GO:0004523;GO:0003676;GO:0003723;GO:0016070				MAENDEPSDATGTLPPPSVTISEPLLSSYLYSTSDRTHITDEEKRLKRDDWIMGIDEAGRGPVLGPMVYGAAFCTQAFAEDKLIALGFADSKTLTHKRREELLEMIVHPPKDQPLNERVEWNVKVLTPADISQGMNRRSPYNLNAQAFDATCQIIQHALDLQYNLQHIYVDTLGPPKTHQMKLEHEFPGIKFTVCSKADSIYPIVGAASVVAKVTRDAIVSHWIHPESARPHKTNLSKDNEDATRSLGSGYPSDPHTVKWLSENFNTIFGFGQLVRFSWGTIKTLLSDRGPAFSWNDEPPKIQKWFKPVTQGQSESTPVGFCQDLGLRSVDSL
GN104ID162_001149	000001F	543341	543818	+	hypothetical protein								MIEVAGNIHLSNTLPENIFNIGDEIHIYTQIALHQLPLNTSMSAYPEYHVVLQSSGSQVPAILYDFCSQIFFTGQLVLPSDPSHPIIRVDRSCWQVHRGHFPLAHEFENTHVFGTAYVVKVHPNPIVGCVGHIEVVDRYMNPGHSTVVFDAFFGPLEY
GN104ID162_001150	000001F	544015	544655	+	hypothetical protein								MADALFRVPDALLIVPDALFIVADALLIVVDSLFRVLETLLIVQDALLIVPDALLIVPDALFIVADALFTVTDAILIVVDSLFRVLDTLWIVADSLFIVADTLFKVVDALFNMADALCIVAEAPIVVADALFIRSLHWPSTRPFEPLFKFFRIFELKFAQALFDSNRIQIRILELIRFDVLCPA
GN104ID162_001151	000001F	545511	548074	-	hypothetical protein								MSNKACPQVSPACNPAPSDSDTISSSSTPPPSALPAQQDMDQNLTQRPLCAPSFQEFSLQHTPSAPPLSLNPNHSILQTEIVEFTPKEYSRSIEAAARSAQEILALKLPRSCKRAAEDLAASLTQSKRRWHKTGVIPVDEDIKVTPVVNLSSAPPWVSNNSCKSATRKGGAKRRSTKPKAVSLLAKLPSRPMPSVSSGKDQPGGFDLTSVSANPSQTDPSANSAAPRASTTLNPDGVPDAVAPTANPWETPSSPSIPPASSADMSRPSDAISTNLPAANDSSRSPPGAGSGGPSSAPLHPSGGDQTGSGKPTSRTLFEPASADPKAKLITSNTNPTNNQPPNSMAGPQRPKLTIIKSDTIRTHIISIHHSFTGTKPSWSQHQTTWESLAPLIHNRARAM…
GN104ID162_001152	000001F	556428	558045	+	hypothetical protein								MQSHSSDRWLEDSPDTPPACQPNPTAQDGNVTPFAIHHRCRKAYVHRDVRPNITVDKRCTARPTCKTLSMATYKGWSAACQASRSCPPSCLAEHQGGQFCNFTALHEGHPKYYCPTTTFVTCATWVAFELHRPRVSPLSAEWGTPELHLLKVLTLARFIFPSATSSHSARPMSSSKATFLDGRPPHGAAQINRVYSTILPNSQSPCARSLASFIRTLLDLVTSSKRPASNQWKIFPAPHNFHVGSNMPDSILIHPIDSPPPEALLGKTQTVHPIFRNIFLQDLTTSHFPGHTFSWDHPWDARWNQLFASFVLKHWRNAYKAGAFKLFFMDPVEANNTSIQLGLLHRWFIGRQNNLRLGRFSPKKQLQKQQSESKAKIRMQVTILPLASIQAYKLIHAHA…
GN104ID162_001153	000001F	558343	560653	-	hypothetical protein			IPR000330;IPR014001;IPR027417	GO:0005524				MLATYVTKIDMVGCLEAPKQKAHPNFKSLKIVGSNLFIRIVLITIRSPDHYHNQLDRLYWNGRFIAPVSSPTLSSGTQAPQARIGDLSVTASKHLGPLLGPISACSSPVTGEEISPTDPNLMKLRAFVVIRRGAQPELWGCVFAHSEHVNRIQEAFSAAQVELIPIWNYNPHLFFDIPQSNESPNNEAWSLWLHPVNAWIRSLMNEETPEIPNEFKSRGSILADDMGLGKTLTTLAFVLATADAANEIRIHFKDNVIPYNVFHGTSWKSLSRQQLQSALVVLTTYEMIGDSGRGANTNQLTIESLNLCWYRIVLDEAHLMRNPIAHRTLNIQQLKSSFCLCLTGTPVQNCLADLQSLIATLKIAPWDNELIWKQCLIPRMRVGAPEAIMSLNRLMHSVC…
GN104ID162_001154	000001F	563039	563564	-	hypothetical protein								MSLVIKQLFFFPGAAAASAPLALGPNVPSSELAPKKPAKKRGRPWKPIISNSKFQPAPLSGADWECIAARSAANWKAHFTAENVKFQAQNPGNPRKSLLIDLGNLASSSSDRPAATSHKDTPSQNSAPSDKVVAAQKAPGTQKAMATWRAAAAREKISAVKSKVPTRRSSRRVS
GN104ID162_001155	000001F	571708	571780	+	tRNA-Pro
GN104ID162_001156	000001F	582322	582413	-	tRNA-Leu
GN104ID162_001157	000001F	582825	587575	-	hypothetical protein	EOG09260FMW	PF00328	IPR000560;IPR011761;IPR013651;IPR029033;IPR037446	GO:0000829;GO:0005524;GO:0046872				MSNSSDEKVTENKPPVIIETLSELVEDDNQLIKIGIAAMDRKARSKPMRNILSRLVATNKFECIIFGDKVILDEDVENWPVCDFLISFFSTGFPMDKAIRYVNLRNPIPINDLPLQKLFWDRRLVLAVLDKIGVPTPKRCELNRDGGPKVDKEVAIEIERRFGLNLNATRPPPRSFQVQNDSALLIDGVRMEKPFVEKPVSGEDHNINIYFGGGNGGRRLFRKIANQSSILDPELSDPRTEGSFIYEQFMKTDNYEDIKIYTLGPDIVHAETRKSPVVDGIVKRNLDGKEIRYVVELTLEEREIARKISTAFSQTVCGFDILRVKGKSYVIDVNGWSFVKGNDSYYDKCADTLAKFCLKAMPSLTLPSPNPREDLKPKPTVSSWKLKAMICVFRHADRT…
GN104ID162_001158	000001F	602749	605531	+	hypothetical protein								MESLKTVRVRAIITSMHVPAFGRRKALRVHANTITTTCLVLGKAISTIHRVTPNLMEPRRPVLPPLKPTEHTVLPTPELHPIPILNNSAYPHSFTNDARDTHLLTSTPVSSTNPDHTRKQIQERSSCTPRSTAPPPPQTSPSFTYTVTLLTKLLSNFLSRIKPIGSHFLSKLVVAVVNYPCCPTSSVSFSSPPLFPSFPLVCVALIRTVPHTLQLSPPSSISPVLPFVHTLQYVSSHPAAGGSHPTNLSNPASCLPPTERWE
GN104ID162_001159	000001F	605827	606307	+	hypothetical protein								MRIACGTGVRPARKLRRVIARNTISGIPTICTFTLEPRQVLAPTRNPHRRTRSSTPKLHPISNDFTLHSHSFCQLILNSHLYLIPKPNDQRTLNPLPRHKDDRGSLQLLTSSTNLDQTRAKKVKKEQIRPRPTVPPPQASTNVLLLVTLLRKLGANFLS
GN104ID162_001160	000001F	606804	607117	-	hypothetical protein								MSVCAAPTVLARSCRSSPLVGLPLPGSWPSPRRAFSFPFLFLSLYNGYLFICFAFRFTSPLSLSIHTLGVSP
GN104ID162_001161	000001F	607421	612607	-	hypothetical protein		PF00069	IPR000719;IPR008271;IPR011009;IPR017441	GO:0004672;GO:0005524;GO:0006468				MNRPRHAGNPNKPSGEKAQLVLAYQELGNELHSTQLKVIGNYTLGRVIGEGSFGTVRLGIHRLTGSRVAIKHIPKSSSPPLLTREIHHHRRLHHPNVVQLYEVIATEHSIWLITELCSGGELFDYLVEKTRFSEFEARRLFGQICLGLGYVHGKGVVHRDLKLENVLLDERCNPKLADFGFGREFEPRKLLDTFCGTTGYAAPEMLAGKKYLGEEVDIWSLGIILHALLTGSLPFDDDDEEQMKAMIMVGNFEIPNFLSNEAVNLIQSILQLDPKARPSIEKILSHPWFTTPPLQHSFGEPEPLSRPSPIIEEAQQLPKSPSTSMGTFPSSADQPHRTPSRGSPPISSNHPNQSCHSILDSDASGHSSKESDLSVSSARSSTSSPVTSEDLPAQMPAIP…
GN104ID162_001162	000001F	613308	614783	-	hypothetical protein			IPR025638;IPR036866					MSDVVIREIVKGTILTFSKPFKRLGITPIGGRSTAIKLSDSSVWLLASTPLTDETREKIDQLGQVKYIAVADMEHTGFTTQYTDAYPDAKVYGPEGAAKKLGINVHEWTADKDHNPMEYDSQVLKDEIKAEYFDGFINKDIAFLHVPSKTLIEADLLFNLPATEQYSKSKESATNFTNWFATLKPDSTLHQRFVYNLAAVNKKSMAQSAYKVDQWDFDRIIPCHGDVIETGGKAAWRAAYSLYFDDIKNGKFPGLGGSTSKEQ
GN104ID162_001163	000001F	621637	625214	+	hypothetical protein								MPPKRTPWATDSTFHVSLANTRVRTHIPRQTIINEQARLATAIETGRRYGMLPRSQRPLCDRSNQPSHNSAPHALSNGNDPGHQHVAEDHLDALQPTLNHARFHRLRSYAEARERRTEEWAEIENQAAATYLYCQTYSSNWSTGEYPNEHVPFECSCLPQEVSHCSMDLIDIYNRTTQGKTIPSTTLYGKPQPYQHQVFFDMYSCILMLKEQVLQEGLQTTNEQKWASKCPQCFGPKENEVKSDPDEPDFIIAMDGNYQKRHYAYASKDLPTNSQYPPTFLPPSGVNTSEALCEATNVHVTGVEDPCALAHKVADDTRDNTTWQKCDDNGLFAGACQHNIPLLYANVYKSCEKLYYPISILGRIVSEFPHSRIGVLYDIGCQLETHIKKRSFFFDRQSD…
GN104ID162_001164	000001F	626737	628398	-	hypothetical protein			IPR036910					MMTAVELRKVAQENSKGAMSAADQAAFIEFFHEQEQAMALKAIELQVSMPMVWAVLGRCVAIREANCWNQFLQTTQASGRGVKNKDVMKRLSAAYKLLSKDEKAALIQDIAEDSDEEDEDEEELAEGCEAHHTIVVTEAAELALDEYTDDKEDPGRNKSQVFGGKKPAGIVRGTVSNLVRKNQVESALNQWSAEARNVATTCCCEIVMFAVSKHLSTNCFRLERCTPGAFKPNQEMSLMDGNNHYSACLQGLVTGNSVGELAVADKVPGNSKKGLICLRTELCAELKTFISRETKNVFTSWPWQDNCNKLRKAKFELVLAPKALSKIDWLRTNNKKLGKTDISALLLDLKDGLISLRRITSLHATNSQKNCPPSSLDDPSGLPGQEPSLNNLNNEANNL…
GN104ID162_001165	000001F	628468	629520	-	hypothetical protein								MSCKIMGTPKVGFQTPRAAVASQPAFDPSPSHHHHHRHHRLSLLVQLSLTAHSLFRRIPRSSPHRGLTLYGSNYFKSVSVLVLPPAPFQKEAVHICYLCRYTTAAASEQLNGQPLTYPGAVFLPLGSQPHKANFALFVNMTPVSTARIPPLSGVDQPASKQKT
GN104ID162_001166	000001F	633253	633741	-	hypothetical protein								MLCRPGCKPAQRPPDSTSAQSDVASAISDTKVDSISPCAAFGSTFTTLHRYDMMQPHPWSIQNGFWSMQPCSWSIQPCCLSMQSRFSAMSMQSWSEDQSMQDRITPVCVLIKQGRLQSA
GN104ID162_001167	000001F	634691	635087	+	hypothetical protein								MFNIQLERRLALPRKSACPAPCQLSSAHPTLVNSTSGHFDATPPVSSLSSEISTTVGHQPPIPQKPIKSGLNPPLSNLPHPHPTSHPHHHIHHTFLGFFFLLPTFNHGTPNPSINLTEDQEAINSMGSRRS
GN104ID162_001168	000001F	652624	653383	-	hypothetical protein			IPR000048	GO:0005515				MEESEEIKPADKFVAEDIILDVPEPNVDNIEGEEIGSNDGSSDEDEFSKQPSKSKNPVNAILKKVNFVIQRITCSAAKRSEYNTWCQKLDYDGPSLIAGYGIRWNIKFQSRDRGYKARQIISKLLENERDRQERKGGKNYYNNVEILRDKWFVVNKLNNMLSEFYFLTKKMEGDHSSACLMISEYRYIKAFIKEKIRLTTSAESEF
GN104ID162_001169	000001F	654164	654975	-	hypothetical protein								MAQSSTSRTPSRPPSCRSTRITPVRLDPNFVRTGHNSHHSILVPPTPTQNTLPASESQFESPHCSQNRRDHSKSQTKKKHKHKSSDDSDVSNNSDNGKMDYSQDSDAENSKVWKSTKKKSALFDDILDYFEPPFHANEDEQGEKLMYKCRWCSHIYKKGAGTKSNLTKHRNGNNNRIPCSARLQAIAVGAKLPVTAKESKKGSIKPYLKKMHLMHESSTNYL
GN104ID162_001170	000001F	658479	660100	-	hypothetical protein								MKNNSLYLILVTSITVLSGFNSTLGDGIFNNIENAKLIQSSSIVPTDGNYVFKNVGTGQTIQHDRVNDVPNIYTSGDGGNSRSVFPSVLHHPHNRPRGEKSEGDDSHEVVAALELRSHKTRTKWISIRTTATDGDPKCISAQWGYHTEGGADHAGTLYECVVDPLNLEATLEKPKQWWLLMPVGAAKNLNFDQTLDLKNEILSQNKHMKMKDTPIVSRIVDDEGKGSIDQLPAPFWNPKTNRIENFSSPDKTGKSKRNHEISGVHQSDLLRKRQLGNSLPINRYFNTTNAASVVEALKEISNPDNDAQDVNRADESTLNTLDKRSTRHHGHSKSAFKAHQNTKEADPSSGSLGPFYVVSVDHLYDMETRVWTSAVKKTVGNQLSLVLKKLDPNDKSQQW…
GN104ID162_001171	000001F	660921	662202	+	hypothetical protein								MTDIRRSARDLAQTGHPEGTGKLTNSYVIIILLSSQTEPVSPLRIRRTSPPPPSTIYIPPCSHKLNKPCFPDPNSQYTAVAVRRQSAKSSAVNLTVPPPPALTVRMPASRQPSSGPPNLAAPPPMRKRTTRWQK
GN104ID162_001172	000001F	663390	665649	-	hypothetical protein								MYQPTPPRNPSSLMTTIPEPLSPHLPHVPSDLVVLLARPFPAPLDLIFLGHEDHAHIITPSRIITDSGGRPGPALDPHIQQPIITPTHIGGPVITPSRIIGSPVITPSRIIHSGSGSRAPSIHRQPSVGPITHPPPDPMSEDKTRDEEPPRGSTSDDKAYSVYGSMDGFIQPPPPRGLPSITIPSEDRELPPAHSQTPSAANRRTPVNRQTPAIPQPPQTSAAVHRPPQTPTTHVHTPAHAAQAPAPPCQVLRAANDPLVESLLASAQLSDTDLQLARQLFNAPERSHWSLTVVMWMTQRRAAALPAAPVAANGTAHVYSQVFWTRVRQTIREILMRSTLESYSRAQSAHGHIFVHSPLPLIQNYVLEQSPAFRRQHLPAGIPQNNKSMAGLVTFLQSM…
GN104ID162_001173	000001F	665813	670208	+	hypothetical protein								MSVSRSSALRVDQRVFEPAASDDIRPRWFCRFCGGRAMMSTEEHSKKPTHLANLPSYLRPDYGQAADKTSDRANERQIDGVGTVETGNNSHRDEDETEHQPDSFHATPHLHEVYMEAVEYQDDRSNTGESNSEDELLNMREVIDIFQPASQVNKGMEEEDEGGKGEEEEPEVEDQGWYPFAGLAQLVSILLTGYMHTILSRMQFDKVCSLAELCGLELRCWTSVWRAKAKLRDMLNMNPNQRESVFKNQCYSLSVQKLITLDLANPYVSPHLDFYPVDSGGKNIYKLSQSYKWREDLPWEYRAQMVAINKKHYYIYEPCQLHSGELVVPIFFYQQEDKMYAKCAKLKHDGLPHEPKFKMIIPKNLPYKSPKLLSIACEEFSLNYFEICMWGDEPLSSVC…
GN104ID162_001174	000001F	672223	673410	+	hypothetical protein								MSNNLDQLSASMKDATASSPSKDIDLSARLTRSQVNDPAGKATTGTNLIPNPAVAASSTLQPTASAATAKATAQKKTKVSKTAAKTVATNPNPKEATAAGKEPSDPQTKKLSAAIGAKNIVDVDKIQEVGTEAAKRTEGPLDAVDQAQWAKDEIIASMLESAMKAAKEGNQEKLDMYFGIYKLMRLNQTVTVPALVMRNKTEKSNTNLPIKRTLVPNPFPTPEGRQNTLEGDTNFHWGNTNSHEDVGFTPYFEQNLLELKGPLPLTIFNKAWQDAALQYHTKKRPKNDDNSTERGMRYTGYPYPSEWLMSYSDWSLNYAEFLITMRDIY
GN104ID162_001175	000001F	673482	674498	+	hypothetical protein								MVALRYDIRIRANAFAHRVVRDGVLSFSDISIFRQDVYDTAYGEARRFDELLFRDSNPYAVGGAQFNWDPHTGLNPGKRITGQQANPWLAPPAPTISQSQSVISTHPNPNNLPAKPKESRSKGPGYQGKNFLPNYAELKASNQLPKQSGSGNNGQ
GN104ID162_001176	000001F	677314	680397	+	hypothetical protein								MSTRRTTSSNQLLPLTDTEAIIRAANKAKRAAAVAEKQRQATLPIDLPSAPTPNPPQTTLSTSQPATTATQALTPNPLEVHSCPPSLSTSLTLPQAIGFPSSPTTSFFSVESNVGPIIRAWSPIEPTTIKPPPPPTKPFNPLLSTPPALPPPPQPQPKPTTPPNAPFPGPRPSAMSHKERPTTGNEPPTDVSQTATSGPVPSADHSFAAQLQSAMLALQQANLDAQRAADARALAAQEAAEERAKADAERFRLAQEAAEERARANEEQLARFQEALIRATSNQTAPPRPTTPSDGHIDLRRFRTSDGPTYTGPYQETEPFLAWIQGLEIFFDTKKVTATDDKIRIAGTLIKETNLLSVYSNKAKKFLQKSWHEFKETLFDAALPVRWRQGLKEKIQSLK…
GN104ID162_001177	000001F	680427	682528	+	hypothetical protein			IPR001683;IPR015404;IPR027267;IPR036871	GO:0035091				MDPLGITTNNSNNNNNSHNHNHNHNPFSSNQQQHQHYQTPDKPSYYPKSPTPSWPSSPLIKPHSVGASALNQQPIVWPQRSNPSTPVSQLNREPRSPIREEPRRNNQAIEHTHQPTPQNQPHQHHPIPENTRQEKRQTKIRVTGIERNRRDLYIKFDAWSNLTTTRAGHCPNVSRSYKEFLAFHEALIANNSHTIVPPIPFPNTSAPNPADDDRLVASAFQQFFDRLLMNAFLRSDDELRVFLESDFGYTPQTKIKKRSITSGSGWLGKPAVGSSVRTLPSSTIQQGPGGTPDTVVSIVEEDELSNAKLQFRLLEDRLVDVCRSIEQLSRSRRSLAQALLDLSGRVTQFSTTESHGALAEGFRRLGQTIRAISELETNSAVGYLVTLSDGLSWCSVSAK…
GN104ID162_001178	000001F	682594	682879	-	hypothetical protein								MIGCQERDQCTWIYEDKLHEEPTTPTSTFIREKRKKKNTQHNQAWKVSPIGRLILIDDEKIGFDSIYIYIYINIHADVTPNNKNTKKARKERRR
GN104ID162_001179	000001F	683284	683603	-	hypothetical protein								MSWNRRRHIVEPTGKSVKPIGSTWKKPISWNRRAYRGVTEPILVGSTDYPPVVGSTDGCGRKYPRRVVKFGVQPTPRGPEVSRDFAKFVKSCS
GN104ID162_001180	000001F	690944	696983	-	hypothetical protein	EOG092604MJ	PF12783;PF16213	IPR011989;IPR016024;IPR026829;IPR032629;IPR032691;IPR032817	GO:0005488;GO:0015031				MASSGNFALLASDFQALASETKRKHADIKEAADKALALIRTSPDQILTTLRNTGVPIPGPADDIFRPISMACATKNAKVVAIALGSLQRLIGMDAIPASKIPQIVNLLSIVLPLGVEIQLRILQTLPSLFTRCAQHLHGSLLADALLLCFRLQDSRIGVVSSTAAATLRQLVMVVFEGVAAEDKAVKCPPGSNSEPDPTRAETDFLVAIPPFESIHLSGETERTEARKVALRPSAKDAYLVFEDLCLLVNGDSPSFLKLQSLPKTFGLELIESVMTGHGNLFQQHPELIFVLRAQLCPLLIRALSEKPTFPLTLRLMRVAFLLLKQFSDDLLVEAEIFLSLIIKTISVDHSEGQAEPVPIWLRVLALEIFRGLCVDFDLLLKIYERYDMRRSDQTSGLF…
GN104ID162_001181	000001F	698787	699905	+	hypothetical protein								MNTNEASADLSVFFTSEVNNQDNSEHTVQPVVLLSINDSARDSFNPDVPPDTDFTDDTFNFCSARPSKVTAFPSHPPPATSQPSHILLPTKALHFNQPTPPKKTKMPNGCTCQGSCNSACDACQNNCGCNSCEVQH
GN104ID162_001182	000001F	701462	703060	+	hypothetical protein			IPR011992					MSNPNRRSHRQATREGKSKQKSIDTDYGEENSEEDALEELTRPQLLEINRVFDTIISGNSVNQQPTHGAPKNKTNNTNSEEFQNRKSTSPGDHGGGFLVENQDQFESSQGGFLTEEAGADVEAGGFLIDQTNAQTEGGGFITEETGVEVEGGGFLREEAGPDSELDESINQIKPKTYQSLSLRKVSNYIGIRQIPNALKMLNLPYRNREILDIFENAASSDEDDRSDEQVRSTGAKQKLISRLKFSKVCAVLMIANGNDDNSGIEEMDETGAENRRRERVEEDGDYSMDQDSSDQASSASDYQPACPKDGTPSSRYRTRRGAKQSLRSKGTSTASECDAPDLVLPKARPKRRQAKGKKPRRFSEAEDEEDEGEVSMQSAALETFALFLQPTTMNSDVSR…
GN104ID162_001183	000001F	705316	705601	+	hypothetical protein								MPMRWSSGSAWRMDRADSPDGWGTSVGSPERSSVGFDRLAVQGVEPTHLTPHQTGWSACHSHLLSTWPTDLTSWACFFTRDIPMIMPIWADQRS
GN104ID162_001184	000001F	705762	706146	+	hypothetical protein								MGRKSRADPRTASPETATTTHTSSAKLMEDEKPFSSDGGFVVFHRLSSQTPPRNLPKLDKNHKAPESSTKA
GN104ID162_001185	000001F	706192	710231	-	hypothetical protein								MDRDLFVKLVPSKATAYYKLVEKRRLSCLSTVGLSIQPEGDPEEDLDQTFEEIFLDRTFLMEEDRNTHMEIDHSPPEDVLPPLEEIDEPAPAKEYYDLDDYRELDWTDIIPEDNSPNQQSRKEEKNEEKEDKKKGTNSPWHPFRNKLYLAGSLIHVSYYFTLAGLPPAIANQEFNCHFLCTSNTAGPLKMGQLIVPELNQMSAQGFDAYDVGLQEEVLVMTPVMSFLADSPMHAKITNTPVPLCSLNPCRSCVLSAPSLLEKVTMKHLREFLQIKIYQSKRLKKKLKKKNKPIPAHLNAVIPQHIADLIKNDPNSLLNPYMELEGFDGSRHTPVEILHLFLLGVVKYVFCDFMDHLKPDEKVDLIGLWRSFNTNSLNIPSLKPVGMVKYSSSLVGKDFR…
GN104ID162_001186	000001F	711005	712150	+	hypothetical protein								MSSIAQSLATEPKTTGSTVQDPFKDFVRDTARHFIVRTDLEAYTATANKHSDTLTKSLPKLTKVGISFVFDLLLFLYSNLAIQDVADQKSDDFKAKFFPEGHAGNDATGKSPYGQALGSLVKYVQQQLRDLMLNNQKIKPNGPVPEIDDLIRMVKTSFTITISTDAIRHAQLVIAKDKALFSGGKEFKKIEEADIIMPTMQEVEDAMPRSIPAESSGPNVSDA
GN104ID162_001187	000001F	712429	712771	+	hypothetical protein								MTLGQLALNLPSGSIRPLSSDCRVLPTCLPGGSKILPDCRRHQSDRSFDVGIKPTAQFNAGSHPTTPSDAGIMPTRPTNFTPTSIPHWLSAGLAGCSPTQAPTLARRQSAPVV
GN104ID162_001188	000001F	714727	716004	-	hypothetical protein		PF06682	IPR009567	GO:0030176;GO:2001256				MFSKKVLLASIPTLTFFDGEQTSFRRTSAVDQLVCQGPGCKIFRPDVIQCYNKGGSGTDINWRCEADLPAKLKLGRVEVGCEGWSHADDPYVLKGSCALTYTLKIDSSYNYDSSPTDGSTGSTLVFCILFLGVTLLIVYPVLRPLLVSFMPWLDPFLPDSLGGGGGGGGGGGGGGGGGGGRPSEPPPPYVPSQPKSAPGTSEPWRPGFWTGLAAGSAGTHLFGTRDRRNQAQQSDWTSPVAARGTGSWFGSAEPSVGRSNPTYRGQGSSRDVADDSSNLGPIRSSTGFGGTRNR
GN104ID162_001189	000001F	718022	719271	-	hypothetical protein			IPR002701;IPR036263;IPR036979	GO:0046417				MDYVIIWRNKKSTSRTMNLYRADVHSHGGEWLGEYELSGPFSLLKPQMNTAMQLVLGTLHPFWSTWNTLNFPTAPQSDIAPTNHFSSAELLSDISGLTHASLKLDSVPAPTKLSLPVSQHPQGICYQGTQAGYGPTVGPDGKAIKYGTDEDVVHGRDPKSHVAGTAVWSRPSITLSDGTKCCDSLAQVREYIDYLDKTILDYLAIRQQFVVEAGRFKDSKTAVRSTARAVQVVQNAMAAAKENGLTPWVANATWTTTLNSFTELELCLFDQDVKAKNYAPVPN
GN104ID162_001190	000001F	719862	722516	+	hypothetical protein		PF00732	IPR000172;IPR007867;IPR012132;IPR036188	GO:0016614;GO:0050660;GO:0055114		AA3_2;AA3;AA3_3;AA3_1		MEEKFDYIVVGGGMAGLAVASRLSEKPELTVLVLEAGETGINNPAISVPGLMVTNLGSDIDWNFCTVPQEGANQRKMSYPRGKVLGGSSAINFMMSSRAEAEDYDAIKRLGNPGWGWTEIERASKKSEKLIIPPTNSPYIFNPESHGRDGPVVNSFPKYIPPQFTSYFTACAAAGHVIQKKDPFAGKLEGAYIYPSAIDDHGSRVTSATAYYFPNQSRTNLVVRTNCEVNKLILKNNGDNSELQVLGVEYSSCGTPFRVLVTKEVIMSAGSIGTPAILERSGIGNEQILKSLNIPVTLNLKGVGFNLSDHVFVIANYRLKPGHRTLEDLTKDPGYAAEQKLIYEQSGGGLFSHPTSIFNFQSLRSIVSEDEMNEGLKLLKNCPSYLSPKQFEAVVDRIM…
GN104ID162_001191	000001F	722998	728216	+	hypothetical protein	EOG09260APA		IPR011989;IPR016024;IPR022577;IPR033162	GO:0005096;GO:0048487;GO:0005488;GO:0007023;GO:0007021				MADEESLLKFFAEERQFFDVLEHYLDQVDGRPCSDLEEPLPEIFSNNFFGYLTLVLDRYQEQPYLLDPHLERLVQLIILRLRQWLEYLQQHSAEFEEPPTDSIESLSIEQLSQKLQKLSHLLYFVVKVRGYKTIVRFFPHQVQDLSVVISTFGLILPKSDSGPSRIVEAFSNAGLWHFRYILLLWLSLICMIPFDLSRFDKLSVLQLQTVSTYQYVEKIGWSYLGLPGKEREAAALVLARLMLREDVFRLHLLGFVERCLENLRAAGEHDLFLATGISQVLCILVELARPPQLLGVLPLLHQALLETNRLPYISASISLRKLRAKLAGRVALATPIVSKGSSIDEYEQVPESIETIVQDLLDCLQDKDTVVRWSGAKYLARIGKRLPEDFSVQICDAIL…
GN104ID162_001192	000001F	728256	729659	-	hypothetical protein								MMDFSTLIDNLKLPLIGGALLSLSSMNLMLDFSKVFGCSQSLKTLQQSYKLLLFRFSQNSTNNGHTNILFNSQNLFIATGLFLMGSILRLFMNFIDRNLSNHESSIFDSSVLSNHVDNSRSDDHHVLNNLLLFTLAGLLSGAGTTLASGCTSGHMLCGMARGSKRSIVATCVFFPVAILTHRVLKPLMNRIGAASQHDSMYQEFSHSVSATTSFDRIICGAIFTAPFIAYLVLKLLVTPDRLVPLRLGLLGATFGSGLTLSGMTKPSVVLGFFNFPLSTWDPSLLGVAIAGLGLNTLVYWVTVKPRIDSWLAVRQLASSENASGTERPLLDKLDRLAPPCATPPTWQLPEMTNNEITARLVLGSVLFGLGWGFAGVCPGPALVVFGAYPFSFVMWGWLL…
GN104ID162_001193	000001F	730096	731312	+	hypothetical protein			IPR000223;IPR015927;IPR019757;IPR026730;IPR036286	GO:0016020;GO:0016021;GO:0008236;GO:0008233;GO:0006508;GO:0006627	S26A			MSGASTFKTTLHLIKRAVQVTAGVTLFKDKVGDLRWCEGGSMLPTLNVTGDLLLQIPLSSVFNFSLRRDRETEKSSQALRMSEPTTSRLNLNRGDLVNFTSPLNPSVLACKRILGLPGDKILVDDHPHSFNPTPDLLNTPGYDYQYSRKSLLTIPEGHLWLQGDNYAVSIDSRTYGPVPIGLVSGKIVARVWPDFTWLSQSFEYR
GN104ID162_001194	000001F	732037	733639	-	hypothetical protein	EOG09262W7C		IPR001680;IPR015943;IPR017986;IPR019775;IPR027525;IPR036322	GO:0005737;GO:0005852;GO:0005515;GO:0003743			Eukaryotic translation initiation factor 3 subunit I	MRPILLSGHERSLTQVKYNREGDLLFSCSKDHIINVWFTHNGERLGTYNGHNGTVWSVDVDSKSEFMVSGSADNSMRLWKVSTGECLKAWEFPTAVKRVAWSEDDNKIALVTEQRMGHQGAVRVFEINREGGPQPDEPLLVFNPIGSKAQVVAFSPLDQHLITGHENGKVALWDVNTGEEVASKEKNHIGLITDLQMSADRTYFLTSSKDKSARLYDSRTLEVIKSYQDPQTPLNSAALIPGKPYLLVGGGQEAMAVTTTSARQGHFEIRMWHVVFEEEVSRIKGGFGPCNSIAVHPEGKGYAIGGEDGYIRLHHFDDGTFRAKPYGHETEPKELD
GN104ID162_001195	000001F	740046	741167	-	hypothetical protein								MLIGHNKCKGQDGWLNKVWDKSISCDGNKHEKPRLIMPIQVNQEGKEELAEIKSEQSVATASAVPRRDLQINHALVSNKDLGQVQTGKLKLQLEDRAGPGILRQVKQEGNVELDPVNDKPLEPDFQKAFQIKDSIFSRKRLRDMQTEKLKTHPEKNPEGKKCKLEPKLEQDEGSKFKGEPLKAWNHNKGVGSTADGCEHRAPRGCHNAITGRPQSRTLSPRLPAPPSSVENHD
GN104ID162_001196	000001F	755976	758303	+	hypothetical protein			IPR000504;IPR007275;IPR035979	GO:0003676;GO:0003723				MPADDQQPPPPPPPAPPEHYYGYPPPPPPASDYYHYYPFPHPHYPAPFIPPAYHPPPAAYPAYTPSPLRPPSHHPPHTPPFGSPRPGPWKNRTFSPRSPYSNTSSPSTQGPHSPASNSHPHHNHQPLLRGSLAQAKLRGHPIPDHLPLATLSLDHHHHHHNHHHRHNHHNHSHHSHKPALPKPPVHSQHALWVGNIPNDASHEELWKFFSAQRQQQAPLPGAGVESIHLIARSNCAFVNYISQAHLAQAIACSNGKPLRALDPYCKPLLCRIRKPEDNIKSGVGAQRIGGLHRLWIKRSDPAHSHAHHPKHRHTLPAPAADHAAKLPPSRENNHHHQQHSNSLNESSNIRTSSTLTAASNQSQSTTSSFLTSHFPRRYFILKAYTDEDLRISVDRSIWV…
GN104ID162_001197	000001F	758692	758997	-	hypothetical protein								MSLVIRAHAPRQPAQNSRSTLANTRQDTTIYIKEKQLQNEEETYSSAGGAQIHPPSPELHLSPPPPSPAKKEPDQSNK
GN104ID162_001198	000001F	759044	759362	+	hypothetical protein								MTIALCPSVPIGHLSRPGLSRRALSTIKERGQACICSAQRRERGRARREALPHEPGLGAQATHIGLLGGRYVGGRRTGLAVLATSRTGPAGAHDGRIVTGGGRLL
GN104ID162_001199	000001F	759846	760250	-	hypothetical protein								MLLWLPTQSGSPQQAHIREYLHQVNNYLRLPSKANETGRGGYESSLLQAKDMRRIDAEPQFRAAFRRSGAMICVLKESELPALAFVLEHDRAVGRSLKLRSRIRP
GN104ID162_001200	000001F	760441	761222	+	hypothetical protein								MMRRLSMRYQRDSHDDSDSDESFHCCGRPEDLLDSPPRPTSEPKKLLSQAYKEVFVPEDQDFFCYQSGLERQQREQSISTAGPSQVSGRAPVARVLGRTCSAESDKTLVAEEPVLVIKTGLNSPSPSKRMRARSVIAQLPPPRPKSRRASINIFRSTSVSRKPSVKTSPQKSNNGSKPARPRFSILQAKRRSTKTLYDISEDETRATCQQEGSSNGVSMVVEE
GN104ID162_001201	000001F	761928	763975	-	hypothetical protein								MLLWLPTQSGSPQQAHIKEYLREVNYLRLPSKANETGRGGYESSLLVAMSLCCDPTSQVASAYSFYDLRAEGAGVSRNQFCFFVLENDRAVHRTHEDMISRSIEETSADVIGFHANISMVVVCGGEQAREYSSRVLETRFLGLNPPARRRSKCHKPEIHKAAAQLDIFVTHLPAFGPRLRSGVKGGRSLSEEARVLDLSQGQEQGQGLVGLTSQRDVMAAELVLDLGNNGGTDLQIDLCTVS
GN104ID162_001202	000001F	764164	764857	+	hypothetical protein								MMRRLSMRYQRDSHDDSDSDESFHCCGRPEDLLDSPPRSTTEPKNPSTQAQKEIFVPDNEEFYCYQSGLERQKRLERSLSTSGPSQDSAKAPVARVLGRTSSTESEKTLVAEEPVLIIKTGLNSPSPSKRMRWSSICNRGAAASKAKVEKSINQYISVIVYLPKTKRKNIPAKVDGKSKTTQITLLNHAGKETVDQDPL
GN104ID162_001203	000001F	772024	773287	-	hypothetical protein								MSGTQTAAEEVSEPTSRKNEHVENPCQIPLAKRITANTKDTHQEGITAQHLPEITLSKTRRKRPNKPPDLLKEKERKKTTLHDFCVVLPKLNKLDNGS
GN104ID162_001204	000001F	779772	781572	+	hypothetical protein								MKQQQQPAQPPHPWIPVQQHYPIYQQPSYYWPQQQKQYQPAYQQSDYPPGFIDDDELFYDGNQFFTFLRKYEQAADWFGSTKFQRALQIGRFIQTEELKCQIEDMDGYEECDWDTLRAAMIDTWGEFDASVLYTKKDLFKVAGQQAQQGILNYQTYRRYLGKFNTILDYMMESYQVWKKEEASVLFLSSFSRESQENINQTLFNNGQLRKGKSGKYEVIEWNHLVAATETEVIRIEEVCRKQIQHLQKKLTELRKQENALGLNLSPDYNYPLKFSEKPLKHVPEPAMEITHPVTDMVEPVTDVTKPTSELTETETQTYSQESVFETTASTIQLPDMATNQKPSMAYFMDTVMEPKHTVIEILEFDSDGVNTAISVNQEEISDQSVQKIKTLDHQPHQLN…
GN104ID162_001205	000001F	782922	783582	+	hypothetical protein								MVCRASSKTASSNDGAGGGEARSDSCIARPLVNPLEKIQPCSRDGHQQSVLEADRKTSARRYPKRPVDTPGGVGRGTRRQIDAESSRSRIGRRWKFKDIRIYTPQGVWVIYVHTPGRAQTHTGGREQRRTPGPKARPNSSTGTGPTGPRSSLGNRTSRRQVRAPSKRWCDCGGNYGSSTSTTAVVRGCAAADCAPHFDSQNRQNFPVKKNHKIDKNQFF
GN104ID162_001206	000001F	794389	796658	+	hypothetical protein			IPR001117;IPR002355;IPR008972;IPR011706;IPR011707;IPR017762;IPR033138	GO:0016491;GO:0005507;GO:0055114		AA1_2;AA1_1;AA1_3		MNFLEEQWTRTTFQVGAPFSDGTEKISQYAIPPGGGQFDYIFLLDFAGTFIYHAHVGFRLMTCHGAFIVEDAHRPPFKYDEERVLLFADYYHKLDEQLAIGLKSVPFQWIGEPQSIAVNGNALGKCDLTSPFGCNTNCHHHRLVVKPGMTYRVRVIGITVLTYLYIGIEDHEDLSVIEVDSGYVRPVSTKHIQLHSGQRYSFLLKTKSREELKKHGSKRDFWGRLETRWRPIRDQGAFVLHYEDDSTSTSIGPSVNTKPLDLSLTPFPNPKEFNKIVHLPNEGNTWLADTFEPLDPKEVAPTAAEVTRRIFIQGQQVKMADGRINWFVNGEKYVETQPKVPFLVRAYTTKIKPDYKAAARNNGFDKKLGAYPIKLNDVVEIVIVNQASSIGVSEVHPWH…
GN104ID162_001207	000001F	802101	802187	-	tRNA-Thr
GN104ID162_001208	000001F	802523	802609	-	tRNA-Thr
GN104ID162_001209	000001F	804047	805890	+	hypothetical protein								MVMNRTFNPSTYGLSLIPFEQTQRIMISNCLAPQIWGLVETQAHSAAHLKNLSALSPSSPSTQISSSPSSLCTQSSSSPSSLCTQISSSPSSPSTQISSSPSSLSHTNIQLSQLPLHSKCQLPQLSLLLNIQLTQLPPHPKLQLPQLPLHPKLQLPQLPLHPNIQLSQLSLHPNIQLAQLLIPHKYLAQPAPSALKIPAPPALPAPKYPAPPAPKYPAQPAPPAPKYPAQPAPPAPKYPAQPAPPVLIYPAHPAPSAPKTPAPPAPSAPKYSALAALPPPNIQLT
GN104ID162_001210	000001F	807264	809285	+	hypothetical protein								MPLQAQNTPKTTSARACATDPVLFIFTMLTRQTSLLNFFQSERNPAVSNHLTRSSAPPGVNNNPGPADPAGSQANNGVGDLFNRLFHPTGATARNSTRAATAPALGAPIQLRNSASSSTGSNGNSVLRASSVVQRLIDDVRSRPSPGASSAAIERQLVGDNPRVGPDNLNQERPRSESVASIDIITIGEGPPNQPSFPRANLNAAEVRRNWSPTTELVFQTHLRYKQAYLEALAGANQEAMGILRDQAMATHQTLEQLIGRETLLVLTEGWTPPSTRPNHRAARSANQQNRGRNRHQAYARPNHVAIPPGAPQPSQAQGNHPSRMRGRQNYKASIYAELFCMGRTIQGGYQAIDQSRSRNQGHNN
GN104ID162_001211	000001F	819764	820597	+	hypothetical protein								MLKNSLFSSLMVGLVCMSLTVLPATVEKPSSAKYQVECTQRWSTLDDYKDQYAVSCDNHNSNTCDDRTCHMGGPSGTVDANPIGMQLFLDQCAKSDDQGKKLSDRNYRIFSRAYQINHSTKSILAFGFAQNDKTSKDRFFNCTLDQAAGINTRRVWCDSCSLTYAS
GN104ID162_001212	000001F	820844	822252	-	hypothetical protein			IPR000408;IPR009091					MAARTEPWVCVFGSNLFHQLDPDDRTNSTKKIGHPRNLKDTRIPSETSVEVLLVTDSQTLVHYYKSGESTSESSYLEIWGFDGENQSSVKNIRIQHPVDQVKQWLGTTTILGYLAKDGTINPFNLMKAQASNESPERINFNLIGNSPRYQAVTISDNGEVLAALSAEGSRTFDLKTEKQLSHHLELWPGFQELLDFCHDGVKPNSNPKSIKLESSLLGQTEIQLSSGASHFLILTHTPSTLNHRPENDDPDYHSTLYTFGDNRFGQLGIGSRSVSVDEPQRIENLPALSSIDCGLFHSLALGKGGELYTFGHNRKGQCGVGSSKIDTTTPILIDLGGNGEAGDIIDVIDARCGSEHTVVLASSGVWVTGSNALGQLGMKHSGSHFEFQRNKNVPTEYHE…
GN104ID162_001213	000001F	822475	823520	+	hypothetical protein			IPR019334					MSTISHLFKRASFSLPSTYAAPPPGYVTPHWPSLYGPNSDGIYLYVPSTIWKFTLYWTLLLEGIVFMGCGLFASFTFWRSGSRAVNSSKSDNMVKMGLGGVTKKTKIRRGSAGSIHNQEEWIPLNRHRRASSIITTIHHPTIHLNRTRRPFASLFITPVFFLVIYSFSAVISGSLVGWAIAALYNAAFLRMSTWVPALWSAGLTLIVIISSYSNISTVL
GN104ID162_001214	000001F	823803	824063	+	hypothetical protein								MTGTTRFVPIINKRTPFDNRVDSTHAFHDFLQTGGLPFDLHGRKLFRRLEMPEYLPDLQPSRYPV
GN104ID162_001215	000001F	827729	828446	-	hypothetical protein								MCITQRQTGTSRGFFAVSFAFIEKPGTPFNCKTNADLSPNTDSLVAVCCNNQMIDTMKLTNSAPSGLKIGHFFLLSPSFYLGPTCVVADTGSS
GN104ID162_001216	000001F	828735	829049	+	hypothetical protein								MVVEHSAFYTATCNAWKSVTPGNKMATISIVGFGPTSYVVYGVIDTAGVEQHFLLMIVESFVGSKSNLHGVLSSKYAIP
GN104ID162_001217	000001F	829274	831256	+	hypothetical protein	EOG09263CG4		IPR024166;IPR036612	GO:0003723			KRR1 small subunit processome component	MNEGNINEKIPKRVRPPPKPTQRRYIMAIAKPVQDITTSNINEEVNEIHKSKKQKHRKDKPWDTDDIDHWKIEPFELEKDKIKPFTEESSFATLFPKYREVYLKEIWSHLTKILEQHGVACVLNLVEGSMTVKTTRKTVDPYIILKARDLIKLLARSVPITQAVKILDDNVACDVIKIGNIIRNKERFVKRRQRILGPSGSTLKAIELLTDCYLLVQGTTVSAMGPYKGLKMVRRIVIDCMKNIHPIYHIKELMIKRELAKNPKLAEENWDRFLPNFTKRKRAKQAKAAKLSEQQPAVERPIQDTSQAAAFRSEQAKQKSMQEKKKKYTPFPPPQMPRKIDLELESGEYFKKKARTKGDRTDDAKKAEGRELVSSLKKLNKGQDKPPVEESRVNPILTE…
GN104ID162_001218	000001F	835773	835859	-	tRNA-Thr
GN104ID162_001219	000001F	843457	844339	-	hypothetical protein								MFQNFDNWDWNTLCTLNQRGIGKQQFIDTRRFPSPVAFVEIEDNEIDLDQEIRNLTIALKNESSNNLGNTLEHIKRILDGTHTTIAIQAPLSAKQDPLAFEVVEAKLKLEKKKRALKAPKQKSKRLKQSARNSTESPAESLADSDSKNNADKANPENSPDFSASEDLDPEINVEQSKDDHSEIDKDDKQSNSKVKKSDEENSKSDLLNNHPYQSQIPNNFLPFIKDIFDPDSDRNCGF
GN104ID162_001220	000001F	852998	854829	-	hypothetical protein			IPR036910					MRSHSTHDTTELAPFPPPGPAPLTQDCSPVHQTRQPGLPIERPPSTSNTVDPMTRSTLTYNFNTSHNNNTISWPNPEISKPKPPPRAKTAASLFKKANHMELNQLIKLVAQNAKYCRLTSENELELNSAYREYQRQLYLIAYKNKLEIAPCLKYVGLGSNPKGLTNYNTFCKYDPVASKAFNDQNMHPDDCKRECGRLWKLLDPAAQKKWKDPDYVELFLDAPDPANDINQNEDENTSTSLLKKRKSPTFDSDRWARKVVTDLRNLSQRFGTKGFLVVGSRGKDATLKFSGGSHLGEFFLDMYSTEDDPVVNFIDFLRGQSVIKKITGKEPPPVVTKKRTRAQSRPRQLFTKYNKGEKEANIEFIRAKLNSAIEKATHGQWVKGWPGTRTQWRLAKLKV…
GN104ID162_001221	000001F	857435	858173	-	hypothetical protein								MGQAQFCSANSTLESSTRGGMIRTFATRLQANSKLVRHRTLHGSSHPLVGSSSRRSHTNSNAVDDWYIPIQLKTPALQASPTGNPLTDEAMVRLHRLSALEPPDQGSPEFENLKNRLQSMLAVVDSVKDFEPAEDLRVQTNQCEIPDGRIWPADESLPIDWEALVQKQEGFLRSRKQKIPGSRNPNHLTAHPSEISPSKPIANDEYLTLDMAIDGVHTVRRRGLGQQPQNENVFYVAKQPGSARK
[truncated: 27,822 more rows]
