# Supplementary material for: Long-Read–Based de novo Genome Assembly and Comparative Genomics of the Wheat Leaf Rust Pathogen Puccinia triticina Identifies Candidates for Three Avirulence Genes
Source: Front Genet. 2020 Jun 4;11:521. doi: 10.3389/fgene.2020.00521 (PMC7287177; doi:10.3389/fgene.2020.00521)
Supplement: TABLE S3 — Secreted protein genes of Pt104 genome. [file Table_3.XLSX]

## Sheet: Pt104_secretome
GeneID	Cmax	pos	Ymax	pos.1	Smax	pos.2	Smean	D	X.	Dmaxcut	Networks.used	tmCol1	tmCol2	tmCol3	tmCol4	tmCol5	Len	mTP	SP	other	Loc	RC
GN104ID162_000005	0.239	21	0.476	21	0.972	12	0.947	0.73	Y	0.34	SignalP-noTM	len=350	ExpAA=33.81	First60=18.88	PredHel=0	Topology=o	350	0.015	0.982	0.029	S	1
GN104ID162_000029	0.799	18	0.845	18	0.946	17	0.88	0.864	Y	0.34	SignalP-noTM	len=131	ExpAA=0.28	First60=0.28	PredHel=0	Topology=o	131	0.036	0.957	0.062	S	1
GN104ID162_000069	0.244	32	0.315	21	0.558	4	0.451	0.389	Y	0.34	SignalP-noTM	len=243	ExpAA=0.03	First60=0.01	PredHel=0	Topology=o	243	0.048	0.479	0.482	_	5
GN104ID162_000073	0.603	25	0.666	25	0.924	15	0.751	0.712	Y	0.34	SignalP-noTM	len=793	ExpAA=12.50	First60=0.07	PredHel=0	Topology=o	793	0.016	0.972	0.06	S	1
GN104ID162_000100	0.63	26	0.692	26	0.948	14	0.777	0.738	Y	0.34	SignalP-noTM	len=300	ExpAA=1.36	First60=0.06	PredHel=0	Topology=o	300	0.04	0.938	0.082	S	1
GN104ID162_000118	0.46	19	0.521	19	0.772	16	0.596	0.561	Y	0.34	SignalP-noTM	len=470	ExpAA=1.89	First60=1.89	PredHel=0	Topology=o	470	0.349	0.66	0.057	S	4
GN104ID162_000157	0.176	17	0.366	17	0.862	8	0.784	0.592	Y	0.34	SignalP-noTM	len=201	ExpAA=2.79	First60=0.00	PredHel=0	Topology=o	201	0.037	0.794	0.416	S	4
GN104ID162_000162	0.831	22	0.885	22	0.981	12	0.945	0.917	Y	0.34	SignalP-noTM	len=130	ExpAA=11.69	First60=5.77	PredHel=0	Topology=o	130	0.067	0.951	0.025	S	1
GN104ID162_000163	0.162	17	0.318	17	0.742	16	0.635	0.489	Y	0.34	SignalP-noTM	len=75	ExpAA=0.13	First60=0.13	PredHel=0	Topology=o	75	0.083	0.729	0.191	S	3
GN104ID162_000164	0.629	22	0.765	22	0.977	12	0.931	0.855	Y	0.34	SignalP-noTM	len=126	ExpAA=6.87	First60=6.87	PredHel=0	Topology=o	126	0.088	0.852	0.033	S	2
GN104ID162_000167	0.855	24	0.889	24	0.968	4	0.925	0.909	Y	0.34	SignalP-noTM	len=125	ExpAA=22.46	First60=14.57	PredHel=0	Topology=o	125	0.185	0.906	0.012	S	2
GN104ID162_000170	0.859	24	0.878	24	0.945	4	0.897	0.888	Y	0.34	SignalP-noTM	len=125	ExpAA=10.89	First60=10.00	PredHel=0	Topology=o	125	0.112	0.922	0.022	S	1
GN104ID162_000201	0.511	25	0.689	25	0.96	14	0.924	0.816	Y	0.34	SignalP-noTM	len=140	ExpAA=5.93	First60=5.91	PredHel=0	Topology=o	140	0.026	0.965	0.038	S	1
GN104ID162_000203	0.163	22	0.311	22	0.735	16	0.588	0.461	Y	0.34	SignalP-noTM	len=68	ExpAA=0.03	First60=0.03	PredHel=0	Topology=o	68	0.069	0.66	0.228	S	3
GN104ID162_000209	0.417	23	0.62	23	0.983	11	0.921	0.783	Y	0.34	SignalP-noTM	len=229	ExpAA=0.29	First60=0.29	PredHel=0	Topology=o	229	0.034	0.946	0.044	S	1
GN104ID162_000210	0.24	29	0.301	29	0.855	2	0.45	0.382	Y	0.34	SignalP-noTM	len=102	ExpAA=0.10	First60=0.10	PredHel=0	Topology=o	102	0.199	0.833	0.061	S	2
GN104ID162_000224	0.435	22	0.559	22	0.895	8	0.713	0.643	Y	0.34	SignalP-noTM	len=494	ExpAA=1.15	First60=0.15	PredHel=0	Topology=o	494	0.032	0.938	0.132	S	1
GN104ID162_000234	0.64	25	0.776	25	0.971	5	0.937	0.863	Y	0.34	SignalP-noTM	len=136	ExpAA=16.28	First60=16.22	PredHel=0	Topology=o	136	0.1	0.878	0.022	S	2
GN104ID162_000237	0.49	23	0.653	23	0.93	14	0.868	0.769	Y	0.34	SignalP-noTM	len=1022	ExpAA=5.92	First60=5.91	PredHel=0	Topology=o	1022	0.048	0.926	0.037	S	1
GN104ID162_000250	0.121	25	0.236	13	0.601	1	0.461	0.358	Y	0.34	SignalP-noTM	len=198	ExpAA=0.33	First60=0.20	PredHel=0	Topology=o	198	0.208	0.277	0.342	_	5
GN104ID162_000260	0.165	20	0.296	20	0.654	14	0.526	0.42	Y	0.34	SignalP-noTM	len=422	ExpAA=3.10	First60=2.74	PredHel=0	Topology=o	422	0.347	0.44	0.074	S	5
GN104ID162_000295	0.382	21	0.471	21	0.687	16	0.573	0.526	Y	0.34	SignalP-noTM	len=344	ExpAA=0.44	First60=0.43	PredHel=0	Topology=o	344	0.136	0.609	0.117	S	3
GN104ID162_000298	0.148	17	0.262	17	0.608	10	0.446	0.361	Y	0.34	SignalP-noTM	len=162	ExpAA=0.33	First60=0.14	PredHel=0	Topology=o	162	0.142	0.919	0.059	S	2
GN104ID162_000301	0.404	21	0.618	21	0.977	15	0.945	0.795	Y	0.34	SignalP-noTM	len=165	ExpAA=5.37	First60=5.37	PredHel=0	Topology=o	165	0.03	0.948	0.061	S	1
GN104ID162_000384	0.267	24	0.361	24	0.631	7	0.487	0.429	Y	0.34	SignalP-noTM	len=193	ExpAA=0.79	First60=0.37	PredHel=0	Topology=o	193	0.061	0.733	0.272	S	3
GN104ID162_000385	0.683	19	0.591	19	0.729	3	0.547	0.574	Y	0.5	SignalP-TM	len=101	ExpAA=3.98	First60=3.98	PredHel=0	Topology=o	101	0.022	0.982	0.082	S	1
GN104ID162_000393	0.225	17	0.364	17	0.688	4	0.563	0.472	Y	0.34	SignalP-noTM	len=98	ExpAA=0.00	First60=0.00	PredHel=0	Topology=o	98	0.151	0.589	0.154	S	3
GN104ID162_000411	0.148	17	0.27	17	0.63	10	0.486	0.386	Y	0.34	SignalP-noTM	len=301	ExpAA=0.29	First60=0.29	PredHel=0	Topology=o	301	0.081	0.757	0.185	S	3
GN104ID162_000412	0.215	17	0.318	17	0.72	14	0.479	0.405	Y	0.34	SignalP-noTM	len=186	ExpAA=0.10	First60=0.01	PredHel=0	Topology=o	186	0.153	0.355	0.388	_	5
GN104ID162_000467	0.132	20	0.286	20	0.749	12	0.602	0.457	Y	0.34	SignalP-noTM	len=241	ExpAA=5.03	First60=0.34	PredHel=0	Topology=o	241	0.052	0.777	0.392	S	4
GN104ID162_000470	0.401	17	0.603	17	0.936	9	0.905	0.766	Y	0.34	SignalP-noTM	len=179	ExpAA=0.02	First60=0.02	PredHel=0	Topology=o	179	0.034	0.881	0.184	S	2
GN104ID162_000476	0.13	17	0.264	17	0.691	7	0.565	0.426	Y	0.34	SignalP-noTM	len=194	ExpAA=0.01	First60=0.01	PredHel=0	Topology=o	194	0.222	0.237	0.338	_	5
GN104ID162_000483	0.335	28	0.381	28	0.621	26	0.435	0.41	Y	0.34	SignalP-noTM	len=712	ExpAA=60.07	First60=21.54	PredHel=0	Topology=o	712	0.021	0.761	0.481	S	4
GN104ID162_000499	0.429	32	0.461	32	0.89	3	0.596	0.534	Y	0.34	SignalP-noTM	len=180	ExpAA=0.18	First60=0.17	PredHel=0	Topology=o	180	0.029	0.924	0.152	S	2
GN104ID162_000500	0.187	31	0.261	21	0.665	1	0.443	0.359	Y	0.34	SignalP-noTM	len=346	ExpAA=0.02	First60=0.00	PredHel=0	Topology=o	346	0.345	0.398	0.235	S	5
GN104ID162_000508	0.17	23	0.282	23	0.594	13	0.467	0.382	Y	0.34	SignalP-noTM	len=474	ExpAA=0.30	First60=0.30	PredHel=0	Topology=o	474	0.087	0.693	0.105	S	3
GN104ID162_000511	0.128	27	0.248	19	0.658	16	0.494	0.381	Y	0.34	SignalP-noTM	len=277	ExpAA=1.27	First60=1.26	PredHel=0	Topology=o	277	0.279	0.353	0.133	S	5
GN104ID162_000516	0.872	19	0.85	19	0.885	1	0.815	0.831	Y	0.34	SignalP-noTM	len=119	ExpAA=0.23	First60=0.23	PredHel=0	Topology=o	119	0.099	0.879	0.096	S	2
GN104ID162_000517	0.504	20	0.625	20	0.891	10	0.766	0.701	Y	0.34	SignalP-noTM	len=217	ExpAA=2.22	First60=0.63	PredHel=0	Topology=o	217	0.09	0.924	0.081	S	1
GN104ID162_000521	0.595	19	0.706	19	0.909	1	0.821	0.768	Y	0.34	SignalP-noTM	len=432	ExpAA=0.73	First60=0.17	PredHel=0	Topology=o	432	0.192	0.867	0.034	S	2
GN104ID162_000525	0.126	20	0.229	16	0.565	8	0.442	0.344	Y	0.34	SignalP-noTM	len=323	ExpAA=0.01	First60=0.00	PredHel=0	Topology=o	323	0.037	0.812	0.281	S	3
GN104ID162_000526	0.712	20	0.745	20	0.895	7	0.768	0.757	Y	0.34	SignalP-noTM	len=123	ExpAA=0.38	First60=0.38	PredHel=0	Topology=o	123	0.057	0.908	0.129	S	2
GN104ID162_000550	0.227	22	0.356	22	0.712	15	0.554	0.463	Y	0.34	SignalP-noTM	len=286	ExpAA=0.02	First60=0.02	PredHel=0	Topology=o	286	0.179	0.455	0.149	S	4
GN104ID162_000559	0.496	24	0.478	24	0.678	17	0.468	0.473	Y	0.34	SignalP-noTM	len=160	ExpAA=9.14	First60=2.90	PredHel=0	Topology=o	160	0.037	0.81	0.29	S	3
GN104ID162_000566	0.69	31	0.732	31	0.873	17	0.747	0.74	Y	0.34	SignalP-noTM	len=469	ExpAA=52.00	First60=5.31	PredHel=0	Topology=o	469	0.56	0.63	0.014	S	5
GN104ID162_000572	0.868	31	0.833	31	0.878	17	0.774	0.801	Y	0.34	SignalP-noTM	len=469	ExpAA=51.27	First60=4.77	PredHel=0	Topology=o	469	0.566	0.67	0.012	S	5
GN104ID162_000583	0.294	21	0.331	21	0.497	5	0.383	0.359	Y	0.34	SignalP-noTM	len=757	ExpAA=0.11	First60=0.11	PredHel=0	Topology=o	757	0.195	0.38	0.275	S	5
GN104ID162_000601	0.322	24	0.512	24	0.948	3	0.816	0.676	Y	0.34	SignalP-noTM	len=197	ExpAA=0.06	First60=0.00	PredHel=0	Topology=o	197	0.046	0.755	0.128	S	2
GN104ID162_000602	0.417	18	0.565	18	0.826	7	0.753	0.666	Y	0.34	SignalP-noTM	len=74	ExpAA=0.00	First60=0.00	PredHel=0	Topology=o	74	0.077	0.803	0.158	S	2
GN104ID162_000607	0.139	25	0.262	25	0.635	4	0.497	0.389	Y	0.34	SignalP-noTM	len=247	ExpAA=2.28	First60=0.01	PredHel=0	Topology=o	247	0.111	0.427	0.414	S	5
GN104ID162_000613	0.572	17	0.536	17	0.686	14	0.511	0.522	Y	0.34	SignalP-noTM	len=120	ExpAA=0.03	First60=0.03	PredHel=0	Topology=o	120	0.198	0.441	0.282	S	5
GN104ID162_000625	0.604	20	0.73	20	0.947	4	0.881	0.812	Y	0.34	SignalP-noTM	len=241	ExpAA=6.96	First60=6.96	PredHel=0	Topology=o	241	0.039	0.945	0.039	S	1
GN104ID162_000629	0.241	22	0.373	22	0.718	21	0.584	0.487	Y	0.34	SignalP-noTM	len=411	ExpAA=1.06	First60=1.06	PredHel=0	Topology=o	411	0.042	0.834	0.111	S	2
GN104ID162_000630	0.381	22	0.515	22	0.845	1	0.69	0.61	Y	0.34	SignalP-noTM	len=129	ExpAA=3.02	First60=3.02	PredHel=0	Topology=o	129	0.312	0.834	0.016	S	3
GN104ID162_000639	0.439	20	0.608	20	0.919	11	0.833	0.73	Y	0.34	SignalP-noTM	len=403	ExpAA=0.11	First60=0.11	PredHel=0	Topology=o	403	0.086	0.839	0.084	S	2
GN104ID162_000661	0.34	22	0.531	22	0.927	3	0.826	0.69	Y	0.34	SignalP-noTM	len=452	ExpAA=2.34	First60=0.46	PredHel=0	Topology=o	452	0.019	0.969	0.088	S	1
GN104ID162_000663	0.154	27	0.281	20	0.718	8	0.552	0.428	Y	0.34	SignalP-noTM	len=107	ExpAA=0.01	First60=0.00	PredHel=0	Topology=o	107	0.046	0.867	0.236	S	2
GN104ID162_000668	0.248	17	0.359	17	0.703	8	0.487	0.428	Y	0.34	SignalP-noTM	len=1177	ExpAA=0.01	First60=0.01	PredHel=0	Topology=o	1177	0.18	0.462	0.31	S	5
GN104ID162_000669	0.457	22	0.453	22	0.669	1	0.438	0.445	Y	0.34	SignalP-noTM	len=200	ExpAA=0.08	First60=0.08	PredHel=0	Topology=o	200	0.078	0.711	0.153	S	3
GN104ID162_000679	0.469	23	0.648	23	0.967	12	0.894	0.781	Y	0.34	SignalP-noTM	len=449	ExpAA=2.75	First60=0.50	PredHel=0	Topology=o	449	0.098	0.852	0.045	S	2
GN104ID162_000690	0.529	23	0.671	23	0.946	4	0.851	0.768	Y	0.34	SignalP-noTM	len=279	ExpAA=5.58	First60=4.51	PredHel=0	Topology=o	279	0.092	0.839	0.045	S	2
GN104ID162_000697	0.499	19	0.495	19	0.711	18	0.516	0.507	Y	0.34	SignalP-noTM	len=189	ExpAA=2.02	First60=2.02	PredHel=0	Topology=o	189	0.037	0.822	0.246	S	3
GN104ID162_000710	0.609	23	0.727	23	0.928	19	0.868	0.803	Y	0.34	SignalP-noTM	len=279	ExpAA=16.53	First60=16.53	PredHel=0	Topology=o	279	0.014	0.972	0.046	S	1
GN104ID162_000724	0.661	24	0.772	24	0.964	14	0.901	0.842	Y	0.34	SignalP-noTM	len=291	ExpAA=10.67	First60=5.96	PredHel=0	Topology=o	291	0.019	0.958	0.064	S	1
GN104ID162_000733	0.374	21	0.377	21	0.503	5	0.385	0.381	Y	0.34	SignalP-noTM	len=719	ExpAA=0.12	First60=0.12	PredHel=0	Topology=o	719	0.197	0.497	0.21	S	4
GN104ID162_000753	0.19	25	0.313	25	0.657	7	0.511	0.419	Y	0.34	SignalP-noTM	len=143	ExpAA=2.15	First60=2.15	PredHel=0	Topology=o	143	0.123	0.655	0.12	S	3
GN104ID162_000800	0.144	48	0.305	19	0.87	14	0.786	0.565	Y	0.34	SignalP-noTM	len=137	ExpAA=6.04	First60=6.03	PredHel=0	Topology=o	137	0.124	0.932	0.02	S	1
GN104ID162_000867	0.182	21	0.382	21	0.904	1	0.795	0.605	Y	0.34	SignalP-noTM	len=1016	ExpAA=0.38	First60=0.18	PredHel=0	Topology=o	1016	0.022	0.858	0.178	S	2
GN104ID162_000868	0.492	27	0.553	27	0.729	1	0.621	0.59	Y	0.34	SignalP-noTM	len=608	ExpAA=5.76	First60=5.75	PredHel=0	Topology=o	608	0.043	0.893	0.076	S	1
GN104ID162_000869	0.21	17	0.294	17	0.491	1	0.38	0.34	Y	0.34	SignalP-noTM	len=176	ExpAA=0.04	First60=0.00	PredHel=0	Topology=o	176	0.076	0.858	0.162	S	2
GN104ID162_000873	0.873	28	0.887	28	0.947	18	0.888	0.888	Y	0.34	SignalP-noTM	len=399	ExpAA=16.89	First60=13.66	PredHel=0	Topology=o	399	0.019	0.929	0.064	S	1
GN104ID162_000875	0.38	29	0.437	29	0.773	24	0.477	0.459	Y	0.34	SignalP-noTM	len=481	ExpAA=1.21	First60=1.21	PredHel=0	Topology=o	481	0.028	0.594	0.55	S	5
GN104ID162_000917	0.448	24	0.487	24	0.751	7	0.529	0.509	Y	0.34	SignalP-noTM	len=540	ExpAA=0.67	First60=0.59	PredHel=0	Topology=o	540	0.092	0.901	0.072	S	1
GN104ID162_000955	0.531	19	0.704	19	0.977	9	0.926	0.824	Y	0.34	SignalP-noTM	len=489	ExpAA=0.00	First60=0.00	PredHel=0	Topology=o	489	0.14	0.917	0.027	S	2
GN104ID162_000977	0.217	20	0.365	20	0.839	17	0.632	0.509	Y	0.34	SignalP-noTM	len=185	ExpAA=0.03	First60=0.01	PredHel=0	Topology=o	185	0.041	0.84	0.149	S	2
GN104ID162_000980	0.18	17	0.331	17	0.696	3	0.613	0.483	Y	0.34	SignalP-noTM	len=169	ExpAA=2.38	First60=0.85	PredHel=0	Topology=o	169	0.009	0.941	0.24	S	2
GN104ID162_001085	0.162	19	0.302	19	0.71	15	0.538	0.43	Y	0.34	SignalP-noTM	len=67	ExpAA=0.04	First60=0.04	PredHel=0	Topology=o	67	0.18	0.689	0.077	S	3
GN104ID162_001105	0.812	18	0.86	18	0.953	1	0.9	0.882	Y	0.34	SignalP-noTM	len=101	ExpAA=0.02	First60=0.02	PredHel=0	Topology=o	101	0.019	0.951	0.104	S	1
GN104ID162_001114	0.236	20	0.456	20	0.951	11	0.877	0.684	Y	0.34	SignalP-noTM	len=74	ExpAA=0.06	First60=0.06	PredHel=0	Topology=o	74	0.068	0.914	0.048	S	1
GN104ID162_001122	0.698	23	0.789	23	0.929	12	0.893	0.845	Y	0.34	SignalP-noTM	len=422	ExpAA=1.11	First60=1.11	PredHel=0	Topology=o	422	0.024	0.914	0.083	S	1
GN104ID162_001125	0.276	25	0.358	25	0.67	8	0.474	0.421	Y	0.34	SignalP-noTM	len=94	ExpAA=0.20	First60=0.20	PredHel=0	Topology=o	94	0.129	0.845	0.11	S	2
GN104ID162_001132	0.571	22	0.728	22	0.968	12	0.929	0.836	Y	0.34	SignalP-noTM	len=170	ExpAA=0.88	First60=0.87	PredHel=0	Topology=o	170	0.019	0.971	0.048	S	1
GN104ID162_001135	0.212	24	0.382	24	0.857	4	0.692	0.549	Y	0.34	SignalP-noTM	len=335	ExpAA=0.07	First60=0.07	PredHel=0	Topology=o	335	0.037	0.936	0.046	S	1
GN104ID162_001145	0.573	23	0.681	23	0.91	5	0.809	0.75	Y	0.34	SignalP-noTM	len=469	ExpAA=0.52	First60=0.52	PredHel=0	Topology=o	469	0.058	0.895	0.029	S	1
GN104ID162_001154	0.336	17	0.458	17	0.864	16	0.68	0.578	Y	0.34	SignalP-noTM	len=174	ExpAA=0.24	First60=0.24	PredHel=0	Topology=o	174	0.06	0.777	0.173	S	2
GN104ID162_001211	0.18	24	0.408	24	0.972	6	0.922	0.685	Y	0.34	SignalP-noTM	len=166	ExpAA=10.73	First60=10.71	PredHel=0	Topology=o	166	0.029	0.937	0.062	S	1
GN104ID162_001223	0.611	36	0.686	36	0.921	26	0.734	0.712	Y	0.34	SignalP-noTM	len=187	ExpAA=3.77	First60=3.49	PredHel=0	Topology=o	187	0.047	0.912	0.097	S	1
GN104ID162_001229	0.508	23	0.636	23	0.868	1	0.797	0.723	Y	0.34	SignalP-noTM	len=242	ExpAA=4.23	First60=4.08	PredHel=0	Topology=o	242	0.236	0.804	0.019	S	3
GN104ID162_001243	0.6	25	0.623	25	0.856	18	0.645	0.635	Y	0.34	SignalP-noTM	len=336	ExpAA=0.05	First60=0.01	PredHel=0	Topology=o	336	0.201	0.666	0.027	S	3
GN104ID162_001244	0.32	21	0.535	21	0.95	3	0.89	0.727	Y	0.34	SignalP-noTM	len=132	ExpAA=12.59	First60=12.58	PredHel=0	Topology=o	132	0.496	0.828	0.007	S	4
GN104ID162_001247	0.758	23	0.697	23	0.741	19	0.64	0.666	Y	0.34	SignalP-noTM	len=215	ExpAA=14.05	First60=11.39	PredHel=0	Topology=o	215	0.034	0.777	0.186	S	3
GN104ID162_001290	0.792	19	0.85	19	0.963	12	0.91	0.883	Y	0.34	SignalP-noTM	len=200	ExpAA=83.04	First60=5.44	PredHel=0	Topology=o	200	0.017	0.952	0.12	S	1
GN104ID162_001315	0.215	31	0.338	31	0.851	5	0.601	0.48	Y	0.34	SignalP-noTM	len=99	ExpAA=1.52	First60=1.51	PredHel=0	Topology=o	99	0.018	0.962	0.078	S	1
GN104ID162_001320	0.743	22	0.74	22	0.88	8	0.735	0.737	Y	0.34	SignalP-noTM	len=133	ExpAA=0.01	First60=0.01	PredHel=0	Topology=o	133	0.019	0.911	0.13	S	2
GN104ID162_001329	0.847	22	0.889	22	0.973	5	0.934	0.913	Y	0.34	SignalP-noTM	len=132	ExpAA=14.16	First60=14.16	PredHel=0	Topology=o	132	0.026	0.934	0.07	S	1
GN104ID162_001334	0.408	21	0.587	21	0.9	1	0.838	0.722	Y	0.34	SignalP-noTM	len=157	ExpAA=2.36	First60=1.76	PredHel=0	Topology=o	157	0.111	0.912	0.025	S	1
GN104ID162_001341	0.753	24	0.783	24	0.905	15	0.815	0.801	Y	0.34	SignalP-noTM	len=196	ExpAA=2.88	First60=2.88	PredHel=0	Topology=o	196	0.051	0.933	0.029	S	1
GN104ID162_001359	0.169	26	0.33	26	0.905	14	0.638	0.496	Y	0.34	SignalP-noTM	len=452	ExpAA=42.81	First60=9.89	PredHel=0	Topology=o	452	0.061	0.871	0.091	S	2
GN104ID162_001360	0.17	27	0.338	23	0.76	11	0.675	0.52	Y	0.34	SignalP-noTM	len=465	ExpAA=24.79	First60=0.03	PredHel=0	Topology=o	465	0.108	0.823	0.049	S	2
GN104ID162_001384	0.871	26	0.872	26	0.962	14	0.875	0.874	Y	0.34	SignalP-noTM	len=168	ExpAA=1.89	First60=1.89	PredHel=0	Topology=o	168	0.02	0.958	0.067	S	1
GN104ID162_001404	0.783	24	0.829	24	0.992	11	0.882	0.858	Y	0.34	SignalP-noTM	len=148	ExpAA=3.57	First60=3.52	PredHel=0	Topology=o	148	0.04	0.881	0.051	S	1
GN104ID162_001437	0.357	24	0.582	24	0.979	16	0.947	0.779	Y	0.34	SignalP-noTM	len=164	ExpAA=11.37	First60=11.37	PredHel=0	Topology=o	164	0.047	0.938	0.029	S	1
GN104ID162_001443	0.768	20	0.814	20	0.908	14	0.859	0.838	Y	0.34	SignalP-noTM	len=132	ExpAA=0.05	First60=0.05	PredHel=0	Topology=o	132	0.029	0.944	0.081	S	1
GN104ID162_001444	0.697	21	0.795	21	0.945	2	0.906	0.855	Y	0.34	SignalP-noTM	len=118	ExpAA=0.49	First60=0.49	PredHel=0	Topology=o	118	0.023	0.947	0.056	S	1
GN104ID162_001448	0.552	17	0.709	17	0.933	10	0.902	0.813	Y	0.34	SignalP-noTM	len=173	ExpAA=0.52	First60=0.52	PredHel=0	Topology=o	173	0.033	0.925	0.119	S	1
GN104ID162_001450	0.435	22	0.598	22	0.896	17	0.826	0.721	Y	0.34	SignalP-noTM	len=207	ExpAA=1.66	First60=0.01	PredHel=0	Topology=o	207	0.053	0.872	0.056	S	1
GN104ID162_001451	0.745	21	0.84	21	0.987	15	0.951	0.9	Y	0.34	SignalP-noTM	len=143	ExpAA=16.28	First60=16.28	PredHel=0	Topology=o	143	0.012	0.97	0.063	S	1
GN104ID162_001470	0.568	21	0.713	21	0.95	4	0.891	0.809	Y	0.34	SignalP-noTM	len=162	ExpAA=5.77	First60=5.69	PredHel=0	Topology=o	162	0.063	0.872	0.044	S	1
GN104ID162_001475	0.674	43	0.714	43	0.919	33	0.508	0.603	Y	0.34	SignalP-noTM	len=1064	ExpAA=0.05	First60=0.02	PredHel=0	Topology=o	1064	0.038	0.545	0.668	_	5
GN104ID162_001477	0.558	23	0.719	23	0.985	11	0.925	0.83	Y	0.34	SignalP-noTM	len=239	ExpAA=0.51	First60=0.51	PredHel=0	Topology=o	239	0.036	0.927	0.061	S	1
GN104ID162_001483	0.688	24	0.768	24	0.956	12	0.858	0.817	Y	0.34	SignalP-noTM	len=301	ExpAA=13.93	First60=13.78	PredHel=0	Topology=o	301	0.019	0.96	0.08	S	1
GN104ID162_001497	0.404	25	0.526	25	0.87	11	0.689	0.614	Y	0.34	SignalP-noTM	len=234	ExpAA=0.23	First60=0.23	PredHel=0	Topology=o	234	0.03	0.877	0.137	S	2
GN104ID162_001498	0.568	21	0.722	21	0.967	12	0.915	0.826	Y	0.34	SignalP-noTM	len=234	ExpAA=0.21	First60=0.21	PredHel=0	Topology=o	234	0.06	0.878	0.044	S	1
GN104ID162_001508	0.176	16	0.339	16	0.75	13	0.658	0.511	Y	0.34	SignalP-noTM	len=103	ExpAA=0.00	First60=0.00	PredHel=0	Topology=o	103	0.282	0.544	0.21	S	4
GN104ID162_001513	0.179	29	0.338	29	0.802	3	0.669	0.516	Y	0.34	SignalP-noTM	len=100	ExpAA=0.15	First60=0.15	PredHel=0	Topology=o	100	0.248	0.834	0.043	S	3
GN104ID162_001524	0.508	20	0.619	20	0.848	12	0.766	0.677	Y	0.5	SignalP-TM	len=335	ExpAA=0.26	First60=0.26	PredHel=0	Topology=o	335	0.107	0.853	0.057	S	2
GN104ID162_001535	0.355	24	0.431	24	0.708	4	0.524	0.482	Y	0.34	SignalP-noTM	len=685	ExpAA=0.21	First60=0.15	PredHel=0	Topology=o	685	0.028	0.827	0.221	S	2
GN104ID162_001555	0.753	24	0.77	24	0.857	1	0.79	0.781	Y	0.34	SignalP-noTM	len=233	ExpAA=0.22	First60=0.22	PredHel=0	Topology=o	233	0.05	0.94	0.057	S	1
GN104ID162_001570	0.67	23	0.64	23	0.758	9	0.612	0.625	Y	0.34	SignalP-noTM	len=297	ExpAA=0.15	First60=0.01	PredHel=0	Topology=o	297	0.052	0.922	0.084	S	1
GN104ID162_001574	0.212	21	0.437	21	0.969	10	0.897	0.685	Y	0.34	SignalP-noTM	len=199	ExpAA=3.30	First60=3.30	PredHel=0	Topology=o	199	0.092	0.872	0.036	S	2
GN104ID162_001584	0.503	23	0.623	23	0.962	2	0.772	0.704	Y	0.34	SignalP-noTM	len=338	ExpAA=0.06	First60=0.02	PredHel=0	Topology=o	338	0.026	0.908	0.148	S	2
GN104ID162_001596	0.176	27	0.364	24	0.911	3	0.783	0.59	Y	0.34	SignalP-noTM	len=439	ExpAA=12.80	First60=12.79	PredHel=0	Topology=o	439	0.02	0.965	0.093	S	1
GN104ID162_001605	0.211	21	0.333	21	0.724	12	0.513	0.43	Y	0.34	SignalP-noTM	len=165	ExpAA=0.16	First60=0.00	PredHel=0	Topology=o	165	0.043	0.879	0.24	S	2
GN104ID162_001621	0.209	13	0.293	13	0.579	9	0.418	0.361	Y	0.34	SignalP-noTM	len=556	ExpAA=0.85	First60=0.00	PredHel=0	Topology=o	556	0.203	0.205	0.59	_	4
GN104ID162_001628	0.589	28	0.555	28	0.738	1	0.538	0.546	Y	0.34	SignalP-noTM	len=523	ExpAA=0.70	First60=0.64	PredHel=0	Topology=o	523	0.026	0.915	0.086	S	1
GN104ID162_001637	0.8	21	0.866	21	0.975	12	0.938	0.905	Y	0.34	SignalP-noTM	len=219	ExpAA=10.45	First60=5.80	PredHel=0	Topology=o	219	0.017	0.94	0.094	S	1
GN104ID162_001658	0.861	21	0.883	21	0.967	11	0.907	0.896	Y	0.34	SignalP-noTM	len=223	ExpAA=0.51	First60=0.30	PredHel=0	Topology=o	223	0.029	0.921	0.115	S	1
GN104ID162_001665	0.687	23	0.767	23	0.947	10	0.858	0.816	Y	0.34	SignalP-noTM	len=357	ExpAA=1.03	First60=0.98	PredHel=0	Topology=o	357	0.032	0.909	0.079	S	1
GN104ID162_001681	0.386	23	0.532	23	0.858	10	0.733	0.641	Y	0.34	SignalP-noTM	len=354	ExpAA=0.12	First60=0.11	PredHel=0	Topology=o	354	0.048	0.9	0.115	S	2
GN104ID162_001714	0.234	20	0.345	20	0.689	1	0.479	0.418	Y	0.34	SignalP-noTM	len=1319	ExpAA=0.01	First60=0.01	PredHel=0	Topology=o	1319	0.07	0.586	0.477	S	5
GN104ID162_001716	0.37	24	0.362	24	0.525	12	0.351	0.356	Y	0.34	SignalP-noTM	len=393	ExpAA=0.09	First60=0.09	PredHel=0	Topology=o	393	0.265	0.582	0.121	S	4
GN104ID162_001733	0.708	21	0.785	21	0.96	19	0.875	0.833	Y	0.34	SignalP-noTM	len=169	ExpAA=1.12	First60=1.11	PredHel=0	Topology=o	169	0.102	0.85	0.031	S	2
GN104ID162_001735	0.591	25	0.611	25	0.785	14	0.62	0.616	Y	0.34	SignalP-noTM	len=348	ExpAA=0.28	First60=0.28	PredHel=0	Topology=o	348	0.12	0.896	0.037	S	2
GN104ID162_001739	0.639	22	0.764	22	0.96	13	0.914	0.845	Y	0.34	SignalP-noTM	len=93	ExpAA=6.65	First60=6.57	PredHel=0	Topology=o	93	0.04	0.986	0.013	S	1
GN104ID162_001744	0.297	25	0.365	25	0.679	19	0.437	0.404	Y	0.34	SignalP-noTM	len=245	ExpAA=0.07	First60=0.06	PredHel=0	Topology=o	245	0.302	0.333	0.138	S	5
GN104ID162_001754	0.554	21	0.715	21	0.963	11	0.92	0.826	Y	0.34	SignalP-noTM	len=251	ExpAA=0.54	First60=0.54	PredHel=0	Topology=o	251	0.024	0.964	0.049	S	1
GN104ID162_001768	0.535	23	0.576	23	0.799	19	0.619	0.599	Y	0.34	SignalP-noTM	len=332	ExpAA=2.41	First60=2.41	PredHel=0	Topology=o	332	0.153	0.69	0.057	S	3
GN104ID162_001778	0.844	17	0.868	17	0.941	7	0.88	0.875	Y	0.34	SignalP-noTM	len=315	ExpAA=0.06	First60=0.06	PredHel=0	Topology=o	315	0.04	0.812	0.221	S	3
GN104ID162_001821	0.292	23	0.411	23	0.755	10	0.579	0.502	Y	0.34	SignalP-noTM	len=358	ExpAA=0.26	First60=0.10	PredHel=0	Topology=o	358	0.051	0.903	0.11	S	2
GN104ID162_001822	0.731	21	0.782	21	0.948	11	0.85	0.819	Y	0.34	SignalP-noTM	len=124	ExpAA=0.14	First60=0.14	PredHel=0	Topology=o	124	0.025	0.941	0.067	S	1
GN104ID162_001843	0.246	26	0.448	26	0.917	7	0.824	0.651	Y	0.34	SignalP-noTM	len=346	ExpAA=4.17	First60=3.32	PredHel=0	Topology=o	346	0.185	0.833	0.025	S	2
GN104ID162_001846	0.213	29	0.38	29	0.87	5	0.701	0.553	Y	0.34	SignalP-noTM	len=241	ExpAA=5.79	First60=5.59	PredHel=0	Topology=o	241	0.043	0.871	0.101	S	2
GN104ID162_001856	0.231	27	0.423	27	0.943	2	0.799	0.626	Y	0.34	SignalP-noTM	len=76	ExpAA=13.64	First60=13.64	PredHel=0	Topology=o	76	0.247	0.899	0.011	S	2
GN104ID162_001858	0.223	18	0.403	18	0.812	7	0.717	0.572	Y	0.34	SignalP-noTM	len=710	ExpAA=0.24	First60=0.02	PredHel=0	Topology=o	710	0.037	0.861	0.156	S	2
GN104ID162_001864	0.777	26	0.682	26	0.8	23	0.605	0.641	Y	0.34	SignalP-noTM	len=117	ExpAA=0.12	First60=0.12	PredHel=0	Topology=o	117	0.324	0.676	0.039	S	4
GN104ID162_001872	0.301	25	0.462	25	0.875	4	0.72	0.601	Y	0.34	SignalP-noTM	len=276	ExpAA=0.51	First60=0.41	PredHel=0	Topology=o	276	0.29	0.687	0.021	S	4
GN104ID162_001883	0.861	19	0.899	19	0.964	10	0.939	0.921	Y	0.34	SignalP-noTM	len=239	ExpAA=0.22	First60=0.22	PredHel=0	Topology=o	239	0.021	0.984	0.041	S	1
GN104ID162_001891	0.665	33	0.757	33	0.934	26	0.827	0.795	Y	0.34	SignalP-noTM	len=488	ExpAA=0.55	First60=0.41	PredHel=0	Topology=o	488	0.289	0.593	0.088	S	4
GN104ID162_001904	0.235	34	0.418	34	0.898	27	0.688	0.564	Y	0.34	SignalP-noTM	len=453	ExpAA=10.54	First60=10.12	PredHel=0	Topology=o	453	0.367	0.814	0.011	S	3
GN104ID162_001910	0.243	27	0.42	27	0.87	19	0.741	0.593	Y	0.34	SignalP-noTM	len=508	ExpAA=2.41	First60=2.34	PredHel=0	Topology=o	508	0.029	0.924	0.061	S	1
GN104ID162_001914	0.485	26	0.629	26	0.949	13	0.819	0.732	Y	0.34	SignalP-noTM	len=896	ExpAA=6.87	First60=6.78	PredHel=0	Topology=o	896	0.121	0.872	0.026	S	2
GN104ID162_001919	0.709	25	0.7	25	0.836	11	0.697	0.698	Y	0.34	SignalP-noTM	len=931	ExpAA=1.59	First60=1.41	PredHel=0	Topology=o	931	0.043	0.893	0.075	S	1
GN104ID162_001921	0.163	20	0.358	20	0.861	2	0.775	0.583	Y	0.34	SignalP-noTM	len=68	ExpAA=3.11	First60=3.11	PredHel=0	Topology=o	68	0.019	0.953	0.093	S	1
GN104ID162_001922	0.738	30	0.733	30	0.895	18	0.739	0.736	Y	0.34	SignalP-noTM	len=927	ExpAA=9.65	First60=9.55	PredHel=0	Topology=o	927	0.039	0.906	0.053	S	1
GN104ID162_001934	0.849	23	0.838	23	0.912	14	0.828	0.833	Y	0.34	SignalP-noTM	len=282	ExpAA=2.47	First60=1.68	PredHel=0	Topology=o	282	0.011	0.953	0.122	S	1
GN104ID162_001942	0.832	23	0.831	23	0.922	5	0.83	0.831	Y	0.34	SignalP-noTM	len=244	ExpAA=0.10	First60=0.09	PredHel=0	Topology=o	244	0.142	0.717	0.053	S	3
GN104ID162_001948	0.688	30	0.724	30	0.935	9	0.793	0.761	Y	0.34	SignalP-noTM	len=977	ExpAA=2.09	First60=2.08	PredHel=0	Topology=o	977	0.029	0.945	0.053	S	1
GN104ID162_001966	0.164	22	0.296	22	0.694	8	0.538	0.427	Y	0.34	SignalP-noTM	len=129	ExpAA=0.02	First60=0.00	PredHel=0	Topology=o	129	0.144	0.565	0.331	S	4
GN104ID162_001967	0.509	21	0.593	21	0.858	19	0.687	0.644	Y	0.34	SignalP-noTM	len=187	ExpAA=0.02	First60=0.01	PredHel=0	Topology=o	187	0.23	0.595	0.062	S	4
GN104ID162_001969	0.643	18	0.754	18	0.933	14	0.876	0.82	Y	0.34	SignalP-noTM	len=354	ExpAA=2.86	First60=2.86	PredHel=0	Topology=o	354	0.06	0.92	0.052	S	1
GN104ID162_002002	0.478	16	0.474	16	0.624	11	0.48	0.477	Y	0.34	SignalP-noTM	len=104	ExpAA=0.91	First60=0.40	PredHel=0	Topology=o	104	0.229	0.796	0.123	S	3
GN104ID162_002027	0.166	23	0.274	23	0.682	1	0.452	0.37	Y	0.34	SignalP-noTM	len=87	ExpAA=6.71	First60=0.26	PredHel=0	Topology=o	87	0.008	0.989	0.129	S	1
GN104ID162_002044	0.877	20	0.899	20	0.978	2	0.913	0.907	Y	0.34	SignalP-noTM	len=94	ExpAA=7.61	First60=7.61	PredHel=0	Topology=o	94	0.038	0.935	0.06	S	1
GN104ID162_002045	0.52	25	0.439	25	0.539	23	0.373	0.403	Y	0.34	SignalP-noTM	len=192	ExpAA=0.13	First60=0.12	PredHel=0	Topology=o	192	0.443	0.617	0.036	S	5
GN104ID162_002053	0.621	21	0.633	21	0.808	20	0.64	0.637	Y	0.34	SignalP-noTM	len=221	ExpAA=0.01	First60=0.00	PredHel=0	Topology=o	221	0.272	0.575	0.057	S	4
GN104ID162_002073	0.125	22	0.271	19	0.775	3	0.605	0.451	Y	0.34	SignalP-noTM	len=588	ExpAA=0.15	First60=0.15	PredHel=0	Topology=o	588	0.317	0.812	0.024	S	3
GN104ID162_002104	0.143	18	0.309	18	0.726	17	0.654	0.495	Y	0.34	SignalP-noTM	len=478	ExpAA=0.01	First60=0.00	PredHel=0	Topology=o	478	0.221	0.257	0.276	_	5
GN104ID162_002120	0.827	20	0.819	20	0.915	16	0.808	0.813	Y	0.34	SignalP-noTM	len=140	ExpAA=0.03	First60=0.00	PredHel=0	Topology=o	140	0.047	0.892	0.083	S	1
GN104ID162_002132	0.456	22	0.646	22	0.981	13	0.913	0.79	Y	0.34	SignalP-noTM	len=166	ExpAA=16.03	First60=16.02	PredHel=0	Topology=o	166	0.039	0.968	0.031	S	1
GN104ID162_002136	0.308	24	0.42	24	0.787	1	0.58	0.506	Y	0.34	SignalP-noTM	len=255	ExpAA=1.01	First60=1.01	PredHel=0	Topology=o	255	0.199	0.654	0.102	S	3
GN104ID162_002149	0.59	19	0.638	19	0.759	14	0.691	0.667	Y	0.34	SignalP-noTM	len=57	ExpAA=0.21	First60=0.21	PredHel=0	Topology=o	57	0.099	0.764	0.095	S	2
GN104ID162_002154	0.312	24	0.507	24	0.891	16	0.826	0.679	Y	0.34	SignalP-noTM	len=83	ExpAA=9.34	First60=9.34	PredHel=0	Topology=o	83	0.021	0.971	0.041	S	1
GN104ID162_002157	0.564	22	0.688	22	0.947	2	0.834	0.767	Y	0.34	SignalP-noTM	len=224	ExpAA=1.36	First60=1.32	PredHel=0	Topology=o	224	0.146	0.904	0.02	S	2
GN104ID162_002165	0.57	26	0.614	26	0.87	6	0.673	0.646	Y	0.34	SignalP-noTM	len=210	ExpAA=1.99	First60=1.99	PredHel=0	Topology=o	210	0.079	0.901	0.041	S	1
GN104ID162_002169	0.7	24	0.737	24	0.921	5	0.78	0.76	Y	0.34	SignalP-noTM	len=592	ExpAA=10.57	First60=9.88	PredHel=0	Topology=o	592	0.227	0.695	0.032	S	3
GN104ID162_002184	0.538	25	0.647	25	0.973	4	0.79	0.724	Y	0.34	SignalP-noTM	len=139	ExpAA=0.13	First60=0.12	PredHel=0	Topology=o	139	0.007	0.977	0.147	S	1
GN104ID162_002208	0.172	26	0.368	26	0.886	1	0.797	0.6	Y	0.34	SignalP-noTM	len=275	ExpAA=0.48	First60=0.48	PredHel=0	Topology=o	275	0.018	0.98	0.029	S	1
GN104ID162_002210	0.863	23	0.896	23	0.981	12	0.93	0.914	Y	0.34	SignalP-noTM	len=136	ExpAA=6.76	First60=6.76	PredHel=0	Topology=o	136	0.016	0.964	0.074	S	1
GN104ID162_002212	0.772	20	0.848	20	0.962	12	0.934	0.894	Y	0.34	SignalP-noTM	len=114	ExpAA=32.85	First60=18.96	PredHel=0	Topology=o	114	0.023	0.962	0.045	S	1
GN104ID162_002252	0.571	23	0.665	23	0.873	7	0.774	0.724	Y	0.34	SignalP-noTM	len=242	ExpAA=9.13	First60=9.08	PredHel=0	Topology=o	242	0.042	0.886	0.064	S	1
GN104ID162_002260	0.363	21	0.495	21	0.906	1	0.653	0.58	Y	0.34	SignalP-noTM	len=96	ExpAA=36.80	First60=19.45	PredHel=0	Topology=o	96	0.131	0.884	0.056	S	2
GN104ID162_002264	0.144	23	0.25	23	0.649	18	0.433	0.349	Y	0.34	SignalP-noTM	len=795	ExpAA=0.60	First60=0.59	PredHel=0	Topology=o	795	0.077	0.562	0.369	S	5
GN104ID162_002270	0.218	39	0.334	18	0.833	2	0.656	0.508	Y	0.34	SignalP-noTM	len=221	ExpAA=0.82	First60=0.46	PredHel=0	Topology=o	221	0.103	0.841	0.053	S	2
GN104ID162_002276	0.523	20	0.702	20	0.974	11	0.943	0.832	Y	0.34	SignalP-noTM	len=117	ExpAA=0.65	First60=0.65	PredHel=0	Topology=o	117	0.036	0.951	0.04	S	1
GN104ID162_002278	0.257	24	0.373	24	0.731	17	0.545	0.466	Y	0.34	SignalP-noTM	len=111	ExpAA=0.02	First60=0.01	PredHel=0	Topology=o	111	0.126	0.612	0.181	S	3
GN104ID162_002303	0.826	25	0.779	25	0.824	19	0.728	0.751	Y	0.34	SignalP-noTM	len=376	ExpAA=0.31	First60=0.30	PredHel=0	Topology=o	376	0.101	0.874	0.033	S	2
GN104ID162_002304	0.276	26	0.355	26	0.679	20	0.458	0.411	Y	0.34	SignalP-noTM	len=692	ExpAA=0.02	First60=0.01	PredHel=0	Topology=o	692	0.067	0.691	0.189	S	3
GN104ID162_002337	0.311	17	0.534	17	0.95	11	0.913	0.738	Y	0.34	SignalP-noTM	len=131	ExpAA=0.46	First60=0.46	PredHel=0	Topology=o	131	0.037	0.935	0.094	S	1
GN104ID162_002343	0.242	16	0.46	16	0.94	13	0.886	0.69	Y	0.34	SignalP-noTM	len=143	ExpAA=2.75	First60=2.75	PredHel=0	Topology=o	143	0.042	0.947	0.092	S	1
GN104ID162_002347	0.49	21	0.606	21	0.857	2	0.741	0.679	Y	0.34	SignalP-noTM	len=327	ExpAA=0.08	First60=0.08	PredHel=0	Topology=o	327	0.37	0.617	0.032	S	4
GN104ID162_002357	0.156	45	0.262	24	0.718	1	0.491	0.385	Y	0.34	SignalP-noTM	len=332	ExpAA=0.46	First60=0.46	PredHel=0	Topology=o	332	0.399	0.694	0.029	S	4
GN104ID162_002365	0.495	24	0.57	24	0.861	1	0.665	0.621	Y	0.34	SignalP-noTM	len=322	ExpAA=0.25	First60=0.25	PredHel=0	Topology=o	322	0.343	0.621	0.026	S	4
GN104ID162_002378	0.299	28	0.494	28	0.92	7	0.824	0.672	Y	0.34	SignalP-noTM	len=173	ExpAA=3.03	First60=1.22	PredHel=0	Topology=o	173	0.014	0.935	0.106	S	1
GN104ID162_002385	0.379	21	0.543	21	0.874	10	0.771	0.666	Y	0.34	SignalP-noTM	len=122	ExpAA=10.41	First60=10.39	PredHel=0	Topology=o	122	0.039	0.889	0.106	S	2
GN104ID162_002386	0.317	17	0.537	17	0.947	11	0.908	0.738	Y	0.34	SignalP-noTM	len=133	ExpAA=2.70	First60=2.70	PredHel=0	Topology=o	133	0.052	0.932	0.067	S	1
GN104ID162_002399	0.855	20	0.899	20	0.978	11	0.942	0.922	Y	0.34	SignalP-noTM	len=177	ExpAA=0.94	First60=0.94	PredHel=0	Topology=o	177	0.028	0.97	0.043	S	1
GN104ID162_002408	0.807	19	0.861	19	0.954	13	0.913	0.889	Y	0.34	SignalP-noTM	len=303	ExpAA=0.03	First60=0.02	PredHel=0	Topology=o	303	0.026	0.959	0.078	S	1
GN104ID162_002422	0.446	21	0.398	21	0.536	5	0.351	0.372	Y	0.34	SignalP-noTM	len=179	ExpAA=2.24	First60=0.00	PredHel=0	Topology=o	179	0.091	0.493	0.408	S	5
GN104ID162_002433	0.641	22	0.675	22	0.792	19	0.713	0.696	Y	0.34	SignalP-noTM	len=251	ExpAA=1.43	First60=1.43	PredHel=0	Topology=o	251	0.132	0.824	0.031	S	2
GN104ID162_002434	0.847	22	0.878	22	0.96	12	0.91	0.895	Y	0.34	SignalP-noTM	len=251	ExpAA=0.15	First60=0.15	PredHel=0	Topology=o	251	0.052	0.931	0.033	S	1
GN104ID162_002451	0.198	17	0.369	17	0.774	2	0.654	0.523	Y	0.34	SignalP-noTM	len=1043	ExpAA=0.03	First60=0.00	PredHel=0	Topology=o	1043	0.332	0.617	0.084	S	4
GN104ID162_002452	0.488	22	0.631	22	0.922	11	0.813	0.729	Y	0.34	SignalP-noTM	len=350	ExpAA=0.06	First60=0.04	PredHel=0	Topology=o	350	0.073	0.83	0.08	S	2
GN104ID162_002462	0.305	21	0.421	21	0.788	8	0.578	0.506	Y	0.34	SignalP-noTM	len=164	ExpAA=0.01	First60=0.00	PredHel=0	Topology=o	164	0.132	0.707	0.182	S	3
GN104ID162_002470	0.525	20	0.669	20	0.908	4	0.851	0.767	Y	0.34	SignalP-noTM	len=228	ExpAA=1.64	First60=0.87	PredHel=0	Topology=o	228	0.147	0.791	0.037	S	2
GN104ID162_002483	0.344	23	0.537	23	0.909	15	0.839	0.7	Y	0.34	SignalP-noTM	len=230	ExpAA=3.85	First60=3.79	PredHel=0	Topology=o	230	0.16	0.897	0.022	S	2
GN104ID162_002525	0.151	28	0.27	28	0.76	25	0.464	0.374	Y	0.34	SignalP-noTM	len=160	ExpAA=0.69	First60=0.68	PredHel=0	Topology=o	160	0.059	0.68	0.202	S	3
GN104ID162_002536	0.428	67	0.321	19	0.734	13	0.494	0.415	Y	0.34	SignalP-noTM	len=278	ExpAA=0.01	First60=0.01	PredHel=0	Topology=o	278	0.116	0.349	0.528	_	5
GN104ID162_002564	0.553	20	0.651	20	0.852	9	0.764	0.712	Y	0.34	SignalP-noTM	len=228	ExpAA=2.22	First60=1.23	PredHel=0	Topology=o	228	0.152	0.644	0.059	S	3
GN104ID162_002567	0.137	48	0.277	17	0.831	2	0.582	0.442	Y	0.34	SignalP-noTM	len=353	ExpAA=0.00	First60=0.00	PredHel=0	Topology=o	353	0.186	0.348	0.357	_	5
GN104ID162_002595	0.274	26	0.461	22	0.913	14	0.838	0.665	Y	0.34	SignalP-noTM	len=473	ExpAA=0.41	First60=0.35	PredHel=0	Topology=o	473	0.024	0.959	0.053	S	1
GN104ID162_002601	0.194	24	0.33	24	0.728	14	0.558	0.453	Y	0.34	SignalP-noTM	len=472	ExpAA=0.28	First60=0.18	PredHel=0	Topology=o	472	0.013	0.957	0.108	S	1
GN104ID162_002636	0.513	25	0.632	25	0.941	4	0.785	0.715	Y	0.34	SignalP-noTM	len=334	ExpAA=2.15	First60=2.14	PredHel=0	Topology=o	334	0.116	0.879	0.027	S	2
GN104ID162_002669	0.221	26	0.379	26	0.88	5	0.666	0.534	Y	0.34	SignalP-noTM	len=648	ExpAA=0.18	First60=0.18	PredHel=0	Topology=o	648	0.184	0.726	0.089	S	3
GN104ID162_002689	0.309	23	0.5	23	0.909	2	0.809	0.667	Y	0.34	SignalP-noTM	len=470	ExpAA=3.11	First60=2.96	PredHel=0	Topology=o	470	0.027	0.911	0.095	S	1
GN104ID162_002703	0.5	22	0.631	22	0.938	2	0.79	0.717	Y	0.34	SignalP-noTM	len=489	ExpAA=8.05	First60=0.01	PredHel=0	Topology=o	489	0.058	0.847	0.102	S	2
GN104ID162_002708	0.467	24	0.643	24	0.935	6	0.879	0.77	Y	0.34	SignalP-noTM	len=1073	ExpAA=0.21	First60=0.21	PredHel=0	Topology=o	1073	0.108	0.9	0.023	S	2
GN104ID162_002746	0.69	22	0.721	22	0.895	17	0.755	0.739	Y	0.34	SignalP-noTM	len=309	ExpAA=2.35	First60=0.02	PredHel=0	Topology=o	309	0.104	0.799	0.043	S	2
GN104ID162_002756	0.69	22	0.721	22	0.895	17	0.755	0.739	Y	0.34	SignalP-noTM	len=309	ExpAA=2.35	First60=0.02	PredHel=0	Topology=o	309	0.102	0.799	0.044	S	2
GN104ID162_002773	0.563	20	0.635	20	0.824	1	0.699	0.669	Y	0.34	SignalP-noTM	len=466	ExpAA=0.92	First60=0.00	PredHel=0	Topology=o	466	0.098	0.572	0.217	S	4
GN104ID162_002795	0.209	17	0.308	17	0.64	16	0.452	0.386	Y	0.34	SignalP-noTM	len=140	ExpAA=1.73	First60=1.73	PredHel=0	Topology=o	140	0.263	0.377	0.069	S	5
GN104ID162_002796	0.288	31	0.311	31	0.648	8	0.374	0.345	Y	0.34	SignalP-noTM	len=677	ExpAA=0.08	First60=0.07	PredHel=0	Topology=o	677	0.039	0.861	0.098	S	2
GN104ID162_002802	0.848	19	0.822	19	0.858	8	0.783	0.801	Y	0.34	SignalP-noTM	len=517	ExpAA=0.46	First60=0.33	PredHel=0	Topology=o	517	0.039	0.878	0.184	S	2
GN104ID162_002806	0.385	19	0.503	19	0.757	14	0.666	0.591	Y	0.34	SignalP-noTM	len=92	ExpAA=0.57	First60=0.57	PredHel=0	Topology=i	92	0.041	0.918	0.085	S	1
GN104ID162_002880	0.506	24	0.517	24	0.735	9	0.528	0.523	Y	0.34	SignalP-noTM	len=550	ExpAA=0.38	First60=0.35	PredHel=0	Topology=o	550	0.092	0.916	0.07	S	1
GN104ID162_002882	0.471	21	0.602	21	0.883	11	0.768	0.692	Y	0.34	SignalP-noTM	len=109	ExpAA=0.05	First60=0.05	PredHel=0	Topology=o	109	0.082	0.908	0.047	S	1
GN104ID162_002886	0.153	25	0.291	22	0.707	1	0.569	0.441	Y	0.34	SignalP-noTM	len=348	ExpAA=0.08	First60=0.08	PredHel=0	Topology=o	348	0.211	0.834	0.024	S	2
GN104ID162_002893	0.754	20	0.808	20	0.94	10	0.856	0.834	Y	0.34	SignalP-noTM	len=411	ExpAA=0.02	First60=0.01	PredHel=0	Topology=o	411	0.031	0.905	0.13	S	2
GN104ID162_002922	0.387	25	0.581	25	0.95	6	0.876	0.74	Y	0.34	SignalP-noTM	len=193	ExpAA=0.41	First60=0.31	PredHel=0	Topology=o	193	0.02	0.941	0.065	S	1
GN104ID162_002935	0.762	21	0.76	21	0.876	13	0.778	0.767	Y	0.5	SignalP-TM	len=184	ExpAA=15.52	First60=15.51	PredHel=0	Topology=o	184	0.027	0.973	0.056	S	1
GN104ID162_002944	0.504	25	0.605	25	0.824	19	0.725	0.67	Y	0.34	SignalP-noTM	len=186	ExpAA=0.02	First60=0.02	PredHel=0	Topology=o	186	0.02	0.955	0.071	S	1
GN104ID162_002953	0.151	24	0.309	24	0.813	18	0.632	0.484	Y	0.34	SignalP-noTM	len=84	ExpAA=0.16	First60=0.16	PredHel=0	Topology=o	84	0.359	0.588	0.071	S	4
GN104ID162_002980	0.152	23	0.273	16	0.641	5	0.512	0.402	Y	0.34	SignalP-noTM	len=466	ExpAA=0.02	First60=0.02	PredHel=0	Topology=o	466	0.145	0.511	0.266	S	4
GN104ID162_002998	0.313	20	0.515	20	0.916	14	0.848	0.695	Y	0.34	SignalP-noTM	len=353	ExpAA=9.79	First60=9.79	PredHel=0	Topology=o	353	0.071	0.91	0.035	S	1
GN104ID162_003005	0.209	24	0.289	24	0.593	2	0.406	0.352	Y	0.34	SignalP-noTM	len=1281	ExpAA=0.92	First60=0.74	PredHel=0	Topology=o	1281	0.121	0.368	0.264	S	5
GN104ID162_003007	0.718	20	0.708	20	0.799	2	0.683	0.694	Y	0.34	SignalP-noTM	len=349	ExpAA=2.74	First60=0.03	PredHel=0	Topology=o	349	0.057	0.884	0.087	S	2
GN104ID162_003024	0.183	30	0.325	25	0.823	17	0.644	0.498	Y	0.34	SignalP-noTM	len=95	ExpAA=5.64	First60=5.64	PredHel=0	Topology=o	95	0.043	0.909	0.08	S	1
GN104ID162_003065	0.692	20	0.765	20	0.903	12	0.841	0.806	Y	0.34	SignalP-noTM	len=144	ExpAA=4.73	First60=4.68	PredHel=0	Topology=o	144	0.109	0.868	0.034	S	2
GN104ID162_003067	0.482	21	0.649	18	0.927	4	0.885	0.777	Y	0.34	SignalP-noTM	len=135	ExpAA=0.99	First60=0.98	PredHel=0	Topology=o	135	0.057	0.919	0.032	S	1
GN104ID162_003074	0.354	31	0.514	31	0.946	14	0.785	0.66	Y	0.34	SignalP-noTM	len=467	ExpAA=47.15	First60=13.73	PredHel=0	Topology=o	467	0.045	0.916	0.036	S	1
GN104ID162_003082	0.785	19	0.624	19	0.601	4	0.479	0.546	Y	0.34	SignalP-noTM	len=905	ExpAA=42.10	First60=0.05	PredHel=0	Topology=o	905	0.106	0.481	0.384	S	5
GN104ID162_003105	0.809	22	0.803	22	0.902	7	0.795	0.798	Y	0.34	SignalP-noTM	len=372	ExpAA=0.78	First60=0.77	PredHel=0	Topology=o	372	0.038	0.935	0.059	S	1
GN104ID162_003134	0.382	25	0.581	25	0.95	1	0.891	0.748	Y	0.34	SignalP-noTM	len=627	ExpAA=7.51	First60=7.51	PredHel=0	Topology=o	627	0.714	0.772	0.002	S	5
GN104ID162_003150	0.63	24	0.772	24	0.983	17	0.943	0.864	Y	0.34	SignalP-noTM	len=70	ExpAA=10.12	First60=10.12	PredHel=0	Topology=o	70	0.179	0.868	0.012	S	2
GN104ID162_003166	0.206	18	0.372	18	0.812	6	0.681	0.539	Y	0.34	SignalP-noTM	len=165	ExpAA=3.15	First60=0.01	PredHel=0	Topology=o	165	0.204	0.796	0.06	S	3
GN104ID162_003172	0.691	23	0.769	23	0.941	11	0.856	0.816	Y	0.34	SignalP-noTM	len=498	ExpAA=0.86	First60=0.85	PredHel=0	Topology=o	498	0.021	0.89	0.099	S	2
GN104ID162_003176	0.312	21	0.515	21	0.941	11	0.851	0.696	Y	0.34	SignalP-noTM	len=118	ExpAA=0.51	First60=0.51	PredHel=0	Topology=o	118	0.034	0.938	0.052	S	1
GN104ID162_003194	0.15	17	0.299	17	0.7	1	0.555	0.437	Y	0.34	SignalP-noTM	len=250	ExpAA=1.53	First60=1.52	PredHel=0	Topology=o	250	0.071	0.794	0.212	S	3
GN104ID162_003210	0.747	23	0.494	23	0.446	5	0.327	0.404	Y	0.34	SignalP-noTM	len=111	ExpAA=1.20	First60=0.18	PredHel=0	Topology=o	111	0.353	0.382	0.164	S	5
GN104ID162_003229	0.24	17	0.347	17	0.767	13	0.484	0.421	Y	0.34	SignalP-noTM	len=70	ExpAA=0.01	First60=0.01	PredHel=0	Topology=o	70	0.132	0.38	0.515	_	5
GN104ID162_003246	0.315	30	0.457	30	0.92	16	0.701	0.589	Y	0.34	SignalP-noTM	len=367	ExpAA=2.72	First60=2.72	PredHel=0	Topology=o	367	0.231	0.866	0.023	S	2
GN104ID162_003257	0.25	18	0.454	18	0.849	4	0.821	0.652	Y	0.34	SignalP-noTM	len=219	ExpAA=6.46	First60=0.08	PredHel=0	Topology=o	219	0.045	0.891	0.081	S	1
GN104ID162_003260	0.651	21	0.784	21	0.977	12	0.945	0.871	Y	0.34	SignalP-noTM	len=141	ExpAA=0.22	First60=0.22	PredHel=0	Topology=o	141	0.018	0.955	0.065	S	1
GN104ID162_003263	0.181	27	0.294	17	0.726	1	0.506	0.408	Y	0.34	SignalP-noTM	len=122	ExpAA=0.10	First60=0.10	PredHel=0	Topology=o	122	0.138	0.697	0.101	S	3
GN104ID162_003279	0.401	21	0.475	21	0.731	11	0.549	0.515	Y	0.34	SignalP-noTM	len=265	ExpAA=0.02	First60=0.02	PredHel=0	Topology=o	265	0.057	0.744	0.191	S	3
GN104ID162_003299	0.181	24	0.354	24	0.823	21	0.694	0.537	Y	0.34	SignalP-noTM	len=76	ExpAA=0.04	First60=0.04	PredHel=0	Topology=o	76	0.061	0.912	0.057	S	1
GN104ID162_003311	0.291	24	0.394	24	0.75	20	0.528	0.466	Y	0.34	SignalP-noTM	len=328	ExpAA=0.00	First60=0.00	PredHel=0	Topology=o	328	0.027	0.555	0.466	S	5
GN104ID162_003331	0.252	24	0.479	24	0.985	12	0.91	0.712	Y	0.34	SignalP-noTM	len=148	ExpAA=11.60	First60=11.54	PredHel=0	Topology=o	148	0.017	0.954	0.091	S	1
GN104ID162_003333	0.511	24	0.611	24	0.891	18	0.723	0.672	Y	0.34	SignalP-noTM	len=529	ExpAA=0.98	First60=0.93	PredHel=0	Topology=o	529	0.025	0.949	0.055	S	1
GN104ID162_003364	0.346	24	0.474	24	0.82	18	0.645	0.566	Y	0.34	SignalP-noTM	len=250	ExpAA=0.29	First60=0.29	PredHel=0	Topology=o	250	0.03	0.93	0.073	S	1
GN104ID162_003396	0.605	22	0.704	22	0.891	6	0.818	0.766	Y	0.34	SignalP-noTM	len=158	ExpAA=1.17	First60=1.16	PredHel=0	Topology=o	158	0.068	0.799	0.045	S	2
GN104ID162_003404	0.771	22	0.829	22	0.958	4	0.895	0.865	Y	0.34	SignalP-noTM	len=251	ExpAA=0.16	First60=0.16	PredHel=0	Topology=o	251	0.058	0.885	0.052	S	1
GN104ID162_003409	0.641	22	0.733	22	0.947	11	0.838	0.79	Y	0.34	SignalP-noTM	len=581	ExpAA=1.94	First60=0.58	PredHel=0	Topology=o	581	0.071	0.853	0.11	S	2
GN104ID162_003422	0.415	17	0.621	17	0.953	9	0.93	0.788	Y	0.34	SignalP-noTM	len=168	ExpAA=1.77	First60=1.77	PredHel=0	Topology=o	168	0.021	0.969	0.075	S	1
GN104ID162_003426	0.495	19	0.665	19	0.963	9	0.885	0.784	Y	0.34	SignalP-noTM	len=178	ExpAA=8.71	First60=0.24	PredHel=0	Topology=o	178	0.054	0.87	0.087	S	2
GN104ID162_003431	0.144	33	0.306	24	0.847	2	0.694	0.516	Y	0.34	SignalP-noTM	len=742	ExpAA=0.19	First60=0.19	PredHel=0	Topology=o	742	0.102	0.788	0.13	S	2
GN104ID162_003432	0.712	23	0.78	23	0.931	12	0.856	0.821	Y	0.34	SignalP-noTM	len=274	ExpAA=0.07	First60=0.07	PredHel=0	Topology=o	274	0.046	0.946	0.05	S	1
GN104ID162_003433	0.568	20	0.687	20	0.926	10	0.825	0.761	Y	0.34	SignalP-noTM	len=326	ExpAA=0.11	First60=0.11	PredHel=0	Topology=o	326	0.214	0.93	0.028	S	2
GN104ID162_003436	0.395	20	0.584	20	0.923	2	0.855	0.731	Y	0.34	SignalP-noTM	len=321	ExpAA=0.01	First60=0.01	PredHel=0	Topology=o	321	0.062	0.858	0.121	S	2
GN104ID162_003437	0.647	22	0.769	22	0.976	10	0.911	0.846	Y	0.34	SignalP-noTM	len=243	ExpAA=1.29	First60=1.29	PredHel=0	Topology=o	243	0.046	0.928	0.059	S	1
GN104ID162_003455	0.227	22	0.296	22	0.588	18	0.379	0.341	Y	0.34	SignalP-noTM	len=625	ExpAA=0.06	First60=0.06	PredHel=0	Topology=o	625	0.257	0.273	0.197	S	5
GN104ID162_003456	0.618	21	0.679	21	0.851	18	0.742	0.713	Y	0.34	SignalP-noTM	len=211	ExpAA=0.15	First60=0.15	PredHel=0	Topology=o	211	0.064	0.909	0.052	S	1
GN104ID162_003466	0.817	25	0.773	25	0.9	15	0.735	0.752	Y	0.34	SignalP-noTM	len=174	ExpAA=4.73	First60=4.73	PredHel=0	Topology=o	174	0.024	0.929	0.102	S	1
GN104ID162_003490	0.144	39	0.238	20	0.66	2	0.537	0.399	Y	0.34	SignalP-noTM	len=391	ExpAA=0.55	First60=0.20	PredHel=0	Topology=o	391	0.027	0.847	0.223	S	2
GN104ID162_003492	0.5	17	0.678	17	0.95	9	0.923	0.81	Y	0.34	SignalP-noTM	len=125	ExpAA=1.96	First60=1.96	PredHel=0	Topology=o	125	0.021	0.957	0.139	S	1
GN104ID162_003514	0.805	22	0.832	22	0.903	4	0.86	0.847	Y	0.34	SignalP-noTM	len=512	ExpAA=1.46	First60=1.46	PredHel=0	Topology=o	512	0.439	0.751	0.006	S	4
GN104ID162_003557	0.804	20	0.778	20	0.815	5	0.748	0.762	Y	0.34	SignalP-noTM	len=598	ExpAA=0.31	First60=0.19	PredHel=0	Topology=o	598	0.024	0.919	0.101	S	1
GN104ID162_003564	0.123	18	0.235	18	0.597	17	0.445	0.348	Y	0.34	SignalP-noTM	len=428	ExpAA=0.02	First60=0.01	PredHel=0	Topology=o	428	0.204	0.399	0.262	S	5
GN104ID162_003611	0.17	16	0.321	16	0.715	4	0.612	0.478	Y	0.34	SignalP-noTM	len=99	ExpAA=0.04	First60=0.03	PredHel=0	Topology=o	99	0.058	0.815	0.378	S	3
GN104ID162_003620	0.579	21	0.54	21	0.713	15	0.498	0.517	Y	0.34	SignalP-noTM	len=232	ExpAA=2.60	First60=2.53	PredHel=0	Topology=o	232	0.331	0.641	0.067	S	4
GN104ID162_003625	0.659	21	0.633	21	0.857	15	0.609	0.62	Y	0.34	SignalP-noTM	len=253	ExpAA=4.54	First60=4.54	PredHel=0	Topology=o	253	0.291	0.741	0.033	S	3
GN104ID162_003645	0.408	23	0.552	23	0.879	3	0.747	0.657	Y	0.34	SignalP-noTM	len=613	ExpAA=0.50	First60=0.48	PredHel=0	Topology=o	613	0.031	0.955	0.061	S	1
GN104ID162_003646	0.306	29	0.413	29	0.761	3	0.578	0.502	Y	0.34	SignalP-noTM	len=76	ExpAA=0.73	First60=0.71	PredHel=0	Topology=o	76	0.277	0.613	0.103	S	4
GN104ID162_003652	0.322	23	0.345	23	0.78	36	0.37	0.359	Y	0.34	SignalP-noTM	len=164	ExpAA=0.23	First60=0.23	PredHel=0	Topology=o	164	0.253	0.256	0.191	S	5
GN104ID162_003680	0.283	25	0.415	25	0.779	1	0.622	0.526	Y	0.34	SignalP-noTM	len=233	ExpAA=1.93	First60=1.91	PredHel=0	Topology=o	233	0.013	0.945	0.148	S	2
GN104ID162_003742	0.702	23	0.795	23	0.956	5	0.901	0.852	Y	0.34	SignalP-noTM	len=283	ExpAA=1.25	First60=1.25	PredHel=0	Topology=o	283	0.071	0.856	0.051	S	2
GN104ID162_003743	0.235	31	0.312	31	0.719	10	0.476	0.401	Y	0.34	SignalP-noTM	len=396	ExpAA=1.69	First60=1.69	PredHel=0	Topology=o	396	0.113	0.651	0.112	S	3
GN104ID162_003750	0.294	21	0.533	21	0.988	4	0.964	0.766	Y	0.34	SignalP-noTM	len=308	ExpAA=12.44	First60=12.42	PredHel=0	Topology=o	308	0.018	0.97	0.059	S	1
GN104ID162_003785	0.319	20	0.469	20	0.84	13	0.696	0.592	Y	0.34	SignalP-noTM	len=372	ExpAA=5.23	First60=5.23	PredHel=0	Topology=o	372	0.035	0.715	0.215	S	3
GN104ID162_003819	0.157	35	0.285	19	0.722	1	0.534	0.42	Y	0.34	SignalP-noTM	len=130	ExpAA=3.25	First60=3.22	PredHel=0	Topology=o	130	0.492	0.619	0.064	S	5
GN104ID162_003826	0.778	23	0.605	23	0.564	18	0.467	0.55	Y	0.5	SignalP-TM	len=320	ExpAA=12.04	First60=12.03	PredHel=0	Topology=o	320	0.029	0.967	0.063	S	1
GN104ID162_003828	0.131	17	0.252	17	0.642	12	0.506	0.39	Y	0.34	SignalP-noTM	len=140	ExpAA=0.00	First60=0.00	PredHel=0	Topology=o	140	0.095	0.388	0.616	_	4
GN104ID162_003846	0.137	18	0.271	18	0.648	3	0.543	0.418	Y	0.34	SignalP-noTM	len=705	ExpAA=5.54	First60=5.47	PredHel=0	Topology=o	705	0.047	0.95	0.105	S	1
GN104ID162_003848	0.615	17	0.744	17	0.924	1	0.891	0.823	Y	0.34	SignalP-noTM	len=184	ExpAA=0.80	First60=0.80	PredHel=0	Topology=o	184	0.055	0.932	0.049	S	1
GN104ID162_003869	0.135	25	0.238	11	0.607	1	0.437	0.346	Y	0.34	SignalP-noTM	len=316	ExpAA=5.59	First60=5.41	PredHel=0	Topology=o	316	0.063	0.747	0.319	S	3
GN104ID162_003881	0.144	23	0.263	20	0.675	4	0.466	0.372	Y	0.34	SignalP-noTM	len=167	ExpAA=1.01	First60=1.01	PredHel=0	Topology=o	167	0.198	0.47	0.2	S	4
GN104ID162_003892	0.449	23	0.616	23	0.965	11	0.847	0.741	Y	0.34	SignalP-noTM	len=275	ExpAA=0.01	First60=0.01	PredHel=0	Topology=o	275	0.025	0.932	0.085	S	1
GN104ID162_003911	0.572	22	0.622	22	0.818	1	0.67	0.648	Y	0.34	SignalP-noTM	len=685	ExpAA=0.37	First60=0.03	PredHel=0	Topology=o	685	0.042	0.869	0.122	S	2
GN104ID162_003916	0.162	20	0.38	20	0.963	12	0.881	0.651	Y	0.34	SignalP-noTM	len=192	ExpAA=0.75	First60=0.68	PredHel=0	Topology=o	192	0.018	0.97	0.098	S	1
GN104ID162_003924	0.279	18	0.405	18	0.848	3	0.565	0.491	Y	0.34	SignalP-noTM	len=384	ExpAA=59.62	First60=2.46	PredHel=0	Topology=o	384	0.095	0.67	0.283	S	4
GN104ID162_003929	0.203	30	0.346	25	0.867	17	0.699	0.536	Y	0.34	SignalP-noTM	len=181	ExpAA=3.06	First60=3.06	PredHel=0	Topology=o	181	0.042	0.883	0.072	S	1
GN104ID162_003949	0.599	36	0.558	36	0.672	16	0.45	0.515	Y	0.5	SignalP-TM	len=130	ExpAA=1.66	First60=1.66	PredHel=0	Topology=o	130	0.01	0.899	0.311	S	3
GN104ID162_003970	0.745	25	0.773	25	0.911	4	0.804	0.79	Y	0.34	SignalP-noTM	len=576	ExpAA=10.91	First60=10.64	PredHel=0	Topology=o	576	0.044	0.907	0.055	S	1
GN104ID162_003976	0.467	35	0.535	35	0.864	14	0.633	0.588	Y	0.34	SignalP-noTM	len=339	ExpAA=6.39	First60=6.37	PredHel=0	Topology=o	339	0.049	0.784	0.1	S	2
GN104ID162_003986	0.161	20	0.257	20	0.652	17	0.429	0.35	Y	0.34	SignalP-noTM	len=96	ExpAA=0.01	First60=0.00	PredHel=0	Topology=o	96	0.089	0.429	0.399	S	5
GN104ID162_004007	0.801	24	0.864	24	0.974	5	0.933	0.901	Y	0.34	SignalP-noTM	len=254	ExpAA=6.43	First60=6.41	PredHel=0	Topology=o	254	0.02	0.965	0.053	S	1
GN104ID162_004041	0.455	29	0.638	29	0.973	17	0.901	0.78	Y	0.34	SignalP-noTM	len=611	ExpAA=10.80	First60=9.64	PredHel=0	Topology=o	611	0.171	0.914	0.008	S	2
GN104ID162_004044	0.4	22	0.568	22	0.916	2	0.802	0.694	Y	0.34	SignalP-noTM	len=236	ExpAA=0.48	First60=0.48	PredHel=0	Topology=o	236	0.271	0.729	0.026	S	3
GN104ID162_004059	0.461	18	0.601	18	0.845	12	0.78	0.698	Y	0.34	SignalP-noTM	len=301	ExpAA=0.22	First60=0.22	PredHel=0	Topology=o	301	0.485	0.604	0.014	S	5
GN104ID162_004061	0.544	22	0.682	22	0.929	1	0.85	0.773	Y	0.34	SignalP-noTM	len=209	ExpAA=1.11	First60=1.07	PredHel=0	Topology=o	209	0.037	0.944	0.047	S	1
GN104ID162_004063	0.153	32	0.256	19	0.766	5	0.544	0.412	Y	0.34	SignalP-noTM	len=92	ExpAA=0.09	First60=0.09	PredHel=0	Topology=o	92	0.035	0.916	0.19	S	2
GN104ID162_004102	0.191	25	0.319	25	0.783	17	0.526	0.431	Y	0.34	SignalP-noTM	len=103	ExpAA=0.19	First60=0.19	PredHel=0	Topology=o	103	0.073	0.784	0.113	S	2
GN104ID162_004107	0.251	26	0.424	26	0.929	1	0.739	0.594	Y	0.34	SignalP-noTM	len=897	ExpAA=0.38	First60=0.38	PredHel=0	Topology=o	897	0.255	0.684	0.046	S	3
GN104ID162_004108	0.283	23	0.508	23	0.969	8	0.911	0.726	Y	0.34	SignalP-noTM	len=643	ExpAA=10.68	First60=10.63	PredHel=0	Topology=o	643	0.053	0.925	0.038	S	1
GN104ID162_004117	0.727	27	0.786	27	0.95	7	0.858	0.825	Y	0.34	SignalP-noTM	len=435	ExpAA=3.95	First60=3.95	PredHel=0	Topology=o	435	0.093	0.905	0.017	S	1
GN104ID162_004126	0.182	23	0.298	23	0.686	8	0.486	0.399	Y	0.34	SignalP-noTM	len=605	ExpAA=0.02	First60=0.02	PredHel=0	Topology=o	605	0.052	0.719	0.18	S	3
GN104ID162_004160	0.652	22	0.746	22	0.926	5	0.852	0.803	Y	0.34	SignalP-noTM	len=320	ExpAA=3.79	First60=3.70	PredHel=0	Topology=o	320	0.118	0.876	0.025	S	2
GN104ID162_004172	0.166	36	0.287	34	0.657	12	0.446	0.373	Y	0.34	SignalP-noTM	len=181	ExpAA=2.75	First60=2.45	PredHel=0	Topology=o	181	0.031	0.886	0.291	S	3
GN104ID162_004182	0.348	26	0.443	26	0.775	19	0.548	0.5	Y	0.34	SignalP-noTM	len=482	ExpAA=8.84	First60=8.82	PredHel=0	Topology=o	482	0.027	0.904	0.117	S	2
GN104ID162_004195	0.622	51	0.618	51	0.877	45	0.379	0.489	Y	0.34	SignalP-noTM	len=274	ExpAA=0.43	First60=0.42	PredHel=0	Topology=o	274	0.226	0.53	0.33	S	4
GN104ID162_004201	0.231	31	0.273	18	0.662	2	0.483	0.387	Y	0.34	SignalP-noTM	len=91	ExpAA=0.01	First60=0.01	PredHel=0	Topology=o	91	0.092	0.433	0.533	_	5
GN104ID162_004206	0.146	21	0.253	21	0.614	1	0.419	0.343	Y	0.34	SignalP-noTM	len=97	ExpAA=0.13	First60=0.13	PredHel=0	Topology=o	97	0.06	0.751	0.214	S	3
GN104ID162_004224	0.135	20	0.282	20	0.715	5	0.574	0.44	Y	0.34	SignalP-noTM	len=93	ExpAA=0.00	First60=0.00	PredHel=0	Topology=o	93	0.042	0.861	0.255	S	2
GN104ID162_004228	0.519	25	0.658	25	0.906	11	0.833	0.753	Y	0.34	SignalP-noTM	len=592	ExpAA=0.29	First60=0.27	PredHel=0	Topology=o	592	0.051	0.903	0.057	S	1
GN104ID162_004234	0.735	17	0.784	17	0.876	15	0.829	0.808	Y	0.34	SignalP-noTM	len=776	ExpAA=0.00	First60=0.00	PredHel=0	Topology=o	776	0.184	0.628	0.088	S	3
GN104ID162_004238	0.801	21	0.866	21	0.978	11	0.934	0.902	Y	0.34	SignalP-noTM	len=214	ExpAA=0.75	First60=0.66	PredHel=0	Topology=o	214	0.038	0.941	0.054	S	1
GN104ID162_004240	0.285	18	0.512	18	0.961	10	0.916	0.73	Y	0.34	SignalP-noTM	len=1504	ExpAA=0.71	First60=0.04	PredHel=0	Topology=o	1504	0.073	0.837	0.074	S	2
GN104ID162_004254	0.461	20	0.659	20	0.979	12	0.941	0.811	Y	0.34	SignalP-noTM	len=123	ExpAA=10.31	First60=7.33	PredHel=0	Topology=o	123	0.016	0.968	0.061	S	1
GN104ID162_004259	0.528	23	0.635	23	0.927	3	0.764	0.705	Y	0.34	SignalP-noTM	len=338	ExpAA=0.14	First60=0.11	PredHel=0	Topology=o	338	0.098	0.82	0.06	S	2
GN104ID162_004289	0.167	21	0.283	21	0.621	10	0.481	0.39	Y	0.34	SignalP-noTM	len=323	ExpAA=0.01	First60=0.00	PredHel=0	Topology=o	323	0.031	0.664	0.395	S	4
GN104ID162_004290	0.77	25	0.654	25	0.71	4	0.549	0.597	Y	0.34	SignalP-noTM	len=143	ExpAA=0.78	First60=0.78	PredHel=0	Topology=o	143	0.033	0.783	0.29	S	3
GN104ID162_004298	0.285	39	0.429	39	0.824	32	0.48	0.457	Y	0.34	SignalP-noTM	len=689	ExpAA=1.81	First60=1.81	PredHel=0	Topology=o	689	0.149	0.32	0.437	_	5
GN104ID162_004311	0.539	24	0.589	19	0.794	17	0.66	0.627	Y	0.34	SignalP-noTM	len=473	ExpAA=0.81	First60=0.80	PredHel=0	Topology=o	473	0.136	0.744	0.077	S	2
GN104ID162_004327	0.829	22	0.863	22	0.947	15	0.899	0.882	Y	0.34	SignalP-noTM	len=203	ExpAA=0.62	First60=0.39	PredHel=0	Topology=o	203	0.04	0.905	0.052	S	1
GN104ID162_004336	0.301	16	0.38	16	0.647	5	0.505	0.447	Y	0.34	SignalP-noTM	len=110	ExpAA=0.13	First60=0.12	PredHel=0	Topology=o	110	0.095	0.578	0.403	S	5
GN104ID162_004341	0.631	25	0.752	25	0.959	8	0.901	0.833	Y	0.34	SignalP-noTM	len=465	ExpAA=6.12	First60=6.12	PredHel=0	Topology=o	465	0.012	0.938	0.104	S	1
GN104ID162_004356	0.137	21	0.247	11	0.706	1	0.478	0.372	Y	0.34	SignalP-noTM	len=133	ExpAA=0.04	First60=0.04	PredHel=0	Topology=o	133	0.566	0.61	0.015	S	5
GN104ID162_004360	0.367	23	0.553	23	0.91	4	0.834	0.705	Y	0.34	SignalP-noTM	len=801	ExpAA=2.06	First60=2.06	PredHel=0	Topology=o	801	0.017	0.929	0.097	S	1
GN104ID162_004379	0.738	26	0.826	26	0.969	9	0.921	0.877	Y	0.34	SignalP-noTM	len=147	ExpAA=13.36	First60=13.36	PredHel=0	Topology=o	147	0.045	0.936	0.031	S	1
GN104ID162_004382	0.286	19	0.491	19	0.937	10	0.84	0.679	Y	0.34	SignalP-noTM	len=181	ExpAA=0.12	First60=0.11	PredHel=0	Topology=o	181	0.044	0.904	0.113	S	2
GN104ID162_004383	0.664	27	0.672	27	0.852	19	0.692	0.683	Y	0.34	SignalP-noTM	len=515	ExpAA=5.73	First60=5.72	PredHel=0	Topology=o	515	0.107	0.907	0.025	S	1
GN104ID162_004390	0.77	28	0.832	28	0.973	18	0.885	0.861	Y	0.34	SignalP-noTM	len=410	ExpAA=5.71	First60=5.66	PredHel=0	Topology=o	410	0.047	0.944	0.027	S	1
GN104ID162_004403	0.894	26	0.87	26	0.938	15	0.848	0.858	Y	0.34	SignalP-noTM	len=416	ExpAA=22.47	First60=21.25	PredHel=0	Topology=o	416	0.039	0.954	0.035	S	1
GN104ID162_004413	0.292	25	0.374	25	0.655	24	0.467	0.424	Y	0.34	SignalP-noTM	len=529	ExpAA=6.96	First60=6.96	PredHel=0	Topology=o	529	0.045	0.586	0.445	S	5
GN104ID162_004437	0.187	36	0.241	17	0.592	13	0.437	0.347	Y	0.34	SignalP-noTM	len=243	ExpAA=5.40	First60=5.39	PredHel=0	Topology=o	243	0.149	0.617	0.12	S	3
GN104ID162_004443	0.544	17	0.701	17	0.951	1	0.885	0.801	Y	0.34	SignalP-noTM	len=213	ExpAA=12.27	First60=12.26	PredHel=0	Topology=o	213	0.075	0.933	0.055	S	1
GN104ID162_004501	0.678	31	0.421	31	0.594	5	0.301	0.356	Y	0.34	SignalP-noTM	len=167	ExpAA=0.06	First60=0.00	PredHel=0	Topology=o	167	0.118	0.263	0.531	_	4
GN104ID162_004508	0.181	22	0.325	22	0.727	2	0.581	0.463	Y	0.34	SignalP-noTM	len=569	ExpAA=0.38	First60=0.37	PredHel=0	Topology=o	569	0.163	0.739	0.084	S	3
GN104ID162_004538	0.303	23	0.384	23	0.8	15	0.487	0.44	Y	0.34	SignalP-noTM	len=544	ExpAA=4.45	First60=0.03	PredHel=0	Topology=o	544	0.219	0.469	0.104	S	4
GN104ID162_004564	0.175	33	0.367	26	0.967	14	0.877	0.642	Y	0.34	SignalP-noTM	len=114	ExpAA=11.98	First60=11.96	PredHel=0	Topology=o	114	0.012	0.974	0.076	S	1
GN104ID162_004568	0.496	27	0.51	27	0.728	26	0.502	0.505	Y	0.34	SignalP-noTM	len=116	ExpAA=0.36	First60=0.26	PredHel=0	Topology=i	116	0.26	0.206	0.349	_	5
GN104ID162_004587	0.196	18	0.38	18	0.845	10	0.738	0.573	Y	0.34	SignalP-noTM	len=102	ExpAA=1.29	First60=0.02	PredHel=0	Topology=o	102	0.083	0.911	0.117	S	2
GN104ID162_004596	0.242	19	0.307	19	0.547	12	0.39	0.352	Y	0.34	SignalP-noTM	len=150	ExpAA=1.06	First60=1.03	PredHel=0	Topology=o	150	0.077	0.708	0.268	S	3
GN104ID162_004606	0.652	23	0.68	23	0.849	4	0.71	0.696	Y	0.34	SignalP-noTM	len=613	ExpAA=0.44	First60=0.43	PredHel=0	Topology=o	613	0.113	0.84	0.05	S	2
GN104ID162_004612	0.191	34	0.237	22	0.545	1	0.429	0.341	Y	0.34	SignalP-noTM	len=125	ExpAA=0.31	First60=0.31	PredHel=0	Topology=o	125	0.176	0.389	0.238	S	5
GN104ID162_004643	0.803	30	0.788	24	0.958	7	0.892	0.844	Y	0.34	SignalP-noTM	len=410	ExpAA=0.49	First60=0.20	PredHel=0	Topology=o	410	0.083	0.831	0.033	S	2
GN104ID162_004654	0.149	32	0.289	32	0.902	2	0.629	0.473	Y	0.34	SignalP-noTM	len=439	ExpAA=4.44	First60=1.57	PredHel=0	Topology=o	439	0.067	0.832	0.159	S	2
GN104ID162_004657	0.539	21	0.561	21	0.719	5	0.577	0.57	Y	0.34	SignalP-noTM	len=487	ExpAA=0.02	First60=0.02	PredHel=0	Topology=o	487	0.162	0.778	0.058	S	2
GN104ID162_004669	0.121	17	0.281	17	0.822	10	0.647	0.479	Y	0.34	SignalP-noTM	len=160	ExpAA=0.01	First60=0.01	PredHel=0	Topology=o	160	0.063	0.855	0.104	S	2
GN104ID162_004677	0.179	19	0.362	19	0.85	1	0.708	0.549	Y	0.34	SignalP-noTM	len=151	ExpAA=0.03	First60=0.03	PredHel=0	Topology=o	151	0.357	0.746	0.091	S	4
GN104ID162_004678	0.42	21	0.538	21	0.809	8	0.686	0.618	Y	0.34	SignalP-noTM	len=165	ExpAA=1.00	First60=0.20	PredHel=0	Topology=o	165	0.058	0.749	0.148	S	2
GN104ID162_004686	0.787	18	0.81	18	0.876	7	0.83	0.821	Y	0.34	SignalP-noTM	len=287	ExpAA=0.49	First60=0.48	PredHel=0	Topology=o	287	0.024	0.953	0.106	S	1
GN104ID162_004687	0.647	21	0.626	21	0.704	12	0.598	0.611	Y	0.34	SignalP-noTM	len=335	ExpAA=0.44	First60=0.44	PredHel=0	Topology=o	335	0.182	0.78	0.068	S	3
GN104ID162_004710	0.178	25	0.36	25	0.907	5	0.742	0.566	Y	0.34	SignalP-noTM	len=330	ExpAA=0.90	First60=0.04	PredHel=0	Topology=o	330	0.03	0.933	0.107	S	1
GN104ID162_004711	0.145	22	0.318	22	0.84	13	0.699	0.523	Y	0.34	SignalP-noTM	len=131	ExpAA=4.40	First60=4.39	PredHel=0	Topology=o	131	0.037	0.873	0.131	S	2
GN104ID162_004720	0.307	28	0.363	28	0.634	7	0.421	0.394	Y	0.34	SignalP-noTM	len=439	ExpAA=3.91	First60=2.23	PredHel=0	Topology=o	439	0.032	0.684	0.293	S	4
GN104ID162_004724	0.19	23	0.349	21	0.754	15	0.64	0.506	Y	0.34	SignalP-noTM	len=118	ExpAA=0.19	First60=0.19	PredHel=0	Topology=o	118	0.372	0.846	0.011	S	3
GN104ID162_004726	0.164	21	0.321	21	0.805	8	0.633	0.49	Y	0.34	SignalP-noTM	len=329	ExpAA=1.26	First60=1.25	PredHel=0	Topology=o	329	0.058	0.902	0.077	S	1
GN104ID162_004746	0.645	23	0.631	23	0.784	13	0.618	0.624	Y	0.34	SignalP-noTM	len=288	ExpAA=0.55	First60=0.27	PredHel=0	Topology=o	288	0.032	0.934	0.091	S	1
GN104ID162_004751	0.84	21	0.875	21	0.953	1	0.908	0.893	Y	0.34	SignalP-noTM	len=139	ExpAA=11.15	First60=11.15	PredHel=0	Topology=o	139	0.033	0.945	0.055	S	1
GN104ID162_004773	0.363	20	0.521	20	0.822	17	0.744	0.642	Y	0.34	SignalP-noTM	len=159	ExpAA=4.84	First60=4.57	PredHel=0	Topology=o	159	0.032	0.929	0.063	S	1
GN104ID162_004780	0.387	27	0.48	27	0.934	4	0.644	0.568	Y	0.34	SignalP-noTM	len=595	ExpAA=0.11	First60=0.11	PredHel=0	Topology=o	595	0.036	0.927	0.113	S	1
GN104ID162_004781	0.635	25	0.679	25	0.892	10	0.734	0.709	Y	0.34	SignalP-noTM	len=388	ExpAA=4.48	First60=4.33	PredHel=0	Topology=o	388	0.012	0.979	0.094	S	1
GN104ID162_004789	0.363	21	0.489	21	0.792	2	0.649	0.576	Y	0.34	SignalP-noTM	len=139	ExpAA=0.07	First60=0.07	PredHel=0	Topology=o	139	0.046	0.849	0.123	S	2
GN104ID162_004831	0.272	21	0.389	21	0.751	8	0.562	0.482	Y	0.34	SignalP-noTM	len=214	ExpAA=1.12	First60=0.10	PredHel=0	Topology=o	214	0.044	0.825	0.169	S	2
GN104ID162_004838	0.268	29	0.453	16	0.866	15	0.837	0.661	Y	0.34	SignalP-noTM	len=79	ExpAA=15.17	First60=15.17	PredHel=0	Topology=o	79	0.037	0.934	0.071	S	1
GN104ID162_004851	0.822	25	0.834	25	0.894	14	0.845	0.84	Y	0.34	SignalP-noTM	len=163	ExpAA=9.14	First60=8.94	PredHel=0	Topology=o	163	0.007	0.921	0.192	S	2
GN104ID162_004858	0.806	16	0.864	16	0.947	10	0.924	0.897	Y	0.34	SignalP-noTM	len=189	ExpAA=10.71	First60=0.12	PredHel=0	Topology=o	189	0.038	0.882	0.198	S	2
GN104ID162_004880	0.645	19	0.77	19	0.96	2	0.914	0.848	Y	0.34	SignalP-noTM	len=379	ExpAA=9.00	First60=2.27	PredHel=0	Topology=o	379	0.189	0.936	0.016	S	2
GN104ID162_004887	0.431	25	0.589	25	0.873	13	0.801	0.704	Y	0.34	SignalP-noTM	len=687	ExpAA=0.22	First60=0.22	PredHel=0	Topology=o	687	0.039	0.916	0.052	S	1
GN104ID162_004899	0.599	24	0.681	24	0.89	20	0.769	0.729	Y	0.34	SignalP-noTM	len=171	ExpAA=3.71	First60=3.65	PredHel=0	Topology=o	171	0.086	0.62	0.102	S	3
GN104ID162_004902	0.56	24	0.705	24	0.922	12	0.883	0.801	Y	0.34	SignalP-noTM	len=326	ExpAA=16.00	First60=15.87	PredHel=0	Topology=o	326	0.15	0.859	0.015	S	2
GN104ID162_004923	0.306	20	0.349	20	0.548	3	0.377	0.364	Y	0.34	SignalP-noTM	len=99	ExpAA=2.74	First60=0.62	PredHel=0	Topology=o	99	0.087	0.766	0.264	S	3
GN104ID162_004929	0.733	20	0.813	20	0.938	13	0.904	0.862	Y	0.34	SignalP-noTM	len=778	ExpAA=0.26	First60=0.26	PredHel=0	Topology=o	778	0.052	0.911	0.037	S	1
GN104ID162_004957	0.499	17	0.423	17	0.708	16	0.401	0.411	Y	0.34	SignalP-noTM	len=99	ExpAA=0.01	First60=0.01	PredHel=0	Topology=o	99	0.07	0.655	0.336	S	4
GN104ID162_004961	0.428	21	0.522	21	0.787	1	0.622	0.576	Y	0.34	SignalP-noTM	len=96	ExpAA=0.01	First60=0.01	PredHel=0	Topology=o	96	0.054	0.818	0.197	S	2
GN104ID162_004978	0.405	45	0.395	45	0.726	36	0.305	0.346	Y	0.34	SignalP-noTM	len=59	ExpAA=4.45	First60=4.45	PredHel=0	Topology=i	59	0.12	0.409	0.516	_	5
GN104ID162_004980	0.653	17	0.627	17	0.806	14	0.617	0.622	Y	0.34	SignalP-noTM	len=564	ExpAA=0.17	First60=0.00	PredHel=0	Topology=o	564	0.267	0.4	0.169	S	5
GN104ID162_004983	0.702	17	0.617	17	0.739	14	0.547	0.579	Y	0.34	SignalP-noTM	len=435	ExpAA=0.00	First60=0.00	PredHel=0	Topology=o	435	0.188	0.457	0.191	S	4
GN104ID162_004989	0.704	20	0.789	20	0.938	12	0.886	0.842	Y	0.34	SignalP-noTM	len=196	ExpAA=21.81	First60=8.83	PredHel=0	Topology=o	196	0.176	0.88	0.024	S	2
GN104ID162_004995	0.858	20	0.837	20	0.887	1	0.805	0.82	Y	0.34	SignalP-noTM	len=88	ExpAA=1.59	First60=1.50	PredHel=0	Topology=o	88	0.088	0.908	0.039	S	1
GN104ID162_004998	0.71	20	0.792	20	0.961	13	0.876	0.837	Y	0.34	SignalP-noTM	len=449	ExpAA=0.18	First60=0.18	PredHel=0	Topology=o	449	0.05	0.927	0.059	S	1
GN104ID162_005003	0.327	20	0.516	20	0.871	5	0.814	0.677	Y	0.34	SignalP-noTM	len=563	ExpAA=0.14	First60=0.13	PredHel=0	Topology=o	563	0.025	0.938	0.104	S	1
GN104ID162_005028	0.154	24	0.256	17	0.591	3	0.436	0.353	Y	0.34	SignalP-noTM	len=135	ExpAA=0.04	First60=0.03	PredHel=0	Topology=o	135	0.078	0.534	0.26	S	4
GN104ID162_005033	0.304	21	0.505	21	0.89	2	0.837	0.685	Y	0.34	SignalP-noTM	len=834	ExpAA=1.38	First60=1.37	PredHel=0	Topology=o	834	0.1	0.853	0.032	S	2
GN104ID162_005055	0.296	34	0.428	34	0.828	33	0.638	0.542	Y	0.34	SignalP-noTM	len=481	ExpAA=16.00	First60=0.17	PredHel=0	Topology=o	481	0.364	0.528	0.054	S	5
GN104ID162_005076	0.28	25	0.373	25	0.697	1	0.512	0.448	Y	0.34	SignalP-noTM	len=354	ExpAA=0.89	First60=0.89	PredHel=0	Topology=o	354	0.031	0.85	0.19	S	2
GN104ID162_005100	0.189	32	0.266	32	0.679	5	0.423	0.351	Y	0.34	SignalP-noTM	len=186	ExpAA=0.86	First60=0.84	PredHel=0	Topology=o	186	0.184	0.692	0.109	S	3
GN104ID162_005115	0.109	63	0.223	19	0.605	12	0.491	0.368	Y	0.34	SignalP-noTM	len=80	ExpAA=0.00	First60=0.00	PredHel=0	Topology=o	80	0.127	0.207	0.478	_	4
GN104ID162_005146	0.824	22	0.866	22	0.963	2	0.908	0.889	Y	0.34	SignalP-noTM	len=128	ExpAA=1.21	First60=1.21	PredHel=0	Topology=o	128	0.041	0.939	0.045	S	1
GN104ID162_005148	0.785	20	0.844	20	0.947	14	0.909	0.879	Y	0.34	SignalP-noTM	len=462	ExpAA=1.05	First60=0.35	PredHel=0	Topology=o	462	0.043	0.914	0.059	S	1
GN104ID162_005158	0.784	20	0.843	20	0.946	14	0.907	0.877	Y	0.34	SignalP-noTM	len=493	ExpAA=1.99	First60=0.37	PredHel=0	Topology=o	493	0.042	0.918	0.054	S	1
GN104ID162_005170	0.557	22	0.681	22	0.927	2	0.828	0.76	Y	0.34	SignalP-noTM	len=261	ExpAA=0.28	First60=0.28	PredHel=0	Topology=o	261	0.044	0.959	0.031	S	1
GN104ID162_005220	0.184	20	0.335	20	0.798	3	0.613	0.485	Y	0.34	SignalP-noTM	len=80	ExpAA=0.50	First60=0.41	PredHel=0	Topology=i	80	0.061	0.781	0.119	S	2
GN104ID162_005228	0.191	34	0.302	31	0.821	6	0.586	0.455	Y	0.34	SignalP-noTM	len=381	ExpAA=0.20	First60=0.11	PredHel=0	Topology=o	381	0.316	0.662	0.048	S	4
GN104ID162_005240	0.419	26	0.587	26	0.904	25	0.804	0.704	Y	0.34	SignalP-noTM	len=572	ExpAA=12.93	First60=12.51	PredHel=0	Topology=o	572	0.086	0.932	0.031	S	1
GN104ID162_005241	0.496	28	0.684	28	0.982	19	0.94	0.822	Y	0.34	SignalP-noTM	len=502	ExpAA=33.86	First60=17.21	PredHel=0	Topology=o	502	0.017	0.976	0.043	S	1
GN104ID162_005277	0.354	28	0.525	28	0.916	18	0.794	0.67	Y	0.34	SignalP-noTM	len=604	ExpAA=8.29	First60=2.11	PredHel=0	Topology=o	604	0.268	0.823	0.012	S	3
GN104ID162_005290	0.54	25	0.701	25	0.968	6	0.91	0.814	Y	0.34	SignalP-noTM	len=732	ExpAA=10.01	First60=9.66	PredHel=0	Topology=o	732	0.013	0.966	0.081	S	1
GN104ID162_005297	0.507	29	0.617	29	0.873	4	0.77	0.7	Y	0.34	SignalP-noTM	len=670	ExpAA=1.52	First60=0.73	PredHel=0	Topology=o	670	0.088	0.913	0.031	S	1
GN104ID162_005298	0.614	32	0.709	32	0.963	20	0.838	0.779	Y	0.34	SignalP-noTM	len=669	ExpAA=7.42	First60=7.40	PredHel=0	Topology=o	669	0.035	0.951	0.034	S	1
GN104ID162_005303	0.29	19	0.5	19	0.945	15	0.877	0.704	Y	0.34	SignalP-noTM	len=200	ExpAA=14.75	First60=14.75	PredHel=0	Topology=o	200	0.022	0.915	0.062	S	1
GN104ID162_005315	0.48	28	0.637	28	0.908	3	0.855	0.755	Y	0.34	SignalP-noTM	len=726	ExpAA=15.07	First60=14.69	PredHel=0	Topology=o	726	0.342	0.861	0.007	S	3
GN104ID162_005320	0.599	20	0.647	20	0.886	17	0.702	0.677	Y	0.34	SignalP-noTM	len=142	ExpAA=0.29	First60=0.29	PredHel=0	Topology=o	142	0.122	0.768	0.051	S	2
GN104ID162_005323	0.318	21	0.437	21	0.687	14	0.603	0.526	Y	0.34	SignalP-noTM	len=415	ExpAA=0.04	First60=0.02	PredHel=0	Topology=o	415	0.098	0.585	0.189	S	4
GN104ID162_005328	0.189	20	0.38	20	0.897	17	0.779	0.595	Y	0.34	SignalP-noTM	len=112	ExpAA=0.65	First60=0.65	PredHel=0	Topology=o	112	0.077	0.93	0.029	S	1
GN104ID162_005337	0.817	21	0.795	21	0.865	15	0.768	0.781	Y	0.34	SignalP-noTM	len=349	ExpAA=0.37	First60=0.37	PredHel=0	Topology=o	349	0.047	0.837	0.106	S	2
GN104ID162_005347	0.165	30	0.325	22	0.835	1	0.649	0.5	Y	0.34	SignalP-noTM	len=500	ExpAA=0.26	First60=0.25	PredHel=0	Topology=o	500	0.122	0.764	0.084	S	2
GN104ID162_005382	0.452	24	0.597	24	0.927	11	0.793	0.703	Y	0.34	SignalP-noTM	len=154	ExpAA=0.59	First60=0.51	PredHel=0	Topology=o	154	0.035	0.935	0.076	S	1
GN104ID162_005385	0.593	21	0.729	21	0.943	13	0.9	0.821	Y	0.34	SignalP-noTM	len=276	ExpAA=10.76	First60=10.76	PredHel=0	Topology=o	276	0.021	0.934	0.077	S	1
GN104ID162_005426	0.166	22	0.279	22	0.596	7	0.473	0.383	Y	0.34	SignalP-noTM	len=179	ExpAA=0.00	First60=0.00	PredHel=0	Topology=o	179	0.073	0.66	0.234	S	3
GN104ID162_005431	0.176	41	0.31	21	0.784	13	0.655	0.497	Y	0.34	SignalP-noTM	len=162	ExpAA=0.80	First60=0.80	PredHel=0	Topology=o	162	0.035	0.935	0.099	S	1
GN104ID162_005436	0.257	19	0.423	19	0.807	14	0.689	0.567	Y	0.34	SignalP-noTM	len=608	ExpAA=0.57	First60=0.55	PredHel=0	Topology=o	608	0.102	0.732	0.138	S	3
GN104ID162_005443	0.46	19	0.43	19	0.701	17	0.386	0.406	Y	0.34	SignalP-noTM	len=657	ExpAA=0.05	First60=0.00	PredHel=0	Topology=o	657	0.132	0.531	0.201	S	4
GN104ID162_005458	0.831	21	0.878	21	0.972	11	0.928	0.905	Y	0.34	SignalP-noTM	len=130	ExpAA=0.98	First60=0.98	PredHel=0	Topology=o	130	0.02	0.946	0.072	S	1
GN104ID162_005460	0.625	23	0.761	23	0.972	4	0.927	0.851	Y	0.34	SignalP-noTM	len=124	ExpAA=0.27	First60=0.27	PredHel=0	Topology=o	124	0.016	0.972	0.05	S	1
GN104ID162_005462	0.846	21	0.903	21	0.988	11	0.962	0.935	Y	0.34	SignalP-noTM	len=130	ExpAA=0.28	First60=0.28	PredHel=0	Topology=o	130	0.021	0.959	0.053	S	1
GN104ID162_005475	0.159	25	0.306	25	0.836	2	0.606	0.468	Y	0.34	SignalP-noTM	len=207	ExpAA=11.57	First60=11.57	PredHel=0	Topology=o	207	0.024	0.839	0.262	S	3
GN104ID162_005478	0.256	19	0.473	19	0.949	10	0.864	0.684	Y	0.34	SignalP-noTM	len=283	ExpAA=2.99	First60=2.99	PredHel=0	Topology=o	283	0.095	0.905	0.038	S	1
GN104ID162_005479	0.851	21	0.889	21	0.982	13	0.929	0.911	Y	0.34	SignalP-noTM	len=267	ExpAA=8.47	First60=8.26	PredHel=0	Topology=o	267	0.017	0.977	0.053	S	1
GN104ID162_005484	0.864	20	0.912	20	0.984	10	0.963	0.94	Y	0.34	SignalP-noTM	len=144	ExpAA=2.40	First60=2.12	PredHel=0	Topology=o	144	0.034	0.922	0.066	S	1
GN104ID162_005491	0.203	23	0.398	23	0.881	2	0.778	0.603	Y	0.34	SignalP-noTM	len=102	ExpAA=0.95	First60=0.95	PredHel=0	Topology=o	102	0.374	0.87	0.009	S	3
GN104ID162_005506	0.138	18	0.26	18	0.671	4	0.505	0.392	Y	0.34	SignalP-noTM	len=105	ExpAA=0.04	First60=0.04	PredHel=0	Topology=o	105	0.09	0.692	0.354	S	4
GN104ID162_005516	0.316	21	0.48	21	0.849	7	0.725	0.612	Y	0.34	SignalP-noTM	len=223	ExpAA=37.63	First60=14.11	PredHel=0	Topology=o	223	0.071	0.913	0.089	S	1
GN104ID162_005518	0.376	21	0.423	21	0.651	2	0.47	0.448	Y	0.34	SignalP-noTM	len=392	ExpAA=18.43	First60=15.63	PredHel=0	Topology=o	392	0.104	0.571	0.182	S	4
GN104ID162_005553	0.791	27	0.776	27	0.894	6	0.773	0.774	Y	0.34	SignalP-noTM	len=627	ExpAA=2.99	First60=2.41	PredHel=0	Topology=o	627	0.017	0.973	0.074	S	1
GN104ID162_005554	0.422	24	0.613	24	0.957	16	0.891	0.763	Y	0.34	SignalP-noTM	len=638	ExpAA=1.29	First60=0.89	PredHel=0	Topology=o	638	0.031	0.959	0.038	S	1
GN104ID162_005559	0.374	19	0.553	19	0.888	2	0.811	0.693	Y	0.34	SignalP-noTM	len=176	ExpAA=1.15	First60=1.15	PredHel=0	Topology=o	176	0.08	0.875	0.043	S	2
GN104ID162_005564	0.426	29	0.487	29	0.752	4	0.574	0.534	Y	0.34	SignalP-noTM	len=567	ExpAA=2.69	First60=1.46	PredHel=0	Topology=o	567	0.021	0.917	0.221	S	2
GN104ID162_005581	0.238	20	0.3	20	0.697	13	0.376	0.341	Y	0.34	SignalP-noTM	len=261	ExpAA=0.50	First60=0.49	PredHel=0	Topology=o	261	0.084	0.743	0.19	S	3
GN104ID162_005586	0.237	25	0.312	24	0.684	22	0.42	0.37	Y	0.34	SignalP-noTM	len=121	ExpAA=0.85	First60=0.84	PredHel=0	Topology=o	121	0.239	0.391	0.166	S	5
GN104ID162_005590	0.16	25	0.339	21	0.877	2	0.732	0.551	Y	0.34	SignalP-noTM	len=117	ExpAA=0.09	First60=0.09	PredHel=0	Topology=o	117	0.048	0.916	0.112	S	1
GN104ID162_005597	0.593	31	0.693	31	0.899	27	0.724	0.71	Y	0.34	SignalP-noTM	len=104	ExpAA=11.39	First60=11.39	PredHel=0	Topology=o	104	0.035	0.743	0.22	S	3
GN104ID162_005600	0.316	23	0.499	23	0.882	6	0.787	0.655	Y	0.34	SignalP-noTM	len=293	ExpAA=0.05	First60=0.04	PredHel=0	Topology=o	293	0.057	0.851	0.105	S	2
GN104ID162_005621	0.4	21	0.424	21	0.646	19	0.446	0.436	Y	0.34	SignalP-noTM	len=606	ExpAA=4.67	First60=3.94	PredHel=0	Topology=o	606	0.053	0.816	0.177	S	2
GN104ID162_005665	0.226	22	0.357	22	0.767	2	0.556	0.465	Y	0.34	SignalP-noTM	len=109	ExpAA=1.61	First60=1.61	PredHel=0	Topology=o	109	0.084	0.534	0.276	S	4
GN104ID162_005671	0.329	23	0.521	20	0.901	5	0.854	0.701	Y	0.34	SignalP-noTM	len=202	ExpAA=2.95	First60=2.68	PredHel=0	Topology=o	202	0.047	0.871	0.08	S	2
GN104ID162_005686	0.394	21	0.563	21	0.869	4	0.803	0.692	Y	0.34	SignalP-noTM	len=392	ExpAA=10.97	First60=10.97	PredHel=0	Topology=o	392	0.065	0.94	0.048	S	1
GN104ID162_005687	0.709	22	0.816	22	0.989	10	0.939	0.883	Y	0.34	SignalP-noTM	len=238	ExpAA=8.72	First60=8.70	PredHel=0	Topology=o	238	0.034	0.95	0.047	S	1
GN104ID162_005690	0.214	31	0.38	31	0.817	29	0.665	0.534	Y	0.34	SignalP-noTM	len=149	ExpAA=3.80	First60=3.14	PredHel=0	Topology=o	149	0.016	0.876	0.272	S	2
GN104ID162_005707	0.294	20	0.532	20	0.99	14	0.967	0.767	Y	0.34	SignalP-noTM	len=170	ExpAA=7.11	First60=7.11	PredHel=0	Topology=o	170	0.04	0.928	0.033	S	1
GN104ID162_005717	0.684	20	0.798	20	0.966	1	0.926	0.867	Y	0.34	SignalP-noTM	len=337	ExpAA=2.59	First60=2.59	PredHel=0	Topology=o	337	0.028	0.963	0.037	S	1
GN104ID162_005718	0.524	22	0.694	22	0.977	12	0.919	0.815	Y	0.34	SignalP-noTM	len=168	ExpAA=0.94	First60=0.68	PredHel=0	Topology=o	168	0.039	0.916	0.05	S	1
GN104ID162_005721	0.336	26	0.473	26	0.877	19	0.664	0.576	Y	0.34	SignalP-noTM	len=691	ExpAA=3.46	First60=3.46	PredHel=0	Topology=o	691	0.533	0.61	0.007	S	5
GN104ID162_005727	0.355	20	0.558	20	0.929	5	0.876	0.73	Y	0.34	SignalP-noTM	len=471	ExpAA=5.24	First60=5.10	PredHel=0	Topology=o	471	0.026	0.971	0.062	S	1
GN104ID162_005744	0.323	17	0.547	17	0.951	2	0.92	0.748	Y	0.34	SignalP-noTM	len=311	ExpAA=0.27	First60=0.03	PredHel=0	Topology=o	311	0.034	0.947	0.061	S	1
GN104ID162_005777	0.387	29	0.505	29	0.871	16	0.646	0.581	Y	0.34	SignalP-noTM	len=315	ExpAA=1.79	First60=1.79	PredHel=0	Topology=o	315	0.04	0.797	0.152	S	2
GN104ID162_005803	0.678	22	0.698	22	0.833	19	0.72	0.71	Y	0.34	SignalP-noTM	len=219	ExpAA=4.59	First60=4.59	PredHel=0	Topology=o	219	0.02	0.962	0.063	S	1
GN104ID162_005809	0.694	23	0.802	23	0.964	4	0.928	0.87	Y	0.34	SignalP-noTM	len=167	ExpAA=25.83	First60=13.66	PredHel=0	Topology=o	167	0.026	0.911	0.079	S	1
GN104ID162_005819	0.654	19	0.497	19	0.535	3	0.367	0.427	Y	0.34	SignalP-noTM	len=399	ExpAA=0.39	First60=0.39	PredHel=0	Topology=o	399	0.325	0.246	0.356	_	5
GN104ID162_005824	0.815	20	0.858	20	0.933	15	0.91	0.886	Y	0.34	SignalP-noTM	len=193	ExpAA=1.24	First60=1.22	PredHel=0	Topology=o	193	0.049	0.775	0.066	S	2
GN104ID162_005828	0.327	22	0.512	22	0.898	15	0.799	0.667	Y	0.34	SignalP-noTM	len=299	ExpAA=0.01	First60=0.00	PredHel=0	Topology=o	299	0.2	0.876	0.023	S	2
GN104ID162_005829	0.489	32	0.429	32	0.623	27	0.339	0.38	Y	0.34	SignalP-noTM	len=1313	ExpAA=0.60	First60=0.00	PredHel=0	Topology=o	1313	0.376	0.078	0.673	_	4
GN104ID162_005832	0.363	22	0.48	22	0.747	14	0.634	0.563	Y	0.34	SignalP-noTM	len=107	ExpAA=4.20	First60=4.20	PredHel=0	Topology=o	107	0.074	0.803	0.146	S	2
GN104ID162_005835	0.264	26	0.468	26	0.892	10	0.816	0.656	Y	0.34	SignalP-noTM	len=423	ExpAA=6.27	First60=6.27	PredHel=0	Topology=o	423	0.032	0.96	0.035	S	1
GN104ID162_005844	0.891	20	0.908	20	0.973	11	0.93	0.92	Y	0.34	SignalP-noTM	len=126	ExpAA=0.13	First60=0.13	PredHel=0	Topology=o	126	0.021	0.961	0.063	S	1
GN104ID162_005845	0.585	19	0.701	19	0.9	15	0.836	0.774	Y	0.34	SignalP-noTM	len=551	ExpAA=3.87	First60=0.00	PredHel=0	Topology=o	551	0.118	0.971	0.014	S	1
GN104ID162_005848	0.306	22	0.493	22	0.867	7	0.794	0.656	Y	0.34	SignalP-noTM	len=626	ExpAA=0.49	First60=0.41	PredHel=0	Topology=o	626	0.109	0.864	0.024	S	2
GN104ID162_005853	0.177	25	0.302	25	0.613	7	0.517	0.418	Y	0.34	SignalP-noTM	len=665	ExpAA=0.24	First60=0.21	PredHel=0	Topology=o	665	0.048	0.793	0.109	S	2
GN104ID162_005859	0.164	21	0.293	21	0.68	6	0.533	0.423	Y	0.34	SignalP-noTM	len=116	ExpAA=0.24	First60=0.19	PredHel=0	Topology=o	116	0.056	0.764	0.301	S	3
GN104ID162_005883	0.302	23	0.519	23	0.965	11	0.892	0.72	Y	0.34	SignalP-noTM	len=189	ExpAA=8.97	First60=8.97	PredHel=0	Topology=o	189	0.02	0.967	0.051	S	1
GN104ID162_005889	0.57	23	0.72	23	0.965	5	0.908	0.822	Y	0.34	SignalP-noTM	len=173	ExpAA=0.86	First60=0.86	PredHel=0	Topology=o	173	0.02	0.95	0.062	S	1
GN104ID162_005908	0.45	22	0.631	22	0.943	5	0.883	0.767	Y	0.34	SignalP-noTM	len=206	ExpAA=13.38	First60=13.02	PredHel=0	Topology=o	206	0.021	0.972	0.035	S	1
GN104ID162_005913	0.263	22	0.488	22	0.963	13	0.903	0.712	Y	0.34	SignalP-noTM	len=118	ExpAA=7.94	First60=7.94	PredHel=0	Topology=o	118	0.042	0.934	0.052	S	1
GN104ID162_005950	0.229	24	0.459	24	0.984	15	0.922	0.709	Y	0.34	SignalP-noTM	len=208	ExpAA=15.14	First60=11.33	PredHel=0	Topology=o	208	0.021	0.988	0.035	S	1
GN104ID162_005961	0.334	22	0.549	22	0.951	12	0.9	0.738	Y	0.34	SignalP-noTM	len=287	ExpAA=12.68	First60=12.68	PredHel=0	Topology=o	287	0.019	0.953	0.063	S	1
GN104ID162_005962	0.281	22	0.326	22	0.553	12	0.37	0.35	Y	0.34	SignalP-noTM	len=104	ExpAA=0.70	First60=0.05	PredHel=0	Topology=o	104	0.036	0.904	0.197	S	2
GN104ID162_005966	0.521	25	0.574	25	0.864	11	0.641	0.61	Y	0.34	SignalP-noTM	len=282	ExpAA=3.36	First60=3.36	PredHel=0	Topology=o	282	0.025	0.832	0.168	S	2
GN104ID162_005968	0.309	33	0.27	19	0.468	17	0.402	0.342	Y	0.34	SignalP-noTM	len=262	ExpAA=2.17	First60=0.08	PredHel=0	Topology=o	262	0.025	0.798	0.285	S	3
GN104ID162_005970	0.77	20	0.829	20	0.934	14	0.899	0.866	Y	0.34	SignalP-noTM	len=268	ExpAA=0.14	First60=0.14	PredHel=0	Topology=o	268	0.106	0.856	0.024	S	2
GN104ID162_005973	0.278	22	0.46	22	0.855	10	0.763	0.623	Y	0.34	SignalP-noTM	len=264	ExpAA=1.48	First60=1.48	PredHel=0	Topology=o	264	0.151	0.76	0.08	S	2
GN104ID162_005979	0.504	24	0.62	24	0.912	6	0.764	0.698	Y	0.34	SignalP-noTM	len=205	ExpAA=2.43	First60=2.43	PredHel=0	Topology=o	205	0.103	0.851	0.057	S	2
GN104ID162_005984	0.417	23	0.616	23	0.958	5	0.912	0.776	Y	0.34	SignalP-noTM	len=166	ExpAA=0.35	First60=0.33	PredHel=0	Topology=o	166	0.022	0.96	0.056	S	1
GN104ID162_005989	0.867	33	0.814	33	0.9	15	0.726	0.766	Y	0.34	SignalP-noTM	len=223	ExpAA=0.08	First60=0.01	PredHel=0	Topology=o	223	0.088	0.908	0.072	S	1
GN104ID162_006012	0.174	28	0.334	28	0.842	3	0.675	0.518	Y	0.34	SignalP-noTM	len=117	ExpAA=6.59	First60=6.59	PredHel=0	Topology=o	117	0.053	0.786	0.107	S	2
GN104ID162_006033	0.173	16	0.38	16	0.866	1	0.818	0.617	Y	0.34	SignalP-noTM	len=279	ExpAA=0.56	First60=0.01	PredHel=0	Topology=o	279	0.132	0.876	0.061	S	2
GN104ID162_006037	0.182	17	0.332	17	0.726	6	0.58	0.466	Y	0.34	SignalP-noTM	len=245	ExpAA=0.51	First60=0.51	PredHel=0	Topology=o	245	0.148	0.633	0.236	S	4
GN104ID162_006063	0.464	22	0.579	22	0.871	15	0.717	0.653	Y	0.34	SignalP-noTM	len=341	ExpAA=0.01	First60=0.01	PredHel=0	Topology=o	341	0.058	0.881	0.099	S	2
GN104ID162_006067	0.75	20	0.828	20	0.96	10	0.912	0.873	Y	0.34	SignalP-noTM	len=96	ExpAA=1.90	First60=1.90	PredHel=0	Topology=o	96	0.023	0.957	0.059	S	1
GN104ID162_006070	0.297	20	0.425	20	0.776	5	0.617	0.529	Y	0.34	SignalP-noTM	len=928	ExpAA=0.21	First60=0.03	PredHel=0	Topology=o	928	0.071	0.749	0.162	S	3
GN104ID162_006076	0.391	22	0.538	22	0.927	10	0.735	0.644	Y	0.34	SignalP-noTM	len=283	ExpAA=1.91	First60=0.17	PredHel=0	Topology=o	283	0.043	0.841	0.104	S	2
GN104ID162_006078	0.613	19	0.723	19	0.923	3	0.849	0.791	Y	0.34	SignalP-noTM	len=265	ExpAA=31.37	First60=16.70	PredHel=0	Topology=o	265	0.186	0.794	0.037	S	2
GN104ID162_006101	0.684	32	0.47	32	0.76	31	0.351	0.406	Y	0.34	SignalP-noTM	len=327	ExpAA=6.00	First60=5.83	PredHel=0	Topology=o	327	0.044	0.702	0.397	S	4
GN104ID162_006108	0.557	21	0.717	21	0.962	11	0.919	0.826	Y	0.34	SignalP-noTM	len=378	ExpAA=0.61	First60=0.60	PredHel=0	Topology=o	378	0.027	0.962	0.05	S	1
GN104ID162_006125	0.635	20	0.748	20	0.943	11	0.891	0.825	Y	0.34	SignalP-noTM	len=525	ExpAA=0.03	First60=0.03	PredHel=0	Topology=o	525	0.232	0.911	0.011	S	2
GN104ID162_006141	0.751	24	0.788	24	0.919	13	0.827	0.809	Y	0.34	SignalP-noTM	len=264	ExpAA=6.62	First60=6.62	PredHel=0	Topology=o	264	0.016	0.965	0.065	S	1
GN104ID162_006152	0.81	20	0.804	20	0.884	8	0.789	0.796	Y	0.34	SignalP-noTM	len=174	ExpAA=0.07	First60=0.07	PredHel=0	Topology=o	174	0.09	0.876	0.065	S	2
GN104ID162_006154	0.283	25	0.346	25	0.647	9	0.409	0.38	Y	0.34	SignalP-noTM	len=96	ExpAA=0.60	First60=0.60	PredHel=0	Topology=o	96	0.022	0.648	0.493	S	5
GN104ID162_006158	0.199	24	0.4	24	0.925	1	0.811	0.622	Y	0.34	SignalP-noTM	len=340	ExpAA=1.64	First60=1.46	PredHel=0	Topology=o	340	0.243	0.787	0.018	S	3
GN104ID162_006165	0.3	25	0.415	25	0.742	16	0.582	0.505	Y	0.34	SignalP-noTM	len=254	ExpAA=0.06	First60=0.02	PredHel=0	Topology=o	254	0.257	0.619	0.076	S	4
GN104ID162_006183	0.865	18	0.906	18	0.977	10	0.946	0.928	Y	0.34	SignalP-noTM	len=177	ExpAA=7.34	First60=7.34	PredHel=0	Topology=o	177	0.029	0.944	0.076	S	1
GN104ID162_006186	0.539	18	0.671	18	0.893	15	0.823	0.753	Y	0.34	SignalP-noTM	len=310	ExpAA=108.23	First60=11.29	PredHel=0	Topology=o	310	0.105	0.907	0.04	S	1
GN104ID162_006214	0.16	19	0.338	19	0.857	12	0.705	0.536	Y	0.34	SignalP-noTM	len=362	ExpAA=0.00	First60=0.00	PredHel=0	Topology=o	362	0.216	0.573	0.151	S	4
GN104ID162_006225	0.722	22	0.797	22	0.96	11	0.88	0.842	Y	0.34	SignalP-noTM	len=196	ExpAA=0.07	First60=0.07	PredHel=0	Topology=o	196	0.027	0.961	0.061	S	1
GN104ID162_006239	0.194	36	0.307	36	0.654	28	0.408	0.362	Y	0.34	SignalP-noTM	len=137	ExpAA=1.30	First60=1.30	PredHel=0	Topology=o	137	0.047	0.648	0.273	S	4
GN104ID162_006253	0.388	25	0.592	25	0.956	17	0.901	0.759	Y	0.34	SignalP-noTM	len=568	ExpAA=6.24	First60=6.11	PredHel=0	Topology=o	568	0.058	0.957	0.016	S	1
GN104ID162_006270	0.669	22	0.766	22	0.962	11	0.881	0.828	Y	0.34	SignalP-noTM	len=220	ExpAA=3.65	First60=1.39	PredHel=0	Topology=o	220	0.026	0.925	0.093	S	1
GN104ID162_006290	0.241	25	0.441	25	0.919	4	0.812	0.642	Y	0.34	SignalP-noTM	len=793	ExpAA=3.04	First60=3.04	PredHel=0	Topology=o	793	0.011	0.984	0.067	S	1
GN104ID162_006339	0.188	20	0.369	20	0.832	4	0.739	0.569	Y	0.34	SignalP-noTM	len=290	ExpAA=0.14	First60=0.09	PredHel=0	Topology=o	290	0.066	0.855	0.079	S	2
GN104ID162_006372	0.291	20	0.513	20	0.966	13	0.903	0.724	Y	0.34	SignalP-noTM	len=142	ExpAA=8.53	First60=8.53	PredHel=0	Topology=o	142	0.136	0.856	0.021	S	2
GN104ID162_006375	0.253	16	0.445	16	0.903	15	0.808	0.641	Y	0.34	SignalP-noTM	len=259	ExpAA=4.20	First60=4.20	PredHel=0	Topology=o	259	0.034	0.906	0.089	S	1
GN104ID162_006378	0.372	22	0.589	22	0.976	14	0.931	0.773	Y	0.34	SignalP-noTM	len=199	ExpAA=2.22	First60=2.21	PredHel=0	Topology=o	199	0.174	0.948	0.005	S	2
GN104ID162_006390	0.511	26	0.62	26	0.928	4	0.769	0.701	Y	0.34	SignalP-noTM	len=112	ExpAA=3.31	First60=3.16	PredHel=0	Topology=o	112	0.175	0.878	0.026	S	2
GN104ID162_006429	0.216	20	0.359	20	0.766	1	0.569	0.472	Y	0.34	SignalP-noTM	len=167	ExpAA=26.41	First60=17.14	PredHel=0	Topology=o	167	0.015	0.978	0.088	S	1
GN104ID162_006446	0.871	20	0.913	20	0.981	10	0.954	0.935	Y	0.34	SignalP-noTM	len=124	ExpAA=1.07	First60=1.07	PredHel=0	Topology=o	124	0.019	0.956	0.066	S	1
GN104ID162_006453	0.871	20	0.913	20	0.981	10	0.956	0.936	Y	0.34	SignalP-noTM	len=251	ExpAA=0.86	First60=0.86	PredHel=0	Topology=o	251	0.028	0.949	0.051	S	1
GN104ID162_006474	0.291	22	0.417	22	0.765	2	0.591	0.511	Y	0.34	SignalP-noTM	len=359	ExpAA=2.46	First60=2.46	PredHel=0	Topology=o	359	0.124	0.547	0.172	S	4
GN104ID162_006492	0.85	19	0.887	19	0.964	10	0.919	0.904	Y	0.34	SignalP-noTM	len=267	ExpAA=0.01	First60=0.01	PredHel=0	Topology=o	267	0.017	0.953	0.121	S	1
GN104ID162_006498	0.327	21	0.382	21	0.558	18	0.451	0.419	Y	0.34	SignalP-noTM	len=266	ExpAA=0.39	First60=0.18	PredHel=0	Topology=o	266	0.222	0.493	0.086	S	4
GN104ID162_006501	0.486	23	0.641	23	0.931	12	0.844	0.751	Y	0.34	SignalP-noTM	len=247	ExpAA=0.02	First60=0.02	PredHel=0	Topology=o	247	0.093	0.874	0.035	S	2
GN104ID162_006502	0.698	20	0.795	20	0.95	12	0.902	0.853	Y	0.34	SignalP-noTM	len=615	ExpAA=3.47	First60=3.46	PredHel=0	Topology=o	615	0.094	0.84	0.039	S	2
GN104ID162_006517	0.527	29	0.501	29	0.715	28	0.482	0.491	Y	0.34	SignalP-noTM	len=74	ExpAA=5.07	First60=5.07	PredHel=0	Topology=o	74	0.038	0.761	0.231	S	3
GN104ID162_006580	0.656	27	0.77	27	0.975	16	0.901	0.841	Y	0.34	SignalP-noTM	len=252	ExpAA=3.37	First60=3.34	PredHel=0	Topology=o	252	0.032	0.964	0.039	S	1
GN104ID162_006595	0.496	21	0.634	21	0.892	4	0.803	0.725	Y	0.34	SignalP-noTM	len=133	ExpAA=1.42	First60=1.42	PredHel=0	Topology=o	133	0.063	0.907	0.04	S	1
GN104ID162_006620	0.189	23	0.408	23	0.962	5	0.881	0.663	Y	0.34	SignalP-noTM	len=587	ExpAA=0.57	First60=0.56	PredHel=0	Topology=o	587	0.025	0.916	0.082	S	1
GN104ID162_006626	0.198	20	0.294	20	0.56	6	0.423	0.363	Y	0.34	SignalP-noTM	len=611	ExpAA=1.29	First60=0.01	PredHel=0	Topology=o	611	0.199	0.609	0.229	S	4
GN104ID162_006647	0.506	19	0.681	19	0.951	9	0.912	0.806	Y	0.34	SignalP-noTM	len=254	ExpAA=0.31	First60=0.31	PredHel=0	Topology=o	254	0.03	0.912	0.108	S	1
GN104ID162_006667	0.526	23	0.648	23	0.909	2	0.797	0.728	Y	0.34	SignalP-noTM	len=132	ExpAA=1.19	First60=1.16	PredHel=0	Topology=o	132	0.043	0.868	0.104	S	2
GN104ID162_006682	0.242	20	0.456	20	0.934	4	0.856	0.672	Y	0.34	SignalP-noTM	len=142	ExpAA=7.41	First60=7.41	PredHel=0	Topology=o	142	0.063	0.852	0.086	S	2
GN104ID162_006692	0.446	18	0.641	18	0.952	2	0.913	0.788	Y	0.34	SignalP-noTM	len=97	ExpAA=3.33	First60=3.33	PredHel=0	Topology=o	97	0.111	0.974	0.016	S	1
GN104ID162_006704	0.35	33	0.36	33	0.625	29	0.35	0.355	Y	0.34	SignalP-noTM	len=182	ExpAA=0.54	First60=0.54	PredHel=0	Topology=o	182	0.063	0.883	0.156	S	2
GN104ID162_006747	0.46	21	0.542	21	0.761	11	0.651	0.601	Y	0.34	SignalP-noTM	len=263	ExpAA=0.67	First60=0.66	PredHel=0	Topology=o	263	0.029	0.832	0.259	S	3
GN104ID162_006765	0.576	21	0.71	21	0.942	3	0.873	0.798	Y	0.34	SignalP-noTM	len=328	ExpAA=0.16	First60=0.16	PredHel=0	Topology=o	328	0.241	0.83	0.014	S	3
GN104ID162_006785	0.197	27	0.401	20	0.882	18	0.808	0.621	Y	0.34	SignalP-noTM	len=283	ExpAA=7.28	First60=6.88	PredHel=0	Topology=o	283	0.003	0.969	0.269	S	2
GN104ID162_006800	0.508	24	0.652	24	0.938	5	0.835	0.751	Y	0.34	SignalP-noTM	len=412	ExpAA=0.65	First60=0.65	PredHel=0	Topology=o	412	0.028	0.96	0.051	S	1
GN104ID162_006801	0.572	26	0.659	26	0.876	7	0.748	0.707	Y	0.34	SignalP-noTM	len=346	ExpAA=0.88	First60=0.88	PredHel=0	Topology=o	346	0.051	0.931	0.041	S	1
GN104ID162_006812	0.318	31	0.399	31	0.767	25	0.497	0.452	Y	0.34	SignalP-noTM	len=649	ExpAA=1.47	First60=1.29	PredHel=0	Topology=o	649	0.053	0.712	0.2	S	3
GN104ID162_006814	0.207	27	0.373	27	0.838	1	0.686	0.542	Y	0.34	SignalP-noTM	len=460	ExpAA=0.26	First60=0.26	PredHel=0	Topology=o	460	0.022	0.923	0.104	S	1
GN104ID162_006826	0.88	21	0.88	21	0.928	8	0.877	0.879	Y	0.5	SignalP-TM	len=219	ExpAA=48.63	First60=29.28	PredHel=0	Topology=o	219	0.018	0.974	0.053	S	1
GN104ID162_006828	0.858	21	0.865	21	0.927	10	0.872	0.868	Y	0.5	SignalP-TM	len=219	ExpAA=47.58	First60=28.39	PredHel=0	Topology=o	219	0.017	0.97	0.06	S	1
GN104ID162_006831	0.779	17	0.851	17	0.964	8	0.93	0.894	Y	0.34	SignalP-noTM	len=890	ExpAA=16.05	First60=0.01	PredHel=0	Topology=o	890	0.052	0.929	0.096	S	1
GN104ID162_006842	0.88	21	0.88	21	0.928	8	0.877	0.879	Y	0.5	SignalP-TM	len=219	ExpAA=48.63	First60=29.28	PredHel=0	Topology=o	219	0.018	0.974	0.053	S	1
GN104ID162_006851	0.247	20	0.325	20	0.759	19	0.4	0.366	Y	0.34	SignalP-noTM	len=109	ExpAA=0.91	First60=0.90	PredHel=0	Topology=o	109	0.008	0.976	0.345	S	2
GN104ID162_006871	0.412	23	0.608	23	0.971	12	0.899	0.765	Y	0.34	SignalP-noTM	len=441	ExpAA=8.19	First60=3.19	PredHel=0	Topology=o	441	0.083	0.862	0.05	S	2
GN104ID162_006883	0.368	25	0.519	25	0.867	3	0.738	0.637	Y	0.34	SignalP-noTM	len=759	ExpAA=0.03	First60=0.03	PredHel=0	Topology=o	759	0.136	0.732	0.085	S	3
GN104ID162_006893	0.498	21	0.66	21	0.945	14	0.869	0.773	Y	0.34	SignalP-noTM	len=420	ExpAA=0.47	First60=0.47	PredHel=0	Topology=o	420	0.05	0.926	0.053	S	1
GN104ID162_006954	0.846	20	0.905	20	0.989	13	0.966	0.938	Y	0.34	SignalP-noTM	len=94	ExpAA=4.22	First60=4.22	PredHel=0	Topology=o	94	0.031	0.98	0.03	S	1
GN104ID162_006972	0.774	17	0.853	17	0.955	1	0.935	0.898	Y	0.34	SignalP-noTM	len=192	ExpAA=1.12	First60=1.12	PredHel=0	Topology=o	192	0.068	0.913	0.048	S	1
GN104ID162_007027	0.344	34	0.386	34	0.647	6	0.463	0.428	Y	0.34	SignalP-noTM	len=486	ExpAA=9.91	First60=7.54	PredHel=0	Topology=o	486	0.024	0.86	0.263	S	3
GN104ID162_007047	0.547	19	0.405	19	0.554	17	0.306	0.351	Y	0.34	SignalP-noTM	len=139	ExpAA=0.45	First60=0.45	PredHel=0	Topology=o	139	0.041	0.496	0.317	S	5
GN104ID162_007095	0.314	17	0.375	17	0.593	1	0.393	0.385	Y	0.34	SignalP-noTM	len=103	ExpAA=0.31	First60=0.31	PredHel=0	Topology=o	103	0.367	0.411	0.138	S	5
GN104ID162_007137	0.427	20	0.622	20	0.952	12	0.911	0.778	Y	0.34	SignalP-noTM	len=478	ExpAA=0.02	First60=0.02	PredHel=0	Topology=o	478	0.065	0.897	0.027	S	1
GN104ID162_007143	0.579	34	0.537	34	0.835	20	0.554	0.546	Y	0.34	SignalP-noTM	len=459	ExpAA=1.93	First60=1.01	PredHel=0	Topology=o	459	0.047	0.843	0.095	S	2
GN104ID162_007149	0.21	42	0.354	20	0.79	16	0.596	0.484	Y	0.34	SignalP-noTM	len=163	ExpAA=0.23	First60=0.23	PredHel=0	Topology=o	163	0.015	0.944	0.19	S	2
GN104ID162_007150	0.195	22	0.393	22	0.898	1	0.786	0.605	Y	0.34	SignalP-noTM	len=93	ExpAA=14.82	First60=14.81	PredHel=0	Topology=o	93	0.023	0.972	0.037	S	1
GN104ID162_007177	0.424	22	0.593	22	0.891	2	0.83	0.721	Y	0.34	SignalP-noTM	len=264	ExpAA=0.04	First60=0.04	PredHel=0	Topology=o	264	0.268	0.707	0.031	S	3
GN104ID162_007196	0.211	20	0.432	20	0.959	14	0.891	0.68	Y	0.34	SignalP-noTM	len=1248	ExpAA=12.39	First60=12.09	PredHel=0	Topology=o	1248	0.01	0.96	0.125	S	1
GN104ID162_007238	0.134	25	0.264	21	0.704	14	0.539	0.412	Y	0.34	SignalP-noTM	len=94	ExpAA=0.09	First60=0.09	PredHel=0	Topology=o	94	0.071	0.799	0.204	S	3
GN104ID162_007245	0.776	17	0.83	17	0.932	1	0.871	0.852	Y	0.34	SignalP-noTM	len=620	ExpAA=0.05	First60=0.04	PredHel=0	Topology=o	620	0.408	0.84	0.015	S	3
GN104ID162_007250	0.284	18	0.431	18	0.784	14	0.676	0.563	Y	0.34	SignalP-noTM	len=499	ExpAA=0.02	First60=0.00	PredHel=0	Topology=o	499	0.22	0.546	0.048	S	4
GN104ID162_007251	0.423	20	0.599	20	0.908	12	0.845	0.732	Y	0.34	SignalP-noTM	len=496	ExpAA=0.00	First60=0.00	PredHel=0	Topology=o	496	0.188	0.781	0.024	S	3
GN104ID162_007266	0.348	23	0.51	23	0.898	14	0.749	0.639	Y	0.34	SignalP-noTM	len=625	ExpAA=0.33	First60=0.29	PredHel=0	Topology=o	625	0.027	0.892	0.097	S	2
GN104ID162_007271	0.543	25	0.658	25	0.904	4	0.804	0.737	Y	0.34	SignalP-noTM	len=197	ExpAA=18.06	First60=3.95	PredHel=0	Topology=o	197	0.108	0.871	0.04	S	2
GN104ID162_007298	0.19	17	0.36	17	0.845	15	0.708	0.548	Y	0.34	SignalP-noTM	len=1330	ExpAA=0.67	First60=0.00	PredHel=0	Topology=o	1330	0.141	0.566	0.182	S	4
GN104ID162_007306	0.742	33	0.8	33	0.969	13	0.815	0.808	Y	0.34	SignalP-noTM	len=535	ExpAA=17.49	First60=17.46	PredHel=0	Topology=o	535	0.011	0.904	0.328	S	3
GN104ID162_007312	0.617	21	0.762	21	0.982	11	0.94	0.858	Y	0.34	SignalP-noTM	len=234	ExpAA=0.51	First60=0.50	PredHel=0	Topology=o	234	0.045	0.875	0.05	S	1
GN104ID162_007313	0.242	21	0.335	21	0.657	4	0.457	0.401	Y	0.34	SignalP-noTM	len=664	ExpAA=0.21	First60=0.10	PredHel=0	Topology=o	664	0.07	0.601	0.379	S	4
GN104ID162_007317	0.291	22	0.439	22	0.799	3	0.66	0.558	Y	0.34	SignalP-noTM	len=206	ExpAA=0.14	First60=0.06	PredHel=0	Topology=o	206	0.028	0.822	0.253	S	3
GN104ID162_007326	0.229	24	0.419	24	0.876	13	0.77	0.609	Y	0.34	SignalP-noTM	len=261	ExpAA=1.02	First60=0.39	PredHel=0	Topology=o	261	0.03	0.918	0.089	S	1
GN104ID162_007328	0.746	19	0.436	19	0.39	16	0.266	0.344	Y	0.34	SignalP-noTM	len=620	ExpAA=0.07	First60=0.00	PredHel=0	Topology=o	620	0.062	0.409	0.484	_	5
GN104ID162_007332	0.476	22	0.46	22	0.564	8	0.448	0.453	Y	0.34	SignalP-noTM	len=147	ExpAA=0.08	First60=0.08	PredHel=0	Topology=o	147	0.102	0.556	0.314	S	4
GN104ID162_007343	0.206	25	0.297	25	0.581	19	0.434	0.371	Y	0.34	SignalP-noTM	len=398	ExpAA=1.14	First60=0.12	PredHel=0	Topology=o	398	0.325	0.559	0.079	S	4
GN104ID162_007358	0.389	25	0.391	25	0.579	19	0.388	0.39	Y	0.34	SignalP-noTM	len=1006	ExpAA=7.95	First60=7.95	PredHel=0	Topology=o	1006	0.051	0.796	0.176	S	2
GN104ID162_007386	0.172	18	0.4	18	0.961	4	0.928	0.685	Y	0.34	SignalP-noTM	len=678	ExpAA=8.57	First60=8.55	PredHel=0	Topology=o	678	0.433	0.853	0.007	S	3
GN104ID162_007414	0.486	26	0.389	26	0.512	23	0.3	0.341	Y	0.34	SignalP-noTM	len=179	ExpAA=0.02	First60=0.01	PredHel=0	Topology=o	179	0.079	0.438	0.489	_	5
GN104ID162_007415	0.125	57	0.266	19	0.855	3	0.7	0.5	Y	0.34	SignalP-noTM	len=80	ExpAA=2.15	First60=2.15	PredHel=0	Topology=i	80	0.054	0.823	0.187	S	2
GN104ID162_007429	0.291	31	0.431	31	0.802	6	0.656	0.552	Y	0.34	SignalP-noTM	len=469	ExpAA=5.95	First60=5.92	PredHel=0	Topology=o	469	0.325	0.526	0.071	S	4
GN104ID162_007457	0.233	23	0.411	23	0.834	15	0.725	0.581	Y	0.34	SignalP-noTM	len=181	ExpAA=0.15	First60=0.15	PredHel=0	Topology=o	181	0.04	0.932	0.076	S	1
GN104ID162_007462	0.227	25	0.438	25	0.965	17	0.85	0.66	Y	0.34	SignalP-noTM	len=601	ExpAA=1.98	First60=0.31	PredHel=0	Topology=o	601	0.062	0.918	0.022	S	1
GN104ID162_007486	0.303	27	0.338	27	0.543	4	0.394	0.368	Y	0.34	SignalP-noTM	len=202	ExpAA=0.11	First60=0.11	PredHel=0	Topology=o	202	0.14	0.495	0.174	S	4
GN104ID162_007518	0.282	25	0.437	25	0.857	17	0.674	0.565	Y	0.34	SignalP-noTM	len=472	ExpAA=8.13	First60=8.12	PredHel=0	Topology=o	472	0.144	0.836	0.025	S	2
GN104ID162_007519	0.179	19	0.382	14	0.847	7	0.811	0.614	Y	0.34	SignalP-noTM	len=73	ExpAA=0.14	First60=0.14	PredHel=0	Topology=o	73	0.114	0.756	0.163	S	3
GN104ID162_007525	0.648	24	0.781	24	0.989	11	0.941	0.867	Y	0.34	SignalP-noTM	len=229	ExpAA=8.72	First60=8.71	PredHel=0	Topology=o	229	0.025	0.958	0.049	S	1
GN104ID162_007526	0.25	26	0.42	26	0.848	3	0.712	0.578	Y	0.34	SignalP-noTM	len=92	ExpAA=0.17	First60=0.01	PredHel=0	Topology=o	92	0.212	0.759	0.041	S	3
GN104ID162_007556	0.249	24	0.389	24	0.744	12	0.61	0.509	Y	0.34	SignalP-noTM	len=170	ExpAA=10.17	First60=7.56	PredHel=0	Topology=o	170	0.018	0.955	0.11	S	1
GN104ID162_007567	0.836	20	0.837	20	0.926	1	0.825	0.831	Y	0.34	SignalP-noTM	len=225	ExpAA=0.02	First60=0.02	PredHel=0	Topology=o	225	0.521	0.737	0.013	S	4
GN104ID162_007568	0.841	37	0.702	37	0.821	28	0.491	0.588	Y	0.34	SignalP-noTM	len=88	ExpAA=1.52	First60=1.52	PredHel=0	Topology=o	88	0.064	0.552	0.289	S	4
GN104ID162_007572	0.154	20	0.339	20	0.812	19	0.737	0.554	Y	0.34	SignalP-noTM	len=326	ExpAA=0.15	First60=0.15	PredHel=0	Topology=o	326	0.101	0.885	0.033	S	2
GN104ID162_007574	0.312	40	0.453	40	0.932	16	0.598	0.531	Y	0.34	SignalP-noTM	len=113	ExpAA=1.86	First60=1.86	PredHel=0	Topology=o	113	0.062	0.888	0.12	S	2
GN104ID162_007587	0.503	17	0.408	17	0.402	12	0.332	0.367	Y	0.34	SignalP-noTM	len=107	ExpAA=0.00	First60=0.00	PredHel=0	Topology=o	107	0.198	0.228	0.498	_	4
GN104ID162_007624	0.203	20	0.327	20	0.725	8	0.51	0.426	Y	0.34	SignalP-noTM	len=89	ExpAA=0.03	First60=0.03	PredHel=0	Topology=o	89	0.03	0.859	0.26	S	3
GN104ID162_007625	0.139	19	0.318	19	0.819	1	0.707	0.528	Y	0.34	SignalP-noTM	len=1014	ExpAA=1.27	First60=1.05	PredHel=0	Topology=o	1014	0.047	0.926	0.062	S	1
GN104ID162_007658	0.666	29	0.75	29	0.965	21	0.816	0.786	Y	0.34	SignalP-noTM	len=445	ExpAA=47.84	First60=13.07	PredHel=0	Topology=o	445	0.126	0.842	0.04	S	2
GN104ID162_007680	0.258	28	0.404	28	0.891	2	0.669	0.547	Y	0.34	SignalP-noTM	len=1214	ExpAA=0.02	First60=0.02	PredHel=0	Topology=o	1214	0.027	0.93	0.078	S	1
GN104ID162_007684	0.258	28	0.404	28	0.891	2	0.669	0.547	Y	0.34	SignalP-noTM	len=1218	ExpAA=0.02	First60=0.02	PredHel=0	Topology=o	1218	0.027	0.93	0.078	S	1
GN104ID162_007686	0.258	28	0.404	28	0.891	2	0.669	0.547	Y	0.34	SignalP-noTM	len=1218	ExpAA=0.02	First60=0.02	PredHel=0	Topology=o	1218	0.027	0.93	0.078	S	1
GN104ID162_007694	0.263	23	0.385	23	0.765	6	0.564	0.482	Y	0.34	SignalP-noTM	len=434	ExpAA=0.40	First60=0.39	PredHel=0	Topology=o	434	0.059	0.8	0.148	S	2
GN104ID162_007702	0.272	18	0.329	18	0.517	1	0.363	0.347	Y	0.34	SignalP-noTM	len=103	ExpAA=0.01	First60=0.01	PredHel=0	Topology=o	103	0.285	0.431	0.25	S	5
GN104ID162_007709	0.121	18	0.235	18	0.612	6	0.436	0.343	Y	0.34	SignalP-noTM	len=114	ExpAA=0.21	First60=0.21	PredHel=0	Topology=o	114	0.135	0.641	0.214	S	3
GN104ID162_007714	0.137	29	0.275	26	0.801	3	0.588	0.444	Y	0.34	SignalP-noTM	len=1187	ExpAA=0.27	First60=0.26	PredHel=0	Topology=o	1187	0.219	0.694	0.061	S	3
GN104ID162_007725	0.193	19	0.415	19	0.944	3	0.895	0.674	Y	0.34	SignalP-noTM	len=338	ExpAA=2.32	First60=0.02	PredHel=0	Topology=o	338	0.07	0.935	0.026	S	1
GN104ID162_007736	0.577	25	0.592	25	0.766	5	0.606	0.6	Y	0.34	SignalP-noTM	len=233	ExpAA=0.40	First60=0.40	PredHel=0	Topology=o	233	0.137	0.507	0.149	S	4
GN104ID162_007755	0.251	29	0.333	29	0.811	2	0.491	0.418	Y	0.34	SignalP-noTM	len=759	ExpAA=0.03	First60=0.03	PredHel=0	Topology=o	759	0.136	0.738	0.086	S	2
GN104ID162_007781	0.338	23	0.488	23	0.824	10	0.704	0.605	Y	0.34	SignalP-noTM	len=630	ExpAA=0.55	First60=0.52	PredHel=0	Topology=o	630	0.066	0.862	0.093	S	2
GN104ID162_007783	0.263	23	0.439	23	0.844	1	0.731	0.597	Y	0.34	SignalP-noTM	len=633	ExpAA=1.58	First60=1.55	PredHel=0	Topology=o	633	0.098	0.819	0.074	S	2
GN104ID162_007785	0.517	22	0.686	22	0.964	3	0.91	0.807	Y	0.34	SignalP-noTM	len=375	ExpAA=2.32	First60=2.25	PredHel=0	Topology=o	375	0.04	0.945	0.04	S	1
GN104ID162_007797	0.762	21	0.842	21	0.966	9	0.926	0.875	Y	0.5	SignalP-TM	len=217	ExpAA=2.53	First60=1.66	PredHel=0	Topology=o	217	0.022	0.942	0.075	S	1
GN104ID162_007802	0.744	22	0.753	22	0.921	1	0.755	0.754	Y	0.34	SignalP-noTM	len=467	ExpAA=0.07	First60=0.06	PredHel=0	Topology=o	467	0.312	0.775	0.05	S	3
GN104ID162_007815	0.295	28	0.381	28	0.668	11	0.495	0.442	Y	0.34	SignalP-noTM	len=238	ExpAA=0.09	First60=0.09	PredHel=0	Topology=o	238	0.082	0.678	0.129	S	3
GN104ID162_007827	0.748	23	0.702	23	0.815	1	0.659	0.679	Y	0.34	SignalP-noTM	len=285	ExpAA=1.86	First60=1.82	PredHel=0	Topology=o	285	0.025	0.864	0.158	S	2
GN104ID162_007885	0.478	21	0.628	21	0.92	15	0.818	0.73	Y	0.34	SignalP-noTM	len=298	ExpAA=0.06	First60=0.06	PredHel=0	Topology=o	298	0.113	0.889	0.039	S	2
GN104ID162_007896	0.493	25	0.641	25	0.938	13	0.835	0.746	Y	0.34	SignalP-noTM	len=597	ExpAA=0.03	First60=0.02	PredHel=0	Topology=o	597	0.182	0.893	0.015	S	2
GN104ID162_007925	0.851	21	0.908	21	0.986	12	0.97	0.941	Y	0.34	SignalP-noTM	len=81	ExpAA=8.92	First60=8.92	PredHel=0	Topology=o	81	0.194	0.894	0.011	S	2
GN104ID162_007937	0.169	22	0.29	13	0.67	1	0.507	0.407	Y	0.34	SignalP-noTM	len=189	ExpAA=0.07	First60=0.06	PredHel=0	Topology=o	189	0.065	0.694	0.403	S	4
GN104ID162_007938	0.696	18	0.732	18	0.844	15	0.778	0.757	Y	0.34	SignalP-noTM	len=467	ExpAA=0.07	First60=0.06	PredHel=0	Topology=o	467	0.032	0.899	0.11	S	2
GN104ID162_007939	0.812	20	0.858	20	0.94	4	0.907	0.885	Y	0.34	SignalP-noTM	len=100	ExpAA=4.20	First60=4.20	PredHel=0	Topology=o	100	0.101	0.943	0.018	S	1
GN104ID162_007941	0.698	20	0.722	20	0.869	15	0.757	0.741	Y	0.34	SignalP-noTM	len=190	ExpAA=2.32	First60=2.32	PredHel=0	Topology=o	190	0.053	0.929	0.073	S	1
GN104ID162_007946	0.232	17	0.346	17	0.672	15	0.513	0.437	Y	0.34	SignalP-noTM	len=671	ExpAA=0.51	First60=0.00	PredHel=0	Topology=o	671	0.144	0.473	0.422	S	5
GN104ID162_007964	0.823	20	0.864	20	0.96	1	0.899	0.883	Y	0.34	SignalP-noTM	len=165	ExpAA=9.21	First60=9.21	PredHel=0	Topology=o	165	0.101	0.922	0.019	S	1
GN104ID162_007996	0.427	26	0.471	26	0.862	3	0.551	0.514	Y	0.34	SignalP-noTM	len=96	ExpAA=1.83	First60=1.83	PredHel=0	Topology=o	96	0.019	0.939	0.123	S	1
GN104ID162_007999	0.203	25	0.387	25	0.881	1	0.75	0.583	Y	0.34	SignalP-noTM	len=186	ExpAA=0.38	First60=0.38	PredHel=0	Topology=o	186	0.02	0.954	0.092	S	1
GN104ID162_008000	0.141	23	0.249	17	0.701	7	0.496	0.383	Y	0.34	SignalP-noTM	len=252	ExpAA=0.30	First60=0.00	PredHel=0	Topology=o	252	0.058	0.732	0.336	S	4
GN104ID162_008001	0.706	19	0.798	19	0.935	1	0.894	0.85	Y	0.34	SignalP-noTM	len=98	ExpAA=1.07	First60=0.33	PredHel=0	Topology=o	98	0.031	0.918	0.111	S	1
GN104ID162_008003	0.704	20	0.762	20	0.878	2	0.82	0.793	Y	0.34	SignalP-noTM	len=279	ExpAA=1.49	First60=1.47	PredHel=0	Topology=o	279	0.07	0.905	0.06	S	1
GN104ID162_008004	0.401	35	0.361	35	0.83	13	0.468	0.419	Y	0.34	SignalP-noTM	len=70	ExpAA=0.98	First60=0.98	PredHel=0	Topology=o	70	0.066	0.799	0.16	S	2
GN104ID162_008019	0.28	20	0.446	20	0.88	18	0.737	0.603	Y	0.34	SignalP-noTM	len=260	ExpAA=0.26	First60=0.21	PredHel=0	Topology=o	260	0.032	0.898	0.106	S	2
GN104ID162_008051	0.66	20	0.782	20	0.957	4	0.922	0.858	Y	0.34	SignalP-noTM	len=299	ExpAA=13.05	First60=13.03	PredHel=0	Topology=o	299	0.042	0.934	0.036	S	1
GN104ID162_008052	0.211	26	0.321	26	0.705	2	0.513	0.425	Y	0.34	SignalP-noTM	len=243	ExpAA=0.02	First60=0.01	PredHel=0	Topology=o	243	0.23	0.602	0.082	S	4
GN104ID162_008066	0.134	40	0.235	11	0.664	39	0.479	0.367	Y	0.34	SignalP-noTM	len=119	ExpAA=0.38	First60=0.37	PredHel=0	Topology=o	119	0.097	0.937	0.064	S	1
GN104ID162_008068	0.157	30	0.277	30	0.731	29	0.477	0.385	Y	0.34	SignalP-noTM	len=109	ExpAA=0.42	First60=0.42	PredHel=0	Topology=o	109	0.285	0.401	0.207	S	5
GN104ID162_008069	0.156	31	0.238	12	0.619	1	0.454	0.355	Y	0.34	SignalP-noTM	len=73	ExpAA=3.32	First60=3.27	PredHel=0	Topology=o	73	0.117	0.798	0.05	S	2
GN104ID162_008080	0.121	32	0.228	11	0.641	5	0.513	0.382	Y	0.34	SignalP-noTM	len=385	ExpAA=0.07	First60=0.00	PredHel=0	Topology=o	385	0.167	0.559	0.147	S	4
GN104ID162_008159	0.429	16	0.644	16	0.991	14	0.974	0.822	Y	0.34	SignalP-noTM	len=85	ExpAA=6.22	First60=6.22	PredHel=0	Topology=o	85	0.017	0.962	0.062	S	1
GN104ID162_008160	0.271	28	0.493	28	0.963	9	0.891	0.708	Y	0.34	SignalP-noTM	len=184	ExpAA=14.10	First60=14.10	PredHel=0	Topology=o	184	0.027	0.93	0.043	S	1
GN104ID162_008179	0.569	18	0.742	18	0.988	11	0.967	0.864	Y	0.34	SignalP-noTM	len=115	ExpAA=0.32	First60=0.32	PredHel=0	Topology=o	115	0.025	0.981	0.029	S	1
GN104ID162_008186	0.223	22	0.432	20	0.901	2	0.835	0.649	Y	0.34	SignalP-noTM	len=165	ExpAA=0.28	First60=0.23	PredHel=0	Topology=o	165	0.101	0.911	0.03	S	1
GN104ID162_008195	0.457	19	0.63	19	0.927	4	0.871	0.76	Y	0.34	SignalP-noTM	len=448	ExpAA=0.52	First60=0.42	PredHel=0	Topology=o	448	0.09	0.84	0.044	S	2
GN104ID162_008201	0.397	23	0.527	23	0.866	7	0.7	0.621	Y	0.34	SignalP-noTM	len=636	ExpAA=0.10	First60=0.09	PredHel=0	Topology=o	636	0.042	0.933	0.061	S	1
GN104ID162_008216	0.243	25	0.381	25	0.864	4	0.613	0.506	Y	0.34	SignalP-noTM	len=918	ExpAA=0.03	First60=0.01	PredHel=0	Topology=o	918	0.228	0.599	0.066	S	4
GN104ID162_008227	0.702	22	0.795	22	0.946	5	0.9	0.852	Y	0.34	SignalP-noTM	len=102	ExpAA=13.99	First60=13.99	PredHel=0	Topology=o	102	0.402	0.858	0.006	S	3
GN104ID162_008235	0.178	30	0.267	21	0.733	5	0.439	0.36	Y	0.34	SignalP-noTM	len=254	ExpAA=0.02	First60=0.02	PredHel=0	Topology=o	254	0.081	0.536	0.337	S	5
GN104ID162_008279	0.621	19	0.549	19	0.665	2	0.455	0.498	Y	0.34	SignalP-noTM	len=162	ExpAA=0.01	First60=0.00	PredHel=0	Topology=o	162	0.088	0.626	0.336	S	4
GN104ID162_008289	0.279	22	0.34	22	0.595	1	0.404	0.374	Y	0.34	SignalP-noTM	len=279	ExpAA=0.03	First60=0.03	PredHel=0	Topology=o	279	0.065	0.818	0.271	S	3
GN104ID162_008304	0.523	18	0.656	18	0.877	12	0.828	0.749	Y	0.34	SignalP-noTM	len=223	ExpAA=0.64	First60=0.64	PredHel=0	Topology=o	223	0.025	0.933	0.073	S	1
GN104ID162_008313	0.636	18	0.744	18	0.905	12	0.872	0.813	Y	0.34	SignalP-noTM	len=252	ExpAA=1.17	First60=1.15	PredHel=0	Topology=o	252	0.024	0.947	0.067	S	1
GN104ID162_008326	0.49	26	0.457	26	0.65	23	0.415	0.434	Y	0.34	SignalP-noTM	len=156	ExpAA=0.07	First60=0.07	PredHel=0	Topology=o	156	0.072	0.644	0.272	S	4
GN104ID162_008328	0.753	23	0.708	23	0.824	12	0.666	0.685	Y	0.34	SignalP-noTM	len=286	ExpAA=5.99	First60=5.63	PredHel=0	Topology=o	286	0.015	0.973	0.082	S	1
GN104ID162_008333	0.329	22	0.555	22	0.979	12	0.935	0.76	Y	0.34	SignalP-noTM	len=129	ExpAA=8.28	First60=8.28	PredHel=0	Topology=o	129	0.031	0.967	0.034	S	1
GN104ID162_008334	0.606	24	0.736	24	0.982	4	0.896	0.822	Y	0.34	SignalP-noTM	len=575	ExpAA=2.69	First60=2.63	PredHel=0	Topology=o	575	0.023	0.981	0.031	S	1
GN104ID162_008353	0.396	22	0.581	22	0.936	5	0.848	0.725	Y	0.34	SignalP-noTM	len=270	ExpAA=1.90	First60=1.88	PredHel=0	Topology=o	270	0.151	0.767	0.044	S	2
GN104ID162_008356	0.231	30	0.338	20	0.668	3	0.55	0.452	Y	0.34	SignalP-noTM	len=202	ExpAA=0.33	First60=0.15	PredHel=0	Topology=o	202	0.022	0.928	0.142	S	2
GN104ID162_008369	0.434	19	0.618	19	0.919	5	0.877	0.758	Y	0.34	SignalP-noTM	len=332	ExpAA=0.47	First60=0.46	PredHel=0	Topology=o	332	0.029	0.957	0.092	S	1
GN104ID162_008380	0.417	27	0.562	27	0.853	18	0.768	0.673	Y	0.34	SignalP-noTM	len=209	ExpAA=0.08	First60=0.08	PredHel=0	Topology=o	209	0.305	0.644	0.013	S	4
GN104ID162_008426	0.486	20	0.669	20	0.969	1	0.913	0.801	Y	0.34	SignalP-noTM	len=474	ExpAA=1.68	First60=0.00	PredHel=0	Topology=o	474	0.056	0.814	0.116	S	2
GN104ID162_008428	0.201	17	0.339	17	0.668	16	0.569	0.463	Y	0.34	SignalP-noTM	len=461	ExpAA=0.11	First60=0.10	PredHel=0	Topology=o	461	0.061	0.609	0.312	S	4
GN104ID162_008429	0.245	19	0.424	19	0.857	2	0.713	0.58	Y	0.34	SignalP-noTM	len=588	ExpAA=0.01	First60=0.01	PredHel=0	Topology=o	588	0.085	0.771	0.14	S	2
GN104ID162_008434	0.545	27	0.489	27	0.724	19	0.457	0.471	Y	0.34	SignalP-noTM	len=627	ExpAA=1.23	First60=1.23	PredHel=0	Topology=o	627	0.113	0.81	0.058	S	2
GN104ID162_008478	0.24	28	0.444	28	0.934	10	0.823	0.649	Y	0.34	SignalP-noTM	len=197	ExpAA=11.11	First60=11.10	PredHel=0	Topology=o	197	0.079	0.931	0.016	S	1
GN104ID162_008485	0.486	22	0.667	22	0.964	10	0.916	0.802	Y	0.34	SignalP-noTM	len=451	ExpAA=1.05	First60=1.05	PredHel=0	Topology=o	451	0.067	0.919	0.035	S	1
GN104ID162_008502	0.663	24	0.706	24	0.855	6	0.752	0.731	Y	0.34	SignalP-noTM	len=617	ExpAA=0.09	First60=0.07	PredHel=0	Topology=o	617	0.031	0.892	0.103	S	2
GN104ID162_008504	0.128	31	0.231	25	0.617	14	0.439	0.343	Y	0.34	SignalP-noTM	len=78	ExpAA=2.34	First60=2.24	PredHel=0	Topology=o	78	0.026	0.91	0.181	S	2
GN104ID162_008518	0.576	20	0.693	20	0.898	11	0.834	0.769	Y	0.34	SignalP-noTM	len=248	ExpAA=0.04	First60=0.04	PredHel=0	Topology=o	248	0.044	0.919	0.065	S	1
GN104ID162_008530	0.164	20	0.342	20	0.829	19	0.719	0.546	Y	0.34	SignalP-noTM	len=325	ExpAA=0.18	First60=0.17	PredHel=0	Topology=o	325	0.142	0.825	0.039	S	2
GN104ID162_008553	0.307	19	0.52	19	0.927	4	0.883	0.716	Y	0.34	SignalP-noTM	len=589	ExpAA=6.09	First60=5.87	PredHel=0	Topology=o	589	0.36	0.709	0.012	S	4
GN104ID162_008555	0.338	24	0.436	24	0.745	18	0.556	0.501	Y	0.34	SignalP-noTM	len=277	ExpAA=11.69	First60=11.69	PredHel=0	Topology=o	277	0.055	0.932	0.037	S	1
GN104ID162_008557	0.496	24	0.687	24	0.991	13	0.952	0.83	Y	0.34	SignalP-noTM	len=159	ExpAA=4.34	First60=4.30	PredHel=0	Topology=o	159	0.025	0.97	0.038	S	1
GN104ID162_008590	0.65	20	0.73	20	0.903	19	0.813	0.775	Y	0.34	SignalP-noTM	len=212	ExpAA=20.50	First60=4.11	PredHel=0	Topology=o	212	0.028	0.933	0.08	S	1
GN104ID162_008593	0.705	27	0.784	27	0.977	14	0.881	0.836	Y	0.34	SignalP-noTM	len=192	ExpAA=0.92	First60=0.92	PredHel=0	Topology=o	192	0.037	0.942	0.042	S	1
GN104ID162_008610	0.248	23	0.37	23	0.793	10	0.551	0.468	Y	0.34	SignalP-noTM	len=705	ExpAA=0.16	First60=0.02	PredHel=0	Topology=o	705	0.056	0.855	0.18	S	2
GN104ID162_008624	0.504	22	0.405	22	0.45	13	0.322	0.36	Y	0.34	SignalP-noTM	len=372	ExpAA=0.27	First60=0.03	PredHel=0	Topology=o	372	0.103	0.425	0.307	S	5
GN104ID162_008651	0.577	23	0.655	23	0.898	3	0.744	0.703	Y	0.34	SignalP-noTM	len=322	ExpAA=0.44	First60=0.15	PredHel=0	Topology=o	322	0.043	0.935	0.09	S	1
GN104ID162_008664	0.224	48	0.343	20	0.807	7	0.649	0.508	Y	0.34	SignalP-noTM	len=139	ExpAA=0.01	First60=0.01	PredHel=0	Topology=o	139	0.08	0.927	0.058	S	1
GN104ID162_008690	0.159	19	0.293	19	0.687	5	0.544	0.428	Y	0.34	SignalP-noTM	len=749	ExpAA=0.00	First60=0.00	PredHel=0	Topology=o	749	0.179	0.371	0.347	S	5
GN104ID162_008692	0.767	23	0.773	23	0.911	16	0.779	0.776	Y	0.34	SignalP-noTM	len=648	ExpAA=0.49	First60=0.49	PredHel=0	Topology=o	648	0.037	0.957	0.03	S	1
GN104ID162_008696	0.697	24	0.779	24	0.939	15	0.867	0.827	Y	0.34	SignalP-noTM	len=197	ExpAA=2.77	First60=2.74	PredHel=0	Topology=o	197	0.118	0.886	0.02	S	2
GN104ID162_008702	0.58	21	0.669	21	0.863	12	0.784	0.731	Y	0.34	SignalP-noTM	len=315	ExpAA=0.08	First60=0.08	PredHel=0	Topology=o	315	0.189	0.761	0.026	S	3
GN104ID162_008704	0.491	21	0.617	21	0.862	18	0.775	0.702	Y	0.34	SignalP-noTM	len=269	ExpAA=9.22	First60=9.19	PredHel=0	Topology=o	269	0.025	0.942	0.081	S	1
GN104ID162_008706	0.59	24	0.713	24	0.966	12	0.862	0.794	Y	0.34	SignalP-noTM	len=336	ExpAA=9.78	First60=9.77	PredHel=0	Topology=o	336	0.024	0.973	0.05	S	1
GN104ID162_008712	0.237	23	0.447	20	0.948	12	0.892	0.687	Y	0.34	SignalP-noTM	len=465	ExpAA=28.07	First60=0.55	PredHel=0	Topology=o	465	0.058	0.908	0.037	S	1
GN104ID162_008716	0.386	23	0.554	23	0.942	4	0.795	0.684	Y	0.34	SignalP-noTM	len=548	ExpAA=0.30	First60=0.29	PredHel=0	Topology=o	548	0.134	0.835	0.033	S	2
GN104ID162_008725	0.332	32	0.379	32	0.83	18	0.501	0.445	Y	0.34	SignalP-noTM	len=639	ExpAA=0.24	First60=0.23	PredHel=0	Topology=o	639	0.031	0.885	0.127	S	2
GN104ID162_008732	0.202	20	0.36	20	0.833	7	0.623	0.502	Y	0.34	SignalP-noTM	len=204	ExpAA=0.56	First60=0.02	PredHel=0	Topology=o	204	0.049	0.903	0.108	S	2
GN104ID162_008755	0.707	20	0.765	20	0.916	14	0.845	0.808	Y	0.34	SignalP-noTM	len=275	ExpAA=0.51	First60=0.51	PredHel=0	Topology=o	275	0.033	0.92	0.059	S	1
GN104ID162_008759	0.321	17	0.526	17	0.915	3	0.863	0.708	Y	0.34	SignalP-noTM	len=236	ExpAA=0.04	First60=0.03	PredHel=0	Topology=o	236	0.021	0.947	0.105	S	1
GN104ID162_008760	0.586	17	0.754	17	0.985	11	0.97	0.871	Y	0.34	SignalP-noTM	len=480	ExpAA=14.84	First60=14.84	PredHel=0	Topology=o	480	0.153	0.934	0.01	S	2
GN104ID162_008763	0.555	23	0.714	23	0.958	12	0.918	0.824	Y	0.34	SignalP-noTM	len=108	ExpAA=3.56	First60=3.56	PredHel=0	Topology=o	108	0.026	0.954	0.04	S	1
GN104ID162_008781	0.478	26	0.44	26	0.63	22	0.42	0.429	Y	0.34	SignalP-noTM	len=983	ExpAA=0.01	First60=0.00	PredHel=0	Topology=o	983	0.334	0.441	0.052	S	5
GN104ID162_008784	0.694	20	0.807	20	0.98	13	0.942	0.88	Y	0.34	SignalP-noTM	len=139	ExpAA=6.90	First60=6.89	PredHel=0	Topology=o	139	0.026	0.938	0.054	S	1
GN104ID162_008785	0.374	28	0.348	28	0.597	17	0.339	0.343	Y	0.34	SignalP-noTM	len=80	ExpAA=0.43	First60=0.43	PredHel=0	Topology=o	80	0.327	0.521	0.068	S	5
GN104ID162_008786	0.677	21	0.579	21	0.754	20	0.495	0.534	Y	0.34	SignalP-noTM	len=384	ExpAA=4.73	First60=4.72	PredHel=0	Topology=o	384	0.032	0.875	0.105	S	2
GN104ID162_008806	0.799	26	0.818	26	0.927	3	0.846	0.833	Y	0.34	SignalP-noTM	len=194	ExpAA=7.58	First60=7.53	PredHel=0	Topology=o	194	0.082	0.907	0.022	S	1
GN104ID162_008829	0.439	22	0.635	22	0.966	15	0.921	0.789	Y	0.34	SignalP-noTM	len=178	ExpAA=1.82	First60=1.82	PredHel=0	Topology=o	178	0.025	0.966	0.048	S	1
GN104ID162_008849	0.765	30	0.586	30	0.922	29	0.402	0.487	Y	0.34	SignalP-noTM	len=161	ExpAA=0.04	First60=0.04	PredHel=0	Topology=o	161	0.024	0.741	0.403	S	4
GN104ID162_008857	0.665	24	0.788	24	0.974	17	0.933	0.867	Y	0.34	SignalP-noTM	len=330	ExpAA=6.38	First60=6.38	PredHel=0	Topology=o	330	0.054	0.93	0.028	S	1
GN104ID162_008860	0.377	25	0.56	25	0.911	12	0.833	0.707	Y	0.34	SignalP-noTM	len=505	ExpAA=7.52	First60=0.13	PredHel=0	Topology=o	505	0.1	0.819	0.043	S	2
GN104ID162_008866	0.713	31	0.727	31	0.896	4	0.757	0.743	Y	0.34	SignalP-noTM	len=489	ExpAA=4.00	First60=0.01	PredHel=0	Topology=o	489	0.082	0.908	0.039	S	1
GN104ID162_008877	0.28	17	0.379	17	0.581	1	0.487	0.437	Y	0.34	SignalP-noTM	len=78	ExpAA=0.11	First60=0.11	PredHel=0	Topology=o	78	0.07	0.641	0.292	S	4
GN104ID162_008907	0.548	20	0.626	20	0.854	6	0.701	0.666	Y	0.34	SignalP-noTM	len=172	ExpAA=0.05	First60=0.05	PredHel=0	Topology=o	172	0.054	0.882	0.122	S	2
GN104ID162_008910	0.31	18	0.365	18	0.605	15	0.419	0.394	Y	0.34	SignalP-noTM	len=97	ExpAA=0.23	First60=0.01	PredHel=0	Topology=o	97	0.307	0.584	0.127	S	4
GN104ID162_008911	0.812	23	0.871	23	0.969	12	0.935	0.906	Y	0.34	SignalP-noTM	len=127	ExpAA=7.00	First60=7.00	PredHel=0	Topology=o	127	0.041	0.934	0.044	S	1
GN104ID162_008912	0.812	23	0.871	23	0.969	12	0.935	0.906	Y	0.34	SignalP-noTM	len=127	ExpAA=7.00	First60=7.00	PredHel=0	Topology=o	127	0.041	0.934	0.044	S	1
GN104ID162_008937	0.812	23	0.872	23	0.969	12	0.936	0.906	Y	0.34	SignalP-noTM	len=127	ExpAA=7.00	First60=7.00	PredHel=0	Topology=o	127	0.038	0.935	0.047	S	1
GN104ID162_008951	0.33	17	0.528	17	0.944	11	0.854	0.704	Y	0.34	SignalP-noTM	len=465	ExpAA=0.02	First60=0.02	PredHel=0	Topology=o	465	0.315	0.494	0.103	S	5
GN104ID162_008953	0.587	22	0.708	22	0.923	4	0.855	0.787	Y	0.34	SignalP-noTM	len=277	ExpAA=0.01	First60=0.01	PredHel=0	Topology=o	277	0.063	0.887	0.047	S	1
GN104ID162_008961	0.296	19	0.472	19	0.862	17	0.77	0.633	Y	0.34	SignalP-noTM	len=294	ExpAA=0.01	First60=0.01	PredHel=0	Topology=o	294	0.053	0.893	0.048	S	1
GN104ID162_008965	0.258	22	0.404	22	0.82	6	0.628	0.525	Y	0.34	SignalP-noTM	len=130	ExpAA=0.86	First60=0.86	PredHel=0	Topology=o	130	0.027	0.892	0.191	S	2
GN104ID162_008973	0.693	22	0.788	22	0.962	12	0.894	0.845	Y	0.34	SignalP-noTM	len=227	ExpAA=10.94	First60=0.93	PredHel=0	Topology=o	227	0.042	0.945	0.05	S	1
GN104ID162_008975	0.258	19	0.338	19	0.523	16	0.43	0.387	Y	0.34	SignalP-noTM	len=557	ExpAA=0.05	First60=0.05	PredHel=0	Topology=o	557	0.071	0.617	0.272	S	4
GN104ID162_008980	0.343	19	0.455	19	0.735	9	0.595	0.53	Y	0.34	SignalP-noTM	len=549	ExpAA=0.01	First60=0.01	PredHel=0	Topology=o	549	0.082	0.697	0.179	S	3
GN104ID162_008994	0.167	21	0.272	21	0.57	3	0.441	0.363	Y	0.34	SignalP-noTM	len=113	ExpAA=0.03	First60=0.03	PredHel=0	Topology=o	113	0.033	0.843	0.221	S	2
GN104ID162_009037	0.715	26	0.724	26	0.859	11	0.737	0.731	Y	0.34	SignalP-noTM	len=845	ExpAA=0.04	First60=0.04	PredHel=0	Topology=o	845	0.049	0.886	0.052	S	1
GN104ID162_009038	0.342	31	0.451	31	0.792	21	0.622	0.543	Y	0.34	SignalP-noTM	len=857	ExpAA=1.17	First60=1.13	PredHel=0	Topology=o	857	0.282	0.673	0.019	S	4
GN104ID162_009079	0.729	30	0.76	30	0.888	15	0.797	0.78	Y	0.34	SignalP-noTM	len=469	ExpAA=11.75	First60=5.12	PredHel=0	Topology=o	469	0.093	0.878	0.032	S	2
GN104ID162_009089	0.454	21	0.599	21	0.906	7	0.792	0.704	Y	0.34	SignalP-noTM	len=155	ExpAA=2.97	First60=2.97	PredHel=0	Topology=o	155	0.037	0.927	0.064	S	1
GN104ID162_009090	0.412	21	0.556	21	0.827	2	0.744	0.658	Y	0.34	SignalP-noTM	len=449	ExpAA=0.96	First60=0.64	PredHel=0	Topology=o	449	0.146	0.786	0.034	S	2
GN104ID162_009092	0.84	23	0.813	23	0.884	14	0.786	0.798	Y	0.34	SignalP-noTM	len=215	ExpAA=0.05	First60=0.05	PredHel=0	Topology=o	215	0.044	0.824	0.109	S	2
GN104ID162_009102	0.728	22	0.838	22	0.989	14	0.965	0.907	Y	0.34	SignalP-noTM	len=297	ExpAA=4.49	First60=4.49	PredHel=0	Topology=o	297	0.02	0.972	0.052	S	1
GN104ID162_009120	0.485	20	0.643	20	0.918	5	0.855	0.757	Y	0.34	SignalP-noTM	len=534	ExpAA=2.31	First60=2.29	PredHel=0	Topology=o	534	0.054	0.918	0.046	S	1
GN104ID162_009148	0.235	18	0.433	18	0.849	14	0.794	0.628	Y	0.34	SignalP-noTM	len=113	ExpAA=0.14	First60=0.14	PredHel=0	Topology=o	113	0.062	0.764	0.188	S	3
GN104ID162_009149	0.506	37	0.528	37	0.867	18	0.614	0.574	Y	0.34	SignalP-noTM	len=194	ExpAA=1.16	First60=1.10	PredHel=0	Topology=o	194	0.019	0.959	0.07	S	1
GN104ID162_009158	0.197	27	0.399	27	0.907	2	0.821	0.627	Y	0.34	SignalP-noTM	len=113	ExpAA=2.12	First60=2.10	PredHel=0	Topology=o	113	0.117	0.956	0.008	S	1
GN104ID162_009174	0.15	22	0.358	22	0.924	8	0.857	0.627	Y	0.34	SignalP-noTM	len=291	ExpAA=0.09	First60=0.09	PredHel=0	Topology=o	291	0.222	0.836	0.013	S	2
GN104ID162_009205	0.596	18	0.581	18	0.684	14	0.592	0.587	Y	0.34	SignalP-noTM	len=232	ExpAA=7.22	First60=1.07	PredHel=0	Topology=o	232	0.095	0.812	0.093	S	2
GN104ID162_009243	0.481	32	0.623	32	0.896	29	0.742	0.688	Y	0.34	SignalP-noTM	len=496	ExpAA=1.72	First60=1.71	PredHel=0	Topology=o	496	0.064	0.889	0.091	S	2
GN104ID162_009246	0.186	21	0.372	16	0.818	14	0.771	0.588	Y	0.34	SignalP-noTM	len=274	ExpAA=1.61	First60=0.00	PredHel=0	Topology=o	274	0.123	0.663	0.146	S	3
GN104ID162_009255	0.481	32	0.623	32	0.896	29	0.742	0.688	Y	0.34	SignalP-noTM	len=107	ExpAA=4.06	First60=4.06	PredHel=0	Topology=o	107	0.065	0.923	0.077	S	1
GN104ID162_009258	0.186	21	0.372	16	0.818	14	0.771	0.588	Y	0.34	SignalP-noTM	len=274	ExpAA=1.61	First60=0.00	PredHel=0	Topology=o	274	0.123	0.663	0.146	S	3
GN104ID162_009280	0.356	19	0.558	19	0.939	5	0.878	0.731	Y	0.34	SignalP-noTM	len=140	ExpAA=1.03	First60=1.03	PredHel=0	Topology=o	140	0.033	0.964	0.042	S	1
GN104ID162_009285	0.641	23	0.691	23	0.875	17	0.745	0.72	Y	0.34	SignalP-noTM	len=246	ExpAA=0.01	First60=0.01	PredHel=0	Topology=o	246	0.118	0.73	0.084	S	2
GN104ID162_009295	0.186	21	0.372	16	0.818	14	0.771	0.588	Y	0.34	SignalP-noTM	len=274	ExpAA=1.61	First60=0.00	PredHel=0	Topology=o	274	0.122	0.66	0.147	S	3
GN104ID162_009393	0.306	29	0.346	29	0.586	5	0.41	0.38	Y	0.34	SignalP-noTM	len=218	ExpAA=0.19	First60=0.19	PredHel=0	Topology=o	218	0.05	0.882	0.118	S	2
GN104ID162_009411	0.188	30	0.26	20	0.61	1	0.419	0.346	Y	0.34	SignalP-noTM	len=734	ExpAA=0.00	First60=0.00	PredHel=0	Topology=o	734	0.244	0.485	0.146	S	4
GN104ID162_009458	0.832	18	0.846	18	0.901	15	0.852	0.85	Y	0.34	SignalP-noTM	len=134	ExpAA=0.03	First60=0.03	PredHel=0	Topology=o	134	0.1	0.865	0.075	S	2
GN104ID162_009472	0.566	20	0.679	20	0.876	3	0.812	0.751	Y	0.34	SignalP-noTM	len=246	ExpAA=0.45	First60=0.44	PredHel=0	Topology=o	246	0.053	0.898	0.059	S	1
GN104ID162_009478	0.361	28	0.452	28	0.787	1	0.578	0.52	Y	0.34	SignalP-noTM	len=126	ExpAA=0.25	First60=0.25	PredHel=0	Topology=o	126	0.02	0.928	0.11	S	1
GN104ID162_009483	0.382	17	0.499	17	0.746	4	0.628	0.569	Y	0.34	SignalP-noTM	len=101	ExpAA=0.00	First60=0.00	PredHel=0	Topology=o	101	0.058	0.785	0.414	S	4
GN104ID162_009507	0.835	26	0.533	26	0.518	16	0.324	0.42	Y	0.34	SignalP-noTM	len=272	ExpAA=8.64	First60=8.46	PredHel=0	Topology=o	272	0.038	0.794	0.145	S	2
GN104ID162_009530	0.14	20	0.319	20	0.83	17	0.736	0.545	Y	0.34	SignalP-noTM	len=214	ExpAA=0.03	First60=0.03	PredHel=0	Topology=o	214	0.058	0.932	0.041	S	1
GN104ID162_009533	0.612	22	0.66	22	0.918	1	0.702	0.683	Y	0.34	SignalP-noTM	len=177	ExpAA=2.48	First60=2.48	PredHel=0	Topology=o	177	0.343	0.733	0.016	S	4
GN104ID162_009546	0.856	19	0.883	19	0.943	4	0.911	0.898	Y	0.34	SignalP-noTM	len=128	ExpAA=1.77	First60=1.77	PredHel=0	Topology=o	128	0.023	0.977	0.045	S	1
GN104ID162_009553	0.176	28	0.301	28	0.804	3	0.563	0.443	Y	0.34	SignalP-noTM	len=117	ExpAA=3.03	First60=3.03	PredHel=0	Topology=o	117	0.131	0.562	0.196	S	4
GN104ID162_009587	0.243	18	0.384	18	0.754	2	0.569	0.484	Y	0.34	SignalP-noTM	len=72	ExpAA=0.16	First60=0.16	PredHel=0	Topology=o	72	0.11	0.641	0.268	S	4
GN104ID162_009589	0.736	22	0.749	22	0.867	5	0.76	0.755	Y	0.34	SignalP-noTM	len=517	ExpAA=0.06	First60=0.05	PredHel=0	Topology=o	517	0.037	0.897	0.095	S	1
GN104ID162_009613	0.831	26	0.794	26	0.854	16	0.767	0.78	Y	0.34	SignalP-noTM	len=196	ExpAA=0.56	First60=0.56	PredHel=0	Topology=o	196	0.229	0.827	0.018	S	3
GN104ID162_009622	0.365	24	0.461	24	0.784	1	0.591	0.531	Y	0.34	SignalP-noTM	len=389	ExpAA=1.31	First60=1.30	PredHel=0	Topology=o	389	0.03	0.906	0.131	S	2
GN104ID162_009628	0.369	21	0.416	21	0.594	20	0.469	0.444	Y	0.34	SignalP-noTM	len=552	ExpAA=0.10	First60=0.02	PredHel=0	Topology=o	552	0.028	0.8	0.235	S	3
GN104ID162_009653	0.344	22	0.378	22	0.601	1	0.406	0.393	Y	0.34	SignalP-noTM	len=181	ExpAA=2.67	First60=0.22	PredHel=0	Topology=o	181	0.036	0.675	0.321	S	4
GN104ID162_009658	0.356	26	0.541	23	0.912	5	0.857	0.711	Y	0.34	SignalP-noTM	len=174	ExpAA=0.47	First60=0.47	PredHel=0	Topology=o	174	0.024	0.95	0.065	S	1
GN104ID162_009665	0.165	24	0.276	24	0.765	1	0.474	0.383	Y	0.34	SignalP-noTM	len=1133	ExpAA=0.10	First60=0.00	PredHel=0	Topology=o	1133	0.189	0.548	0.134	S	4
GN104ID162_009675	0.372	25	0.522	25	0.917	1	0.745	0.642	Y	0.34	SignalP-noTM	len=175	ExpAA=1.25	First60=0.46	PredHel=0	Topology=o	175	0.046	0.938	0.067	S	1
GN104ID162_009691	0.543	21	0.507	21	0.629	13	0.47	0.487	Y	0.34	SignalP-noTM	len=93	ExpAA=0.01	First60=0.01	PredHel=0	Topology=o	93	0.029	0.791	0.37	S	3
GN104ID162_009752	0.504	23	0.622	23	0.895	18	0.768	0.701	Y	0.34	SignalP-noTM	len=375	ExpAA=0.03	First60=0.03	PredHel=0	Topology=o	375	0.132	0.941	0.022	S	1
GN104ID162_009754	0.56	18	0.727	18	0.97	11	0.94	0.842	Y	0.34	SignalP-noTM	len=341	ExpAA=14.80	First60=14.79	PredHel=0	Topology=o	341	0.066	0.958	0.029	S	1
GN104ID162_009755	0.747	18	0.846	18	0.977	10	0.956	0.906	Y	0.34	SignalP-noTM	len=316	ExpAA=0.78	First60=0.78	PredHel=0	Topology=o	316	0.031	0.962	0.065	S	1
GN104ID162_009762	0.756	22	0.834	22	0.974	10	0.917	0.879	Y	0.34	SignalP-noTM	len=553	ExpAA=2.18	First60=0.17	PredHel=0	Topology=o	553	0.042	0.93	0.046	S	1
GN104ID162_009770	0.688	20	0.745	20	0.914	1	0.79	0.769	Y	0.34	SignalP-noTM	len=650	ExpAA=0.02	First60=0.02	PredHel=0	Topology=o	650	0.439	0.839	0.01	S	3
GN104ID162_009778	0.213	20	0.314	20	0.575	4	0.463	0.395	Y	0.34	SignalP-noTM	len=584	ExpAA=0.05	First60=0.01	PredHel=0	Topology=o	584	0.226	0.293	0.223	S	5
GN104ID162_009781	0.14	25	0.33	25	0.919	12	0.777	0.572	Y	0.34	SignalP-noTM	len=266	ExpAA=1.34	First60=1.34	PredHel=0	Topology=o	266	0.066	0.894	0.057	S	1
GN104ID162_009796	0.388	21	0.591	17	0.972	10	0.943	0.781	Y	0.34	SignalP-noTM	len=266	ExpAA=17.36	First60=0.17	PredHel=0	Topology=o	266	0.04	0.942	0.063	S	1
GN104ID162_009804	0.357	18	0.524	18	0.842	1	0.748	0.645	Y	0.34	SignalP-noTM	len=559	ExpAA=1.65	First60=0.85	PredHel=0	Topology=o	559	0.056	0.978	0.023	S	1
GN104ID162_009833	0.596	23	0.694	23	0.888	3	0.808	0.756	Y	0.34	SignalP-noTM	len=908	ExpAA=0.25	First60=0.25	PredHel=0	Topology=o	908	0.27	0.867	0.014	S	3
GN104ID162_009841	0.651	26	0.651	26	0.899	10	0.661	0.657	Y	0.34	SignalP-noTM	len=247	ExpAA=0.05	First60=0.04	PredHel=0	Topology=o	247	0.031	0.874	0.158	S	2
GN104ID162_009846	0.349	36	0.423	36	0.68	15	0.401	0.411	Y	0.34	SignalP-noTM	len=174	ExpAA=1.79	First60=1.78	PredHel=0	Topology=o	174	0.096	0.358	0.514	_	5
GN104ID162_009853	0.365	25	0.498	25	0.763	13	0.679	0.595	Y	0.34	SignalP-noTM	len=509	ExpAA=12.72	First60=12.60	PredHel=0	Topology=o	509	0.082	0.847	0.074	S	2
GN104ID162_009874	0.521	23	0.659	23	0.98	8	0.832	0.752	Y	0.34	SignalP-noTM	len=128	ExpAA=0.02	First60=0.02	PredHel=0	Topology=o	128	0.016	0.957	0.082	S	1
GN104ID162_009890	0.512	20	0.646	20	0.904	7	0.805	0.732	Y	0.34	SignalP-noTM	len=431	ExpAA=0.23	First60=0.23	PredHel=0	Topology=o	431	0.033	0.9	0.199	S	2
GN104ID162_009901	0.274	32	0.491	32	0.935	15	0.831	0.675	Y	0.34	SignalP-noTM	len=840	ExpAA=8.79	First60=8.79	PredHel=0	Topology=o	840	0.035	0.926	0.099	S	1
GN104ID162_009914	0.625	30	0.696	30	0.955	14	0.808	0.756	Y	0.34	SignalP-noTM	len=449	ExpAA=0.31	First60=0.30	PredHel=0	Topology=o	449	0.017	0.961	0.064	S	1
GN104ID162_009941	0.295	29	0.371	29	0.699	1	0.5	0.441	Y	0.34	SignalP-noTM	len=499	ExpAA=3.17	First60=3.17	PredHel=0	Topology=o	499	0.031	0.917	0.103	S	1
GN104ID162_009942	0.712	19	0.814	19	0.966	14	0.937	0.881	Y	0.34	SignalP-noTM	len=695	ExpAA=16.63	First60=1.79	PredHel=0	Topology=o	695	0.04	0.941	0.043	S	1
GN104ID162_009963	0.456	24	0.538	24	0.797	14	0.64	0.593	Y	0.34	SignalP-noTM	len=277	ExpAA=3.30	First60=3.30	PredHel=0	Topology=o	277	0.157	0.786	0.057	S	2
GN104ID162_009973	0.257	22	0.343	22	0.632	21	0.456	0.404	Y	0.34	SignalP-noTM	len=301	ExpAA=0.02	First60=0.00	PredHel=0	Topology=o	301	0.059	0.612	0.192	S	3
GN104ID162_009988	0.845	27	0.759	27	0.85	20	0.69	0.722	Y	0.34	SignalP-noTM	len=502	ExpAA=0.24	First60=0.23	PredHel=0	Topology=o	502	0.029	0.898	0.075	S	1
GN104ID162_010017	0.127	26	0.252	11	0.745	1	0.547	0.411	Y	0.34	SignalP-noTM	len=415	ExpAA=1.09	First60=1.04	PredHel=0	Topology=o	415	0.172	0.416	0.2	S	4
GN104ID162_010031	0.242	19	0.464	19	0.949	12	0.9	0.699	Y	0.34	SignalP-noTM	len=115	ExpAA=1.15	First60=1.10	PredHel=0	Topology=o	115	0.103	0.865	0.042	S	2
GN104ID162_010036	0.794	20	0.859	20	0.962	12	0.931	0.898	Y	0.34	SignalP-noTM	len=131	ExpAA=7.99	First60=6.11	PredHel=0	Topology=o	131	0.061	0.889	0.029	S	1
GN104ID162_010088	0.322	25	0.362	25	0.776	2	0.433	0.4	Y	0.34	SignalP-noTM	len=492	ExpAA=1.32	First60=1.32	PredHel=0	Topology=o	492	0.038	0.896	0.208	S	2
GN104ID162_010114	0.227	17	0.373	17	0.749	11	0.627	0.51	Y	0.34	SignalP-noTM	len=503	ExpAA=0.15	First60=0.02	PredHel=0	Topology=o	503	0.025	0.72	0.403	S	4
GN104ID162_010142	0.389	24	0.509	24	0.863	1	0.675	0.599	Y	0.34	SignalP-noTM	len=322	ExpAA=0.10	First60=0.09	PredHel=0	Topology=o	322	0.388	0.564	0.029	S	5
GN104ID162_010167	0.706	20	0.704	20	0.851	15	0.705	0.704	Y	0.34	SignalP-noTM	len=190	ExpAA=2.91	First60=2.91	PredHel=0	Topology=o	190	0.084	0.891	0.066	S	1
GN104ID162_010169	0.566	22	0.647	22	0.89	17	0.74	0.697	Y	0.34	SignalP-noTM	len=322	ExpAA=2.27	First60=0.01	PredHel=0	Topology=o	322	0.142	0.82	0.033	S	2
GN104ID162_010170	0.472	24	0.579	24	0.882	3	0.713	0.651	Y	0.34	SignalP-noTM	len=197	ExpAA=0.17	First60=0.02	PredHel=0	Topology=o	197	0.056	0.721	0.171	S	3
GN104ID162_010178	0.44	17	0.4	17	0.672	16	0.386	0.392	Y	0.34	SignalP-noTM	len=78	ExpAA=0.00	First60=0.00	PredHel=0	Topology=o	78	0.104	0.473	0.445	S	5
GN104ID162_010188	0.419	20	0.397	20	0.518	19	0.372	0.384	Y	0.34	SignalP-noTM	len=263	ExpAA=11.49	First60=8.19	PredHel=0	Topology=o	263	0.068	0.57	0.402	S	5
GN104ID162_010193	0.428	24	0.617	24	0.99	12	0.889	0.764	Y	0.34	SignalP-noTM	len=254	ExpAA=7.44	First60=7.41	PredHel=0	Topology=o	254	0.013	0.954	0.116	S	1
GN104ID162_010253	0.875	20	0.897	20	0.957	12	0.916	0.907	Y	0.34	SignalP-noTM	len=471	ExpAA=85.13	First60=3.62	PredHel=0	Topology=o	471	0.066	0.944	0.033	S	1
GN104ID162_010272	0.655	25	0.772	25	0.979	12	0.912	0.848	Y	0.34	SignalP-noTM	len=94	ExpAA=10.01	First60=10.01	PredHel=0	Topology=o	94	0.032	0.962	0.033	S	1
GN104ID162_010296	0.756	22	0.829	22	0.953	16	0.912	0.874	Y	0.34	SignalP-noTM	len=256	ExpAA=0.94	First60=0.93	PredHel=0	Topology=o	256	0.064	0.929	0.028	S	1
GN104ID162_010299	0.238	29	0.398	29	0.861	21	0.656	0.537	Y	0.34	SignalP-noTM	len=91	ExpAA=0.04	First60=0.03	PredHel=0	Topology=o	91	0.024	0.893	0.372	S	3
GN104ID162_010309	0.767	22	0.73	22	0.789	21	0.69	0.709	Y	0.34	SignalP-noTM	len=410	ExpAA=0.02	First60=0.01	PredHel=0	Topology=o	410	0.194	0.667	0.07	S	3
GN104ID162_010328	0.447	20	0.635	20	0.959	13	0.911	0.784	Y	0.34	SignalP-noTM	len=194	ExpAA=2.11	First60=2.11	PredHel=0	Topology=o	194	0.13	0.917	0.015	S	2
GN104ID162_010360	0.585	21	0.641	21	0.825	1	0.692	0.668	Y	0.34	SignalP-noTM	len=154	ExpAA=6.74	First60=6.74	PredHel=0	Topology=o	154	0.035	0.914	0.109	S	1
GN104ID162_010362	0.807	24	0.763	24	0.854	13	0.715	0.737	Y	0.34	SignalP-noTM	len=132	ExpAA=0.07	First60=0.07	PredHel=0	Topology=o	132	0.015	0.963	0.071	S	1
GN104ID162_010368	0.415	15	0.489	15	0.713	14	0.553	0.524	Y	0.34	SignalP-noTM	len=590	ExpAA=0.00	First60=0.00	PredHel=0	Topology=o	590	0.051	0.672	0.507	S	5
GN104ID162_010370	0.193	33	0.38	33	0.921	12	0.766	0.589	Y	0.34	SignalP-noTM	len=386	ExpAA=10.38	First60=10.36	PredHel=0	Topology=o	386	0.086	0.746	0.091	S	2
GN104ID162_010378	0.413	28	0.499	28	0.885	2	0.632	0.571	Y	0.34	SignalP-noTM	len=360	ExpAA=2.98	First60=2.95	PredHel=0	Topology=o	360	0.036	0.915	0.063	S	1
GN104ID162_010385	0.287	25	0.367	25	0.634	5	0.471	0.423	Y	0.34	SignalP-noTM	len=323	ExpAA=0.76	First60=0.58	PredHel=0	Topology=o	323	0.023	0.859	0.274	S	3
GN104ID162_010396	0.332	29	0.504	29	0.91	15	0.782	0.654	Y	0.34	SignalP-noTM	len=499	ExpAA=8.59	First60=8.18	PredHel=0	Topology=o	499	0.02	0.948	0.051	S	1
GN104ID162_010404	0.761	18	0.826	18	0.937	9	0.887	0.859	Y	0.34	SignalP-noTM	len=122	ExpAA=0.23	First60=0.23	PredHel=0	Topology=o	122	0.038	0.924	0.113	S	1
GN104ID162_010409	0.376	20	0.503	20	0.792	16	0.666	0.591	Y	0.34	SignalP-noTM	len=184	ExpAA=0.02	First60=0.02	PredHel=0	Topology=o	184	0.149	0.85	0.062	S	2
GN104ID162_010422	0.257	22	0.401	22	0.794	18	0.629	0.524	Y	0.34	SignalP-noTM	len=212	ExpAA=0.06	First60=0.00	PredHel=0	Topology=o	212	0.11	0.823	0.059	S	2
GN104ID162_010435	0.854	20	0.817	20	0.848	14	0.777	0.795	Y	0.34	SignalP-noTM	len=318	ExpAA=0.06	First60=0.04	PredHel=0	Topology=o	318	0.115	0.836	0.052	S	2
GN104ID162_010439	0.662	20	0.752	20	0.93	12	0.851	0.805	Y	0.34	SignalP-noTM	len=318	ExpAA=0.48	First60=0.45	PredHel=0	Topology=o	318	0.073	0.914	0.041	S	1
GN104ID162_010441	0.622	20	0.665	20	0.792	9	0.704	0.686	Y	0.34	SignalP-noTM	len=308	ExpAA=0.06	First60=0.06	PredHel=0	Topology=o	308	0.484	0.485	0.057	S	5
GN104ID162_010444	0.372	17	0.579	17	0.929	13	0.899	0.751	Y	0.34	SignalP-noTM	len=191	ExpAA=2.80	First60=2.79	PredHel=0	Topology=o	191	0.02	0.965	0.086	S	1
GN104ID162_010464	0.365	25	0.483	25	0.791	10	0.632	0.563	Y	0.34	SignalP-noTM	len=131	ExpAA=0.05	First60=0.05	PredHel=0	Topology=o	131	0.226	0.546	0.058	S	4
GN104ID162_010470	0.331	23	0.539	23	0.971	11	0.879	0.723	Y	0.34	SignalP-noTM	len=202	ExpAA=0.06	First60=0.05	PredHel=0	Topology=o	202	0.115	0.869	0.035	S	2
GN104ID162_010473	0.406	23	0.606	23	0.971	14	0.903	0.766	Y	0.34	SignalP-noTM	len=231	ExpAA=0.61	First60=0.61	PredHel=0	Topology=o	231	0.029	0.94	0.069	S	1
GN104ID162_010488	0.813	31	0.831	31	0.938	18	0.857	0.845	Y	0.34	SignalP-noTM	len=229	ExpAA=2.70	First60=0.96	PredHel=0	Topology=o	229	0.064	0.889	0.044	S	1
GN104ID162_010510	0.236	25	0.441	23	0.96	11	0.857	0.666	Y	0.34	SignalP-noTM	len=236	ExpAA=0.30	First60=0.13	PredHel=0	Topology=o	236	0.069	0.897	0.046	S	1
GN104ID162_010515	0.714	17	0.751	17	0.834	15	0.785	0.77	Y	0.34	SignalP-noTM	len=1095	ExpAA=0.00	First60=0.00	PredHel=0	Topology=o	1095	0.18	0.57	0.121	S	4
GN104ID162_010516	0.556	24	0.715	24	0.964	14	0.92	0.826	Y	0.34	SignalP-noTM	len=106	ExpAA=0.63	First60=0.58	PredHel=0	Topology=o	106	0.13	0.951	0.009	S	1
GN104ID162_010550	0.495	31	0.595	31	0.938	13	0.748	0.677	Y	0.34	SignalP-noTM	len=268	ExpAA=0.28	First60=0.28	PredHel=0	Topology=o	268	0.026	0.939	0.103	S	1
GN104ID162_010582	0.453	18	0.578	18	0.829	5	0.725	0.657	Y	0.34	SignalP-noTM	len=147	ExpAA=0.00	First60=0.00	PredHel=0	Topology=o	147	0.076	0.763	0.222	S	3
GN104ID162_010595	0.617	21	0.763	21	0.98	12	0.944	0.861	Y	0.34	SignalP-noTM	len=191	ExpAA=6.33	First60=6.33	PredHel=0	Topology=o	191	0.095	0.958	0.014	S	1
GN104ID162_010614	0.287	22	0.503	22	0.963	15	0.883	0.708	Y	0.34	SignalP-noTM	len=175	ExpAA=0.22	First60=0.22	PredHel=0	Topology=o	175	0.078	0.928	0.021	S	1
GN104ID162_010619	0.784	20	0.812	20	0.921	11	0.848	0.831	Y	0.34	SignalP-noTM	len=300	ExpAA=0.62	First60=0.62	PredHel=0	Topology=o	300	0.017	0.946	0.114	S	1
GN104ID162_010631	0.747	22	0.834	22	0.984	12	0.928	0.885	Y	0.34	SignalP-noTM	len=184	ExpAA=1.78	First60=1.77	PredHel=0	Topology=o	184	0.126	0.787	0.032	S	2
GN104ID162_010632	0.733	20	0.739	20	0.851	16	0.746	0.743	Y	0.34	SignalP-noTM	len=95	ExpAA=13.67	First60=13.52	PredHel=0	Topology=o	95	0.068	0.912	0.044	S	1
GN104ID162_010642	0.719	21	0.791	21	0.909	2	0.867	0.832	Y	0.34	SignalP-noTM	len=220	ExpAA=9.21	First60=9.21	PredHel=0	Topology=o	220	0.031	0.925	0.063	S	1
GN104ID162_010658	0.222	18	0.437	18	0.916	4	0.863	0.667	Y	0.34	SignalP-noTM	len=53	ExpAA=2.70	First60=2.70	PredHel=0	Topology=o	53	0.37	0.777	0.011	S	3
GN104ID162_010666	0.404	24	0.555	24	0.922	6	0.765	0.669	Y	0.34	SignalP-noTM	len=130	ExpAA=1.05	First60=1.05	PredHel=0	Topology=o	130	0.099	0.783	0.082	S	2
GN104ID162_010673	0.641	17	0.595	17	0.709	14	0.524	0.557	Y	0.34	SignalP-noTM	len=147	ExpAA=0.60	First60=0.60	PredHel=0	Topology=o	147	0.091	0.767	0.149	S	2
GN104ID162_010697	0.607	24	0.716	24	0.941	13	0.848	0.787	Y	0.34	SignalP-noTM	len=508	ExpAA=0.06	First60=0.05	PredHel=0	Topology=o	508	0.072	0.904	0.031	S	1
GN104ID162_010740	0.191	21	0.298	21	0.658	17	0.47	0.391	Y	0.34	SignalP-noTM	len=116	ExpAA=0.26	First60=0.16	PredHel=0	Topology=o	116	0.034	0.745	0.308	S	3
GN104ID162_010743	0.26	21	0.352	21	0.671	5	0.474	0.418	Y	0.34	SignalP-noTM	len=102	ExpAA=1.41	First60=0.30	PredHel=0	Topology=i	102	0.075	0.737	0.116	S	2
GN104ID162_010748	0.419	19	0.635	19	0.978	11	0.962	0.812	Y	0.34	SignalP-noTM	len=920	ExpAA=8.62	First60=8.39	PredHel=0	Topology=o	920	0.106	0.944	0.015	S	1
GN104ID162_010769	0.766	23	0.805	23	0.954	2	0.845	0.827	Y	0.34	SignalP-noTM	len=469	ExpAA=0.14	First60=0.14	PredHel=0	Topology=o	469	0.308	0.789	0.015	S	3
GN104ID162_010771	0.434	21	0.533	21	0.76	5	0.651	0.597	Y	0.34	SignalP-noTM	len=307	ExpAA=1.59	First60=1.59	PredHel=0	Topology=o	307	0.423	0.635	0.029	S	4
GN104ID162_010803	0.7	19	0.819	19	0.981	12	0.958	0.894	Y	0.34	SignalP-noTM	len=114	ExpAA=0.23	First60=0.23	PredHel=0	Topology=o	114	0.016	0.95	0.092	S	1
GN104ID162_010805	0.126	20	0.239	20	0.597	15	0.462	0.359	Y	0.34	SignalP-noTM	len=386	ExpAA=0.00	First60=0.00	PredHel=0	Topology=o	386	0.027	0.584	0.329	S	4
GN104ID162_010886	0.478	19	0.538	19	0.741	1	0.575	0.558	Y	0.34	SignalP-noTM	len=1215	ExpAA=0.03	First60=0.01	PredHel=0	Topology=o	1215	0.281	0.428	0.163	S	5
GN104ID162_010889	0.3	23	0.507	23	0.945	12	0.856	0.695	Y	0.34	SignalP-noTM	len=306	ExpAA=1.14	First60=0.02	PredHel=0	Topology=o	306	0.08	0.863	0.034	S	2
GN104ID162_010906	0.229	19	0.319	19	0.52	17	0.429	0.378	Y	0.34	SignalP-noTM	len=176	ExpAA=0.01	First60=0.01	PredHel=0	Topology=o	176	0.093	0.372	0.3	S	5
GN104ID162_010914	0.773	23	0.811	23	0.961	11	0.85	0.832	Y	0.34	SignalP-noTM	len=175	ExpAA=0.23	First60=0.20	PredHel=0	Topology=o	175	0.083	0.849	0.04	S	2
GN104ID162_010915	0.658	20	0.767	20	0.967	11	0.89	0.833	Y	0.34	SignalP-noTM	len=199	ExpAA=0.02	First60=0.01	PredHel=0	Topology=o	199	0.047	0.927	0.047	S	1
GN104ID162_010918	0.621	26	0.67	26	0.883	23	0.726	0.701	Y	0.34	SignalP-noTM	len=72	ExpAA=0.00	First60=0.00	PredHel=0	Topology=i	72	0.079	0.749	0.109	S	2
GN104ID162_010955	0.815	24	0.87	24	0.967	5	0.928	0.901	Y	0.34	SignalP-noTM	len=146	ExpAA=7.08	First60=6.48	PredHel=0	Topology=o	146	0.036	0.93	0.056	S	1
GN104ID162_010961	0.461	21	0.611	21	0.894	15	0.801	0.714	Y	0.34	SignalP-noTM	len=225	ExpAA=1.21	First60=0.00	PredHel=0	Topology=o	225	0.037	0.914	0.068	S	1
GN104ID162_011004	0.271	17	0.363	17	0.597	12	0.487	0.43	Y	0.34	SignalP-noTM	len=69	ExpAA=0.00	First60=0.00	PredHel=0	Topology=o	69	0.184	0.388	0.305	S	5
GN104ID162_011051	0.439	22	0.635	22	0.966	15	0.921	0.789	Y	0.34	SignalP-noTM	len=178	ExpAA=1.82	First60=1.82	PredHel=0	Topology=o	178	0.025	0.966	0.048	S	1
GN104ID162_011079	0.765	30	0.586	30	0.922	29	0.402	0.487	Y	0.34	SignalP-noTM	len=259	ExpAA=0.17	First60=0.02	PredHel=0	Topology=o	259	0.02	0.786	0.398	S	4
GN104ID162_011091	0.665	24	0.788	24	0.974	17	0.933	0.867	Y	0.34	SignalP-noTM	len=348	ExpAA=6.35	First60=6.34	PredHel=0	Topology=o	348	0.055	0.929	0.027	S	1
GN104ID162_011108	0.514	21	0.546	21	0.712	6	0.571	0.56	Y	0.34	SignalP-noTM	len=191	ExpAA=23.80	First60=3.57	PredHel=0	Topology=o	191	0.051	0.934	0.159	S	2
GN104ID162_011119	0.792	21	0.836	21	0.951	10	0.879	0.86	Y	0.34	SignalP-noTM	len=295	ExpAA=0.64	First60=0.64	PredHel=0	Topology=o	295	0.056	0.934	0.037	S	1
GN104ID162_011156	0.403	24	0.524	24	0.825	10	0.686	0.612	Y	0.34	SignalP-noTM	len=101	ExpAA=0.05	First60=0.05	PredHel=0	Topology=o	101	0.089	0.911	0.037	S	1
GN104ID162_011182	0.186	25	0.308	20	0.681	1	0.571	0.45	Y	0.34	SignalP-noTM	len=203	ExpAA=0.01	First60=0.01	PredHel=0	Topology=o	203	0.354	0.483	0.045	S	5
GN104ID162_011268	0.767	17	0.506	17	0.625	14	0.342	0.417	Y	0.34	SignalP-noTM	len=599	ExpAA=0.00	First60=0.00	PredHel=0	Topology=o	599	0.258	0.255	0.371	_	5
GN104ID162_011279	0.302	21	0.498	21	0.935	10	0.811	0.667	Y	0.34	SignalP-noTM	len=357	ExpAA=0.04	First60=0.04	PredHel=0	Topology=o	357	0.094	0.79	0.079	S	2
GN104ID162_011285	0.148	18	0.264	18	0.619	6	0.48	0.381	Y	0.34	SignalP-noTM	len=102	ExpAA=4.35	First60=0.05	PredHel=0	Topology=o	102	0.091	0.78	0.32	S	3
GN104ID162_011288	0.482	23	0.651	23	0.938	16	0.881	0.775	Y	0.34	SignalP-noTM	len=219	ExpAA=0.30	First60=0.30	PredHel=0	Topology=o	219	0.031	0.941	0.052	S	1
GN104ID162_011290	0.686	23	0.677	23	0.789	16	0.668	0.672	Y	0.34	SignalP-noTM	len=202	ExpAA=0.18	First60=0.18	PredHel=0	Topology=o	202	0.07	0.826	0.094	S	2
GN104ID162_011338	0.324	28	0.435	28	0.79	1	0.612	0.531	Y	0.34	SignalP-noTM	len=385	ExpAA=1.59	First60=1.43	PredHel=0	Topology=o	385	0.415	0.693	0.019	S	4
GN104ID162_011346	0.581	20	0.691	20	0.908	16	0.832	0.767	Y	0.34	SignalP-noTM	len=252	ExpAA=5.46	First60=5.46	PredHel=0	Topology=o	252	0.216	0.86	0.021	S	2
GN104ID162_011362	0.208	27	0.343	27	0.8	14	0.588	0.475	Y	0.34	SignalP-noTM	len=590	ExpAA=10.93	First60=10.92	PredHel=0	Topology=o	590	0.108	0.825	0.04	S	2
GN104ID162_011367	0.679	37	0.68	37	0.897	33	0.549	0.609	Y	0.34	SignalP-noTM	len=468	ExpAA=16.65	First60=14.25	PredHel=0	Topology=o	468	0.192	0.189	0.43	_	4
GN104ID162_011372	0.852	22	0.878	22	0.951	6	0.903	0.891	Y	0.34	SignalP-noTM	len=648	ExpAA=6.41	First60=6.26	PredHel=0	Topology=o	648	0.056	0.912	0.043	S	1
GN104ID162_011379	0.449	19	0.645	19	0.974	15	0.932	0.8	Y	0.34	SignalP-noTM	len=656	ExpAA=1.95	First60=1.93	PredHel=0	Topology=o	656	0.034	0.922	0.068	S	1
GN104ID162_011382	0.175	32	0.34	21	0.822	3	0.705	0.537	Y	0.34	SignalP-noTM	len=294	ExpAA=0.05	First60=0.02	PredHel=0	Topology=o	294	0.05	0.794	0.283	S	3
GN104ID162_011434	0.232	21	0.373	21	0.81	10	0.611	0.501	Y	0.34	SignalP-noTM	len=306	ExpAA=0.01	First60=0.01	PredHel=0	Topology=o	306	0.17	0.803	0.054	S	2
GN104ID162_011451	0.193	17	0.319	17	0.631	1	0.491	0.412	Y	0.34	SignalP-noTM	len=219	ExpAA=0.00	First60=0.00	PredHel=0	Topology=o	219	0.04	0.626	0.44	S	5
GN104ID162_011454	0.778	21	0.854	21	0.974	9	0.938	0.888	Y	0.5	SignalP-TM	len=217	ExpAA=3.77	First60=2.51	PredHel=0	Topology=o	217	0.022	0.957	0.061	S	1
GN104ID162_011460	0.778	21	0.856	21	0.974	9	0.941	0.89	Y	0.5	SignalP-TM	len=217	ExpAA=3.70	First60=2.45	PredHel=0	Topology=o	217	0.023	0.958	0.056	S	1
GN104ID162_011462	0.15	33	0.356	23	0.931	17	0.857	0.627	Y	0.34	SignalP-noTM	len=226	ExpAA=0.57	First60=0.56	PredHel=0	Topology=o	226	0.018	0.97	0.072	S	1
GN104ID162_011466	0.5	31	0.553	31	0.836	16	0.613	0.585	Y	0.34	SignalP-noTM	len=622	ExpAA=0.17	First60=0.17	PredHel=0	Topology=o	622	0.248	0.653	0.061	S	3
GN104ID162_011470	0.251	21	0.311	21	0.519	14	0.388	0.353	Y	0.34	SignalP-noTM	len=96	ExpAA=3.04	First60=3.04	PredHel=0	Topology=o	96	0.375	0.382	0.131	S	5
GN104ID162_011500	0.306	21	0.448	21	0.828	8	0.657	0.561	Y	0.34	SignalP-noTM	len=396	ExpAA=0.15	First60=0.15	PredHel=0	Topology=o	396	0.113	0.716	0.095	S	2
GN104ID162_011504	0.166	18	0.273	18	0.594	1	0.405	0.344	Y	0.34	SignalP-noTM	len=77	ExpAA=0.09	First60=0.09	PredHel=0	Topology=o	77	0.049	0.819	0.159	S	2
GN104ID162_011525	0.592	28	0.714	28	0.922	21	0.862	0.794	Y	0.34	SignalP-noTM	len=260	ExpAA=2.03	First60=2.03	PredHel=0	Topology=o	260	0.046	0.936	0.034	S	1
GN104ID162_011536	0.123	36	0.221	26	0.762	5	0.446	0.342	Y	0.34	SignalP-noTM	len=121	ExpAA=0.17	First60=0.17	PredHel=0	Topology=o	121	0.041	0.519	0.455	S	5
GN104ID162_011538	0.111	53	0.252	14	0.78	2	0.615	0.448	Y	0.34	SignalP-noTM	len=168	ExpAA=0.27	First60=0.13	PredHel=0	Topology=o	168	0.028	0.85	0.169	S	2
GN104ID162_011568	0.359	32	0.521	32	0.854	26	0.691	0.613	Y	0.34	SignalP-noTM	len=443	ExpAA=0.26	First60=0.25	PredHel=0	Topology=o	443	0.047	0.783	0.155	S	2
GN104ID162_011591	0.595	23	0.622	23	0.819	20	0.649	0.636	Y	0.34	SignalP-noTM	len=272	ExpAA=3.74	First60=0.02	PredHel=0	Topology=o	272	0.164	0.814	0.078	S	2
GN104ID162_011592	0.32	17	0.382	17	0.571	6	0.474	0.432	Y	0.34	SignalP-noTM	len=150	ExpAA=0.00	First60=0.00	PredHel=0	Topology=o	150	0.349	0.367	0.143	S	5
GN104ID162_011604	0.488	20	0.665	20	0.956	12	0.903	0.794	Y	0.34	SignalP-noTM	len=287	ExpAA=0.30	First60=0.13	PredHel=0	Topology=o	287	0.019	0.947	0.1	S	1
GN104ID162_011621	0.29	25	0.459	25	0.939	10	0.739	0.61	Y	0.34	SignalP-noTM	len=384	ExpAA=0.14	First60=0.14	PredHel=0	Topology=o	384	0.055	0.925	0.055	S	1
GN104ID162_011624	0.625	22	0.542	22	0.659	1	0.462	0.499	Y	0.34	SignalP-noTM	len=372	ExpAA=2.82	First60=2.77	PredHel=0	Topology=o	372	0.031	0.933	0.089	S	1
GN104ID162_011633	0.219	28	0.398	28	0.882	9	0.729	0.577	Y	0.34	SignalP-noTM	len=578	ExpAA=7.34	First60=7.32	PredHel=0	Topology=o	578	0.467	0.738	0.007	S	4
GN104ID162_011671	0.637	18	0.782	18	0.979	10	0.955	0.876	Y	0.34	SignalP-noTM	len=331	ExpAA=11.42	First60=10.22	PredHel=0	Topology=o	331	0.042	0.958	0.048	S	1
GN104ID162_011710	0.585	20	0.727	20	0.969	8	0.895	0.817	Y	0.34	SignalP-noTM	len=353	ExpAA=0.63	First60=0.49	PredHel=0	Topology=o	353	0.042	0.946	0.075	S	1
GN104ID162_011727	0.494	18	0.68	18	0.953	1	0.933	0.817	Y	0.34	SignalP-noTM	len=170	ExpAA=2.98	First60=2.98	PredHel=0	Topology=o	170	0.234	0.825	0.024	S	3
GN104ID162_011728	0.643	20	0.782	20	0.982	11	0.948	0.872	Y	0.34	SignalP-noTM	len=235	ExpAA=7.22	First60=5.71	PredHel=0	Topology=o	235	0.196	0.968	0.007	S	2
GN104ID162_011730	0.686	26	0.727	26	0.969	11	0.792	0.762	Y	0.34	SignalP-noTM	len=525	ExpAA=13.64	First60=13.64	PredHel=0	Topology=o	525	0.046	0.896	0.058	S	1
GN104ID162_011738	0.187	25	0.346	25	0.792	17	0.639	0.504	Y	0.34	SignalP-noTM	len=663	ExpAA=0.13	First60=0.02	PredHel=0	Topology=o	663	0.139	0.753	0.079	S	2
GN104ID162_011775	0.77	24	0.846	24	0.986	12	0.932	0.893	Y	0.34	SignalP-noTM	len=412	ExpAA=3.53	First60=3.51	PredHel=0	Topology=o	412	0.014	0.971	0.085	S	1
GN104ID162_011795	0.166	22	0.279	22	0.583	7	0.473	0.384	Y	0.34	SignalP-noTM	len=146	ExpAA=0.01	First60=0.01	PredHel=0	Topology=o	146	0.14	0.581	0.17	S	3
GN104ID162_011823	0.187	22	0.28	22	0.636	18	0.418	0.355	Y	0.34	SignalP-noTM	len=478	ExpAA=0.01	First60=0.00	PredHel=0	Topology=o	478	0.016	0.697	0.463	S	4
GN104ID162_011832	0.478	20	0.661	20	0.935	12	0.917	0.799	Y	0.34	SignalP-noTM	len=302	ExpAA=0.01	First60=0.00	PredHel=0	Topology=o	302	0.033	0.967	0.032	S	1
GN104ID162_011838	0.351	25	0.547	25	0.915	7	0.853	0.712	Y	0.34	SignalP-noTM	len=373	ExpAA=9.13	First60=9.12	PredHel=0	Topology=o	373	0.022	0.952	0.061	S	1
GN104ID162_011844	0.256	21	0.412	21	0.89	19	0.665	0.548	Y	0.34	SignalP-noTM	len=89	ExpAA=3.71	First60=3.71	PredHel=0	Topology=o	89	0.029	0.924	0.071	S	1
GN104ID162_011862	0.29	27	0.466	27	0.913	6	0.771	0.631	Y	0.34	SignalP-noTM	len=313	ExpAA=1.84	First60=0.99	PredHel=0	Topology=o	313	0.093	0.909	0.029	S	1
GN104ID162_011866	0.804	20	0.831	20	0.926	10	0.851	0.842	Y	0.34	SignalP-noTM	len=127	ExpAA=1.32	First60=1.32	PredHel=0	Topology=o	127	0.031	0.945	0.068	S	1
GN104ID162_011888	0.383	19	0.577	19	0.91	2	0.864	0.732	Y	0.34	SignalP-noTM	len=83	ExpAA=0.05	First60=0.05	PredHel=0	Topology=o	83	0.018	0.97	0.075	S	1
GN104ID162_011910	0.138	31	0.247	31	0.662	5	0.457	0.361	Y	0.34	SignalP-noTM	len=267	ExpAA=0.17	First60=0.17	PredHel=0	Topology=o	267	0.217	0.566	0.123	S	4
GN104ID162_011927	0.291	18	0.336	18	0.615	4	0.396	0.368	Y	0.34	SignalP-noTM	len=176	ExpAA=0.62	First60=0.61	PredHel=0	Topology=o	176	0.179	0.381	0.328	S	5
GN104ID162_011962	0.383	22	0.59	22	0.961	12	0.91	0.763	Y	0.34	SignalP-noTM	len=91	ExpAA=0.22	First60=0.22	PredHel=0	Topology=o	91	0.105	0.882	0.026	S	2
GN104ID162_011965	0.314	22	0.519	22	0.93	4	0.858	0.702	Y	0.34	SignalP-noTM	len=524	ExpAA=1.39	First60=1.39	PredHel=0	Topology=o	524	0.051	0.912	0.041	S	1
GN104ID162_011987	0.626	18	0.763	18	0.967	11	0.924	0.85	Y	0.34	SignalP-noTM	len=406	ExpAA=1.62	First60=1.60	PredHel=0	Topology=o	406	0.043	0.939	0.066	S	1
GN104ID162_011991	0.54	18	0.708	18	0.959	10	0.922	0.824	Y	0.34	SignalP-noTM	len=72	ExpAA=1.37	First60=1.37	PredHel=0	Topology=o	72	0.032	0.951	0.055	S	1
GN104ID162_012007	0.342	29	0.525	29	0.895	10	0.759	0.652	Y	0.34	SignalP-noTM	len=339	ExpAA=6.94	First60=6.92	PredHel=0	Topology=o	339	0.132	0.701	0.04	S	3
GN104ID162_012028	0.162	19	0.272	19	0.599	1	0.428	0.356	Y	0.34	SignalP-noTM	len=879	ExpAA=0.01	First60=0.00	PredHel=0	Topology=o	879	0.153	0.401	0.451	_	5
GN104ID162_012039	0.617	31	0.715	31	0.958	15	0.854	0.79	Y	0.34	SignalP-noTM	len=326	ExpAA=1.83	First60=1.83	PredHel=0	Topology=o	326	0.014	0.973	0.095	S	1
GN104ID162_012047	0.567	21	0.625	21	0.844	18	0.69	0.66	Y	0.34	SignalP-noTM	len=282	ExpAA=0.19	First60=0.19	PredHel=0	Topology=o	282	0.114	0.854	0.056	S	2
GN104ID162_012052	0.22	16	0.318	16	0.614	1	0.387	0.355	Y	0.34	SignalP-noTM	len=639	ExpAA=0.06	First60=0.00	PredHel=0	Topology=o	639	0.301	0.204	0.453	_	5
GN104ID162_012073	0.41	21	0.535	21	0.839	1	0.684	0.616	Y	0.34	SignalP-noTM	len=126	ExpAA=0.22	First60=0.22	PredHel=0	Topology=o	126	0.047	0.852	0.107	S	2
GN104ID162_012087	0.21	16	0.43	16	0.929	14	0.883	0.675	Y	0.34	SignalP-noTM	len=125	ExpAA=0.16	First60=0.16	PredHel=0	Topology=o	125	0.109	0.884	0.031	S	2
GN104ID162_012089	0.348	21	0.409	21	0.669	1	0.464	0.439	Y	0.34	SignalP-noTM	len=853	ExpAA=0.31	First60=0.30	PredHel=0	Topology=o	853	0.171	0.598	0.067	S	3
GN104ID162_012097	0.634	22	0.712	22	0.853	17	0.801	0.76	Y	0.34	SignalP-noTM	len=242	ExpAA=0.39	First60=0.39	PredHel=0	Topology=o	242	0.164	0.664	0.051	S	3
GN104ID162_012101	0.768	23	0.788	23	0.899	16	0.807	0.798	Y	0.34	SignalP-noTM	len=133	ExpAA=0.02	First60=0.02	PredHel=0	Topology=o	133	0.025	0.884	0.138	S	2
GN104ID162_012105	0.427	23	0.547	23	0.858	16	0.699	0.629	Y	0.34	SignalP-noTM	len=203	ExpAA=0.04	First60=0.04	PredHel=0	Topology=o	203	0.196	0.615	0.07	S	3
GN104ID162_012121	0.808	23	0.865	23	0.962	14	0.927	0.899	Y	0.34	SignalP-noTM	len=455	ExpAA=0.29	First60=0.09	PredHel=0	Topology=o	455	0.051	0.872	0.049	S	1
GN104ID162_012156	0.557	27	0.497	27	0.745	12	0.47	0.483	Y	0.34	SignalP-noTM	len=133	ExpAA=0.04	First60=0.04	PredHel=0	Topology=o	133	0.05	0.834	0.132	S	2
GN104ID162_012167	0.798	21	0.807	21	0.898	12	0.825	0.817	Y	0.34	SignalP-noTM	len=160	ExpAA=0.08	First60=0.08	PredHel=0	Topology=o	160	0.051	0.897	0.058	S	1
GN104ID162_012191	0.473	36	0.503	36	0.828	28	0.532	0.519	Y	0.34	SignalP-noTM	len=85	ExpAA=13.08	First60=13.08	PredHel=0	Topology=o	85	0.075	0.717	0.21	S	3
GN104ID162_012195	0.454	28	0.539	28	0.915	14	0.681	0.616	Y	0.34	SignalP-noTM	len=329	ExpAA=0.28	First60=0.28	PredHel=0	Topology=o	329	0.034	0.947	0.049	S	1
GN104ID162_012214	0.289	23	0.491	23	0.9	4	0.833	0.676	Y	0.34	SignalP-noTM	len=300	ExpAA=0.02	First60=0.02	PredHel=0	Topology=o	300	0.14	0.756	0.052	S	2
GN104ID162_012215	0.513	25	0.621	25	0.876	24	0.746	0.689	Y	0.34	SignalP-noTM	len=137	ExpAA=3.62	First60=3.62	PredHel=0	Topology=o	137	0.111	0.913	0.014	S	1
GN104ID162_012219	0.86	19	0.912	19	0.99	12	0.968	0.942	Y	0.34	SignalP-noTM	len=136	ExpAA=4.70	First60=4.70	PredHel=0	Topology=o	136	0.024	0.971	0.044	S	1
GN104ID162_012228	0.574	21	0.535	21	0.66	2	0.483	0.507	Y	0.34	SignalP-noTM	len=186	ExpAA=0.08	First60=0.08	PredHel=0	Topology=o	186	0.068	0.731	0.301	S	3
GN104ID162_012241	0.215	27	0.348	27	0.703	15	0.554	0.46	Y	0.34	SignalP-noTM	len=183	ExpAA=0.11	First60=0.04	PredHel=0	Topology=o	183	0.338	0.454	0.072	S	5
GN104ID162_012243	0.35	58	0.29	16	0.567	13	0.392	0.345	Y	0.34	SignalP-noTM	len=198	ExpAA=0.02	First60=0.02	PredHel=0	Topology=o	198	0.554	0.692	0.052	S	5
GN104ID162_012287	0.16	23	0.271	23	0.711	4	0.459	0.372	Y	0.34	SignalP-noTM	len=752	ExpAA=0.09	First60=0.08	PredHel=0	Topology=o	752	0.31	0.583	0.077	S	4
GN104ID162_012289	0.557	25	0.724	25	0.977	14	0.938	0.84	Y	0.34	SignalP-noTM	len=254	ExpAA=12.64	First60=12.63	PredHel=0	Topology=o	254	0.076	0.955	0.024	S	1
GN104ID162_012316	0.794	23	0.772	23	0.859	17	0.75	0.76	Y	0.34	SignalP-noTM	len=246	ExpAA=0.04	First60=0.02	PredHel=0	Topology=o	246	0.056	0.762	0.101	S	2
GN104ID162_012321	0.642	17	0.742	17	0.899	1	0.842	0.796	Y	0.34	SignalP-noTM	len=241	ExpAA=0.01	First60=0.01	PredHel=0	Topology=o	241	0.082	0.879	0.114	S	2
GN104ID162_012324	0.73	20	0.783	20	0.901	11	0.848	0.818	Y	0.34	SignalP-noTM	len=190	ExpAA=6.08	First60=6.08	PredHel=0	Topology=o	190	0.036	0.96	0.053	S	1
GN104ID162_012328	0.652	20	0.665	20	0.884	15	0.69	0.679	Y	0.34	SignalP-noTM	len=190	ExpAA=2.89	First60=2.89	PredHel=0	Topology=o	190	0.038	0.936	0.087	S	1
GN104ID162_012336	0.308	22	0.451	22	0.759	16	0.656	0.562	Y	0.34	SignalP-noTM	len=148	ExpAA=0.20	First60=0.20	PredHel=0	Topology=o	148	0.08	0.854	0.086	S	2
GN104ID162_012339	0.645	23	0.723	23	0.923	14	0.811	0.771	Y	0.34	SignalP-noTM	len=211	ExpAA=0.16	First60=0.16	PredHel=0	Topology=o	211	0.118	0.832	0.03	S	2
GN104ID162_012344	0.62	22	0.706	22	0.867	3	0.801	0.757	Y	0.34	SignalP-noTM	len=781	ExpAA=0.54	First60=0.54	PredHel=0	Topology=o	781	0.034	0.954	0.049	S	1
GN104ID162_012351	0.812	22	0.86	22	0.947	4	0.912	0.888	Y	0.34	SignalP-noTM	len=238	ExpAA=0.15	First60=0.15	PredHel=0	Topology=o	238	0.019	0.956	0.059	S	1
GN104ID162_012354	0.316	18	0.382	18	0.599	14	0.454	0.421	Y	0.34	SignalP-noTM	len=391	ExpAA=0.00	First60=0.00	PredHel=0	Topology=o	391	0.114	0.611	0.243	S	4
GN104ID162_012357	0.409	31	0.428	20	0.8	17	0.668	0.558	Y	0.34	SignalP-noTM	len=313	ExpAA=0.49	First60=0.47	PredHel=0	Topology=o	313	0.024	0.938	0.081	S	1
GN104ID162_012362	0.185	29	0.332	29	0.794	7	0.617	0.486	Y	0.34	SignalP-noTM	len=95	ExpAA=0.95	First60=0.95	PredHel=0	Topology=o	95	0.102	0.887	0.028	S	2
GN104ID162_012374	0.725	22	0.755	22	0.893	4	0.782	0.77	Y	0.34	SignalP-noTM	len=187	ExpAA=0.03	First60=0.03	PredHel=0	Topology=o	187	0.065	0.815	0.09	S	2
GN104ID162_012384	0.237	23	0.367	23	0.759	21	0.569	0.476	Y	0.34	SignalP-noTM	len=105	ExpAA=0.19	First60=0.19	PredHel=0	Topology=o	105	0.031	0.837	0.238	S	3
GN104ID162_012426	0.487	21	0.432	21	0.558	20	0.383	0.406	Y	0.34	SignalP-noTM	len=446	ExpAA=0.16	First60=0.15	PredHel=0	Topology=o	446	0.053	0.665	0.292	S	4
GN104ID162_012431	0.62	23	0.764	23	0.987	12	0.942	0.86	Y	0.34	SignalP-noTM	len=287	ExpAA=1.41	First60=1.41	PredHel=0	Topology=o	287	0.012	0.975	0.044	S	1
GN104ID162_012438	0.246	19	0.422	19	0.838	18	0.713	0.579	Y	0.34	SignalP-noTM	len=367	ExpAA=0.30	First60=0.30	PredHel=0	Topology=o	367	0.186	0.861	0.024	S	2
GN104ID162_012448	0.792	32	0.843	32	0.966	20	0.868	0.856	Y	0.34	SignalP-noTM	len=394	ExpAA=4.22	First60=4.04	PredHel=0	Topology=o	394	0.069	0.913	0.029	S	1
GN104ID162_012462	0.421	32	0.555	32	0.965	18	0.771	0.671	Y	0.34	SignalP-noTM	len=414	ExpAA=14.95	First60=14.95	PredHel=0	Topology=o	414	0.195	0.817	0.015	S	2
GN104ID162_012467	0.298	22	0.515	22	0.961	11	0.889	0.717	Y	0.34	SignalP-noTM	len=153	ExpAA=5.66	First60=5.65	PredHel=0	Topology=o	153	0.027	0.962	0.053	S	1
GN104ID162_012495	0.636	22	0.753	22	0.974	10	0.889	0.826	Y	0.34	SignalP-noTM	len=168	ExpAA=12.75	First60=6.11	PredHel=0	Topology=o	168	0.037	0.951	0.048	S	1
GN104ID162_012533	0.314	24	0.529	22	0.987	10	0.943	0.752	Y	0.34	SignalP-noTM	len=212	ExpAA=2.72	First60=2.72	PredHel=0	Topology=o	212	0.066	0.957	0.023	S	1
GN104ID162_012547	0.84	21	0.863	21	0.945	11	0.885	0.875	Y	0.34	SignalP-noTM	len=252	ExpAA=0.83	First60=0.83	PredHel=0	Topology=o	252	0.122	0.828	0.041	S	2
GN104ID162_012556	0.347	27	0.494	27	0.864	2	0.724	0.618	Y	0.34	SignalP-noTM	len=209	ExpAA=7.01	First60=7.01	PredHel=0	Topology=o	209	0.015	0.969	0.074	S	1
GN104ID162_012561	0.506	23	0.64	23	0.927	12	0.81	0.732	Y	0.34	SignalP-noTM	len=245	ExpAA=0.02	First60=0.02	PredHel=0	Topology=o	245	0.097	0.868	0.044	S	2
GN104ID162_012563	0.713	23	0.728	23	0.963	7	0.743	0.736	Y	0.34	SignalP-noTM	len=217	ExpAA=0.01	First60=0.00	PredHel=0	Topology=o	217	0.051	0.808	0.284	S	3
GN104ID162_012580	0.321	22	0.362	22	0.634	1	0.399	0.382	Y	0.34	SignalP-noTM	len=124	ExpAA=0.96	First60=0.29	PredHel=0	Topology=o	124	0.194	0.545	0.155	S	4
GN104ID162_012590	0.32	20	0.35	20	0.566	1	0.354	0.352	Y	0.34	SignalP-noTM	len=335	ExpAA=0.00	First60=0.00	PredHel=0	Topology=o	335	0.127	0.57	0.364	S	4
GN104ID162_012614	0.485	29	0.586	29	0.826	21	0.705	0.65	Y	0.34	SignalP-noTM	len=273	ExpAA=12.10	First60=12.10	PredHel=0	Topology=o	273	0.061	0.967	0.018	S	1
GN104ID162_012621	0.516	27	0.556	27	0.786	6	0.611	0.586	Y	0.34	SignalP-noTM	len=692	ExpAA=1.33	First60=0.10	PredHel=0	Topology=o	692	0.23	0.39	0.176	S	5
GN104ID162_012627	0.769	22	0.848	22	0.97	15	0.935	0.895	Y	0.34	SignalP-noTM	len=165	ExpAA=9.42	First60=9.42	PredHel=0	Topology=o	165	0.139	0.77	0.026	S	2
GN104ID162_012629	0.788	20	0.818	20	0.915	3	0.845	0.833	Y	0.34	SignalP-noTM	len=149	ExpAA=0.01	First60=0.01	PredHel=0	Topology=o	149	0.294	0.789	0.021	S	3
GN104ID162_012639	0.715	25	0.783	25	0.954	14	0.857	0.823	Y	0.34	SignalP-noTM	len=222	ExpAA=2.65	First60=2.39	PredHel=0	Topology=o	222	0.037	0.93	0.052	S	1
GN104ID162_012649	0.733	17	0.819	17	0.932	11	0.913	0.87	Y	0.34	SignalP-noTM	len=249	ExpAA=0.20	First60=0.12	PredHel=0	Topology=o	249	0.298	0.836	0.025	S	3
GN104ID162_012658	0.413	23	0.574	23	0.93	17	0.798	0.695	Y	0.34	SignalP-noTM	len=249	ExpAA=0.06	First60=0.00	PredHel=0	Topology=o	249	0.16	0.869	0.023	S	2
GN104ID162_012664	0.65	22	0.781	22	0.978	14	0.941	0.868	Y	0.34	SignalP-noTM	len=251	ExpAA=0.56	First60=0.52	PredHel=0	Topology=o	251	0.227	0.816	0.012	S	3
GN104ID162_012667	0.671	24	0.789	24	0.96	16	0.924	0.862	Y	0.34	SignalP-noTM	len=342	ExpAA=6.65	First60=6.65	PredHel=0	Topology=o	342	0.051	0.914	0.036	S	1
GN104ID162_012669	0.618	28	0.732	28	0.936	22	0.847	0.794	Y	0.34	SignalP-noTM	len=621	ExpAA=2.24	First60=2.20	PredHel=0	Topology=o	621	0.5	0.822	0.004	S	4
GN104ID162_012686	0.66	20	0.784	20	0.958	11	0.929	0.842	Y	0.5	SignalP-TM	len=114	ExpAA=45.54	First60=27.81	PredHel=0	Topology=o	114	0.028	0.973	0.031	S	1
GN104ID162_012687	0.72	20	0.821	20	0.969	14	0.94	0.886	Y	0.34	SignalP-noTM	len=114	ExpAA=29.26	First60=19.81	PredHel=0	Topology=o	114	0.025	0.974	0.035	S	1
GN104ID162_012689	0.72	20	0.82	20	0.967	4	0.937	0.883	Y	0.34	SignalP-noTM	len=114	ExpAA=30.55	First60=18.78	PredHel=0	Topology=o	114	0.025	0.973	0.034	S	1
GN104ID162_012690	0.72	20	0.821	20	0.969	14	0.941	0.886	Y	0.34	SignalP-noTM	len=114	ExpAA=35.60	First60=20.53	PredHel=0	Topology=o	114	0.022	0.972	0.039	S	1
GN104ID162_012696	0.308	23	0.52	23	0.931	7	0.878	0.713	Y	0.34	SignalP-noTM	len=188	ExpAA=2.16	First60=2.11	PredHel=0	Topology=o	188	0.12	0.843	0.026	S	2
GN104ID162_012704	0.627	24	0.766	24	0.967	5	0.934	0.857	Y	0.34	SignalP-noTM	len=151	ExpAA=11.46	First60=11.46	PredHel=0	Topology=o	151	0.023	0.971	0.043	S	1
GN104ID162_012706	0.546	23	0.591	23	0.816	5	0.641	0.618	Y	0.34	SignalP-noTM	len=118	ExpAA=1.80	First60=1.80	PredHel=0	Topology=o	118	0.024	0.912	0.105	S	1
GN104ID162_012734	0.479	18	0.565	18	0.794	15	0.682	0.628	Y	0.34	SignalP-noTM	len=905	ExpAA=16.13	First60=0.00	PredHel=0	Topology=o	905	0.023	0.93	0.132	S	2
GN104ID162_012783	0.154	33	0.242	20	0.72	4	0.435	0.346	Y	0.34	SignalP-noTM	len=427	ExpAA=4.66	First60=2.67	PredHel=0	Topology=o	427	0.37	0.424	0.118	S	5
GN104ID162_012784	0.634	18	0.772	18	0.969	11	0.941	0.863	Y	0.34	SignalP-noTM	len=1080	ExpAA=0.07	First60=0.07	PredHel=0	Topology=o	1080	0.259	0.738	0.026	S	3
GN104ID162_012794	0.203	34	0.304	34	0.784	33	0.373	0.341	Y	0.34	SignalP-noTM	len=92	ExpAA=0.45	First60=0.45	PredHel=0	Topology=o	92	0.055	0.663	0.386	S	4
GN104ID162_012805	0.308	24	0.481	24	0.859	10	0.753	0.628	Y	0.34	SignalP-noTM	len=192	ExpAA=0.08	First60=0.08	PredHel=0	Topology=o	192	0.029	0.966	0.042	S	1
GN104ID162_012809	0.286	23	0.491	16	0.971	7	0.916	0.721	Y	0.34	SignalP-noTM	len=136	ExpAA=0.04	First60=0.04	PredHel=0	Topology=o	136	0.043	0.838	0.342	S	3
GN104ID162_012816	0.562	20	0.7	20	0.922	10	0.872	0.793	Y	0.34	SignalP-noTM	len=117	ExpAA=0.04	First60=0.04	PredHel=0	Topology=o	117	0.036	0.961	0.063	S	1
GN104ID162_012843	0.637	22	0.746	22	0.926	6	0.876	0.817	Y	0.34	SignalP-noTM	len=283	ExpAA=4.97	First60=4.97	PredHel=0	Topology=o	283	0.08	0.872	0.03	S	2
GN104ID162_012853	0.271	32	0.384	21	0.828	1	0.715	0.563	Y	0.34	SignalP-noTM	len=112	ExpAA=0.01	First60=0.01	PredHel=0	Topology=o	112	0.04	0.926	0.099	S	1
GN104ID162_012857	0.269	28	0.475	28	0.955	14	0.837	0.671	Y	0.34	SignalP-noTM	len=216	ExpAA=13.50	First60=13.50	PredHel=0	Topology=o	216	0.032	0.931	0.043	S	1
GN104ID162_012859	0.707	25	0.753	25	0.929	16	0.805	0.781	Y	0.34	SignalP-noTM	len=227	ExpAA=13.09	First60=13.09	PredHel=0	Topology=o	227	0.072	0.825	0.046	S	2
GN104ID162_012875	0.128	24	0.254	24	0.658	17	0.508	0.391	Y	0.34	SignalP-noTM	len=182	ExpAA=0.03	First60=0.03	PredHel=0	Topology=o	182	0.199	0.508	0.093	S	4
GN104ID162_012883	0.832	23	0.85	23	0.923	13	0.868	0.86	Y	0.34	SignalP-noTM	len=812	ExpAA=1.27	First60=1.27	PredHel=0	Topology=o	812	0.058	0.877	0.047	S	1
GN104ID162_012889	0.603	22	0.712	22	0.89	15	0.837	0.78	Y	0.34	SignalP-noTM	len=277	ExpAA=2.39	First60=2.39	PredHel=0	Topology=o	277	0.014	0.985	0.095	S	1
GN104ID162_012896	0.28	24	0.48	24	0.928	12	0.823	0.665	Y	0.34	SignalP-noTM	len=113	ExpAA=1.02	First60=1.02	PredHel=0	Topology=o	113	0.028	0.919	0.084	S	1
GN104ID162_012898	0.89	24	0.87	24	0.917	4	0.849	0.859	Y	0.34	SignalP-noTM	len=96	ExpAA=15.03	First60=15.03	PredHel=0	Topology=o	96	0.09	0.898	0.033	S	1
GN104ID162_012903	0.594	26	0.424	26	0.432	13	0.303	0.358	Y	0.34	SignalP-noTM	len=287	ExpAA=4.28	First60=0.00	PredHel=0	Topology=o	287	0.075	0.678	0.31	S	4
GN104ID162_012917	0.231	18	0.471	18	0.99	15	0.968	0.739	Y	0.34	SignalP-noTM	len=356	ExpAA=4.99	First60=4.99	PredHel=0	Topology=o	356	0.011	0.964	0.074	S	1
GN104ID162_012918	0.709	26	0.824	26	0.996	15	0.958	0.896	Y	0.34	SignalP-noTM	len=331	ExpAA=1.12	First60=1.12	PredHel=0	Topology=o	331	0.022	0.962	0.038	S	1
GN104ID162_012935	0.379	30	0.553	30	0.959	16	0.826	0.701	Y	0.34	SignalP-noTM	len=258	ExpAA=1.57	First60=1.57	PredHel=0	Topology=o	258	0.036	0.964	0.026	S	1
GN104ID162_012942	0.24	25	0.453	25	0.964	14	0.859	0.673	Y	0.34	SignalP-noTM	len=93	ExpAA=5.48	First60=1.75	PredHel=0	Topology=o	93	0.092	0.917	0.02	S	1
GN104ID162_012943	0.734	23	0.771	23	0.933	10	0.81	0.792	Y	0.34	SignalP-noTM	len=353	ExpAA=0.01	First60=0.01	PredHel=0	Topology=o	353	0.219	0.821	0.02	S	2
GN104ID162_012949	0.176	16	0.371	16	0.848	12	0.772	0.588	Y	0.34	SignalP-noTM	len=315	ExpAA=0.00	First60=0.00	PredHel=0	Topology=o	315	0.065	0.743	0.378	S	4
GN104ID162_013014	0.374	23	0.582	23	0.955	15	0.908	0.758	Y	0.34	SignalP-noTM	len=174	ExpAA=9.06	First60=9.06	PredHel=0	Topology=o	174	0.055	0.948	0.025	S	1
GN104ID162_013022	0.406	30	0.505	30	0.95	14	0.694	0.607	Y	0.34	SignalP-noTM	len=299	ExpAA=14.83	First60=14.82	PredHel=0	Topology=o	299	0.119	0.915	0.016	S	2
GN104ID162_013025	0.285	22	0.505	22	0.957	4	0.895	0.716	Y	0.34	SignalP-noTM	len=367	ExpAA=1.41	First60=1.40	PredHel=0	Topology=o	367	0.045	0.959	0.027	S	1
GN104ID162_013030	0.698	19	0.773	19	0.928	8	0.845	0.812	Y	0.34	SignalP-noTM	len=196	ExpAA=0.31	First60=0.31	PredHel=0	Topology=o	196	0.041	0.948	0.08	S	1
GN104ID162_013047	0.365	42	0.332	17	0.656	16	0.444	0.392	Y	0.34	SignalP-noTM	len=110	ExpAA=0.33	First60=0.07	PredHel=0	Topology=o	110	0.068	0.66	0.366	S	4
GN104ID162_013067	0.179	14	0.368	14	0.822	13	0.743	0.571	Y	0.34	SignalP-noTM	len=184	ExpAA=0.08	First60=0.01	PredHel=0	Topology=o	184	0.115	0.784	0.159	S	2
GN104ID162_013068	0.136	22	0.319	22	0.856	21	0.745	0.549	Y	0.34	SignalP-noTM	len=112	ExpAA=1.66	First60=1.66	PredHel=0	Topology=o	112	0.033	0.829	0.214	S	2
GN104ID162_013078	0.318	23	0.51	23	0.926	12	0.817	0.676	Y	0.34	SignalP-noTM	len=235	ExpAA=1.62	First60=0.49	PredHel=0	Topology=o	235	0.037	0.906	0.118	S	2
GN104ID162_013079	0.679	20	0.754	20	0.927	14	0.835	0.798	Y	0.34	SignalP-noTM	len=238	ExpAA=0.00	First60=0.00	PredHel=0	Topology=o	238	0.062	0.866	0.083	S	2
GN104ID162_013081	0.695	26	0.743	26	0.931	1	0.808	0.778	Y	0.34	SignalP-noTM	len=310	ExpAA=0.74	First60=0.59	PredHel=0	Topology=o	310	0.112	0.888	0.02	S	2
GN104ID162_013085	0.239	21	0.461	21	0.952	11	0.893	0.694	Y	0.34	SignalP-noTM	len=240	ExpAA=99.51	First60=19.60	PredHel=0	Topology=o	240	0.08	0.891	0.037	S	1
GN104ID162_013135	0.22	19	0.452	19	0.954	11	0.923	0.706	Y	0.34	SignalP-noTM	len=325	ExpAA=0.98	First60=0.97	PredHel=0	Topology=o	325	0.028	0.97	0.048	S	1
GN104ID162_013136	0.76	18	0.826	18	0.927	14	0.896	0.864	Y	0.34	SignalP-noTM	len=93	ExpAA=10.47	First60=10.47	PredHel=0	Topology=o	93	0.035	0.949	0.058	S	1
GN104ID162_013137	0.329	21	0.507	21	0.911	8	0.777	0.653	Y	0.34	SignalP-noTM	len=351	ExpAA=0.02	First60=0.02	PredHel=0	Topology=o	351	0.023	0.926	0.114	S	1
GN104ID162_013148	0.306	21	0.439	21	0.767	14	0.627	0.541	Y	0.34	SignalP-noTM	len=385	ExpAA=0.10	First60=0.10	PredHel=0	Topology=o	385	0.023	0.94	0.14	S	2
GN104ID162_013150	0.604	21	0.645	21	0.86	1	0.671	0.659	Y	0.34	SignalP-noTM	len=239	ExpAA=4.55	First60=4.55	PredHel=0	Topology=o	239	0.061	0.864	0.126	S	2
GN104ID162_013151	0.847	34	0.782	34	0.861	28	0.678	0.725	Y	0.34	SignalP-noTM	len=322	ExpAA=1.57	First60=1.00	PredHel=0	Topology=o	322	0.056	0.488	0.377	S	5
GN104ID162_013153	0.299	22	0.362	22	0.712	6	0.431	0.399	Y	0.34	SignalP-noTM	len=135	ExpAA=0.00	First60=0.00	PredHel=0	Topology=o	135	0.114	0.56	0.408	S	5
GN104ID162_013154	0.618	25	0.644	25	0.766	23	0.669	0.657	Y	0.34	SignalP-noTM	len=615	ExpAA=9.29	First60=2.93	PredHel=0	Topology=o	615	0.433	0.823	0.006	S	4
GN104ID162_013162	0.76	23	0.75	23	0.886	4	0.74	0.744	Y	0.34	SignalP-noTM	len=303	ExpAA=11.61	First60=0.01	PredHel=0	Topology=o	303	0.041	0.9	0.083	S	1
GN104ID162_013196	0.624	20	0.668	20	0.798	9	0.706	0.688	Y	0.34	SignalP-noTM	len=305	ExpAA=0.05	First60=0.05	PredHel=0	Topology=o	305	0.417	0.588	0.057	S	5
GN104ID162_013233	0.511	19	0.697	19	0.977	9	0.945	0.831	Y	0.34	SignalP-noTM	len=318	ExpAA=20.82	First60=10.05	PredHel=0	Topology=o	318	0.023	0.956	0.079	S	1
GN104ID162_013249	0.131	25	0.25	11	0.708	1	0.477	0.373	Y	0.34	SignalP-noTM	len=305	ExpAA=0.14	First60=0.07	PredHel=0	Topology=o	305	0.152	0.758	0.085	S	2
GN104ID162_013266	0.205	28	0.331	17	0.786	2	0.665	0.511	Y	0.34	SignalP-noTM	len=559	ExpAA=0.06	First60=0.01	PredHel=0	Topology=o	559	0.044	0.914	0.073	S	1
GN104ID162_013276	0.783	19	0.81	19	0.877	15	0.828	0.82	Y	0.34	SignalP-noTM	len=345	ExpAA=0.66	First60=0.42	PredHel=0	Topology=o	345	0.036	0.952	0.067	S	1
GN104ID162_013282	0.209	23	0.359	23	0.752	13	0.616	0.498	Y	0.34	SignalP-noTM	len=762	ExpAA=0.42	First60=0.39	PredHel=0	Topology=o	762	0.026	0.928	0.109	S	1
GN104ID162_013288	0.593	21	0.752	21	0.978	5	0.955	0.862	Y	0.34	SignalP-noTM	len=357	ExpAA=13.04	First60=13.04	PredHel=0	Topology=o	357	0.018	0.966	0.055	S	1
GN104ID162_013291	0.205	16	0.316	16	0.611	11	0.523	0.428	Y	0.34	SignalP-noTM	len=183	ExpAA=0.00	First60=0.00	PredHel=0	Topology=o	183	0.165	0.545	0.383	S	5
GN104ID162_013306	0.241	25	0.394	16	0.834	4	0.762	0.541	Y	0.5	SignalP-TM	len=88	ExpAA=0.87	First60=0.79	PredHel=0	Topology=o	88	0.343	0.918	0.032	S	3
GN104ID162_013351	0.291	24	0.427	24	0.923	14	0.727	0.547	Y	0.5	SignalP-TM	len=783	ExpAA=1.34	First60=1.22	PredHel=0	Topology=o	783	0.014	0.99	0.041	S	1
GN104ID162_013375	0.494	21	0.681	21	0.977	12	0.94	0.821	Y	0.34	SignalP-noTM	len=1249	ExpAA=2.84	First60=2.84	PredHel=0	Topology=o	1249	0.021	0.97	0.05	S	1
GN104ID162_013383	0.123	32	0.239	23	0.642	14	0.468	0.363	Y	0.34	SignalP-noTM	len=556	ExpAA=0.01	First60=0.01	PredHel=0	Topology=o	556	0.045	0.677	0.419	S	4
GN104ID162_013407	0.749	23	0.602	23	0.721	16	0.484	0.538	Y	0.34	SignalP-noTM	len=246	ExpAA=0.01	First60=0.01	PredHel=0	Topology=o	246	0.068	0.651	0.215	S	3
GN104ID162_013421	0.254	20	0.349	20	0.663	6	0.489	0.424	Y	0.34	SignalP-noTM	len=126	ExpAA=10.47	First60=10.42	PredHel=0	Topology=o	126	0.017	0.898	0.223	S	2
GN104ID162_013448	0.359	28	0.56	28	0.94	21	0.85	0.717	Y	0.34	SignalP-noTM	len=636	ExpAA=1.25	First60=1.24	PredHel=0	Topology=o	636	0.144	0.825	0.02	S	2
GN104ID162_013466	0.312	20	0.452	20	0.793	1	0.632	0.549	Y	0.34	SignalP-noTM	len=313	ExpAA=0.20	First60=0.02	PredHel=0	Topology=o	313	0.036	0.845	0.152	S	2
GN104ID162_013484	0.331	24	0.391	24	0.65	15	0.462	0.429	Y	0.34	SignalP-noTM	len=444	ExpAA=0.00	First60=0.00	PredHel=0	Topology=o	444	0.148	0.664	0.145	S	3
GN104ID162_013491	0.409	18	0.449	18	0.724	15	0.508	0.481	Y	0.34	SignalP-noTM	len=608	ExpAA=0.31	First60=0.31	PredHel=0	Topology=o	608	0.04	0.676	0.23	S	3
GN104ID162_013502	0.473	29	0.378	29	0.425	28	0.309	0.341	Y	0.34	SignalP-noTM	len=567	ExpAA=0.47	First60=0.01	PredHel=0	Topology=o	567	0.124	0.342	0.334	S	5
GN104ID162_013505	0.539	19	0.614	19	0.809	12	0.695	0.658	Y	0.34	SignalP-noTM	len=342	ExpAA=0.02	First60=0.01	PredHel=0	Topology=o	342	0.339	0.7	0.047	S	4
GN104ID162_013524	0.451	23	0.613	23	0.889	18	0.834	0.732	Y	0.34	SignalP-noTM	len=260	ExpAA=0.19	First60=0.15	PredHel=0	Topology=o	260	0.059	0.863	0.065	S	2
GN104ID162_013529	0.45	23	0.609	23	0.885	18	0.825	0.726	Y	0.34	SignalP-noTM	len=130	ExpAA=0.24	First60=0.24	PredHel=0	Topology=o	130	0.061	0.864	0.065	S	2
GN104ID162_013530	0.473	25	0.584	25	0.839	12	0.725	0.661	Y	0.34	SignalP-noTM	len=92	ExpAA=3.63	First60=3.59	PredHel=0	Topology=o	92	0.024	0.954	0.088	S	1
GN104ID162_013546	0.328	23	0.481	23	0.791	19	0.705	0.602	Y	0.34	SignalP-noTM	len=553	ExpAA=2.29	First60=0.03	PredHel=0	Topology=o	553	0.175	0.67	0.088	S	3
GN104ID162_013549	0.203	33	0.37	33	0.867	16	0.643	0.518	Y	0.34	SignalP-noTM	len=597	ExpAA=4.43	First60=3.64	PredHel=0	Topology=o	597	0.105	0.808	0.036	S	2
GN104ID162_013556	0.817	20	0.824	20	0.89	6	0.823	0.823	Y	0.34	SignalP-noTM	len=599	ExpAA=0.54	First60=0.00	PredHel=0	Topology=o	599	0.187	0.847	0.042	S	2
GN104ID162_013560	0.723	22	0.775	22	0.959	9	0.826	0.803	Y	0.34	SignalP-noTM	len=143	ExpAA=0.94	First60=0.90	PredHel=0	Topology=o	143	0.038	0.927	0.081	S	1
GN104ID162_013564	0.477	50	0.278	25	0.657	10	0.423	0.356	Y	0.34	SignalP-noTM	len=192	ExpAA=0.03	First60=0.00	PredHel=0	Topology=o	192	0.185	0.396	0.197	S	5
GN104ID162_013580	0.7	18	0.808	18	0.97	1	0.922	0.87	Y	0.34	SignalP-noTM	len=242	ExpAA=0.10	First60=0.09	PredHel=0	Topology=o	242	0.459	0.866	0.013	S	3
GN104ID162_013597	0.566	21	0.695	21	0.919	13	0.853	0.78	Y	0.34	SignalP-noTM	len=200	ExpAA=13.30	First60=13.30	PredHel=0	Topology=o	200	0.02	0.939	0.096	S	1
GN104ID162_013612	0.231	17	0.353	17	0.639	1	0.499	0.432	Y	0.34	SignalP-noTM	len=258	ExpAA=0.58	First60=0.58	PredHel=0	Topology=o	258	0.161	0.648	0.167	S	3
GN104ID162_013624	0.562	22	0.682	22	0.93	3	0.824	0.759	Y	0.34	SignalP-noTM	len=345	ExpAA=0.55	First60=0.53	PredHel=0	Topology=o	345	0.177	0.732	0.024	S	3
GN104ID162_013626	0.695	20	0.748	20	0.879	18	0.805	0.778	Y	0.34	SignalP-noTM	len=261	ExpAA=0.10	First60=0.08	PredHel=0	Topology=o	261	0.178	0.795	0.036	S	2
GN104ID162_013627	0.58	21	0.659	21	0.841	5	0.746	0.706	Y	0.34	SignalP-noTM	len=593	ExpAA=4.07	First60=3.49	PredHel=0	Topology=o	593	0.233	0.797	0.027	S	3
GN104ID162_013647	0.261	20	0.476	20	0.947	14	0.866	0.686	Y	0.34	SignalP-noTM	len=455	ExpAA=0.40	First60=0.40	PredHel=0	Topology=o	455	0.015	0.931	0.123	S	1
GN104ID162_013650	0.235	16	0.381	16	0.725	1	0.57	0.483	Y	0.34	SignalP-noTM	len=255	ExpAA=0.21	First60=0.11	PredHel=0	Topology=o	255	0.086	0.59	0.373	S	4
GN104ID162_013668	0.725	29	0.802	23	0.98	14	0.93	0.871	Y	0.34	SignalP-noTM	len=87	ExpAA=18.87	First60=18.86	PredHel=0	Topology=o	87	0.015	0.97	0.053	S	1
GN104ID162_013694	0.624	21	0.738	21	0.948	14	0.869	0.809	Y	0.34	SignalP-noTM	len=850	ExpAA=0.04	First60=0.04	PredHel=0	Topology=o	850	0.032	0.933	0.064	S	1
GN104ID162_013696	0.122	22	0.279	11	0.801	1	0.642	0.475	Y	0.34	SignalP-noTM	len=552	ExpAA=2.29	First60=0.01	PredHel=0	Topology=o	552	0.087	0.305	0.396	_	5
GN104ID162_013721	0.372	22	0.555	22	0.931	5	0.827	0.702	Y	0.34	SignalP-noTM	len=165	ExpAA=0.48	First60=0.48	PredHel=0	Topology=o	165	0.05	0.938	0.046	S	1
GN104ID162_013728	0.65	23	0.72	23	0.911	5	0.798	0.762	Y	0.34	SignalP-noTM	len=81	ExpAA=0.47	First60=0.47	PredHel=0	Topology=o	81	0.026	0.931	0.1	S	1
GN104ID162_013729	0.464	22	0.462	22	0.582	6	0.465	0.463	Y	0.34	SignalP-noTM	len=110	ExpAA=0.00	First60=0.00	PredHel=0	Topology=o	110	0.13	0.373	0.384	_	5
GN104ID162_013737	0.754	20	0.849	20	0.986	10	0.953	0.905	Y	0.34	SignalP-noTM	len=256	ExpAA=1.44	First60=1.44	PredHel=0	Topology=o	256	0.034	0.952	0.046	S	1
GN104ID162_013739	0.25	21	0.422	21	0.908	7	0.695	0.569	Y	0.34	SignalP-noTM	len=133	ExpAA=0.17	First60=0.08	PredHel=0	Topology=o	133	0.053	0.931	0.12	S	1
GN104ID162_013750	0.558	21	0.579	21	0.718	17	0.598	0.589	Y	0.34	SignalP-noTM	len=189	ExpAA=0.17	First60=0.16	PredHel=0	Topology=o	189	0.327	0.328	0.072	S	5
GN104ID162_013770	0.329	15	0.427	15	0.692	4	0.554	0.496	Y	0.34	SignalP-noTM	len=619	ExpAA=0.01	First60=0.00	PredHel=0	Topology=o	619	0.102	0.393	0.613	_	4
GN104ID162_013792	0.621	37	0.625	37	0.788	31	0.462	0.56	Y	0.5	SignalP-TM	len=284	ExpAA=12.26	First60=12.26	PredHel=0	Topology=o	284	0.034	0.905	0.111	S	2
GN104ID162_013805	0.786	30	0.741	30	0.901	16	0.716	0.728	Y	0.34	SignalP-noTM	len=487	ExpAA=1.29	First60=1.25	PredHel=0	Topology=o	487	0.039	0.96	0.032	S	1
GN104ID162_013812	0.289	25	0.376	25	0.783	2	0.512	0.449	Y	0.34	SignalP-noTM	len=105	ExpAA=0.08	First60=0.08	PredHel=0	Topology=o	105	0.081	0.842	0.101	S	2
GN104ID162_013818	0.223	22	0.349	22	0.742	14	0.548	0.457	Y	0.34	SignalP-noTM	len=109	ExpAA=0.00	First60=0.00	PredHel=0	Topology=o	109	0.504	0.531	0.05	S	5
GN104ID162_013823	0.546	20	0.693	20	0.939	2	0.874	0.791	Y	0.34	SignalP-noTM	len=83	ExpAA=0.20	First60=0.20	PredHel=0	Topology=o	83	0.117	0.928	0.029	S	1
GN104ID162_013830	0.378	20	0.508	20	0.797	16	0.674	0.598	Y	0.34	SignalP-noTM	len=83	ExpAA=0.06	First60=0.06	PredHel=0	Topology=o	83	0.13	0.845	0.059	S	2
GN104ID162_013831	0.347	17	0.554	17	0.914	11	0.874	0.727	Y	0.34	SignalP-noTM	len=110	ExpAA=0.00	First60=0.00	PredHel=0	Topology=o	110	0.097	0.81	0.153	S	2
GN104ID162_013855	0.25	19	0.339	19	0.644	6	0.484	0.417	Y	0.34	SignalP-noTM	len=338	ExpAA=0.83	First60=0.00	PredHel=0	Topology=o	338	0.011	0.876	0.371	S	3
GN104ID162_013903	0.254	34	0.407	34	0.956	19	0.714	0.573	Y	0.34	SignalP-noTM	len=827	ExpAA=7.41	First60=7.02	PredHel=0	Topology=o	827	0.022	0.933	0.06	S	1
GN104ID162_013940	0.439	20	0.626	20	0.963	12	0.9	0.774	Y	0.34	SignalP-noTM	len=263	ExpAA=3.44	First60=3.44	PredHel=0	Topology=o	263	0.053	0.914	0.043	S	1
GN104ID162_013944	0.515	19	0.669	19	0.906	2	0.87	0.778	Y	0.34	SignalP-noTM	len=470	ExpAA=0.16	First60=0.12	PredHel=0	Topology=o	470	0.02	0.919	0.115	S	1
GN104ID162_013946	0.189	27	0.283	27	0.621	20	0.441	0.368	Y	0.34	SignalP-noTM	len=198	ExpAA=1.77	First60=1.77	PredHel=0	Topology=o	198	0.185	0.732	0.049	S	3
GN104ID162_013956	0.204	30	0.266	30	0.692	1	0.408	0.343	Y	0.34	SignalP-noTM	len=669	ExpAA=0.33	First60=0.30	PredHel=0	Topology=o	669	0.221	0.733	0.039	S	3
GN104ID162_013983	0.486	26	0.39	26	0.513	23	0.3	0.342	Y	0.34	SignalP-noTM	len=185	ExpAA=0.02	First60=0.01	PredHel=0	Topology=o	185	0.075	0.455	0.475	_	5
GN104ID162_013994	0.454	25	0.524	25	0.887	12	0.617	0.574	Y	0.34	SignalP-noTM	len=320	ExpAA=0.10	First60=0.04	PredHel=0	Topology=o	320	0.443	0.62	0.069	S	5
GN104ID162_014003	0.659	20	0.731	20	0.915	7	0.795	0.765	Y	0.34	SignalP-noTM	len=162	ExpAA=2.11	First60=2.11	PredHel=0	Topology=o	162	0.051	0.892	0.104	S	2
GN104ID162_014005	0.408	18	0.56	18	0.87	7	0.759	0.667	Y	0.34	SignalP-noTM	len=164	ExpAA=0.09	First60=0.09	PredHel=0	Topology=o	164	0.117	0.821	0.103	S	2
GN104ID162_014009	0.289	32	0.427	32	0.858	10	0.667	0.557	Y	0.34	SignalP-noTM	len=129	ExpAA=24.21	First60=13.31	PredHel=0	Topology=o	129	0.043	0.921	0.087	S	1
GN104ID162_014010	0.652	32	0.464	32	0.572	10	0.364	0.41	Y	0.34	SignalP-noTM	len=165	ExpAA=0.02	First60=0.01	PredHel=0	Topology=o	165	0.069	0.555	0.535	S	5
GN104ID162_014017	0.315	24	0.517	24	0.928	5	0.846	0.695	Y	0.34	SignalP-noTM	len=198	ExpAA=10.75	First60=10.75	PredHel=0	Topology=o	198	0.038	0.938	0.056	S	1
GN104ID162_014033	0.759	24	0.814	24	0.977	11	0.875	0.847	Y	0.34	SignalP-noTM	len=225	ExpAA=11.59	First60=11.50	PredHel=0	Topology=o	225	0.157	0.928	0.012	S	2
GN104ID162_014041	0.657	28	0.752	28	0.939	8	0.863	0.812	Y	0.34	SignalP-noTM	len=193	ExpAA=12.64	First60=8.34	PredHel=0	Topology=o	193	0.072	0.927	0.016	S	1
GN104ID162_014042	0.161	20	0.276	20	0.637	8	0.484	0.388	Y	0.34	SignalP-noTM	len=592	ExpAA=0.04	First60=0.00	PredHel=0	Topology=o	592	0.173	0.705	0.106	S	3
GN104ID162_014049	0.122	21	0.241	17	0.667	5	0.539	0.402	Y	0.34	SignalP-noTM	len=242	ExpAA=4.92	First60=0.00	PredHel=0	Topology=o	242	0.213	0.483	0.358	S	5
GN104ID162_014053	0.675	29	0.788	29	0.963	20	0.913	0.856	Y	0.34	SignalP-noTM	len=348	ExpAA=11.14	First60=11.13	PredHel=0	Topology=o	348	0.174	0.892	0.012	S	2
GN104ID162_014063	0.26	24	0.311	24	0.528	21	0.379	0.348	Y	0.34	SignalP-noTM	len=108	ExpAA=0.43	First60=0.30	PredHel=0	Topology=o	108	0.027	0.799	0.291	S	3
GN104ID162_014068	0.539	28	0.597	28	0.905	17	0.671	0.637	Y	0.34	SignalP-noTM	len=333	ExpAA=0.26	First60=0.26	PredHel=0	Topology=o	333	0.028	0.949	0.111	S	1
GN104ID162_014096	0.226	21	0.343	21	0.678	2	0.513	0.434	Y	0.34	SignalP-noTM	len=278	ExpAA=0.18	First60=0.03	PredHel=0	Topology=o	278	0.089	0.832	0.105	S	2
GN104ID162_014100	0.168	26	0.328	26	0.843	15	0.654	0.504	Y	0.34	SignalP-noTM	len=513	ExpAA=0.48	First60=0.48	PredHel=0	Topology=o	513	0.027	0.891	0.105	S	2
GN104ID162_014113	0.393	26	0.612	26	0.989	16	0.953	0.796	Y	0.34	SignalP-noTM	len=218	ExpAA=36.00	First60=18.91	PredHel=0	Topology=o	218	0.014	0.978	0.056	S	1
GN104ID162_014133	0.254	20	0.356	20	0.735	6	0.489	0.428	Y	0.34	SignalP-noTM	len=202	ExpAA=0.07	First60=0.05	PredHel=0	Topology=o	202	0.056	0.959	0.075	S	1
GN104ID162_014145	0.546	21	0.447	21	0.567	6	0.357	0.398	Y	0.34	SignalP-noTM	len=132	ExpAA=0.01	First60=0.01	PredHel=0	Topology=o	132	0.167	0.425	0.252	S	5
GN104ID162_014148	0.165	19	0.345	19	0.809	3	0.723	0.549	Y	0.34	SignalP-noTM	len=134	ExpAA=0.01	First60=0.00	PredHel=0	Topology=o	134	0.135	0.881	0.045	S	2
GN104ID162_014161	0.786	23	0.837	23	0.967	13	0.891	0.866	Y	0.34	SignalP-noTM	len=114	ExpAA=2.98	First60=2.98	PredHel=0	Topology=o	114	0.061	0.943	0.024	S	1
GN104ID162_014189	0.619	34	0.58	26	0.8	20	0.654	0.62	Y	0.34	SignalP-noTM	len=318	ExpAA=6.53	First60=2.41	PredHel=0	Topology=o	318	0.028	0.866	0.103	S	2
GN104ID162_014202	0.409	18	0.449	18	0.724	15	0.508	0.481	Y	0.34	SignalP-noTM	len=624	ExpAA=0.31	First60=0.31	PredHel=0	Topology=o	624	0.04	0.676	0.23	S	3
GN104ID162_014225	0.409	18	0.449	18	0.724	15	0.508	0.481	Y	0.34	SignalP-noTM	len=624	ExpAA=0.31	First60=0.31	PredHel=0	Topology=o	624	0.04	0.676	0.23	S	3
GN104ID162_014233	0.205	20	0.301	20	0.557	1	0.422	0.366	Y	0.34	SignalP-noTM	len=190	ExpAA=22.79	First60=7.19	PredHel=0	Topology=o	190	0.087	0.85	0.159	S	2
GN104ID162_014260	0.722	29	0.763	29	0.958	15	0.829	0.799	Y	0.34	SignalP-noTM	len=112	ExpAA=8.21	First60=8.21	PredHel=0	Topology=o	112	0.208	0.929	0.004	S	2
GN104ID162_014282	0.582	27	0.715	27	0.962	14	0.883	0.805	Y	0.34	SignalP-noTM	len=119	ExpAA=0.91	First60=0.91	PredHel=0	Topology=o	119	0.052	0.902	0.034	S	1
GN104ID162_014296	0.478	20	0.6	20	0.869	7	0.741	0.676	Y	0.34	SignalP-noTM	len=238	ExpAA=0.03	First60=0.03	PredHel=0	Topology=o	238	0.332	0.713	0.078	S	4
GN104ID162_014298	0.706	25	0.765	25	0.931	5	0.835	0.803	Y	0.34	SignalP-noTM	len=337	ExpAA=1.44	First60=1.13	PredHel=0	Topology=o	337	0.047	0.854	0.07	S	2
GN104ID162_014306	0.532	22	0.574	22	0.811	9	0.614	0.596	Y	0.34	SignalP-noTM	len=613	ExpAA=0.00	First60=0.00	PredHel=0	Topology=o	613	0.057	0.778	0.189	S	3
GN104ID162_014309	0.703	21	0.626	21	0.76	1	0.538	0.579	Y	0.34	SignalP-noTM	len=716	ExpAA=0.01	First60=0.00	PredHel=0	Topology=o	716	0.062	0.714	0.196	S	3
GN104ID162_014310	0.763	20	0.556	20	0.524	17	0.389	0.466	Y	0.34	SignalP-noTM	len=94	ExpAA=0.01	First60=0.00	PredHel=0	Topology=o	94	0.061	0.743	0.25	S	3
GN104ID162_014315	0.483	21	0.392	21	0.634	20	0.319	0.353	Y	0.34	SignalP-noTM	len=287	ExpAA=0.05	First60=0.00	PredHel=0	Topology=o	287	0.162	0.28	0.33	_	5
GN104ID162_014316	0.273	19	0.441	19	0.795	8	0.705	0.584	Y	0.34	SignalP-noTM	len=459	ExpAA=1.83	First60=1.83	PredHel=0	Topology=o	459	0.046	0.809	0.171	S	2
GN104ID162_014340	0.352	27	0.561	27	0.976	16	0.89	0.738	Y	0.34	SignalP-noTM	len=342	ExpAA=12.10	First60=12.09	PredHel=0	Topology=o	342	0.62	0.699	0.003	S	5
GN104ID162_014352	0.481	24	0.658	24	0.98	12	0.902	0.79	Y	0.34	SignalP-noTM	len=143	ExpAA=7.79	First60=7.79	PredHel=0	Topology=o	143	0.022	0.955	0.061	S	1
GN104ID162_014356	0.376	24	0.597	24	0.985	16	0.95	0.788	Y	0.34	SignalP-noTM	len=448	ExpAA=15.23	First60=15.18	PredHel=0	Topology=o	448	0.016	0.964	0.058	S	1
GN104ID162_014373	0.814	21	0.794	21	0.846	2	0.767	0.779	Y	0.34	SignalP-noTM	len=196	ExpAA=0.45	First60=0.00	PredHel=0	Topology=o	196	0.277	0.758	0.04	S	3
GN104ID162_014375	0.557	20	0.642	20	0.87	16	0.735	0.692	Y	0.34	SignalP-noTM	len=197	ExpAA=0.04	First60=0.04	PredHel=0	Topology=o	197	0.032	0.917	0.123	S	2
GN104ID162_014377	0.198	29	0.356	24	0.885	2	0.726	0.556	Y	0.34	SignalP-noTM	len=92	ExpAA=0.45	First60=0.45	PredHel=0	Topology=o	92	0.014	0.98	0.087	S	1
GN104ID162_014382	0.609	24	0.726	24	0.935	4	0.866	0.802	Y	0.34	SignalP-noTM	len=442	ExpAA=1.54	First60=0.09	PredHel=0	Topology=o	442	0.042	0.929	0.051	S	1
GN104ID162_014384	0.191	31	0.272	11	0.772	4	0.655	0.478	Y	0.34	SignalP-noTM	len=187	ExpAA=0.12	First60=0.00	PredHel=0	Topology=o	187	0.153	0.54	0.308	S	4
GN104ID162_014409	0.688	25	0.773	25	0.978	13	0.871	0.826	Y	0.34	SignalP-noTM	len=181	ExpAA=2.55	First60=2.45	PredHel=0	Topology=o	181	0.019	0.959	0.052	S	1
GN104ID162_014410	0.832	36	0.839	36	0.928	24	0.805	0.821	Y	0.34	SignalP-noTM	len=528	ExpAA=1.94	First60=1.94	PredHel=0	Topology=o	528	0.141	0.837	0.037	S	2
GN104ID162_014438	0.317	23	0.344	23	0.483	19	0.372	0.359	Y	0.34	SignalP-noTM	len=286	ExpAA=3.95	First60=3.93	PredHel=0	Topology=o	286	0.154	0.713	0.083	S	3
GN104ID162_014459	0.215	20	0.39	20	0.854	17	0.709	0.562	Y	0.34	SignalP-noTM	len=334	ExpAA=0.08	First60=0.07	PredHel=0	Topology=o	334	0.034	0.891	0.115	S	2
GN104ID162_014525	0.608	27	0.732	27	0.956	15	0.882	0.813	Y	0.34	SignalP-noTM	len=147	ExpAA=12.91	First60=12.91	PredHel=0	Topology=o	147	0.028	0.948	0.041	S	1
GN104ID162_014531	0.337	32	0.458	32	0.84	6	0.663	0.569	Y	0.34	SignalP-noTM	len=524	ExpAA=0.75	First60=0.75	PredHel=0	Topology=o	524	0.363	0.521	0.021	S	5
GN104ID162_014533	0.181	21	0.354	21	0.805	19	0.696	0.539	Y	0.34	SignalP-noTM	len=351	ExpAA=2.49	First60=2.48	PredHel=0	Topology=o	351	0.051	0.883	0.078	S	1
GN104ID162_014535	0.257	23	0.459	22	0.898	14	0.832	0.66	Y	0.34	SignalP-noTM	len=112	ExpAA=8.87	First60=8.87	PredHel=0	Topology=o	112	0.039	0.914	0.073	S	1
GN104ID162_014549	0.212	20	0.318	20	0.585	4	0.478	0.404	Y	0.34	SignalP-noTM	len=445	ExpAA=0.02	First60=0.01	PredHel=0	Topology=o	445	0.159	0.351	0.263	S	5
GN104ID162_014555	0.15	37	0.256	20	0.692	19	0.474	0.374	Y	0.34	SignalP-noTM	len=268	ExpAA=3.82	First60=3.82	PredHel=0	Topology=o	268	0.036	0.907	0.197	S	2
GN104ID162_014558	0.481	17	0.579	17	0.864	1	0.716	0.634	Y	0.5	SignalP-TM	len=157	ExpAA=0.05	First60=0.05	PredHel=0	Topology=o	157	0.061	0.833	0.207	S	2
GN104ID162_014563	0.308	25	0.379	25	0.592	24	0.452	0.419	Y	0.34	SignalP-noTM	len=159	ExpAA=12.36	First60=12.36	PredHel=0	Topology=o	159	0.058	0.659	0.19	S	3
GN104ID162_014569	0.52	21	0.437	21	0.582	16	0.373	0.402	Y	0.34	SignalP-noTM	len=587	ExpAA=0.11	First60=0.11	PredHel=0	Topology=o	587	0.05	0.594	0.24	S	4
GN104ID162_014577	0.676	18	0.556	18	0.634	6	0.469	0.509	Y	0.34	SignalP-noTM	len=92	ExpAA=0.06	First60=0.06	PredHel=0	Topology=o	92	0.036	0.883	0.258	S	2
GN104ID162_014598	0.348	19	0.503	19	0.847	1	0.702	0.611	Y	0.34	SignalP-noTM	len=751	ExpAA=0.02	First60=0.00	PredHel=0	Topology=o	751	0.091	0.742	0.175	S	3
GN104ID162_014604	0.29	23	0.528	23	0.989	5	0.961	0.762	Y	0.34	SignalP-noTM	len=235	ExpAA=12.17	First60=11.99	PredHel=0	Topology=o	235	0.06	0.923	0.03	S	1
GN104ID162_014624	0.587	21	0.74	21	0.972	12	0.935	0.845	Y	0.34	SignalP-noTM	len=209	ExpAA=2.35	First60=2.34	PredHel=0	Topology=o	209	0.044	0.949	0.041	S	1
GN104ID162_014633	0.196	25	0.285	25	0.57	6	0.418	0.357	Y	0.34	SignalP-noTM	len=328	ExpAA=0.07	First60=0.07	PredHel=0	Topology=o	328	0.14	0.37	0.243	S	5
GN104ID162_014637	0.651	29	0.737	29	0.89	15	0.799	0.771	Y	0.34	SignalP-noTM	len=243	ExpAA=12.91	First60=12.90	PredHel=0	Topology=o	243	0.035	0.926	0.058	S	1
GN104ID162_014651	0.399	22	0.365	22	0.547	12	0.331	0.347	Y	0.34	SignalP-noTM	len=157	ExpAA=0.00	First60=0.00	PredHel=0	Topology=o	157	0.057	0.588	0.577	S	5
GN104ID162_014654	0.536	20	0.68	20	0.926	7	0.861	0.778	Y	0.34	SignalP-noTM	len=147	ExpAA=16.46	First60=0.80	PredHel=0	Topology=o	147	0.212	0.788	0.028	S	3
GN104ID162_014716	0.152	24	0.287	24	0.701	4	0.54	0.424	Y	0.34	SignalP-noTM	len=189	ExpAA=0.67	First60=0.07	PredHel=0	Topology=o	189	0.062	0.631	0.272	S	4
GN104ID162_014744	0.342	18	0.482	18	0.852	3	0.653	0.574	Y	0.34	SignalP-noTM	len=305	ExpAA=0.75	First60=0.74	PredHel=0	Topology=o	305	0.144	0.522	0.219	S	4
GN104ID162_014748	0.664	24	0.425	24	0.426	15	0.275	0.344	Y	0.34	SignalP-noTM	len=75	ExpAA=0.19	First60=0.19	PredHel=0	Topology=i	75	0.217	0.394	0.195	S	5
GN104ID162_014751	0.281	21	0.468	21	0.86	8	0.773	0.633	Y	0.34	SignalP-noTM	len=186	ExpAA=0.09	First60=0.09	PredHel=0	Topology=o	186	0.046	0.911	0.076	S	1
GN104ID162_014754	0.201	24	0.425	24	0.963	13	0.902	0.683	Y	0.34	SignalP-noTM	len=159	ExpAA=2.24	First60=2.24	PredHel=0	Topology=o	159	0.034	0.95	0.043	S	1
GN104ID162_014767	0.201	24	0.425	24	0.963	13	0.902	0.683	Y	0.34	SignalP-noTM	len=159	ExpAA=2.24	First60=2.24	PredHel=0	Topology=o	159	0.034	0.95	0.043	S	1
GN104ID162_014789	0.127	16	0.251	16	0.601	4	0.483	0.376	Y	0.34	SignalP-noTM	len=144	ExpAA=0.01	First60=0.01	PredHel=0	Topology=o	144	0.379	0.601	0.071	S	4
GN104ID162_014796	0.742	22	0.729	22	0.867	17	0.716	0.722	Y	0.34	SignalP-noTM	len=200	ExpAA=12.04	First60=11.33	PredHel=0	Topology=o	200	0.014	0.955	0.095	S	1
GN104ID162_014815	0.431	19	0.587	19	0.892	12	0.807	0.706	Y	0.34	SignalP-noTM	len=966	ExpAA=0.85	First60=0.83	PredHel=0	Topology=o	966	0.121	0.773	0.088	S	2
GN104ID162_014826	0.738	24	0.817	24	0.972	13	0.906	0.865	Y	0.34	SignalP-noTM	len=444	ExpAA=8.24	First60=8.09	PredHel=0	Topology=o	444	0.043	0.91	0.042	S	1
GN104ID162_014827	0.16	25	0.333	25	0.843	13	0.702	0.532	Y	0.34	SignalP-noTM	len=141	ExpAA=0.08	First60=0.08	PredHel=0	Topology=o	141	0.12	0.816	0.076	S	2
GN104ID162_014871	0.295	24	0.452	24	0.825	1	0.699	0.585	Y	0.34	SignalP-noTM	len=506	ExpAA=4.09	First60=3.97	PredHel=0	Topology=o	506	0.063	0.93	0.047	S	1
GN104ID162_014876	0.168	24	0.35	24	0.872	3	0.732	0.557	Y	0.34	SignalP-noTM	len=200	ExpAA=0.00	First60=0.00	PredHel=0	Topology=o	200	0.174	0.618	0.065	S	3
GN104ID162_014878	0.492	24	0.651	24	0.969	16	0.86	0.764	Y	0.34	SignalP-noTM	len=161	ExpAA=4.15	First60=4.15	PredHel=0	Topology=o	161	0.031	0.964	0.05	S	1
GN104ID162_014890	0.462	26	0.504	26	0.756	5	0.56	0.534	Y	0.34	SignalP-noTM	len=185	ExpAA=1.73	First60=0.47	PredHel=0	Topology=o	185	0.159	0.681	0.087	S	3
GN104ID162_014929	0.399	31	0.595	25	0.961	15	0.901	0.76	Y	0.34	SignalP-noTM	len=144	ExpAA=11.56	First60=11.56	PredHel=0	Topology=o	144	0.132	0.915	0.015	S	2
GN104ID162_014939	0.449	19	0.622	19	0.903	3	0.855	0.748	Y	0.34	SignalP-noTM	len=101	ExpAA=0.61	First60=0.58	PredHel=0	Topology=o	101	0.04	0.905	0.09	S	1
GN104ID162_014955	0.418	18	0.595	18	0.875	1	0.838	0.727	Y	0.34	SignalP-noTM	len=357	ExpAA=0.03	First60=0.03	PredHel=0	Topology=o	357	0.034	0.9	0.082	S	1
GN104ID162_014957	0.68	21	0.793	21	0.962	14	0.925	0.864	Y	0.34	SignalP-noTM	len=217	ExpAA=0.68	First60=0.32	PredHel=0	Topology=o	217	0.027	0.947	0.067	S	1
GN104ID162_014988	0.806	25	0.786	25	0.896	3	0.773	0.779	Y	0.34	SignalP-noTM	len=149	ExpAA=8.93	First60=8.93	PredHel=0	Topology=o	149	0.083	0.926	0.034	S	1
GN104ID162_015001	0.194	18	0.4	18	0.899	15	0.838	0.637	Y	0.34	SignalP-noTM	len=195	ExpAA=11.14	First60=11.14	PredHel=0	Topology=o	195	0.015	0.979	0.042	S	1
GN104ID162_015034	0.483	28	0.624	28	0.949	14	0.812	0.725	Y	0.34	SignalP-noTM	len=223	ExpAA=7.49	First60=7.43	PredHel=0	Topology=o	223	0.03	0.926	0.042	S	1
GN104ID162_015036	0.421	29	0.567	28	0.928	14	0.785	0.685	Y	0.34	SignalP-noTM	len=216	ExpAA=5.23	First60=5.22	PredHel=0	Topology=o	216	0.042	0.914	0.034	S	1
GN104ID162_015050	0.338	20	0.484	20	0.832	15	0.7	0.6	Y	0.34	SignalP-noTM	len=190	ExpAA=1.38	First60=1.38	PredHel=0	Topology=o	190	0.056	0.875	0.124	S	2
GN104ID162_015051	0.699	24	0.777	24	0.921	17	0.864	0.824	Y	0.34	SignalP-noTM	len=245	ExpAA=10.89	First60=10.89	PredHel=0	Topology=o	245	0.033	0.924	0.054	S	1
GN104ID162_015060	0.748	22	0.846	22	0.981	14	0.958	0.907	Y	0.34	SignalP-noTM	len=227	ExpAA=1.78	First60=1.77	PredHel=0	Topology=o	227	0.022	0.966	0.042	S	1
GN104ID162_015061	0.728	22	0.835	22	0.984	14	0.959	0.902	Y	0.34	SignalP-noTM	len=227	ExpAA=2.79	First60=2.78	PredHel=0	Topology=o	227	0.02	0.969	0.044	S	1
GN104ID162_015076	0.326	22	0.495	22	0.859	1	0.747	0.631	Y	0.34	SignalP-noTM	len=125	ExpAA=0.15	First60=0.14	PredHel=0	Topology=o	125	0.031	0.761	0.218	S	3
GN104ID162_015096	0.74	26	0.812	26	0.964	15	0.895	0.857	Y	0.34	SignalP-noTM	len=420	ExpAA=4.20	First60=4.20	PredHel=0	Topology=o	420	0.265	0.888	0.008	S	2
GN104ID162_015106	0.179	54	0.231	11	0.544	5	0.443	0.345	Y	0.34	SignalP-noTM	len=155	ExpAA=0.10	First60=0.00	PredHel=0	Topology=o	155	0.157	0.191	0.514	_	4
GN104ID162_015122	0.79	22	0.854	22	0.958	14	0.923	0.891	Y	0.34	SignalP-noTM	len=264	ExpAA=11.16	First60=11.15	PredHel=0	Topology=o	264	0.048	0.949	0.026	S	1
GN104ID162_015159	0.245	18	0.333	18	0.659	5	0.487	0.417	Y	0.34	SignalP-noTM	len=509	ExpAA=0.03	First60=0.02	PredHel=0	Topology=o	509	0.101	0.455	0.462	_	5
GN104ID162_015166	0.607	24	0.709	24	0.904	14	0.829	0.774	Y	0.34	SignalP-noTM	len=392	ExpAA=0.14	First60=0.05	PredHel=0	Topology=o	392	0.047	0.801	0.088	S	2
GN104ID162_015167	0.453	23	0.636	23	0.97	12	0.894	0.775	Y	0.34	SignalP-noTM	len=190	ExpAA=0.71	First60=0.70	PredHel=0	Topology=o	190	0.037	0.962	0.037	S	1
GN104ID162_015171	0.303	17	0.369	17	0.602	16	0.438	0.406	Y	0.34	SignalP-noTM	len=161	ExpAA=0.55	First60=0.53	PredHel=0	Topology=o	161	0.164	0.285	0.343	_	5
GN104ID162_015172	0.247	21	0.427	21	0.828	14	0.731	0.591	Y	0.34	SignalP-noTM	len=127	ExpAA=1.08	First60=0.28	PredHel=0	Topology=o	127	0.024	0.948	0.086	S	1
GN104ID162_015174	0.332	21	0.424	21	0.795	7	0.519	0.475	Y	0.34	SignalP-noTM	len=374	ExpAA=0.10	First60=0.10	PredHel=0	Topology=o	374	0.257	0.652	0.122	S	4
GN104ID162_015179	0.135	24	0.283	19	0.777	2	0.647	0.48	Y	0.34	SignalP-noTM	len=199	ExpAA=0.08	First60=0.08	PredHel=0	Topology=o	199	0.544	0.657	0.018	S	5
GN104ID162_015182	0.504	24	0.535	24	0.858	1	0.58	0.559	Y	0.34	SignalP-noTM	len=119	ExpAA=0.02	First60=0.02	PredHel=0	Topology=o	119	0.478	0.517	0.04	S	5
GN104ID162_015185	0.224	27	0.353	27	0.816	4	0.595	0.484	Y	0.34	SignalP-noTM	len=175	ExpAA=0.26	First60=0.26	PredHel=0	Topology=o	175	0.05	0.861	0.123	S	2
GN104ID162_015186	0.525	32	0.672	32	0.955	21	0.841	0.763	Y	0.34	SignalP-noTM	len=121	ExpAA=7.04	First60=7.04	PredHel=0	Topology=o	121	0.142	0.875	0.018	S	2
GN104ID162_015191	0.223	33	0.385	33	0.904	13	0.71	0.561	Y	0.34	SignalP-noTM	len=112	ExpAA=0.33	First60=0.31	PredHel=0	Topology=o	112	0.044	0.763	0.277	S	3
GN104ID162_015195	0.117	59	0.239	21	0.676	10	0.495	0.377	Y	0.34	SignalP-noTM	len=1117	ExpAA=0.04	First60=0.01	PredHel=0	Topology=o	1117	0.03	0.877	0.15	S	2
GN104ID162_015198	0.741	21	0.821	21	0.98	12	0.903	0.865	Y	0.34	SignalP-noTM	len=117	ExpAA=1.40	First60=1.39	PredHel=0	Topology=o	117	0.02	0.955	0.084	S	1
GN104ID162_015207	0.217	24	0.326	24	0.693	3	0.495	0.417	Y	0.34	SignalP-noTM	len=403	ExpAA=0.04	First60=0.02	PredHel=0	Topology=o	403	0.028	0.914	0.101	S	1
GN104ID162_015208	0.166	22	0.279	22	0.583	7	0.473	0.384	Y	0.34	SignalP-noTM	len=176	ExpAA=0.01	First60=0.01	PredHel=0	Topology=o	176	0.139	0.58	0.171	S	3
GN104ID162_015210	0.224	21	0.303	21	0.593	8	0.418	0.365	Y	0.34	SignalP-noTM	len=501	ExpAA=0.01	First60=0.01	PredHel=0	Topology=o	501	0.145	0.374	0.223	S	5
GN104ID162_015216	0.141	33	0.221	15	0.703	5	0.508	0.376	Y	0.34	SignalP-noTM	len=680	ExpAA=0.04	First60=0.03	PredHel=0	Topology=o	680	0.015	0.919	0.226	S	2
GN104ID162_015219	0.327	36	0.48	36	0.866	20	0.674	0.585	Y	0.34	SignalP-noTM	len=653	ExpAA=5.58	First60=4.60	PredHel=0	Topology=o	653	0.179	0.608	0.052	S	3
GN104ID162_015222	0.69	28	0.737	28	0.944	17	0.798	0.77	Y	0.34	SignalP-noTM	len=640	ExpAA=0.09	First60=0.09	PredHel=0	Topology=o	640	0.096	0.86	0.019	S	2
GN104ID162_015233	0.34	35	0.392	35	0.728	30	0.388	0.39	Y	0.34	SignalP-noTM	len=575	ExpAA=2.20	First60=2.19	PredHel=0	Topology=o	575	0.032	0.551	0.513	S	5
GN104ID162_015274	0.237	18	0.298	18	0.572	12	0.392	0.349	Y	0.34	SignalP-noTM	len=111	ExpAA=0.23	First60=0.23	PredHel=0	Topology=o	111	0.137	0.394	0.46	_	5
GN104ID162_015275	0.492	25	0.555	25	0.757	14	0.624	0.592	Y	0.34	SignalP-noTM	len=202	ExpAA=1.73	First60=1.12	PredHel=0	Topology=o	202	0.113	0.793	0.108	S	2
GN104ID162_015282	0.735	24	0.834	24	0.973	14	0.946	0.895	Y	0.34	SignalP-noTM	len=223	ExpAA=17.95	First60=9.17	PredHel=0	Topology=o	223	0.026	0.957	0.046	S	1
GN104ID162_015309	0.22	21	0.406	21	0.829	11	0.746	0.59	Y	0.34	SignalP-noTM	len=83	ExpAA=2.53	First60=2.52	PredHel=0	Topology=o	83	0.35	0.836	0.018	S	3
GN104ID162_015310	0.549	23	0.699	23	0.963	3	0.889	0.801	Y	0.34	SignalP-noTM	len=125	ExpAA=6.59	First60=6.58	PredHel=0	Topology=o	125	0.046	0.93	0.04	S	1
GN104ID162_015333	0.707	18	0.825	18	0.98	11	0.959	0.897	Y	0.34	SignalP-noTM	len=95	ExpAA=11.79	First60=11.79	PredHel=0	Topology=o	95	0.239	0.94	0.008	S	2
GN104ID162_015338	0.228	19	0.422	19	0.874	16	0.762	0.605	Y	0.34	SignalP-noTM	len=431	ExpAA=1.30	First60=1.29	PredHel=0	Topology=o	431	0.018	0.964	0.133	S	1
GN104ID162_015340	0.203	22	0.369	22	0.863	1	0.661	0.526	Y	0.34	SignalP-noTM	len=430	ExpAA=0.16	First60=0.14	PredHel=0	Topology=o	430	0.475	0.676	0.021	S	4
GN104ID162_015376	0.197	22	0.348	22	0.811	5	0.613	0.491	Y	0.34	SignalP-noTM	len=329	ExpAA=2.64	First60=0.59	PredHel=0	Topology=o	329	0.085	0.724	0.203	S	3
GN104ID162_015381	0.286	28	0.504	28	0.974	15	0.893	0.714	Y	0.34	SignalP-noTM	len=209	ExpAA=11.44	First60=11.44	PredHel=0	Topology=o	209	0.022	0.932	0.043	S	1
GN104ID162_015429	0.137	31	0.242	17	0.653	2	0.471	0.366	Y	0.34	SignalP-noTM	len=121	ExpAA=0.23	First60=0.06	PredHel=0	Topology=o	121	0.042	0.628	0.659	_	5
GN104ID162_015437	0.635	21	0.683	21	0.841	17	0.735	0.711	Y	0.34	SignalP-noTM	len=352	ExpAA=0.15	First60=0.14	PredHel=0	Topology=o	352	0.19	0.813	0.023	S	2
GN104ID162_015453	0.845	22	0.879	22	0.954	12	0.915	0.899	Y	0.34	SignalP-noTM	len=124	ExpAA=0.18	First60=0.18	PredHel=0	Topology=o	124	0.04	0.909	0.057	S	1
GN104ID162_015454	0.835	22	0.88	22	0.969	12	0.928	0.906	Y	0.34	SignalP-noTM	len=126	ExpAA=0.13	First60=0.13	PredHel=0	Topology=o	126	0.038	0.926	0.047	S	1
GN104ID162_015467	0.678	20	0.762	20	0.943	11	0.849	0.809	Y	0.34	SignalP-noTM	len=244	ExpAA=0.62	First60=0.44	PredHel=0	Topology=o	244	0.029	0.938	0.075	S	1
GN104ID162_015480	0.872	20	0.902	20	0.978	10	0.928	0.916	Y	0.34	SignalP-noTM	len=411	ExpAA=0.37	First60=0.36	PredHel=0	Topology=o	411	0.035	0.926	0.08	S	1
GN104ID162_015484	0.745	24	0.811	24	0.948	15	0.885	0.851	Y	0.34	SignalP-noTM	len=91	ExpAA=0.18	First60=0.17	PredHel=0	Topology=o	91	0.031	0.945	0.053	S	1
GN104ID162_015490	0.442	22	0.579	22	0.857	5	0.757	0.675	Y	0.34	SignalP-noTM	len=497	ExpAA=0.02	First60=0.00	PredHel=0	Topology=o	497	0.064	0.929	0.046	S	1
GN104ID162_015512	0.2	25	0.396	25	0.887	14	0.777	0.602	Y	0.34	SignalP-noTM	len=523	ExpAA=3.95	First60=3.89	PredHel=0	Topology=o	523	0.033	0.896	0.09	S	1
GN104ID162_015528	0.762	20	0.846	20	0.975	11	0.935	0.894	Y	0.34	SignalP-noTM	len=315	ExpAA=10.01	First60=10.01	PredHel=0	Topology=o	315	0.011	0.956	0.108	S	1
GN104ID162_015539	0.273	28	0.495	28	0.976	8	0.902	0.715	Y	0.34	SignalP-noTM	len=200	ExpAA=31.01	First60=17.05	PredHel=0	Topology=o	200	0.025	0.94	0.037	S	1
GN104ID162_015562	0.671	17	0.757	17	0.904	16	0.85	0.807	Y	0.34	SignalP-noTM	len=368	ExpAA=0.06	First60=0.06	PredHel=0	Topology=o	368	0.026	0.943	0.128	S	1
GN104ID162_015567	0.117	50	0.245	21	0.591	11	0.51	0.388	Y	0.34	SignalP-noTM	len=105	ExpAA=0.00	First60=0.00	PredHel=0	Topology=o	105	0.055	0.842	0.137	S	2
GN104ID162_015573	0.232	35	0.416	35	0.884	30	0.668	0.552	Y	0.34	SignalP-noTM	len=108	ExpAA=19.82	First60=8.28	PredHel=0	Topology=o	108	0.017	0.809	0.381	S	3
GN104ID162_015574	0.266	31	0.39	31	0.787	20	0.594	0.5	Y	0.34	SignalP-noTM	len=719	ExpAA=1.31	First60=0.75	PredHel=0	Topology=o	719	0.045	0.885	0.069	S	1
GN104ID162_015614	0.557	30	0.692	30	0.972	16	0.875	0.791	Y	0.34	SignalP-noTM	len=305	ExpAA=12.83	First60=12.82	PredHel=0	Topology=o	305	0.032	0.964	0.028	S	1
GN104ID162_015629	0.694	27	0.709	27	0.882	7	0.741	0.726	Y	0.34	SignalP-noTM	len=512	ExpAA=3.02	First60=2.91	PredHel=0	Topology=o	512	0.058	0.939	0.044	S	1
GN104ID162_015638	0.778	24	0.848	24	0.979	15	0.923	0.889	Y	0.34	SignalP-noTM	len=139	ExpAA=16.96	First60=16.96	PredHel=0	Topology=o	139	0.018	0.924	0.076	S	1
GN104ID162_015646	0.503	17	0.408	17	0.402	12	0.332	0.367	Y	0.34	SignalP-noTM	len=107	ExpAA=0.00	First60=0.00	PredHel=0	Topology=o	107	0.198	0.228	0.498	_	4
GN104ID162_015681	0.407	17	0.615	17	0.966	11	0.94	0.791	Y	0.34	SignalP-noTM	len=231	ExpAA=15.58	First60=15.57	PredHel=0	Topology=o	231	0.032	0.935	0.06	S	1
GN104ID162_015686	0.166	25	0.289	25	0.699	7	0.483	0.394	Y	0.34	SignalP-noTM	len=382	ExpAA=2.95	First60=1.99	PredHel=0	Topology=o	382	0.017	0.751	0.295	S	3
GN104ID162_015692	0.166	25	0.289	25	0.699	7	0.483	0.394	Y	0.34	SignalP-noTM	len=382	ExpAA=2.95	First60=1.99	PredHel=0	Topology=o	382	0.017	0.751	0.295	S	3
GN104ID162_015697	0.159	22	0.303	22	0.72	14	0.576	0.45	Y	0.34	SignalP-noTM	len=444	ExpAA=0.02	First60=0.01	PredHel=0	Topology=o	444	0.014	0.907	0.211	S	2
GN104ID162_015707	0.695	18	0.768	18	0.885	7	0.843	0.809	Y	0.34	SignalP-noTM	len=118	ExpAA=6.01	First60=5.93	PredHel=0	Topology=o	118	0.285	0.883	0.018	S	3
GN104ID162_015718	0.427	19	0.609	19	0.904	13	0.869	0.749	Y	0.34	SignalP-noTM	len=165	ExpAA=0.01	First60=0.00	PredHel=0	Topology=o	165	0.138	0.851	0.025	S	2
GN104ID162_015719	0.185	36	0.279	22	0.811	3	0.595	0.449	Y	0.34	SignalP-noTM	len=67	ExpAA=1.53	First60=1.53	PredHel=0	Topology=o	67	0.113	0.729	0.079	S	2
GN104ID162_015720	0.42	19	0.565	19	0.861	7	0.754	0.667	Y	0.34	SignalP-noTM	len=213	ExpAA=0.01	First60=0.01	PredHel=0	Topology=o	213	0.131	0.702	0.079	S	3
GN104ID162_015729	0.747	25	0.754	25	0.914	12	0.762	0.758	Y	0.34	SignalP-noTM	len=351	ExpAA=3.38	First60=2.77	PredHel=0	Topology=o	351	0.024	0.932	0.1	S	1
GN104ID162_015731	0.346	18	0.568	18	0.964	3	0.933	0.765	Y	0.34	SignalP-noTM	len=817	ExpAA=0.06	First60=0.05	PredHel=0	Topology=o	817	0.025	0.925	0.062	S	1
GN104ID162_015765	0.284	24	0.397	24	0.841	4	0.564	0.487	Y	0.34	SignalP-noTM	len=616	ExpAA=0.02	First60=0.02	PredHel=0	Topology=o	616	0.025	0.959	0.105	S	1
GN104ID162_015776	0.223	22	0.434	22	0.951	10	0.841	0.654	Y	0.34	SignalP-noTM	len=208	ExpAA=0.22	First60=0.22	PredHel=0	Topology=o	208	0.073	0.882	0.057	S	1
GN104ID162_015815	0.141	37	0.315	18	0.829	13	0.706	0.526	Y	0.34	SignalP-noTM	len=161	ExpAA=7.27	First60=6.47	PredHel=0	Topology=o	161	0.261	0.677	0.047	S	3
GN104ID162_015819	0.322	25	0.516	25	0.94	4	0.832	0.687	Y	0.34	SignalP-noTM	len=401	ExpAA=5.65	First60=5.44	PredHel=0	Topology=o	401	0.104	0.954	0.019	S	1
GN104ID162_015826	0.286	25	0.49	25	0.952	14	0.838	0.678	Y	0.34	SignalP-noTM	len=665	ExpAA=3.30	First60=3.16	PredHel=0	Topology=o	665	0.018	0.947	0.067	S	1
GN104ID162_015835	0.177	18	0.319	18	0.726	16	0.583	0.461	Y	0.34	SignalP-noTM	len=715	ExpAA=0.00	First60=0.00	PredHel=0	Topology=o	715	0.081	0.441	0.261	S	5
GN104ID162_015844	0.368	31	0.569	31	0.977	19	0.887	0.741	Y	0.34	SignalP-noTM	len=595	ExpAA=9.91	First60=9.91	PredHel=0	Topology=o	595	0.022	0.965	0.031	S	1
GN104ID162_015853	0.241	25	0.412	18	0.842	10	0.761	0.6	Y	0.34	SignalP-noTM	len=234	ExpAA=0.01	First60=0.01	PredHel=0	Topology=o	234	0.039	0.846	0.175	S	2
GN104ID162_015859	0.261	24	0.426	24	0.917	10	0.699	0.574	Y	0.34	SignalP-noTM	len=827	ExpAA=0.16	First60=0.16	PredHel=0	Topology=o	827	0.022	0.949	0.086	S	1
GN104ID162_015869	0.76	21	0.779	21	0.89	18	0.795	0.787	Y	0.34	SignalP-noTM	len=406	ExpAA=11.88	First60=11.88	PredHel=0	Topology=o	406	0.032	0.929	0.049	S	1
GN104ID162_015880	0.149	23	0.316	23	0.814	3	0.673	0.509	Y	0.34	SignalP-noTM	len=204	ExpAA=0.15	First60=0.10	PredHel=0	Topology=o	204	0.114	0.717	0.118	S	3
GN104ID162_015892	0.353	25	0.51	19	0.888	11	0.772	0.652	Y	0.34	SignalP-noTM	len=205	ExpAA=0.10	First60=0.10	PredHel=0	Topology=o	205	0.053	0.852	0.15	S	2
GN104ID162_015906	0.278	30	0.295	17	0.502	9	0.445	0.376	Y	0.34	SignalP-noTM	len=205	ExpAA=0.22	First60=0.17	PredHel=0	Topology=o	205	0.35	0.35	0.178	S	5
GN104ID162_015917	0.133	50	0.293	22	0.794	11	0.679	0.501	Y	0.34	SignalP-noTM	len=237	ExpAA=13.65	First60=0.00	PredHel=0	Topology=o	237	0.087	0.738	0.16	S	3
GN104ID162_015938	0.47	37	0.401	37	0.569	31	0.338	0.367	Y	0.34	SignalP-noTM	len=149	ExpAA=0.08	First60=0.08	PredHel=0	Topology=o	149	0.134	0.244	0.446	_	4
GN104ID162_015950	0.335	22	0.534	22	0.941	2	0.847	0.703	Y	0.34	SignalP-noTM	len=632	ExpAA=6.53	First60=6.50	PredHel=0	Topology=o	632	0.091	0.936	0.026	S	1
GN104ID162_015952	0.204	22	0.387	22	0.841	4	0.729	0.571	Y	0.34	SignalP-noTM	len=632	ExpAA=11.49	First60=11.35	PredHel=0	Topology=o	632	0.026	0.958	0.046	S	1
GN104ID162_015959	0.147	19	0.324	19	0.828	13	0.702	0.528	Y	0.34	SignalP-noTM	len=346	ExpAA=0.22	First60=0.22	PredHel=0	Topology=o	346	0.187	0.768	0.037	S	3
GN104ID162_015969	0.528	24	0.673	24	0.959	5	0.86	0.774	Y	0.34	SignalP-noTM	len=638	ExpAA=1.44	First60=1.28	PredHel=0	Topology=o	638	0.107	0.922	0.025	S	1
GN104ID162_015972	0.143	19	0.322	19	0.891	2	0.695	0.523	Y	0.34	SignalP-noTM	len=491	ExpAA=0.00	First60=0.00	PredHel=0	Topology=o	491	0.161	0.499	0.222	S	4
GN104ID162_015978	0.417	19	0.611	19	0.95	10	0.882	0.757	Y	0.34	SignalP-noTM	len=470	ExpAA=0.52	First60=0.44	PredHel=0	Topology=o	470	0.112	0.876	0.035	S	2
GN104ID162_015982	0.309	19	0.512	19	0.923	12	0.854	0.697	Y	0.34	SignalP-noTM	len=362	ExpAA=1.71	First60=1.71	PredHel=0	Topology=o	362	0.159	0.838	0.04	S	2
GN104ID162_015995	0.169	41	0.287	19	0.727	2	0.582	0.446	Y	0.34	SignalP-noTM	len=278	ExpAA=0.94	First60=0.65	PredHel=0	Topology=o	278	0.295	0.443	0.061	S	5
GN104ID162_016000	0.491	20	0.591	20	0.804	18	0.704	0.652	Y	0.34	SignalP-noTM	len=203	ExpAA=0.03	First60=0.03	PredHel=0	Topology=o	203	0.079	0.826	0.073	S	2
GN104ID162_016003	0.45	19	0.641	19	0.96	12	0.911	0.787	Y	0.34	SignalP-noTM	len=118	ExpAA=0.91	First60=0.91	PredHel=0	Topology=o	118	0.048	0.926	0.082	S	1
GN104ID162_016037	0.402	31	0.556	31	0.907	27	0.717	0.643	Y	0.34	SignalP-noTM	len=761	ExpAA=14.14	First60=14.14	PredHel=0	Topology=o	761	0.031	0.897	0.145	S	2
GN104ID162_016040	0.337	28	0.468	28	0.813	6	0.655	0.569	Y	0.34	SignalP-noTM	len=298	ExpAA=3.24	First60=3.24	PredHel=0	Topology=o	298	0.02	0.925	0.105	S	1
GN104ID162_016045	0.127	16	0.251	16	0.601	4	0.483	0.376	Y	0.34	SignalP-noTM	len=135	ExpAA=0.01	First60=0.01	PredHel=0	Topology=o	135	0.379	0.601	0.071	S	4
GN104ID162_016078	0.692	21	0.806	21	0.984	10	0.936	0.876	Y	0.34	SignalP-noTM	len=240	ExpAA=8.61	First60=8.60	PredHel=0	Topology=o	240	0.023	0.948	0.068	S	1
GN104ID162_016085	0.539	23	0.689	23	0.939	5	0.882	0.793	Y	0.34	SignalP-noTM	len=165	ExpAA=5.47	First60=4.98	PredHel=0	Topology=o	165	0.037	0.911	0.047	S	1
GN104ID162_016092	0.148	18	0.265	18	0.626	6	0.486	0.385	Y	0.34	SignalP-noTM	len=232	ExpAA=0.80	First60=0.01	PredHel=0	Topology=o	232	0.089	0.738	0.298	S	3
GN104ID162_016093	0.207	23	0.395	23	0.897	2	0.753	0.588	Y	0.34	SignalP-noTM	len=107	ExpAA=0.52	First60=0.52	PredHel=0	Topology=o	107	0.069	0.89	0.041	S	1
GN104ID162_016112	0.634	26	0.769	26	0.993	14	0.937	0.86	Y	0.34	SignalP-noTM	len=414	ExpAA=3.27	First60=3.27	PredHel=0	Topology=o	414	0.013	0.979	0.048	S	1
GN104ID162_016125	0.439	45	0.293	18	0.565	1	0.45	0.378	Y	0.34	SignalP-noTM	len=131	ExpAA=1.16	First60=0.70	PredHel=0	Topology=o	131	0.082	0.887	0.111	S	2
GN104ID162_016132	0.169	19	0.278	31	0.827	28	0.591	0.447	Y	0.34	SignalP-noTM	len=99	ExpAA=1.59	First60=1.56	PredHel=0	Topology=o	99	0.012	0.839	0.464	S	4
GN104ID162_016139	0.4	17	0.582	17	0.885	10	0.845	0.724	Y	0.34	SignalP-noTM	len=572	ExpAA=0.25	First60=0.20	PredHel=0	Topology=o	572	0.036	0.929	0.101	S	1
GN104ID162_016152	0.517	23	0.63	23	0.896	18	0.768	0.704	Y	0.34	SignalP-noTM	len=779	ExpAA=0.63	First60=0.55	PredHel=0	Topology=o	779	0.058	0.928	0.067	S	1
GN104ID162_016165	0.454	17	0.658	17	0.974	10	0.948	0.815	Y	0.34	SignalP-noTM	len=264	ExpAA=11.84	First60=0.19	PredHel=0	Topology=o	264	0.038	0.95	0.051	S	1
GN104ID162_016172	0.343	32	0.517	32	0.895	30	0.655	0.592	Y	0.34	SignalP-noTM	len=102	ExpAA=3.65	First60=3.65	PredHel=0	Topology=i	102	0.01	0.604	0.785	_	5
GN104ID162_016178	0.778	24	0.854	24	0.975	6	0.937	0.899	Y	0.34	SignalP-noTM	len=376	ExpAA=10.78	First60=10.78	PredHel=0	Topology=o	376	0.098	0.846	0.021	S	2
GN104ID162_016179	0.778	24	0.854	24	0.975	6	0.937	0.899	Y	0.34	SignalP-noTM	len=370	ExpAA=10.78	First60=10.78	PredHel=0	Topology=o	370	0.098	0.846	0.021	S	2
GN104ID162_016180	0.737	24	0.832	24	0.977	6	0.94	0.89	Y	0.34	SignalP-noTM	len=152	ExpAA=4.61	First60=4.61	PredHel=0	Topology=o	152	0.142	0.833	0.018	S	2
GN104ID162_016198	0.48	22	0.536	22	0.833	21	0.598	0.57	Y	0.34	SignalP-noTM	len=933	ExpAA=0.02	First60=0.02	PredHel=0	Topology=o	933	0.556	0.615	0.016	S	5
GN104ID162_016205	0.429	25	0.568	25	0.911	14	0.761	0.672	Y	0.34	SignalP-noTM	len=158	ExpAA=0.33	First60=0.33	PredHel=0	Topology=o	158	0.07	0.92	0.038	S	1
GN104ID162_016211	0.675	21	0.535	21	0.563	14	0.419	0.472	Y	0.34	SignalP-noTM	len=284	ExpAA=0.02	First60=0.01	PredHel=0	Topology=o	284	0.209	0.357	0.284	S	5
GN104ID162_016221	0.369	18	0.586	18	0.979	11	0.936	0.775	Y	0.34	SignalP-noTM	len=471	ExpAA=6.36	First60=6.32	PredHel=0	Topology=o	471	0.063	0.927	0.03	S	1
GN104ID162_016234	0.858	20	0.812	20	0.877	16	0.785	0.797	Y	0.34	SignalP-noTM	len=171	ExpAA=0.92	First60=0.92	PredHel=0	Topology=o	171	0.095	0.869	0.031	S	2
GN104ID162_016237	0.384	21	0.416	21	0.633	14	0.444	0.431	Y	0.34	SignalP-noTM	len=125	ExpAA=15.47	First60=15.47	PredHel=0	Topology=o	125	0.091	0.736	0.194	S	3
GN104ID162_016246	0.494	25	0.625	25	0.946	5	0.794	0.716	Y	0.34	SignalP-noTM	len=613	ExpAA=5.00	First60=4.04	PredHel=0	Topology=o	613	0.032	0.843	0.082	S	2
GN104ID162_016263	0.228	28	0.417	28	0.924	20	0.758	0.601	Y	0.34	SignalP-noTM	len=766	ExpAA=11.78	First60=11.76	PredHel=0	Topology=o	766	0.067	0.904	0.032	S	1
GN104ID162_016283	0.799	26	0.682	26	0.738	13	0.582	0.628	Y	0.34	SignalP-noTM	len=299	ExpAA=1.62	First60=1.62	PredHel=0	Topology=o	299	0.061	0.685	0.11	S	3
GN104ID162_016293	0.25	23	0.46	23	0.941	4	0.847	0.669	Y	0.34	SignalP-noTM	len=515	ExpAA=11.85	First60=11.69	PredHel=0	Topology=o	515	0.029	0.958	0.062	S	1
GN104ID162_016294	0.437	23	0.623	23	0.959	5	0.888	0.766	Y	0.34	SignalP-noTM	len=520	ExpAA=4.18	First60=4.06	PredHel=0	Topology=o	520	0.035	0.966	0.042	S	1
GN104ID162_016314	0.55	16	0.723	16	0.975	13	0.948	0.845	Y	0.34	SignalP-noTM	len=81	ExpAA=8.40	First60=8.40	PredHel=0	Topology=o	81	0.112	0.898	0.044	S	2
GN104ID162_016318	0.683	19	0.796	19	0.976	10	0.927	0.867	Y	0.34	SignalP-noTM	len=148	ExpAA=15.71	First60=15.70	PredHel=0	Topology=o	148	0.016	0.951	0.094	S	1
GN104ID162_016350	0.498	19	0.631	19	0.855	10	0.802	0.723	Y	0.34	SignalP-noTM	len=98	ExpAA=0.07	First60=0.07	PredHel=0	Topology=o	98	0.022	0.94	0.082	S	1
GN104ID162_016373	0.758	27	0.807	27	0.945	14	0.867	0.84	Y	0.34	SignalP-noTM	len=252	ExpAA=1.81	First60=1.79	PredHel=0	Topology=o	252	0.045	0.942	0.028	S	1
GN104ID162_016375	0.753	24	0.825	24	0.976	12	0.904	0.867	Y	0.34	SignalP-noTM	len=341	ExpAA=26.98	First60=11.42	PredHel=0	Topology=o	341	0.029	0.964	0.038	S	1
GN104ID162_016410	0.746	28	0.744	28	0.87	7	0.735	0.739	Y	0.34	SignalP-noTM	len=400	ExpAA=1.54	First60=1.47	PredHel=0	Topology=o	400	0.039	0.958	0.042	S	1
GN104ID162_016440	0.875	25	0.876	25	0.969	4	0.881	0.879	Y	0.34	SignalP-noTM	len=94	ExpAA=10.89	First60=10.89	PredHel=0	Topology=o	94	0.019	0.971	0.049	S	1
GN104ID162_016448	0.28	20	0.389	20	0.731	18	0.551	0.477	Y	0.34	SignalP-noTM	len=508	ExpAA=13.53	First60=11.54	PredHel=0	Topology=o	508	0.023	0.904	0.103	S	1
GN104ID162_016449	0.178	24	0.333	24	0.821	17	0.62	0.488	Y	0.34	SignalP-noTM	len=235	ExpAA=15.55	First60=15.55	PredHel=0	Topology=o	235	0.024	0.918	0.114	S	1
GN104ID162_016453	0.902	17	0.93	17	0.973	2	0.954	0.943	Y	0.34	SignalP-noTM	len=629	ExpAA=0.01	First60=0.01	PredHel=0	Topology=o	629	0.167	0.881	0.022	S	2
GN104ID162_016457	0.877	25	0.905	25	0.979	15	0.934	0.921	Y	0.34	SignalP-noTM	len=171	ExpAA=1.57	First60=1.56	PredHel=0	Topology=o	171	0.032	0.949	0.046	S	1
GN104ID162_016466	0.599	23	0.72	23	0.953	4	0.866	0.799	Y	0.34	SignalP-noTM	len=99	ExpAA=1.05	First60=1.05	PredHel=0	Topology=o	99	0.073	0.925	0.035	S	1
GN104ID162_016476	0.234	20	0.44	20	0.882	15	0.82	0.645	Y	0.34	SignalP-noTM	len=157	ExpAA=2.35	First60=2.35	PredHel=0	Topology=o	157	0.028	0.911	0.125	S	2
GN104ID162_016493	0.674	23	0.772	23	0.935	12	0.884	0.832	Y	0.34	SignalP-noTM	len=197	ExpAA=2.03	First60=2.03	PredHel=0	Topology=o	197	0.032	0.939	0.061	S	1
GN104ID162_016499	0.734	23	0.794	23	0.933	6	0.859	0.829	Y	0.34	SignalP-noTM	len=179	ExpAA=3.67	First60=3.64	PredHel=0	Topology=o	179	0.009	0.953	0.115	S	1
GN104ID162_016502	0.428	24	0.542	24	0.847	8	0.69	0.622	Y	0.34	SignalP-noTM	len=371	ExpAA=0.11	First60=0.11	PredHel=0	Topology=o	371	0.022	0.929	0.101	S	1
GN104ID162_016522	0.649	23	0.711	23	0.926	3	0.78	0.748	Y	0.34	SignalP-noTM	len=310	ExpAA=2.18	First60=2.18	PredHel=0	Topology=o	310	0.146	0.886	0.02	S	2
GN104ID162_016549	0.327	23	0.517	23	0.901	12	0.815	0.678	Y	0.34	SignalP-noTM	len=250	ExpAA=0.05	First60=0.05	PredHel=0	Topology=o	250	0.103	0.859	0.068	S	2
GN104ID162_016568	0.462	37	0.592	37	0.846	11	0.669	0.634	Y	0.34	SignalP-noTM	len=338	ExpAA=0.04	First60=0.04	PredHel=0	Topology=o	338	0.067	0.761	0.113	S	2
GN104ID162_016569	0.455	37	0.613	37	0.882	28	0.734	0.678	Y	0.34	SignalP-noTM	len=375	ExpAA=0.01	First60=0.01	PredHel=0	Topology=o	375	0.063	0.829	0.095	S	2
GN104ID162_016595	0.322	21	0.498	21	0.875	1	0.761	0.64	Y	0.34	SignalP-noTM	len=74	ExpAA=0.03	First60=0.03	PredHel=0	Topology=o	74	0.115	0.759	0.098	S	2
GN104ID162_016598	0.201	29	0.403	29	0.917	20	0.8	0.618	Y	0.34	SignalP-noTM	len=236	ExpAA=6.11	First60=6.11	PredHel=0	Topology=o	236	0.03	0.939	0.043	S	1
GN104ID162_016607	0.704	23	0.795	23	0.972	12	0.897	0.85	Y	0.34	SignalP-noTM	len=232	ExpAA=8.89	First60=4.68	PredHel=0	Topology=o	232	0.043	0.953	0.036	S	1
GN104ID162_016610	0.562	23	0.703	23	0.923	11	0.879	0.798	Y	0.34	SignalP-noTM	len=223	ExpAA=18.31	First60=2.69	PredHel=0	Topology=o	223	0.084	0.858	0.041	S	2
GN104ID162_016615	0.394	29	0.585	29	0.975	10	0.873	0.74	Y	0.34	SignalP-noTM	len=173	ExpAA=12.77	First60=12.77	PredHel=0	Topology=o	173	0.102	0.941	0.017	S	1
GN104ID162_016654	0.137	27	0.243	27	0.607	5	0.425	0.341	Y	0.34	SignalP-noTM	len=76	ExpAA=5.88	First60=5.88	PredHel=0	Topology=o	76	0.298	0.305	0.24	S	5
GN104ID162_016675	0.167	27	0.33	22	0.828	10	0.73	0.546	Y	0.34	SignalP-noTM	len=325	ExpAA=0.02	First60=0.02	PredHel=0	Topology=o	325	0.03	0.967	0.037	S	1
GN104ID162_016741	0.375	20	0.53	20	0.86	11	0.734	0.64	Y	0.34	SignalP-noTM	len=206	ExpAA=18.18	First60=0.19	PredHel=0	Topology=o	206	0.039	0.916	0.121	S	2
GN104ID162_016777	0.614	24	0.729	24	0.94	5	0.868	0.804	Y	0.34	SignalP-noTM	len=293	ExpAA=0.24	First60=0.24	PredHel=0	Topology=o	293	0.048	0.929	0.031	S	1
GN104ID162_016793	0.287	24	0.379	24	0.632	11	0.496	0.443	Y	0.34	SignalP-noTM	len=104	ExpAA=0.05	First60=0.05	PredHel=0	Topology=o	104	0.23	0.297	0.289	S	5
GN104ID162_016796	0.564	29	0.65	24	0.922	19	0.856	0.761	Y	0.34	SignalP-noTM	len=212	ExpAA=0.73	First60=0.73	PredHel=0	Topology=o	212	0.046	0.907	0.039	S	1
GN104ID162_016805	0.474	22	0.413	22	0.531	18	0.354	0.382	Y	0.34	SignalP-noTM	len=110	ExpAA=0.01	First60=0.00	PredHel=0	Topology=o	110	0.205	0.236	0.262	_	5
GN104ID162_016824	0.735	24	0.834	24	0.973	14	0.946	0.895	Y	0.34	SignalP-noTM	len=223	ExpAA=17.95	First60=9.17	PredHel=0	Topology=o	223	0.026	0.957	0.046	S	1
GN104ID162_016835	0.494	25	0.568	25	0.783	14	0.653	0.614	Y	0.34	SignalP-noTM	len=150	ExpAA=1.59	First60=1.55	PredHel=0	Topology=o	150	0.104	0.702	0.147	S	3
GN104ID162_016836	0.237	18	0.298	18	0.572	12	0.392	0.349	Y	0.34	SignalP-noTM	len=225	ExpAA=0.08	First60=0.08	PredHel=0	Topology=o	225	0.126	0.379	0.487	_	5
GN104ID162_016860	0.164	29	0.35	29	0.933	13	0.774	0.579	Y	0.34	SignalP-noTM	len=217	ExpAA=15.81	First60=15.81	PredHel=0	Topology=o	217	0.072	0.837	0.07	S	2
GN104ID162_016873	0.68	21	0.697	21	0.85	13	0.744	0.716	Y	0.5	SignalP-TM	len=184	ExpAA=29.41	First60=29.41	PredHel=0	Topology=o	184	0.033	0.97	0.042	S	1
GN104ID162_016876	0.528	25	0.594	25	0.808	9	0.673	0.636	Y	0.34	SignalP-noTM	len=125	ExpAA=0.33	First60=0.33	PredHel=0	Topology=o	125	0.086	0.916	0.051	S	1
GN104ID162_016908	0.444	28	0.563	28	0.85	18	0.714	0.644	Y	0.34	SignalP-noTM	len=134	ExpAA=5.12	First60=3.81	PredHel=0	Topology=o	134	0.122	0.951	0.012	S	1
GN104ID162_016910	0.367	21	0.351	21	0.552	18	0.34	0.345	Y	0.34	SignalP-noTM	len=106	ExpAA=0.02	First60=0.02	PredHel=0	Topology=o	106	0.189	0.48	0.298	S	5
GN104ID162_016953	0.435	24	0.616	24	0.947	4	0.872	0.754	Y	0.34	SignalP-noTM	len=266	ExpAA=4.38	First60=3.41	PredHel=0	Topology=o	266	0.091	0.829	0.045	S	2
GN104ID162_016962	0.698	24	0.754	24	0.875	23	0.813	0.786	Y	0.34	SignalP-noTM	len=418	ExpAA=0.61	First60=0.60	PredHel=0	Topology=o	418	0.428	0.717	0.012	S	4
GN104ID162_016976	0.585	27	0.722	27	0.988	14	0.899	0.818	Y	0.34	SignalP-noTM	len=208	ExpAA=31.72	First60=16.57	PredHel=0	Topology=o	208	0.056	0.96	0.031	S	1
GN104ID162_016987	0.261	27	0.335	27	0.732	25	0.448	0.396	Y	0.34	SignalP-noTM	len=138	ExpAA=0.22	First60=0.22	PredHel=0	Topology=o	138	0.096	0.698	0.162	S	3
GN104ID162_017005	0.295	24	0.383	24	0.635	3	0.503	0.448	Y	0.34	SignalP-noTM	len=254	ExpAA=0.04	First60=0.01	PredHel=0	Topology=o	254	0.177	0.658	0.117	S	3
GN104ID162_017007	0.274	23	0.391	23	0.805	1	0.556	0.48	Y	0.34	SignalP-noTM	len=424	ExpAA=0.09	First60=0.04	PredHel=0	Topology=o	424	0.046	0.799	0.223	S	3
GN104ID162_017008	0.695	25	0.669	25	0.77	1	0.654	0.661	Y	0.34	SignalP-noTM	len=433	ExpAA=0.06	First60=0.03	PredHel=0	Topology=o	433	0.024	0.855	0.26	S	3
GN104ID162_017011	0.133	20	0.241	20	0.571	8	0.43	0.343	Y	0.34	SignalP-noTM	len=797	ExpAA=2.83	First60=0.00	PredHel=0	Topology=o	797	0.332	0.428	0.121	S	5
GN104ID162_017014	0.249	28	0.449	28	0.901	16	0.817	0.648	Y	0.34	SignalP-noTM	len=919	ExpAA=5.21	First60=5.21	PredHel=0	Topology=o	919	0.053	0.833	0.059	S	2
GN104ID162_017020	0.225	21	0.386	21	0.784	5	0.659	0.533	Y	0.34	SignalP-noTM	len=235	ExpAA=0.04	First60=0.04	PredHel=0	Topology=o	235	0.274	0.574	0.108	S	4
GN104ID162_017023	0.364	18	0.383	18	0.618	13	0.396	0.39	Y	0.34	SignalP-noTM	len=208	ExpAA=0.00	First60=0.00	PredHel=0	Topology=o	208	0.302	0.14	0.403	_	5
GN104ID162_017026	0.534	25	0.638	25	0.847	20	0.769	0.709	Y	0.34	SignalP-noTM	len=527	ExpAA=4.23	First60=4.23	PredHel=0	Topology=o	527	0.015	0.944	0.099	S	1
GN104ID162_017040	0.429	23	0.644	23	0.988	15	0.965	0.817	Y	0.34	SignalP-noTM	len=104	ExpAA=7.26	First60=7.26	PredHel=0	Topology=o	104	0.053	0.974	0.016	S	1
GN104ID162_017041	0.535	24	0.706	24	0.975	17	0.932	0.828	Y	0.34	SignalP-noTM	len=93	ExpAA=14.92	First60=14.92	PredHel=0	Topology=o	93	0.139	0.919	0.01	S	2
GN104ID162_017053	0.434	24	0.614	24	0.981	12	0.872	0.753	Y	0.34	SignalP-noTM	len=386	ExpAA=4.38	First60=4.37	PredHel=0	Topology=o	386	0.039	0.95	0.041	S	1
GN104ID162_017056	0.586	24	0.696	24	0.935	14	0.828	0.767	Y	0.34	SignalP-noTM	len=347	ExpAA=2.77	First60=2.77	PredHel=0	Topology=o	347	0.025	0.945	0.056	S	1
GN104ID162_017065	0.378	24	0.417	24	0.728	14	0.466	0.443	Y	0.34	SignalP-noTM	len=177	ExpAA=0.19	First60=0.13	PredHel=0	Topology=o	177	0.086	0.828	0.25	S	3
GN104ID162_017077	0.168	19	0.261	19	0.584	15	0.409	0.341	Y	0.34	SignalP-noTM	len=299	ExpAA=0.06	First60=0.03	PredHel=0	Topology=o	299	0.019	0.941	0.157	S	2
GN104ID162_017084	0.296	27	0.414	27	0.801	5	0.603	0.516	Y	0.34	SignalP-noTM	len=461	ExpAA=2.55	First60=2.54	PredHel=0	Topology=o	461	0.055	0.874	0.097	S	2
GN104ID162_017095	0.451	23	0.62	23	0.939	5	0.851	0.744	Y	0.34	SignalP-noTM	len=277	ExpAA=0.34	First60=0.10	PredHel=0	Topology=o	277	0.153	0.819	0.033	S	2
GN104ID162_017098	0.633	22	0.498	22	0.525	19	0.393	0.441	Y	0.34	SignalP-noTM	len=506	ExpAA=0.65	First60=0.65	PredHel=0	Topology=o	506	0.01	0.957	0.191	S	2
GN104ID162_017101	0.405	20	0.615	20	0.977	11	0.936	0.788	Y	0.34	SignalP-noTM	len=116	ExpAA=2.42	First60=2.36	PredHel=0	Topology=o	116	0.02	0.963	0.09	S	1
GN104ID162_017109	0.27	27	0.442	27	0.871	13	0.741	0.603	Y	0.34	SignalP-noTM	len=495	ExpAA=4.16	First60=4.14	PredHel=0	Topology=o	495	0.026	0.93	0.067	S	1
GN104ID162_017110	0.602	33	0.552	33	0.814	19	0.529	0.539	Y	0.34	SignalP-noTM	len=377	ExpAA=0.45	First60=0.44	PredHel=0	Topology=o	377	0.136	0.652	0.118	S	3
GN104ID162_017142	0.875	25	0.876	25	0.969	4	0.881	0.879	Y	0.34	SignalP-noTM	len=94	ExpAA=10.89	First60=10.89	PredHel=0	Topology=o	94	0.019	0.971	0.049	S	1
GN104ID162_017155	0.159	16	0.312	16	0.69	4	0.586	0.46	Y	0.34	SignalP-noTM	len=107	ExpAA=38.32	First60=7.42	PredHel=0	Topology=o	107	0.373	0.746	0.047	S	4
GN104ID162_017159	0.28	20	0.389	20	0.731	18	0.551	0.477	Y	0.34	SignalP-noTM	len=508	ExpAA=13.53	First60=11.54	PredHel=0	Topology=o	508	0.023	0.904	0.103	S	1
GN104ID162_017160	0.178	24	0.333	24	0.821	17	0.62	0.488	Y	0.34	SignalP-noTM	len=235	ExpAA=15.55	First60=15.55	PredHel=0	Topology=o	235	0.024	0.918	0.114	S	1
GN104ID162_017166	0.902	17	0.93	17	0.973	2	0.954	0.943	Y	0.34	SignalP-noTM	len=629	ExpAA=0.01	First60=0.01	PredHel=0	Topology=o	629	0.167	0.88	0.023	S	2
GN104ID162_017170	0.877	25	0.905	25	0.979	15	0.934	0.921	Y	0.34	SignalP-noTM	len=171	ExpAA=1.57	First60=1.56	PredHel=0	Topology=o	171	0.032	0.949	0.046	S	1
GN104ID162_017177	0.599	23	0.72	23	0.953	4	0.866	0.799	Y	0.34	SignalP-noTM	len=99	ExpAA=1.05	First60=1.05	PredHel=0	Topology=o	99	0.073	0.925	0.035	S	1
GN104ID162_017187	0.234	20	0.44	20	0.882	15	0.82	0.645	Y	0.34	SignalP-noTM	len=157	ExpAA=2.35	First60=2.35	PredHel=0	Topology=o	157	0.028	0.911	0.125	S	2
GN104ID162_017207	0.772	31	0.619	31	0.697	30	0.442	0.548	Y	0.5	SignalP-TM	len=350	ExpAA=5.81	First60=5.81	PredHel=0	Topology=o	350	0.032	0.761	0.272	S	3
GN104ID162_017212	0.359	32	0.521	32	0.854	26	0.691	0.613	Y	0.34	SignalP-noTM	len=443	ExpAA=0.26	First60=0.25	PredHel=0	Topology=o	443	0.047	0.783	0.155	S	2
GN104ID162_017242	0.38	20	0.488	20	0.798	1	0.599	0.548	Y	0.34	SignalP-noTM	len=538	ExpAA=1.44	First60=0.01	PredHel=0	Topology=o	538	0.028	0.885	0.172	S	2
GN104ID162_017318	0.294	21	0.477	21	0.886	14	0.77	0.635	Y	0.34	SignalP-noTM	len=312	ExpAA=8.14	First60=0.53	PredHel=0	Topology=o	312	0.05	0.877	0.103	S	2
GN104ID162_017324	0.775	22	0.822	22	0.933	20	0.872	0.849	Y	0.34	SignalP-noTM	len=203	ExpAA=0.79	First60=0.55	PredHel=0	Topology=o	203	0.04	0.896	0.059	S	1
GN104ID162_017337	0.844	21	0.81	21	0.884	1	0.767	0.786	Y	0.34	SignalP-noTM	len=550	ExpAA=0.69	First60=0.64	PredHel=0	Topology=o	550	0.077	0.874	0.047	S	2
GN104ID162_017387	0.461	22	0.536	22	0.789	21	0.628	0.586	Y	0.34	SignalP-noTM	len=203	ExpAA=0.04	First60=0.04	PredHel=0	Topology=o	203	0.277	0.619	0.044	S	4
GN104ID162_017417	0.884	21	0.91	21	0.973	13	0.935	0.923	Y	0.34	SignalP-noTM	len=394	ExpAA=6.00	First60=5.90	PredHel=0	Topology=o	394	0.054	0.941	0.035	S	1
GN104ID162_017421	0.333	22	0.541	22	0.924	15	0.883	0.726	Y	0.34	SignalP-noTM	len=283	ExpAA=9.46	First60=9.45	PredHel=0	Topology=o	283	0.056	0.936	0.03	S	1
GN104ID162_017456	0.759	20	0.842	20	0.972	12	0.935	0.892	Y	0.34	SignalP-noTM	len=214	ExpAA=11.89	First60=11.89	PredHel=0	Topology=o	214	0.031	0.972	0.04	S	1
GN104ID162_017494	0.261	19	0.393	19	0.702	1	0.568	0.488	Y	0.34	SignalP-noTM	len=303	ExpAA=5.58	First60=5.53	PredHel=0	Topology=o	303	0.054	0.893	0.071	S	1
GN104ID162_017527	0.495	29	0.459	29	0.598	15	0.412	0.433	Y	0.34	SignalP-noTM	len=288	ExpAA=9.00	First60=8.05	PredHel=0	Topology=o	288	0.05	0.661	0.172	S	3
GN104ID162_017531	0.595	23	0.619	23	0.817	20	0.644	0.633	Y	0.34	SignalP-noTM	len=235	ExpAA=3.45	First60=0.04	PredHel=0	Topology=o	235	0.15	0.81	0.072	S	2
GN104ID162_017532	0.2	16	0.309	16	0.545	13	0.45	0.385	Y	0.34	SignalP-noTM	len=183	ExpAA=2.99	First60=0.01	PredHel=0	Topology=o	183	0.034	0.733	0.548	S	5
GN104ID162_017536	0.648	31	0.693	31	0.919	16	0.74	0.718	Y	0.34	SignalP-noTM	len=263	ExpAA=6.07	First60=5.51	PredHel=0	Topology=o	263	0.054	0.917	0.036	S	1
GN104ID162_017589	0.716	19	0.692	19	0.849	2	0.633	0.66	Y	0.34	SignalP-noTM	len=259	ExpAA=1.57	First60=1.56	PredHel=0	Topology=o	259	0.113	0.786	0.11	S	2
GN104ID162_017604	0.71	20	0.778	20	0.9	1	0.845	0.814	Y	0.34	SignalP-noTM	len=394	ExpAA=9.58	First60=9.58	PredHel=0	Topology=o	394	0.037	0.935	0.045	S	1
GN104ID162_017613	0.167	19	0.329	19	0.784	18	0.628	0.49	Y	0.34	SignalP-noTM	len=126	ExpAA=1.17	First60=1.17	PredHel=0	Topology=o	126	0.055	0.673	0.23	S	3
GN104ID162_017628	0.354	20	0.564	20	0.953	2	0.891	0.74	Y	0.34	SignalP-noTM	len=295	ExpAA=12.11	First60=0.17	PredHel=0	Topology=o	295	0.048	0.943	0.057	S	1
GN104ID162_017631	0.257	18	0.443	18	0.852	17	0.744	0.605	Y	0.34	SignalP-noTM	len=489	ExpAA=0.00	First60=0.00	PredHel=0	Topology=o	489	0.054	0.873	0.093	S	2
GN104ID162_017637	0.618	22	0.75	22	0.976	11	0.91	0.836	Y	0.34	SignalP-noTM	len=171	ExpAA=2.37	First60=2.37	PredHel=0	Topology=o	171	0.088	0.897	0.027	S	1
GN104ID162_017648	0.406	26	0.524	26	0.89	5	0.692	0.614	Y	0.34	SignalP-noTM	len=568	ExpAA=1.77	First60=1.69	PredHel=0	Topology=o	568	0.285	0.823	0.029	S	3
GN104ID162_017651	0.51	26	0.678	26	0.986	6	0.906	0.801	Y	0.34	SignalP-noTM	len=557	ExpAA=11.50	First60=11.49	PredHel=0	Topology=o	557	0.023	0.969	0.046	S	1
GN104ID162_017655	0.687	24	0.784	24	0.969	3	0.897	0.845	Y	0.34	SignalP-noTM	len=331	ExpAA=3.32	First60=3.32	PredHel=0	Topology=o	331	0.056	0.935	0.031	S	1
GN104ID162_017707	0.197	36	0.364	17	0.959	14	0.905	0.656	Y	0.34	SignalP-noTM	len=97	ExpAA=5.52	First60=5.52	PredHel=0	Topology=o	97	0.01	0.986	0.064	S	1
GN104ID162_017708	0.295	23	0.501	23	0.935	6	0.849	0.689	Y	0.34	SignalP-noTM	len=558	ExpAA=6.62	First60=6.62	PredHel=0	Topology=o	558	0.062	0.897	0.032	S	1
GN104ID162_017713	0.2	22	0.348	22	0.761	1	0.598	0.483	Y	0.34	SignalP-noTM	len=497	ExpAA=0.01	First60=0.01	PredHel=0	Topology=o	497	0.028	0.826	0.162	S	2
GN104ID162_017720	0.424	27	0.601	27	0.965	5	0.864	0.743	Y	0.34	SignalP-noTM	len=554	ExpAA=14.33	First60=14.33	PredHel=0	Topology=o	554	0.042	0.922	0.038	S	1
GN104ID162_017729	0.502	22	0.611	22	0.859	8	0.743	0.682	Y	0.34	SignalP-noTM	len=415	ExpAA=0.04	First60=0.04	PredHel=0	Topology=o	415	0.115	0.799	0.041	S	2
GN104ID162_017730	0.574	21	0.715	21	0.938	3	0.887	0.807	Y	0.34	SignalP-noTM	len=171	ExpAA=11.02	First60=11.01	PredHel=0	Topology=o	171	0.557	0.805	0.005	S	4
GN104ID162_017785	0.596	23	0.623	23	0.821	20	0.652	0.638	Y	0.34	SignalP-noTM	len=242	ExpAA=0.04	First60=0.01	PredHel=0	Topology=o	242	0.22	0.705	0.066	S	3
GN104ID162_017804	0.159	18	0.258	18	0.48	5	0.414	0.342	Y	0.34	SignalP-noTM	len=131	ExpAA=0.01	First60=0.00	PredHel=0	Topology=o	131	0.095	0.312	0.697	_	4
GN104ID162_017808	0.355	18	0.532	18	0.88	3	0.778	0.665	Y	0.34	SignalP-noTM	len=251	ExpAA=0.03	First60=0.03	PredHel=0	Topology=o	251	0.107	0.779	0.105	S	2
GN104ID162_017811	0.302	20	0.491	20	0.91	15	0.807	0.662	Y	0.34	SignalP-noTM	len=242	ExpAA=0.48	First60=0.36	PredHel=0	Topology=o	242	0.029	0.922	0.092	S	1
GN104ID162_017812	0.608	21	0.765	21	0.98	14	0.964	0.872	Y	0.34	SignalP-noTM	len=339	ExpAA=14.55	First60=14.36	PredHel=0	Topology=o	339	0.02	0.975	0.031	S	1
GN104ID162_017840	0.544	22	0.697	22	0.951	12	0.89	0.801	Y	0.34	SignalP-noTM	len=216	ExpAA=0.61	First60=0.54	PredHel=0	Topology=o	216	0.029	0.95	0.059	S	1
GN104ID162_017845	0.522	22	0.654	22	0.91	9	0.814	0.74	Y	0.34	SignalP-noTM	len=179	ExpAA=0.01	First60=0.01	PredHel=0	Topology=o	179	0.028	0.922	0.076	S	1
GN104ID162_017849	0.836	24	0.851	24	0.942	15	0.864	0.858	Y	0.34	SignalP-noTM	len=252	ExpAA=8.99	First60=8.99	PredHel=0	Topology=o	252	0.027	0.959	0.037	S	1
GN104ID162_017850	0.272	21	0.389	21	0.751	8	0.562	0.482	Y	0.34	SignalP-noTM	len=158	ExpAA=0.10	First60=0.10	PredHel=0	Topology=o	158	0.044	0.825	0.169	S	2
GN104ID162_017896	0.549	17	0.583	17	0.829	16	0.647	0.618	Y	0.34	SignalP-noTM	len=320	ExpAA=0.02	First60=0.00	PredHel=0	Topology=o	320	0.043	0.86	0.225	S	2
GN104ID162_017913	0.84	22	0.783	22	0.851	2	0.726	0.752	Y	0.34	SignalP-noTM	len=364	ExpAA=0.12	First60=0.11	PredHel=0	Topology=o	364	0.199	0.828	0.044	S	2
GN104ID162_017916	0.821	22	0.748	22	0.83	15	0.677	0.71	Y	0.34	SignalP-noTM	len=293	ExpAA=0.18	First60=0.18	PredHel=0	Topology=o	293	0.26	0.774	0.02	S	3
GN104ID162_017925	0.675	21	0.519	21	0.558	15	0.389	0.449	Y	0.34	SignalP-noTM	len=186	ExpAA=0.14	First60=0.14	PredHel=0	Topology=o	186	0.139	0.335	0.255	S	5
GN104ID162_017926	0.753	22	0.667	22	0.822	18	0.581	0.62	Y	0.34	SignalP-noTM	len=117	ExpAA=0.14	First60=0.14	PredHel=0	Topology=o	117	0.065	0.853	0.069	S	2
GN104ID162_017953	0.167	23	0.272	23	0.641	6	0.444	0.365	Y	0.34	SignalP-noTM	len=161	ExpAA=0.01	First60=0.01	PredHel=0	Topology=o	161	0.051	0.91	0.212	S	2
GN104ID162_017958	0.366	24	0.48	24	0.898	8	0.642	0.568	Y	0.34	SignalP-noTM	len=514	ExpAA=0.09	First60=0.00	PredHel=0	Topology=o	514	0.079	0.846	0.149	S	2
GN104ID162_017961	0.559	31	0.643	31	0.948	15	0.777	0.716	Y	0.34	SignalP-noTM	len=600	ExpAA=9.07	First60=8.50	PredHel=0	Topology=o	600	0.016	0.97	0.073	S	1
GN104ID162_017962	0.323	35	0.348	35	0.622	30	0.337	0.342	Y	0.34	SignalP-noTM	len=92	ExpAA=1.82	First60=1.82	PredHel=0	Topology=o	92	0.139	0.415	0.239	S	5
GN104ID162_017966	0.569	43	0.548	43	0.897	39	0.355	0.444	Y	0.34	SignalP-noTM	len=346	ExpAA=19.54	First60=9.88	PredHel=0	Topology=o	346	0.349	0.13	0.654	_	4
GN104ID162_017967	0.175	23	0.291	23	0.703	10	0.482	0.394	Y	0.34	SignalP-noTM	len=760	ExpAA=24.52	First60=1.80	PredHel=0	Topology=o	760	0.094	0.693	0.223	S	3
GN104ID162_017973	0.623	25	0.678	25	0.893	11	0.749	0.717	Y	0.34	SignalP-noTM	len=169	ExpAA=1.38	First60=1.38	PredHel=0	Topology=o	169	0.021	0.957	0.073	S	1
GN104ID162_017995	0.201	25	0.338	18	0.719	4	0.597	0.478	Y	0.34	SignalP-noTM	len=151	ExpAA=11.49	First60=11.47	PredHel=0	Topology=o	151	0.038	0.897	0.168	S	2
GN104ID162_018007	0.64	25	0.726	25	0.95	10	0.831	0.783	Y	0.34	SignalP-noTM	len=224	ExpAA=0.60	First60=0.58	PredHel=0	Topology=o	224	0.13	0.838	0.029	S	2
GN104ID162_018011	0.791	24	0.823	24	0.935	11	0.822	0.823	Y	0.5	SignalP-TM	len=202	ExpAA=3.08	First60=1.65	PredHel=0	Topology=o	202	0.033	0.973	0.029	S	1
GN104ID162_018017	0.719	30	0.769	30	0.942	21	0.797	0.784	Y	0.34	SignalP-noTM	len=181	ExpAA=15.51	First60=15.49	PredHel=0	Topology=o	181	0.059	0.917	0.041	S	1
GN104ID162_018019	0.703	25	0.792	25	0.952	20	0.892	0.846	Y	0.34	SignalP-noTM	len=192	ExpAA=4.90	First60=4.89	PredHel=0	Topology=o	192	0.034	0.967	0.035	S	1
GN104ID162_018021	0.137	32	0.228	11	0.581	4	0.487	0.368	Y	0.34	SignalP-noTM	len=735	ExpAA=0.17	First60=0.16	PredHel=0	Topology=o	735	0.054	0.564	0.613	_	5
GN104ID162_018026	0.477	25	0.625	25	0.914	12	0.823	0.732	Y	0.34	SignalP-noTM	len=262	ExpAA=1.21	First60=0.12	PredHel=0	Topology=o	262	0.024	0.931	0.083	S	1
GN104ID162_018031	0.166	22	0.274	22	0.601	7	0.455	0.372	Y	0.34	SignalP-noTM	len=166	ExpAA=0.00	First60=0.00	PredHel=0	Topology=o	166	0.086	0.632	0.233	S	4
GN104ID162_018048	0.235	25	0.39	25	0.801	2	0.66	0.536	Y	0.34	SignalP-noTM	len=672	ExpAA=1.31	First60=0.11	PredHel=0	Topology=o	672	0.472	0.679	0.027	S	4
GN104ID162_018053	0.298	40	0.349	40	0.721	37	0.339	0.344	Y	0.34	SignalP-noTM	len=721	ExpAA=0.06	First60=0.05	PredHel=0	Topology=o	721	0.022	0.749	0.504	S	4
GN104ID162_018071	0.218	27	0.28	27	0.653	4	0.392	0.341	Y	0.34	SignalP-noTM	len=84	ExpAA=0.12	First60=0.12	PredHel=0	Topology=o	84	0.141	0.376	0.372	S	5
GN104ID162_018118	0.216	23	0.288	23	0.498	5	0.384	0.34	Y	0.34	SignalP-noTM	len=121	ExpAA=0.02	First60=0.02	PredHel=0	Topology=i	121	0.058	0.255	0.693	_	3
GN104ID162_018127	0.318	25	0.446	25	0.783	19	0.632	0.546	Y	0.34	SignalP-noTM	len=390	ExpAA=1.74	First60=0.58	PredHel=0	Topology=o	390	0.356	0.721	0.022	S	4
GN104ID162_018163	0.215	24	0.288	24	0.537	9	0.389	0.343	Y	0.34	SignalP-noTM	len=382	ExpAA=0.20	First60=0.20	PredHel=0	Topology=o	382	0.234	0.361	0.181	S	5
GN104ID162_018173	0.218	25	0.31	25	0.672	4	0.445	0.383	Y	0.34	SignalP-noTM	len=112	ExpAA=0.46	First60=0.45	PredHel=0	Topology=o	112	0.037	0.627	0.431	S	5
GN104ID162_018177	0.118	36	0.29	11	0.891	1	0.716	0.52	Y	0.34	SignalP-noTM	len=101	ExpAA=0.01	First60=0.01	PredHel=0	Topology=o	101	0.135	0.894	0.034	S	2
GN104ID162_018179	0.206	24	0.288	24	0.626	3	0.408	0.353	Y	0.34	SignalP-noTM	len=401	ExpAA=0.04	First60=0.02	PredHel=0	Topology=o	401	0.139	0.508	0.118	S	4
GN104ID162_018193	0.711	27	0.787	27	0.972	16	0.871	0.833	Y	0.34	SignalP-noTM	len=168	ExpAA=6.66	First60=6.66	PredHel=0	Topology=o	168	0.012	0.951	0.075	S	1
GN104ID162_018197	0.473	24	0.422	24	0.538	5	0.382	0.4	Y	0.34	SignalP-noTM	len=191	ExpAA=0.09	First60=0.07	PredHel=0	Topology=o	191	0.366	0.413	0.149	S	5
GN104ID162_018213	0.889	19	0.91	19	0.953	11	0.93	0.921	Y	0.34	SignalP-noTM	len=116	ExpAA=0.02	First60=0.02	PredHel=0	Topology=o	116	0.016	0.958	0.083	S	1
GN104ID162_018214	0.611	32	0.601	32	0.756	25	0.525	0.56	Y	0.34	SignalP-noTM	len=126	ExpAA=4.17	First60=4.17	PredHel=0	Topology=o	126	0.015	0.892	0.306	S	3
GN104ID162_018219	0.647	20	0.73	20	0.888	14	0.827	0.782	Y	0.34	SignalP-noTM	len=716	ExpAA=3.48	First60=3.48	PredHel=0	Topology=o	716	0.043	0.909	0.069	S	1
GN104ID162_018220	0.639	20	0.663	20	0.79	14	0.673	0.668	Y	0.34	SignalP-noTM	len=119	ExpAA=0.00	First60=0.00	PredHel=0	Topology=o	119	0.063	0.845	0.183	S	2
GN104ID162_018234	0.23	25	0.303	25	0.662	12	0.392	0.351	Y	0.34	SignalP-noTM	len=147	ExpAA=1.04	First60=0.48	PredHel=0	Topology=o	147	0.061	0.728	0.257	S	3
GN104ID162_018268	0.276	20	0.499	20	0.95	4	0.898	0.715	Y	0.34	SignalP-noTM	len=69	ExpAA=6.88	First60=6.88	PredHel=0	Topology=o	69	0.2	0.824	0.021	S	2
GN104ID162_018269	0.373	24	0.493	24	0.739	19	0.648	0.577	Y	0.34	SignalP-noTM	len=351	ExpAA=0.76	First60=0.00	PredHel=0	Topology=o	351	0.016	0.915	0.184	S	2
GN104ID162_018273	0.473	20	0.601	20	0.856	14	0.759	0.687	Y	0.34	SignalP-noTM	len=390	ExpAA=2.02	First60=1.68	PredHel=0	Topology=o	390	0.067	0.86	0.074	S	2
GN104ID162_018279	0.627	24	0.723	24	0.92	3	0.834	0.783	Y	0.34	SignalP-noTM	len=328	ExpAA=10.79	First60=10.79	PredHel=0	Topology=o	328	0.042	0.95	0.032	S	1
GN104ID162_018281	0.258	21	0.347	21	0.59	2	0.456	0.406	Y	0.34	SignalP-noTM	len=282	ExpAA=0.03	First60=0.02	PredHel=0	Topology=o	282	0.107	0.398	0.436	_	5
GN104ID162_018285	0.175	34	0.315	29	0.788	15	0.617	0.478	Y	0.34	SignalP-noTM	len=58	ExpAA=0.68	First60=0.68	PredHel=0	Topology=o	58	0.212	0.753	0.025	S	3
GN104ID162_018298	0.192	23	0.355	23	0.834	16	0.654	0.517	Y	0.34	SignalP-noTM	len=123	ExpAA=0.01	First60=0.01	PredHel=0	Topology=o	123	0.061	0.651	0.189	S	3
GN104ID162_018313	0.271	17	0.451	17	0.812	5	0.736	0.605	Y	0.34	SignalP-noTM	len=120	ExpAA=0.04	First60=0.04	PredHel=0	Topology=o	120	0.076	0.809	0.208	S	2
GN104ID162_018346	0.377	19	0.591	19	0.963	1	0.917	0.767	Y	0.34	SignalP-noTM	len=633	ExpAA=0.79	First60=0.01	PredHel=0	Topology=o	633	0.247	0.843	0.023	S	3
GN104ID162_018355	0.588	26	0.693	26	0.894	14	0.819	0.761	Y	0.34	SignalP-noTM	len=472	ExpAA=3.35	First60=3.24	PredHel=0	Topology=o	472	0.05	0.928	0.032	S	1
GN104ID162_018392	0.63	21	0.7	21	0.829	12	0.776	0.741	Y	0.34	SignalP-noTM	len=556	ExpAA=0.10	First60=0.10	PredHel=0	Topology=o	556	0.122	0.863	0.041	S	2
GN104ID162_018400	0.373	27	0.489	27	0.92	14	0.671	0.587	Y	0.34	SignalP-noTM	len=605	ExpAA=0.41	First60=0.41	PredHel=0	Topology=o	605	0.039	0.931	0.068	S	1
GN104ID162_018414	0.166	24	0.272	16	0.602	15	0.485	0.387	Y	0.34	SignalP-noTM	len=240	ExpAA=0.03	First60=0.03	PredHel=0	Topology=o	240	0.083	0.695	0.228	S	3
GN104ID162_018422	0.248	31	0.479	31	0.976	21	0.892	0.702	Y	0.34	SignalP-noTM	len=737	ExpAA=13.74	First60=13.74	PredHel=0	Topology=o	737	0.026	0.953	0.093	S	1
GN104ID162_018441	0.347	22	0.567	22	0.976	14	0.927	0.761	Y	0.34	SignalP-noTM	len=91	ExpAA=0.12	First60=0.12	PredHel=0	Topology=o	91	0.021	0.971	0.05	S	1
GN104ID162_018451	0.264	20	0.437	20	0.788	1	0.711	0.585	Y	0.34	SignalP-noTM	len=144	ExpAA=1.01	First60=1.00	PredHel=0	Topology=o	144	0.177	0.842	0.049	S	2
GN104ID162_018469	0.461	21	0.636	21	0.944	3	0.871	0.763	Y	0.34	SignalP-noTM	len=358	ExpAA=0.86	First60=0.86	PredHel=0	Topology=o	358	0.025	0.891	0.113	S	2
GN104ID162_018481	0.846	20	0.901	20	0.982	13	0.958	0.932	Y	0.34	SignalP-noTM	len=143	ExpAA=13.15	First60=13.15	PredHel=0	Topology=o	143	0.116	0.906	0.016	S	2
GN104ID162_018484	0.247	19	0.411	19	0.832	16	0.686	0.56	Y	0.34	SignalP-noTM	len=334	ExpAA=0.00	First60=0.00	PredHel=0	Topology=o	334	0.07	0.627	0.259	S	4
GN104ID162_018487	0.442	56	0.345	25	0.79	6	0.61	0.488	Y	0.34	SignalP-noTM	len=299	ExpAA=6.25	First60=6.25	PredHel=0	Topology=o	299	0.098	0.883	0.081	S	2
GN104ID162_018492	0.238	18	0.378	18	0.715	14	0.608	0.503	Y	0.34	SignalP-noTM	len=626	ExpAA=0.12	First60=0.07	PredHel=0	Topology=o	626	0.298	0.433	0.176	S	5
GN104ID162_018495	0.752	20	0.833	20	0.961	12	0.926	0.883	Y	0.34	SignalP-noTM	len=625	ExpAA=0.50	First60=0.28	PredHel=0	Topology=o	625	0.036	0.93	0.056	S	1
GN104ID162_018499	0.739	19	0.781	19	0.903	1	0.809	0.796	Y	0.34	SignalP-noTM	len=152	ExpAA=2.40	First60=2.40	PredHel=0	Topology=o	152	0.031	0.956	0.067	S	1
GN104ID162_018534	0.873	22	0.822	22	0.875	20	0.774	0.796	Y	0.34	SignalP-noTM	len=225	ExpAA=4.33	First60=4.33	PredHel=0	Topology=o	225	0.11	0.782	0.069	S	2
GN104ID162_018535	0.181	17	0.397	17	0.901	7	0.862	0.648	Y	0.34	SignalP-noTM	len=601	ExpAA=0.07	First60=0.00	PredHel=0	Topology=o	601	0.358	0.709	0.051	S	4
GN104ID162_018539	0.199	17	0.377	17	0.796	7	0.716	0.56	Y	0.34	SignalP-noTM	len=618	ExpAA=0.01	First60=0.00	PredHel=0	Topology=o	618	0.218	0.756	0.087	S	3
GN104ID162_018561	0.621	25	0.738	25	0.981	14	0.884	0.817	Y	0.34	SignalP-noTM	len=554	ExpAA=4.59	First60=4.38	PredHel=0	Topology=o	554	0.017	0.975	0.053	S	1
GN104ID162_018565	0.486	26	0.389	26	0.512	23	0.3	0.341	Y	0.34	SignalP-noTM	len=179	ExpAA=0.02	First60=0.01	PredHel=0	Topology=o	179	0.079	0.438	0.489	_	5
GN104ID162_018566	0.139	57	0.266	19	0.856	3	0.702	0.501	Y	0.34	SignalP-noTM	len=80	ExpAA=7.66	First60=7.66	PredHel=0	Topology=i	80	0.084	0.838	0.122	S	2
GN104ID162_018571	0.832	19	0.892	19	0.982	11	0.954	0.926	Y	0.34	SignalP-noTM	len=636	ExpAA=0.92	First60=0.85	PredHel=0	Topology=o	636	0.031	0.956	0.045	S	1
GN104ID162_018577	0.442	23	0.629	23	0.938	9	0.896	0.773	Y	0.34	SignalP-noTM	len=102	ExpAA=0.54	First60=0.54	PredHel=0	Topology=o	102	0.19	0.787	0.028	S	3
GN104ID162_018579	0.589	21	0.732	21	0.936	5	0.908	0.827	Y	0.34	SignalP-noTM	len=664	ExpAA=14.32	First60=13.90	PredHel=0	Topology=o	664	0.087	0.866	0.032	S	2
GN104ID162_018582	0.213	23	0.322	23	0.68	9	0.485	0.41	Y	0.34	SignalP-noTM	len=184	ExpAA=0.63	First60=0.63	PredHel=0	Topology=o	184	0.114	0.513	0.18	S	4
GN104ID162_018584	0.319	25	0.448	25	0.785	19	0.635	0.549	Y	0.34	SignalP-noTM	len=374	ExpAA=0.67	First60=0.52	PredHel=0	Topology=o	374	0.352	0.718	0.022	S	4
GN104ID162_018586	0.497	20	0.602	20	0.837	15	0.718	0.664	Y	0.34	SignalP-noTM	len=828	ExpAA=0.18	First60=0.00	PredHel=0	Topology=o	828	0.41	0.611	0.039	S	4
GN104ID162_018597	0.522	21	0.665	21	0.927	10	0.84	0.76	Y	0.34	SignalP-noTM	len=401	ExpAA=11.15	First60=11.02	PredHel=0	Topology=o	401	0.093	0.894	0.041	S	1
GN104ID162_018600	0.654	22	0.636	22	0.893	1	0.605	0.619	Y	0.34	SignalP-noTM	len=149	ExpAA=0.18	First60=0.18	PredHel=0	Topology=o	149	0.285	0.689	0.071	S	3
GN104ID162_018612	0.897	26	0.887	26	0.936	16	0.874	0.88	Y	0.34	SignalP-noTM	len=405	ExpAA=11.47	First60=11.47	PredHel=0	Topology=o	405	0.269	0.671	0.016	S	3
GN104ID162_018615	0.897	26	0.887	26	0.936	16	0.874	0.88	Y	0.34	SignalP-noTM	len=411	ExpAA=11.47	First60=11.47	PredHel=0	Topology=o	411	0.269	0.671	0.016	S	3
GN104ID162_018669	0.621	24	0.7	24	0.88	10	0.791	0.749	Y	0.34	SignalP-noTM	len=590	ExpAA=0.26	First60=0.24	PredHel=0	Topology=o	590	0.105	0.831	0.045	S	2
GN104ID162_018672	0.441	28	0.414	28	0.567	23	0.368	0.389	Y	0.34	SignalP-noTM	len=114	ExpAA=0.76	First60=0.76	PredHel=0	Topology=o	114	0.25	0.426	0.186	S	5
GN104ID162_018695	0.853	20	0.88	20	0.956	11	0.902	0.892	Y	0.34	SignalP-noTM	len=80	ExpAA=1.48	First60=1.48	PredHel=0	Topology=o	80	0.019	0.96	0.077	S	1
GN104ID162_018706	0.255	22	0.423	22	0.829	18	0.708	0.577	Y	0.34	SignalP-noTM	len=792	ExpAA=0.16	First60=0.15	PredHel=0	Topology=o	792	0.029	0.913	0.083	S	1
GN104ID162_018729	0.494	20	0.628	20	0.889	8	0.798	0.72	Y	0.34	SignalP-noTM	len=460	ExpAA=0.00	First60=0.00	PredHel=0	Topology=o	460	0.195	0.791	0.05	S	3
GN104ID162_018737	0.43	20	0.591	20	0.929	10	0.801	0.704	Y	0.34	SignalP-noTM	len=143	ExpAA=0.00	First60=0.00	PredHel=0	Topology=o	143	0.053	0.869	0.138	S	2
GN104ID162_018769	0.168	27	0.317	19	0.745	1	0.677	0.511	Y	0.34	SignalP-noTM	len=154	ExpAA=9.17	First60=9.17	PredHel=0	Topology=o	154	0.047	0.807	0.191	S	2
GN104ID162_018780	0.536	22	0.447	22	0.506	2	0.366	0.403	Y	0.34	SignalP-noTM	len=64	ExpAA=0.02	First60=0.02	PredHel=0	Topology=o	64	0.267	0.13	0.482	_	4
GN104ID162_018810	0.677	21	0.579	21	0.754	20	0.495	0.534	Y	0.34	SignalP-noTM	len=384	ExpAA=4.73	First60=4.72	PredHel=0	Topology=o	384	0.032	0.875	0.105	S	2
GN104ID162_018820	0.33	25	0.467	25	0.791	1	0.669	0.576	Y	0.34	SignalP-noTM	len=461	ExpAA=0.43	First60=0.43	PredHel=0	Topology=o	461	0.092	0.81	0.073	S	2
GN104ID162_018825	0.623	20	0.667	20	0.79	6	0.707	0.689	Y	0.34	SignalP-noTM	len=389	ExpAA=0.05	First60=0.05	PredHel=0	Topology=o	389	0.377	0.507	0.067	S	5
GN104ID162_018879	0.852	23	0.873	23	0.957	13	0.894	0.884	Y	0.34	SignalP-noTM	len=190	ExpAA=1.80	First60=1.80	PredHel=0	Topology=o	190	0.041	0.91	0.035	S	1
GN104ID162_018910	0.295	35	0.462	35	0.908	30	0.601	0.537	Y	0.34	SignalP-noTM	len=234	ExpAA=10.48	First60=10.31	PredHel=0	Topology=o	234	0.077	0.289	0.513	_	4
GN104ID162_018942	0.347	26	0.559	26	0.956	9	0.886	0.735	Y	0.34	SignalP-noTM	len=131	ExpAA=7.75	First60=7.71	PredHel=0	Topology=o	131	0.008	0.968	0.094	S	1
GN104ID162_018955	0.795	23	0.854	23	0.969	16	0.917	0.888	Y	0.34	SignalP-noTM	len=122	ExpAA=11.52	First60=11.52	PredHel=0	Topology=o	122	0.021	0.939	0.061	S	1
GN104ID162_018969	0.858	19	0.88	19	0.947	10	0.906	0.894	Y	0.34	SignalP-noTM	len=330	ExpAA=1.23	First60=1.18	PredHel=0	Topology=o	330	0.024	0.935	0.081	S	1
GN104ID162_018981	0.122	25	0.22	11	0.59	2	0.461	0.35	Y	0.34	SignalP-noTM	len=365	ExpAA=4.00	First60=3.94	PredHel=0	Topology=o	365	0.195	0.399	0.116	S	4
GN104ID162_018985	0.251	22	0.324	22	0.631	1	0.408	0.369	Y	0.34	SignalP-noTM	len=126	ExpAA=0.17	First60=0.16	PredHel=0	Topology=o	126	0.018	0.84	0.275	S	3
GN104ID162_018987	0.179	42	0.315	42	0.854	39	0.382	0.351	Y	0.34	SignalP-noTM	len=84	ExpAA=2.84	First60=2.84	PredHel=0	Topology=o	84	0.048	0.544	0.682	_	5
GN104ID162_019030	0.614	22	0.733	22	0.929	5	0.874	0.809	Y	0.34	SignalP-noTM	len=886	ExpAA=0.05	First60=0.02	PredHel=0	Topology=o	886	0.031	0.944	0.054	S	1
GN104ID162_019047	0.325	25	0.519	25	0.928	12	0.835	0.689	Y	0.34	SignalP-noTM	len=87	ExpAA=0.80	First60=0.80	PredHel=0	Topology=o	87	0.037	0.922	0.045	S	1
GN104ID162_019055	0.464	27	0.642	27	0.969	15	0.894	0.778	Y	0.34	SignalP-noTM	len=164	ExpAA=6.42	First60=6.40	PredHel=0	Topology=o	164	0.059	0.938	0.026	S	1
GN104ID162_019065	0.464	27	0.642	27	0.969	15	0.894	0.778	Y	0.34	SignalP-noTM	len=164	ExpAA=6.42	First60=6.40	PredHel=0	Topology=o	164	0.059	0.938	0.026	S	1
GN104ID162_019075	0.464	27	0.642	27	0.969	15	0.894	0.778	Y	0.34	SignalP-noTM	len=164	ExpAA=6.42	First60=6.40	PredHel=0	Topology=o	164	0.059	0.938	0.026	S	1
GN104ID162_019081	0.712	20	0.809	20	0.978	9	0.91	0.863	Y	0.34	SignalP-noTM	len=317	ExpAA=1.15	First60=1.15	PredHel=0	Topology=o	317	0.024	0.952	0.08	S	1
GN104ID162_019086	0.863	20	0.913	20	0.983	12	0.966	0.941	Y	0.34	SignalP-noTM	len=122	ExpAA=0.41	First60=0.39	PredHel=0	Topology=o	122	0.054	0.954	0.025	S	1
GN104ID162_019089	0.56	23	0.689	23	0.921	18	0.847	0.774	Y	0.34	SignalP-noTM	len=147	ExpAA=8.75	First60=8.72	PredHel=0	Topology=o	147	0.132	0.842	0.022	S	2
GN104ID162_019112	0.136	22	0.27	22	0.783	14	0.542	0.417	Y	0.34	SignalP-noTM	len=204	ExpAA=0.22	First60=0.22	PredHel=0	Topology=o	204	0.136	0.838	0.081	S	2
GN104ID162_019125	0.692	20	0.518	20	0.479	18	0.379	0.443	Y	0.34	SignalP-noTM	len=164	ExpAA=0.14	First60=0.14	PredHel=0	Topology=o	164	0.198	0.675	0.112	S	3
GN104ID162_019128	0.824	20	0.702	20	0.751	16	0.589	0.641	Y	0.34	SignalP-noTM	len=180	ExpAA=0.68	First60=0.66	PredHel=0	Topology=o	180	0.307	0.671	0.033	S	4
GN104ID162_019144	0.148	47	0.26	14	0.545	1	0.473	0.375	Y	0.34	SignalP-noTM	len=532	ExpAA=0.01	First60=0.00	PredHel=0	Topology=o	532	0.115	0.361	0.564	_	4
GN104ID162_019145	0.631	20	0.601	20	0.757	14	0.593	0.596	Y	0.34	SignalP-noTM	len=151	ExpAA=0.55	First60=0.51	PredHel=0	Topology=o	151	0.126	0.776	0.076	S	2
GN104ID162_019148	0.119	40	0.265	11	0.75	1	0.576	0.433	Y	0.34	SignalP-noTM	len=214	ExpAA=4.96	First60=0.01	PredHel=0	Topology=o	214	0.157	0.675	0.074	S	3
GN104ID162_019151	0.628	20	0.598	20	0.755	14	0.591	0.594	Y	0.34	SignalP-noTM	len=156	ExpAA=0.53	First60=0.52	PredHel=0	Topology=o	156	0.127	0.664	0.115	S	3
GN104ID162_019159	0.511	22	0.669	22	0.941	12	0.876	0.781	Y	0.34	SignalP-noTM	len=412	ExpAA=1.22	First60=1.22	PredHel=0	Topology=o	412	0.028	0.955	0.063	S	1
GN104ID162_019165	0.564	23	0.585	23	0.821	13	0.607	0.597	Y	0.34	SignalP-noTM	len=221	ExpAA=1.23	First60=1.17	PredHel=0	Topology=o	221	0.033	0.924	0.129	S	2
GN104ID162_019175	0.633	19	0.728	19	0.885	13	0.828	0.782	Y	0.34	SignalP-noTM	len=98	ExpAA=1.02	First60=0.23	PredHel=0	Topology=o	98	0.035	0.899	0.141	S	2
GN104ID162_019178	0.136	25	0.275	16	0.681	10	0.6	0.45	Y	0.34	SignalP-noTM	len=179	ExpAA=0.07	First60=0.00	PredHel=0	Topology=o	179	0.034	0.727	0.454	S	4
GN104ID162_019184	0.174	47	0.338	19	0.822	4	0.648	0.505	Y	0.34	SignalP-noTM	len=116	ExpAA=1.02	First60=1.02	PredHel=0	Topology=o	116	0.049	0.93	0.146	S	2
GN104ID162_019189	0.267	21	0.484	21	0.918	17	0.873	0.694	Y	0.34	SignalP-noTM	len=227	ExpAA=4.97	First60=4.97	PredHel=0	Topology=o	227	0.056	0.902	0.037	S	1
GN104ID162_019190	0.338	20	0.437	20	0.732	1	0.539	0.492	Y	0.34	SignalP-noTM	len=516	ExpAA=0.45	First60=0.44	PredHel=0	Topology=o	516	0.187	0.291	0.303	_	5
GN104ID162_019218	0.379	31	0.554	31	0.909	12	0.783	0.678	Y	0.34	SignalP-noTM	len=1067	ExpAA=5.64	First60=5.64	PredHel=0	Topology=o	1067	0.177	0.745	0.053	S	3
GN104ID162_019220	0.599	17	0.719	17	0.925	9	0.858	0.794	Y	0.34	SignalP-noTM	len=205	ExpAA=0.03	First60=0.03	PredHel=0	Topology=o	205	0.338	0.658	0.047	S	4
GN104ID162_019223	0.807	22	0.87	22	0.97	14	0.938	0.907	Y	0.34	SignalP-noTM	len=256	ExpAA=4.00	First60=4.00	PredHel=0	Topology=o	256	0.012	0.977	0.069	S	1
GN104ID162_019234	0.133	20	0.272	20	0.774	14	0.583	0.44	Y	0.34	SignalP-noTM	len=1049	ExpAA=0.00	First60=0.00	PredHel=0	Topology=o	1049	0.058	0.857	0.158	S	2
GN104ID162_019242	0.135	26	0.253	26	0.649	25	0.454	0.362	Y	0.34	SignalP-noTM	len=507	ExpAA=0.41	First60=0.01	PredHel=0	Topology=o	507	0.124	0.482	0.365	S	5
GN104ID162_019246	0.153	22	0.258	22	0.66	3	0.429	0.35	Y	0.34	SignalP-noTM	len=206	ExpAA=0.25	First60=0.25	PredHel=0	Topology=o	206	0.125	0.743	0.124	S	2
GN104ID162_019254	0.223	23	0.431	23	0.902	17	0.831	0.647	Y	0.34	SignalP-noTM	len=181	ExpAA=6.53	First60=6.53	PredHel=0	Topology=o	181	0.142	0.879	0.027	S	2
GN104ID162_019257	0.248	34	0.367	34	0.797	18	0.499	0.438	Y	0.34	SignalP-noTM	len=130	ExpAA=0.02	First60=0.02	PredHel=0	Topology=o	130	0.18	0.261	0.364	_	5
GN104ID162_019263	0.155	31	0.272	20	0.731	13	0.546	0.42	Y	0.34	SignalP-noTM	len=165	ExpAA=0.00	First60=0.00	PredHel=0	Topology=o	165	0.291	0.412	0.137	S	5
GN104ID162_019272	0.339	23	0.355	23	0.46	22	0.372	0.364	Y	0.34	SignalP-noTM	len=145	ExpAA=0.00	First60=0.00	PredHel=0	Topology=o	145	0.092	0.098	0.798	_	2
GN104ID162_019293	0.617	31	0.715	31	0.958	15	0.854	0.79	Y	0.34	SignalP-noTM	len=292	ExpAA=1.92	First60=1.92	PredHel=0	Topology=o	292	0.014	0.973	0.095	S	1
GN104ID162_019301	0.609	19	0.646	19	0.844	18	0.686	0.668	Y	0.34	SignalP-noTM	len=501	ExpAA=0.03	First60=0.03	PredHel=0	Topology=o	501	0.116	0.835	0.075	S	2
GN104ID162_019317	0.688	22	0.778	22	0.939	12	0.878	0.832	Y	0.34	SignalP-noTM	len=216	ExpAA=0.17	First60=0.11	PredHel=0	Topology=o	216	0.039	0.945	0.049	S	1
GN104ID162_019318	0.296	18	0.335	18	0.521	4	0.362	0.35	Y	0.34	SignalP-noTM	len=113	ExpAA=0.00	First60=0.00	PredHel=0	Topology=o	113	0.173	0.285	0.495	_	4
GN104ID162_019327	0.522	22	0.654	22	0.91	9	0.814	0.74	Y	0.34	SignalP-noTM	len=179	ExpAA=0.01	First60=0.01	PredHel=0	Topology=o	179	0.028	0.922	0.076	S	1
GN104ID162_019331	0.836	24	0.851	24	0.942	15	0.864	0.858	Y	0.34	SignalP-noTM	len=152	ExpAA=9.64	First60=9.64	PredHel=0	Topology=o	152	0.027	0.959	0.037	S	1
GN104ID162_019338	0.7	22	0.721	22	0.868	18	0.74	0.731	Y	0.34	SignalP-noTM	len=239	ExpAA=0.45	First60=0.14	PredHel=0	Topology=o	239	0.043	0.878	0.07	S	1
GN104ID162_019341	0.164	31	0.299	11	0.86	1	0.808	0.574	Y	0.34	SignalP-noTM	len=130	ExpAA=0.75	First60=0.75	PredHel=0	Topology=o	130	0.061	0.725	0.198	S	3
GN104ID162_019353	0.709	20	0.802	20	0.937	10	0.906	0.858	Y	0.34	SignalP-noTM	len=124	ExpAA=0.13	First60=0.13	PredHel=0	Topology=o	124	0.028	0.953	0.056	S	1
GN104ID162_019359	0.216	25	0.426	25	0.954	14	0.835	0.647	Y	0.34	SignalP-noTM	len=111	ExpAA=5.28	First60=5.12	PredHel=0	Topology=o	111	0.024	0.973	0.044	S	1
GN104ID162_019364	0.563	21	0.729	21	0.982	12	0.947	0.847	Y	0.34	SignalP-noTM	len=348	ExpAA=1.41	First60=0.02	PredHel=0	Topology=o	348	0.014	0.968	0.071	S	1
GN104ID162_019368	0.682	20	0.799	20	0.963	14	0.937	0.873	Y	0.34	SignalP-noTM	len=119	ExpAA=4.95	First60=4.95	PredHel=0	Topology=o	119	0.032	0.953	0.048	S	1
GN104ID162_019369	0.787	20	0.842	20	0.932	2	0.897	0.872	Y	0.34	SignalP-noTM	len=130	ExpAA=2.12	First60=2.12	PredHel=0	Topology=o	130	0.021	0.957	0.087	S	1
GN104ID162_019372	0.682	20	0.799	20	0.963	14	0.937	0.873	Y	0.34	SignalP-noTM	len=119	ExpAA=4.95	First60=4.95	PredHel=0	Topology=o	119	0.032	0.953	0.048	S	1
GN104ID162_019373	0.787	20	0.842	20	0.932	2	0.897	0.872	Y	0.34	SignalP-noTM	len=130	ExpAA=2.12	First60=2.12	PredHel=0	Topology=o	130	0.02	0.956	0.087	S	1
GN104ID162_019406	0.438	39	0.588	39	0.956	26	0.748	0.674	Y	0.34	SignalP-noTM	len=500	ExpAA=5.18	First60=4.04	PredHel=0	Topology=o	500	0.163	0.927	0.024	S	2
GN104ID162_019414	0.353	20	0.51	20	0.867	18	0.735	0.632	Y	0.34	SignalP-noTM	len=849	ExpAA=6.99	First60=0.16	PredHel=0	Topology=o	849	0.026	0.906	0.129	S	2
GN104ID162_019431	0.354	25	0.458	25	0.82	4	0.603	0.536	Y	0.34	SignalP-noTM	len=294	ExpAA=2.55	First60=2.55	PredHel=0	Topology=o	294	0.072	0.69	0.106	S	3
GN104ID162_019435	0.614	22	0.743	22	0.976	12	0.898	0.827	Y	0.34	SignalP-noTM	len=133	ExpAA=1.31	First60=1.30	PredHel=0	Topology=o	133	0.012	0.905	0.128	S	2
GN104ID162_019450	0.698	19	0.644	19	0.701	7	0.59	0.614	Y	0.34	SignalP-noTM	len=340	ExpAA=0.00	First60=0.00	PredHel=0	Topology=o	340	0.145	0.687	0.129	S	3
GN104ID162_019452	0.319	25	0.411	25	0.744	8	0.537	0.479	Y	0.34	SignalP-noTM	len=276	ExpAA=0.81	First60=0.81	PredHel=0	Topology=o	276	0.055	0.724	0.132	S	3
GN104ID162_019489	0.422	28	0.546	28	0.872	16	0.723	0.642	Y	0.34	SignalP-noTM	len=186	ExpAA=0.91	First60=0.90	PredHel=0	Topology=o	186	0.053	0.942	0.04	S	1
GN104ID162_019490	0.828	27	0.859	27	0.955	16	0.892	0.877	Y	0.34	SignalP-noTM	len=174	ExpAA=0.95	First60=0.90	PredHel=0	Topology=o	174	0.116	0.888	0.013	S	2
GN104ID162_019492	0.402	20	0.562	20	0.901	13	0.79	0.685	Y	0.34	SignalP-noTM	len=129	ExpAA=0.01	First60=0.01	PredHel=0	Topology=o	129	0.112	0.826	0.059	S	2
GN104ID162_019502	0.793	19	0.801	19	0.885	1	0.792	0.796	Y	0.34	SignalP-noTM	len=69	ExpAA=0.18	First60=0.18	PredHel=0	Topology=o	69	0.046	0.904	0.103	S	1
GN104ID162_019506	0.534	20	0.681	20	0.944	14	0.87	0.783	Y	0.34	SignalP-noTM	len=123	ExpAA=0.09	First60=0.09	PredHel=0	Topology=o	123	0.068	0.902	0.073	S	1
GN104ID162_019513	0.608	21	0.765	21	0.98	14	0.964	0.872	Y	0.34	SignalP-noTM	len=385	ExpAA=14.19	First60=14.11	PredHel=0	Topology=o	385	0.02	0.975	0.031	S	1
GN104ID162_019555	0.566	38	0.433	38	0.61	32	0.31	0.367	Y	0.34	SignalP-noTM	len=218	ExpAA=1.00	First60=1.00	PredHel=0	Topology=o	218	0.01	0.543	0.879	_	4
GN104ID162_019557	0.127	21	0.259	11	0.697	4	0.582	0.433	Y	0.34	SignalP-noTM	len=93	ExpAA=0.00	First60=0.00	PredHel=0	Topology=o	93	0.112	0.556	0.472	S	5
GN104ID162_019560	0.724	25	0.704	25	0.844	15	0.681	0.692	Y	0.34	SignalP-noTM	len=131	ExpAA=10.80	First60=3.43	PredHel=0	Topology=o	131	0.265	0.784	0.02	S	3
GN104ID162_019563	0.472	23	0.617	23	0.961	13	0.808	0.721	Y	0.34	SignalP-noTM	len=410	ExpAA=2.32	First60=2.32	PredHel=0	Topology=o	410	0.064	0.915	0.029	S	1
GN104ID162_019598	0.209	18	0.301	18	0.662	15	0.448	0.381	Y	0.34	SignalP-noTM	len=167	ExpAA=0.00	First60=0.00	PredHel=0	Topology=o	167	0.068	0.519	0.242	S	4
GN104ID162_019623	0.175	28	0.258	25	0.585	2	0.418	0.344	Y	0.34	SignalP-noTM	len=352	ExpAA=0.77	First60=0.77	PredHel=0	Topology=o	352	0.23	0.392	0.258	S	5
GN104ID162_019624	0.455	29	0.64	29	0.979	16	0.909	0.785	Y	0.34	SignalP-noTM	len=611	ExpAA=12.08	First60=9.46	PredHel=0	Topology=o	611	0.187	0.903	0.009	S	2
GN104ID162_019634	0.234	30	0.318	30	0.613	25	0.43	0.379	Y	0.34	SignalP-noTM	len=436	ExpAA=32.32	First60=3.60	PredHel=0	Topology=o	436	0.078	0.749	0.267	S	3
GN104ID162_019641	0.419	34	0.378	34	0.555	30	0.332	0.353	Y	0.34	SignalP-noTM	len=186	ExpAA=0.62	First60=0.59	PredHel=0	Topology=o	186	0.036	0.779	0.387	S	4
GN104ID162_019656	0.66	26	0.57	26	0.787	23	0.495	0.53	Y	0.34	SignalP-noTM	len=97	ExpAA=1.14	First60=1.14	PredHel=0	Topology=o	97	0.101	0.605	0.226	S	4
GN104ID162_019710	0.436	21	0.489	21	0.729	6	0.546	0.519	Y	0.34	SignalP-noTM	len=136	ExpAA=0.00	First60=0.00	PredHel=0	Topology=o	136	0.052	0.651	0.307	S	4
GN104ID162_019735	0.718	23	0.804	23	0.975	12	0.901	0.856	Y	0.34	SignalP-noTM	len=158	ExpAA=12.93	First60=12.64	PredHel=0	Topology=o	158	0.033	0.94	0.066	S	1
GN104ID162_019746	0.474	23	0.618	23	0.916	17	0.806	0.72	Y	0.34	SignalP-noTM	len=444	ExpAA=0.04	First60=0.04	PredHel=0	Topology=o	444	0.012	0.926	0.145	S	2
GN104ID162_019773	0.786	20	0.846	20	0.958	12	0.908	0.879	Y	0.34	SignalP-noTM	len=689	ExpAA=0.22	First60=0.21	PredHel=0	Topology=o	689	0.047	0.913	0.076	S	1
GN104ID162_019838	0.668	22	0.543	22	0.794	17	0.435	0.485	Y	0.34	SignalP-noTM	len=223	ExpAA=1.88	First60=0.12	PredHel=0	Topology=o	223	0.054	0.79	0.221	S	3
GN104ID162_019839	0.342	21	0.421	21	0.642	5	0.527	0.478	Y	0.34	SignalP-noTM	len=666	ExpAA=1.76	First60=1.76	PredHel=0	Topology=o	666	0.057	0.752	0.192	S	3
GN104ID162_019842	0.164	30	0.239	23	0.74	3	0.443	0.349	Y	0.34	SignalP-noTM	len=92	ExpAA=2.43	First60=2.42	PredHel=0	Topology=o	92	0.043	0.793	0.371	S	3
GN104ID162_019905	0.511	21	0.681	21	0.956	3	0.903	0.801	Y	0.34	SignalP-noTM	len=364	ExpAA=0.62	First60=0.62	PredHel=0	Topology=o	364	0.129	0.917	0.023	S	2
GN104ID162_019919	0.354	19	0.478	19	0.816	6	0.615	0.552	Y	0.34	SignalP-noTM	len=446	ExpAA=0.53	First60=0.50	PredHel=0	Topology=o	446	0.06	0.88	0.197	S	2
GN104ID162_019925	0.591	32	0.585	21	0.848	6	0.687	0.64	Y	0.34	SignalP-noTM	len=75	ExpAA=2.96	First60=2.95	PredHel=0	Topology=o	75	0.053	0.914	0.124	S	2
GN104ID162_019940	0.782	26	0.742	26	0.849	1	0.719	0.73	Y	0.34	SignalP-noTM	len=721	ExpAA=0.22	First60=0.22	PredHel=0	Topology=o	721	0.053	0.896	0.05	S	1
GN104ID162_019959	0.709	25	0.778	25	0.918	20	0.856	0.82	Y	0.34	SignalP-noTM	len=70	ExpAA=10.56	First60=10.56	PredHel=0	Topology=o	70	0.255	0.785	0.012	S	3
GN104ID162_019960	0.706	26	0.719	26	0.923	5	0.752	0.737	Y	0.34	SignalP-noTM	len=213	ExpAA=6.24	First60=6.21	PredHel=0	Topology=o	213	0.288	0.674	0.029	S	4
GN104ID162_019971	0.125	47	0.239	19	0.67	3	0.461	0.359	Y	0.34	SignalP-noTM	len=143	ExpAA=0.06	First60=0.06	PredHel=0	Topology=o	143	0.055	0.656	0.376	S	4
GN104ID162_019982	0.488	23	0.603	23	0.855	2	0.745	0.68	Y	0.34	SignalP-noTM	len=115	ExpAA=1.01	First60=1.01	PredHel=0	Topology=o	115	0.128	0.944	0.023	S	1
GN104ID162_019986	0.745	39	0.542	39	0.82	37	0.292	0.407	Y	0.34	SignalP-noTM	len=567	ExpAA=2.80	First60=2.71	PredHel=0	Topology=o	567	0.052	0.457	0.819	_	4
GN104ID162_019990	0.472	25	0.505	25	0.688	11	0.537	0.522	Y	0.34	SignalP-noTM	len=1044	ExpAA=1.87	First60=1.26	PredHel=0	Topology=o	1044	0.127	0.753	0.063	S	2
GN104ID162_019991	0.476	22	0.626	22	0.898	16	0.82	0.731	Y	0.34	SignalP-noTM	len=183	ExpAA=21.74	First60=10.44	PredHel=0	Topology=o	183	0.043	0.918	0.083	S	1
GN104ID162_020001	0.818	26	0.8	26	0.926	14	0.786	0.793	Y	0.34	SignalP-noTM	len=80	ExpAA=11.40	First60=11.40	PredHel=0	Topology=o	80	0.031	0.945	0.046	S	1
GN104ID162_020009	0.542	22	0.431	22	0.497	1	0.335	0.379	Y	0.34	SignalP-noTM	len=175	ExpAA=0.14	First60=0.09	PredHel=0	Topology=o	175	0.042	0.749	0.291	S	3
GN104ID162_020016	0.177	25	0.284	25	0.705	2	0.474	0.387	Y	0.34	SignalP-noTM	len=470	ExpAA=1.99	First60=1.98	PredHel=0	Topology=o	470	0.322	0.412	0.049	S	5
GN104ID162_020043	0.364	20	0.542	20	0.873	14	0.804	0.684	Y	0.34	SignalP-noTM	len=306	ExpAA=2.35	First60=2.35	PredHel=0	Topology=o	306	0.028	0.944	0.059	S	1
GN104ID162_020053	0.163	32	0.252	14	0.636	8	0.587	0.433	Y	0.34	SignalP-noTM	len=158	ExpAA=0.02	First60=0.02	PredHel=0	Topology=o	158	0.285	0.613	0.116	S	4
GN104ID162_020066	0.546	24	0.672	24	0.914	13	0.81	0.747	Y	0.34	SignalP-noTM	len=211	ExpAA=0.59	First60=0.59	PredHel=0	Topology=o	211	0.014	0.946	0.187	S	2
GN104ID162_020122	0.36	19	0.568	19	0.95	10	0.886	0.739	Y	0.34	SignalP-noTM	len=83	ExpAA=0.00	First60=0.00	PredHel=0	Topology=o	83	0.175	0.712	0.078	S	3
GN104ID162_020130	0.485	25	0.602	25	0.904	5	0.759	0.687	Y	0.34	SignalP-noTM	len=326	ExpAA=0.64	First60=0.64	PredHel=0	Topology=o	326	0.035	0.947	0.061	S	1
GN104ID162_020136	0.535	18	0.552	18	0.744	17	0.587	0.571	Y	0.34	SignalP-noTM	len=472	ExpAA=0.05	First60=0.01	PredHel=0	Topology=o	472	0.064	0.717	0.326	S	4
GN104ID162_020149	0.14	16	0.247	16	0.619	15	0.427	0.344	Y	0.34	SignalP-noTM	len=389	ExpAA=2.90	First60=2.90	PredHel=0	Topology=o	389	0.037	0.825	0.202	S	2
GN104ID162_020172	0.318	21	0.502	21	0.873	10	0.785	0.655	Y	0.34	SignalP-noTM	len=73	ExpAA=12.38	First60=12.38	PredHel=0	Topology=o	73	0.101	0.885	0.035	S	2
GN104ID162_020265	0.531	24	0.606	24	0.845	4	0.69	0.651	Y	0.34	SignalP-noTM	len=665	ExpAA=3.04	First60=2.95	PredHel=0	Topology=o	665	0.031	0.903	0.119	S	2
GN104ID162_020314	0.167	27	0.3	18	0.705	1	0.523	0.42	Y	0.34	SignalP-noTM	len=225	ExpAA=0.01	First60=0.01	PredHel=0	Topology=o	225	0.197	0.495	0.105	S	4
GN104ID162_020338	0.372	20	0.474	20	0.766	15	0.59	0.537	Y	0.34	SignalP-noTM	len=271	ExpAA=0.15	First60=0.15	PredHel=0	Topology=o	271	0.11	0.696	0.076	S	3
GN104ID162_020347	0.238	29	0.394	29	0.852	21	0.641	0.527	Y	0.34	SignalP-noTM	len=163	ExpAA=0.04	First60=0.02	PredHel=0	Topology=o	163	0.026	0.804	0.423	S	4
GN104ID162_020354	0.824	24	0.879	24	0.98	15	0.935	0.909	Y	0.34	SignalP-noTM	len=170	ExpAA=8.94	First60=8.94	PredHel=0	Topology=o	170	0.018	0.958	0.065	S	1
GN104ID162_020362	0.802	24	0.871	24	0.981	15	0.944	0.911	Y	0.34	SignalP-noTM	len=245	ExpAA=5.58	First60=5.58	PredHel=0	Topology=o	245	0.027	0.952	0.046	S	1
GN104ID162_020427	0.176	18	0.326	18	0.765	1	0.556	0.45	Y	0.34	SignalP-noTM	len=78	ExpAA=0.07	First60=0.07	PredHel=0	Topology=o	78	0.209	0.671	0.103	S	3
GN104ID162_020429	0.653	36	0.742	36	0.944	26	0.712	0.726	Y	0.34	SignalP-noTM	len=392	ExpAA=15.45	First60=15.34	PredHel=0	Topology=o	392	0.066	0.687	0.131	S	3
GN104ID162_020438	0.725	22	0.794	22	0.955	4	0.868	0.834	Y	0.34	SignalP-noTM	len=1359	ExpAA=3.79	First60=3.79	PredHel=0	Topology=o	1359	0.253	0.77	0.013	S	3
GN104ID162_020446	0.275	25	0.384	25	0.688	3	0.535	0.466	Y	0.34	SignalP-noTM	len=489	ExpAA=0.45	First60=0.45	PredHel=0	Topology=o	489	0.038	0.559	0.463	S	5
GN104ID162_020452	0.32	22	0.383	22	0.616	19	0.451	0.419	Y	0.34	SignalP-noTM	len=144	ExpAA=0.86	First60=0.86	PredHel=0	Topology=o	144	0.193	0.426	0.097	S	4
GN104ID162_020455	0.689	20	0.796	20	0.964	12	0.918	0.862	Y	0.34	SignalP-noTM	len=319	ExpAA=0.41	First60=0.41	PredHel=0	Topology=o	319	0.02	0.965	0.056	S	1
GN104ID162_020494	0.478	27	0.621	27	0.97	13	0.824	0.731	Y	0.34	SignalP-noTM	len=167	ExpAA=4.05	First60=4.05	PredHel=0	Topology=o	167	0.019	0.952	0.08	S	1
GN104ID162_020495	0.409	23	0.613	23	0.975	12	0.919	0.778	Y	0.34	SignalP-noTM	len=168	ExpAA=12.06	First60=12.06	PredHel=0	Topology=o	168	0.029	0.951	0.052	S	1
GN104ID162_020509	0.504	19	0.659	19	0.934	14	0.875	0.776	Y	0.34	SignalP-noTM	len=205	ExpAA=1.06	First60=1.03	PredHel=0	Topology=o	205	0.026	0.949	0.068	S	1
GN104ID162_020514	0.527	20	0.657	20	0.943	3	0.805	0.737	Y	0.34	SignalP-noTM	len=625	ExpAA=0.18	First60=0.14	PredHel=0	Topology=o	625	0.039	0.887	0.129	S	2
GN104ID162_020519	0.389	18	0.531	18	0.811	2	0.702	0.623	Y	0.34	SignalP-noTM	len=606	ExpAA=0.02	First60=0.02	PredHel=0	Topology=o	606	0.065	0.772	0.198	S	3
GN104ID162_020522	0.367	29	0.368	29	0.631	1	0.387	0.378	Y	0.34	SignalP-noTM	len=710	ExpAA=0.11	First60=0.01	PredHel=0	Topology=o	710	0.025	0.83	0.316	S	3
GN104ID162_020523	0.299	18	0.499	18	0.908	2	0.816	0.67	Y	0.34	SignalP-noTM	len=619	ExpAA=0.07	First60=0.06	PredHel=0	Topology=o	619	0.025	0.917	0.133	S	2
GN104ID162_020529	0.352	23	0.534	23	0.912	5	0.81	0.683	Y	0.34	SignalP-noTM	len=179	ExpAA=0.60	First60=0.60	PredHel=0	Topology=o	179	0.012	0.936	0.179	S	2
GN104ID162_020546	0.298	27	0.34	27	0.597	7	0.388	0.366	Y	0.34	SignalP-noTM	len=164	ExpAA=1.43	First60=1.42	PredHel=0	Topology=o	164	0.25	0.343	0.177	S	5
GN104ID162_020557	0.195	21	0.386	21	0.906	9	0.752	0.583	Y	0.34	SignalP-noTM	len=357	ExpAA=0.04	First60=0.04	PredHel=0	Topology=o	357	0.062	0.816	0.15	S	2
GN104ID162_020593	0.521	36	0.465	36	0.795	33	0.399	0.429	Y	0.34	SignalP-noTM	len=117	ExpAA=0.06	First60=0.06	PredHel=0	Topology=o	117	0.052	0.401	0.535	_	5
GN104ID162_020608	0.606	26	0.619	26	0.757	19	0.642	0.632	Y	0.34	SignalP-noTM	len=283	ExpAA=0.13	First60=0.00	PredHel=0	Topology=o	283	0.015	0.95	0.125	S	1
GN104ID162_020628	0.283	26	0.478	22	0.926	14	0.877	0.693	Y	0.34	SignalP-noTM	len=215	ExpAA=14.52	First60=14.50	PredHel=0	Topology=o	215	0.032	0.912	0.07	S	1
GN104ID162_020636	0.369	22	0.436	22	0.625	20	0.512	0.477	Y	0.34	SignalP-noTM	len=105	ExpAA=3.94	First60=3.94	PredHel=0	Topology=o	105	0.402	0.469	0.043	S	5
GN104ID162_020652	0.163	32	0.295	24	0.803	4	0.602	0.461	Y	0.34	SignalP-noTM	len=175	ExpAA=0.07	First60=0.07	PredHel=0	Topology=o	175	0.037	0.843	0.139	S	2
GN104ID162_020653	0.189	23	0.356	23	0.786	18	0.673	0.527	Y	0.34	SignalP-noTM	len=171	ExpAA=0.03	First60=0.02	PredHel=0	Topology=o	171	0.081	0.881	0.061	S	2
GN104ID162_020656	0.802	19	0.857	19	0.958	11	0.917	0.889	Y	0.34	SignalP-noTM	len=475	ExpAA=0.44	First60=0.09	PredHel=0	Topology=o	475	0.012	0.954	0.153	S	1
GN104ID162_020658	0.373	25	0.532	25	0.935	5	0.763	0.657	Y	0.34	SignalP-noTM	len=213	ExpAA=1.33	First60=1.33	PredHel=0	Topology=o	213	0.042	0.937	0.05	S	1
GN104ID162_020664	0.204	20	0.287	20	0.533	4	0.406	0.351	Y	0.34	SignalP-noTM	len=227	ExpAA=2.30	First60=0.87	PredHel=0	Topology=o	227	0.176	0.233	0.456	_	4
GN104ID162_020702	0.414	25	0.512	25	0.843	12	0.646	0.584	Y	0.34	SignalP-noTM	len=69	ExpAA=0.05	First60=0.05	PredHel=0	Topology=o	69	0.471	0.544	0.033	S	5
GN104ID162_020721	0.206	25	0.409	25	0.931	15	0.814	0.628	Y	0.34	SignalP-noTM	len=180	ExpAA=3.45	First60=3.45	PredHel=0	Topology=o	180	0.04	0.944	0.039	S	1
GN104ID162_020732	0.268	24	0.462	24	0.938	11	0.799	0.644	Y	0.34	SignalP-noTM	len=109	ExpAA=0.60	First60=0.60	PredHel=0	Topology=o	109	0.16	0.859	0.031	S	2
GN104ID162_020740	0.302	23	0.478	23	0.89	15	0.757	0.629	Y	0.34	SignalP-noTM	len=491	ExpAA=2.10	First60=2.10	PredHel=0	Topology=o	491	0.014	0.892	0.244	S	2
GN104ID162_020753	0.375	22	0.584	22	0.969	13	0.912	0.761	Y	0.34	SignalP-noTM	len=211	ExpAA=1.68	First60=1.68	PredHel=0	Topology=o	211	0.161	0.875	0.014	S	2
GN104ID162_020760	0.333	21	0.545	21	0.96	2	0.886	0.73	Y	0.34	SignalP-noTM	len=107	ExpAA=0.04	First60=0.02	PredHel=0	Topology=o	107	0.028	0.949	0.058	S	1
GN104ID162_020808	0.285	24	0.476	24	0.935	12	0.796	0.649	Y	0.34	SignalP-noTM	len=109	ExpAA=0.48	First60=0.48	PredHel=0	Topology=o	109	0.08	0.908	0.052	S	1
GN104ID162_020814	0.17	24	0.385	24	0.962	4	0.872	0.648	Y	0.34	SignalP-noTM	len=140	ExpAA=0.77	First60=0.76	PredHel=0	Topology=o	140	0.541	0.619	0.009	S	5
GN104ID162_020819	0.397	21	0.574	21	0.921	3	0.825	0.71	Y	0.34	SignalP-noTM	len=111	ExpAA=0.05	First60=0.05	PredHel=0	Topology=o	111	0.11	0.822	0.074	S	2
GN104ID162_020848	0.241	25	0.441	25	0.919	4	0.812	0.642	Y	0.34	SignalP-noTM	len=796	ExpAA=3.04	First60=3.04	PredHel=0	Topology=o	796	0.011	0.984	0.066	S	1
GN104ID162_020864	0.753	17	0.838	17	0.963	8	0.928	0.887	Y	0.34	SignalP-noTM	len=266	ExpAA=0.64	First60=0.04	PredHel=0	Topology=o	266	0.068	0.921	0.083	S	1
GN104ID162_020918	0.64	21	0.574	21	0.678	17	0.512	0.541	Y	0.34	SignalP-noTM	len=287	ExpAA=0.01	First60=0.00	PredHel=0	Topology=o	287	0.169	0.611	0.117	S	3
GN104ID162_020932	0.324	22	0.541	22	0.97	12	0.903	0.736	Y	0.34	SignalP-noTM	len=242	ExpAA=4.44	First60=4.41	PredHel=0	Topology=o	242	0.041	0.922	0.053	S	1
GN104ID162_020959	0.179	17	0.361	17	0.837	13	0.724	0.557	Y	0.34	SignalP-noTM	len=624	ExpAA=0.02	First60=0.01	PredHel=0	Topology=o	624	0.03	0.825	0.152	S	2
GN104ID162_020963	0.359	25	0.525	25	0.932	6	0.773	0.659	Y	0.34	SignalP-noTM	len=447	ExpAA=4.71	First60=4.71	PredHel=0	Topology=o	447	0.018	0.941	0.102	S	1
GN104ID162_020964	0.367	26	0.475	26	0.857	1	0.635	0.561	Y	0.34	SignalP-noTM	len=223	ExpAA=0.56	First60=0.18	PredHel=0	Topology=o	223	0.185	0.799	0.038	S	2
GN104ID162_020979	0.135	25	0.307	25	0.874	6	0.7	0.519	Y	0.34	SignalP-noTM	len=81	ExpAA=4.36	First60=4.36	PredHel=0	Topology=o	81	0.035	0.906	0.09	S	1
GN104ID162_020992	0.786	18	0.84	18	0.965	12	0.896	0.87	Y	0.34	SignalP-noTM	len=226	ExpAA=1.50	First60=1.50	PredHel=0	Topology=o	226	0.032	0.946	0.098	S	1
GN104ID162_020995	0.197	26	0.356	26	0.932	4	0.668	0.525	Y	0.34	SignalP-noTM	len=69	ExpAA=1.73	First60=1.73	PredHel=0	Topology=o	69	0.092	0.919	0.055	S	1
GN104ID162_021001	0.647	24	0.754	24	0.96	14	0.878	0.821	Y	0.34	SignalP-noTM	len=327	ExpAA=0.12	First60=0.10	PredHel=0	Topology=o	327	0.026	0.965	0.054	S	1
GN104ID162_021003	0.325	20	0.484	20	0.869	1	0.699	0.6	Y	0.34	SignalP-noTM	len=131	ExpAA=0.34	First60=0.33	PredHel=0	Topology=o	131	0.07	0.845	0.104	S	2
GN104ID162_021005	0.633	35	0.659	35	0.811	29	0.611	0.633	Y	0.34	SignalP-noTM	len=487	ExpAA=0.13	First60=0.10	PredHel=0	Topology=o	487	0.134	0.713	0.117	S	3
GN104ID162_021057	0.172	21	0.364	21	0.855	3	0.776	0.586	Y	0.34	SignalP-noTM	len=408	ExpAA=0.20	First60=0.19	PredHel=0	Topology=o	408	0.088	0.9	0.035	S	1
GN104ID162_021071	0.358	26	0.41	26	0.74	12	0.476	0.445	Y	0.34	SignalP-noTM	len=237	ExpAA=0.06	First60=0.02	PredHel=0	Topology=o	237	0.38	0.578	0.074	S	5
GN104ID162_021096	0.629	20	0.737	20	0.932	11	0.874	0.811	Y	0.34	SignalP-noTM	len=490	ExpAA=0.05	First60=0.05	PredHel=0	Topology=o	490	0.055	0.875	0.066	S	1
GN104ID162_021107	0.142	35	0.245	16	0.601	5	0.506	0.386	Y	0.34	SignalP-noTM	len=131	ExpAA=0.00	First60=0.00	PredHel=0	Topology=o	131	0.113	0.482	0.35	S	5
GN104ID162_021124	0.218	20	0.3	20	0.581	1	0.388	0.348	Y	0.34	SignalP-noTM	len=206	ExpAA=0.04	First60=0.04	PredHel=0	Topology=o	206	0.031	0.837	0.259	S	3
GN104ID162_021134	0.211	19	0.406	19	0.873	14	0.803	0.621	Y	0.34	SignalP-noTM	len=426	ExpAA=1.36	First60=0.45	PredHel=0	Topology=o	426	0.157	0.749	0.034	S	3
GN104ID162_021138	0.379	19	0.502	19	0.754	11	0.654	0.584	Y	0.34	SignalP-noTM	len=129	ExpAA=0.52	First60=0.51	PredHel=0	Topology=o	129	0.022	0.951	0.13	S	1
GN104ID162_021143	0.16	19	0.321	19	0.724	4	0.632	0.489	Y	0.34	SignalP-noTM	len=636	ExpAA=0.23	First60=0.14	PredHel=0	Topology=o	636	0.062	0.815	0.149	S	2
GN104ID162_021168	0.523	27	0.655	27	0.96	16	0.827	0.748	Y	0.34	SignalP-noTM	len=142	ExpAA=14.41	First60=14.40	PredHel=0	Topology=o	142	0.026	0.949	0.044	S	1
GN104ID162_021178	0.487	20	0.669	20	0.95	1	0.914	0.801	Y	0.34	SignalP-noTM	len=503	ExpAA=2.21	First60=2.19	PredHel=0	Topology=o	503	0.053	0.95	0.042	S	1
GN104ID162_021188	0.673	18	0.73	18	0.886	10	0.79	0.762	Y	0.34	SignalP-noTM	len=177	ExpAA=0.16	First60=0.16	PredHel=0	Topology=o	177	0.284	0.76	0.046	S	3
GN104ID162_021191	0.645	37	0.672	37	0.875	31	0.591	0.628	Y	0.34	SignalP-noTM	len=314	ExpAA=3.26	First60=2.47	PredHel=0	Topology=o	314	0.07	0.65	0.199	S	3
GN104ID162_021198	0.321	26	0.414	26	0.603	4	0.519	0.471	Y	0.34	SignalP-noTM	len=469	ExpAA=1.56	First60=1.32	PredHel=0	Topology=o	469	0.305	0.334	0.168	S	5
GN104ID162_021199	0.372	24	0.567	24	0.966	12	0.867	0.729	Y	0.34	SignalP-noTM	len=191	ExpAA=0.20	First60=0.20	PredHel=0	Topology=o	191	0.033	0.891	0.072	S	1
GN104ID162_021203	0.421	21	0.563	16	0.835	1	0.739	0.658	Y	0.34	SignalP-noTM	len=162	ExpAA=0.94	First60=0.94	PredHel=0	Topology=o	162	0.101	0.75	0.19	S	3
GN104ID162_021208	0.207	22	0.343	22	0.736	4	0.568	0.464	Y	0.34	SignalP-noTM	len=601	ExpAA=0.04	First60=0.01	PredHel=0	Topology=o	601	0.224	0.404	0.198	S	5
GN104ID162_021226	0.154	28	0.275	22	0.659	1	0.541	0.419	Y	0.34	SignalP-noTM	len=68	ExpAA=5.62	First60=5.62	PredHel=0	Topology=i	68	0.082	0.464	0.343	S	5
GN104ID162_021249	0.348	18	0.546	18	0.91	7	0.861	0.716	Y	0.34	SignalP-noTM	len=131	ExpAA=0.02	First60=0.01	PredHel=0	Topology=o	131	0.026	0.936	0.14	S	2
GN104ID162_021253	0.802	23	0.843	23	0.929	18	0.887	0.867	Y	0.34	SignalP-noTM	len=129	ExpAA=0.74	First60=0.74	PredHel=0	Topology=o	129	0.129	0.874	0.02	S	2
GN104ID162_021304	0.341	18	0.494	18	0.805	15	0.716	0.614	Y	0.34	SignalP-noTM	len=229	ExpAA=15.55	First60=6.79	PredHel=0	Topology=o	229	0.023	0.963	0.086	S	1
GN104ID162_021350	0.342	18	0.497	18	0.806	8	0.723	0.619	Y	0.34	SignalP-noTM	len=229	ExpAA=18.80	First60=6.37	PredHel=0	Topology=o	229	0.019	0.964	0.1	S	1
GN104ID162_021360	0.335	28	0.507	28	0.974	8	0.8	0.666	Y	0.34	SignalP-noTM	len=136	ExpAA=5.50	First60=5.13	PredHel=0	Topology=o	136	0.009	0.98	0.07	S	1
GN104ID162_021384	0.302	21	0.521	21	0.956	9	0.894	0.722	Y	0.34	SignalP-noTM	len=502	ExpAA=0.02	First60=0.00	PredHel=0	Topology=o	502	0.031	0.938	0.063	S	1
GN104ID162_021385	0.347	18	0.455	18	0.785	17	0.58	0.522	Y	0.34	SignalP-noTM	len=196	ExpAA=0.04	First60=0.04	PredHel=0	Topology=o	196	0.033	0.883	0.148	S	2
GN104ID162_021400	0.295	31	0.405	31	0.749	17	0.513	0.463	Y	0.34	SignalP-noTM	len=309	ExpAA=8.15	First60=8.03	PredHel=0	Topology=o	309	0.217	0.688	0.065	S	3
GN104ID162_021406	0.205	20	0.387	20	0.821	12	0.728	0.571	Y	0.34	SignalP-noTM	len=445	ExpAA=0.47	First60=0.36	PredHel=0	Topology=o	445	0.504	0.509	0.019	S	5
GN104ID162_021426	0.336	20	0.367	20	0.564	1	0.376	0.372	Y	0.34	SignalP-noTM	len=68	ExpAA=1.31	First60=1.13	PredHel=0	Topology=o	68	0.039	0.806	0.25	S	3
GN104ID162_021431	0.735	24	0.77	24	0.921	3	0.809	0.791	Y	0.34	SignalP-noTM	len=601	ExpAA=0.10	First60=0.00	PredHel=0	Topology=o	601	0.031	0.882	0.093	S	2
GN104ID162_021432	0.378	24	0.548	20	0.941	10	0.863	0.718	Y	0.34	SignalP-noTM	len=571	ExpAA=0.41	First60=0.28	PredHel=0	Topology=o	571	0.026	0.902	0.099	S	1
GN104ID162_021433	0.122	23	0.25	17	0.597	7	0.529	0.401	Y	0.34	SignalP-noTM	len=4822	ExpAA=0.02	First60=0.00	PredHel=0	Topology=o	4822	0.39	0.393	0.113	S	5
GN104ID162_021436	0.844	28	0.88	28	0.959	18	0.917	0.9	Y	0.34	SignalP-noTM	len=255	ExpAA=14.60	First60=14.59	PredHel=0	Topology=o	255	0.014	0.977	0.034	S	1
GN104ID162_021449	0.526	25	0.486	25	0.766	23	0.444	0.463	Y	0.34	SignalP-noTM	len=109	ExpAA=2.02	First60=2.02	PredHel=0	Topology=o	109	0.019	0.858	0.275	S	3
GN104ID162_021490	0.518	20	0.602	20	0.854	1	0.674	0.64	Y	0.34	SignalP-noTM	len=896	ExpAA=0.45	First60=0.01	PredHel=0	Topology=o	896	0.048	0.845	0.146	S	2
GN104ID162_021491	0.179	36	0.391	24	0.929	20	0.861	0.645	Y	0.34	SignalP-noTM	len=143	ExpAA=4.32	First60=4.32	PredHel=0	Topology=o	143	0.018	0.937	0.08	S	1
GN104ID162_021500	0.23	15	0.306	15	0.526	14	0.388	0.35	Y	0.34	SignalP-noTM	len=65	ExpAA=0.00	First60=0.00	PredHel=0	Topology=o	65	0.085	0.31	0.58	_	4
GN104ID162_021503	0.418	21	0.429	21	0.553	5	0.454	0.443	Y	0.34	SignalP-noTM	len=895	ExpAA=0.10	First60=0.10	PredHel=0	Topology=o	895	0.13	0.434	0.256	S	5
GN104ID162_021507	0.802	28	0.855	28	0.982	16	0.915	0.887	Y	0.34	SignalP-noTM	len=88	ExpAA=4.98	First60=4.98	PredHel=0	Topology=o	88	0.026	0.966	0.032	S	1
GN104ID162_021517	0.24	35	0.402	35	0.807	28	0.642	0.532	Y	0.34	SignalP-noTM	len=1137	ExpAA=0.04	First60=0.01	PredHel=0	Topology=o	1137	0.054	0.941	0.064	S	1
GN104ID162_021531	0.797	24	0.56	24	0.571	10	0.399	0.473	Y	0.34	SignalP-noTM	len=1003	ExpAA=0.11	First60=0.00	PredHel=0	Topology=o	1003	0.064	0.747	0.22	S	3
GN104ID162_021551	0.31	21	0.484	21	0.857	10	0.756	0.631	Y	0.34	SignalP-noTM	len=126	ExpAA=0.24	First60=0.24	PredHel=0	Topology=o	126	0.065	0.853	0.064	S	2
GN104ID162_021554	0.383	24	0.564	24	0.883	20	0.826	0.706	Y	0.34	SignalP-noTM	len=525	ExpAA=16.96	First60=16.96	PredHel=0	Topology=o	525	0.062	0.937	0.027	S	1
GN104ID162_021574	0.762	23	0.786	23	0.899	10	0.812	0.8	Y	0.34	SignalP-noTM	len=75	ExpAA=0.54	First60=0.54	PredHel=0	Topology=o	75	0.034	0.936	0.08	S	1
GN104ID162_021619	0.135	33	0.294	11	0.914	1	0.734	0.532	Y	0.34	SignalP-noTM	len=80	ExpAA=5.33	First60=5.16	PredHel=0	Topology=o	80	0.317	0.476	0.073	S	5
GN104ID162_021633	0.251	20	0.345	20	0.718	6	0.467	0.411	Y	0.34	SignalP-noTM	len=239	ExpAA=0.04	First60=0.03	PredHel=0	Topology=o	239	0.071	0.946	0.071	S	1
GN104ID162_021650	0.194	27	0.318	27	0.726	17	0.533	0.434	Y	0.34	SignalP-noTM	len=52	ExpAA=9.54	First60=9.54	PredHel=0	Topology=o	52	0.033	0.861	0.252	S	2
GN104ID162_021689	0.331	26	0.375	19	0.528	5	0.41	0.394	Y	0.34	SignalP-noTM	len=129	ExpAA=4.27	First60=4.27	PredHel=0	Topology=o	129	0.019	0.976	0.112	S	1
GN104ID162_021726	0.49	33	0.646	33	0.977	21	0.874	0.769	Y	0.34	SignalP-noTM	len=101	ExpAA=9.74	First60=9.74	PredHel=0	Topology=o	101	0.025	0.97	0.028	S	1
GN104ID162_021728	0.365	25	0.474	25	0.837	19	0.627	0.557	Y	0.34	SignalP-noTM	len=738	ExpAA=4.46	First60=4.45	PredHel=0	Topology=o	738	0.288	0.649	0.024	S	4
GN104ID162_021730	0.766	19	0.825	19	0.936	12	0.886	0.858	Y	0.34	SignalP-noTM	len=135	ExpAA=0.03	First60=0.02	PredHel=0	Topology=o	135	0.077	0.961	0.027	S	1
GN104ID162_021736	0.258	17	0.314	17	0.53	2	0.369	0.344	Y	0.34	SignalP-noTM	len=150	ExpAA=0.00	First60=0.00	PredHel=0	Topology=o	150	0.091	0.252	0.738	_	3
GN104ID162_021739	0.409	18	0.449	18	0.724	15	0.508	0.481	Y	0.34	SignalP-noTM	len=624	ExpAA=0.31	First60=0.31	PredHel=0	Topology=o	624	0.04	0.676	0.23	S	3
GN104ID162_021749	0.409	25	0.596	25	0.981	12	0.878	0.748	Y	0.34	SignalP-noTM	len=106	ExpAA=0.81	First60=0.81	PredHel=0	Topology=o	106	0.022	0.972	0.04	S	1
GN104ID162_021750	0.451	18	0.517	18	0.728	12	0.588	0.555	Y	0.34	SignalP-noTM	len=338	ExpAA=0.01	First60=0.01	PredHel=0	Topology=o	338	0.077	0.59	0.421	S	5
GN104ID162_021770	0.534	27	0.697	27	0.952	8	0.9	0.807	Y	0.34	SignalP-noTM	len=628	ExpAA=0.98	First60=0.97	PredHel=0	Topology=o	628	0.031	0.958	0.024	S	1
GN104ID162_021771	0.241	30	0.412	30	0.859	5	0.707	0.571	Y	0.34	SignalP-noTM	len=626	ExpAA=0.28	First60=0.27	PredHel=0	Topology=o	626	0.153	0.875	0.016	S	2
GN104ID162_021772	0.589	27	0.668	27	0.878	23	0.72	0.696	Y	0.34	SignalP-noTM	len=608	ExpAA=1.02	First60=1.02	PredHel=0	Topology=o	608	0.044	0.811	0.06	S	2
GN104ID162_021785	0.162	28	0.286	28	0.681	1	0.517	0.411	Y	0.34	SignalP-noTM	len=899	ExpAA=0.13	First60=0.13	PredHel=0	Topology=o	899	0.013	0.906	0.256	S	2
GN104ID162_021789	0.818	23	0.556	23	0.535	41	0.378	0.46	Y	0.34	SignalP-noTM	len=140	ExpAA=2.69	First60=2.67	PredHel=0	Topology=o	140	0.051	0.949	0.083	S	1
GN104ID162_021791	0.339	30	0.458	30	0.886	18	0.62	0.546	Y	0.34	SignalP-noTM	len=265	ExpAA=13.46	First60=13.46	PredHel=0	Topology=o	265	0.03	0.897	0.088	S	1
GN104ID162_021796	0.343	22	0.501	22	0.851	15	0.728	0.624	Y	0.34	SignalP-noTM	len=516	ExpAA=0.11	First60=0.04	PredHel=0	Topology=o	516	0.109	0.844	0.062	S	2
GN104ID162_021804	0.439	23	0.574	23	0.916	3	0.749	0.669	Y	0.34	SignalP-noTM	len=547	ExpAA=0.51	First60=0.51	PredHel=0	Topology=o	547	0.301	0.863	0.012	S	3
GN104ID162_021805	0.895	26	0.913	26	0.987	14	0.934	0.925	Y	0.34	SignalP-noTM	len=143	ExpAA=8.72	First60=7.97	PredHel=0	Topology=o	143	0.015	0.97	0.048	S	1
GN104ID162_021809	0.643	18	0.755	18	0.912	3	0.882	0.824	Y	0.34	SignalP-noTM	len=118	ExpAA=1.44	First60=1.43	PredHel=0	Topology=o	118	0.271	0.892	0.019	S	2
GN104ID162_021810	0.695	18	0.767	18	0.884	7	0.842	0.807	Y	0.34	SignalP-noTM	len=118	ExpAA=5.99	First60=5.91	PredHel=0	Topology=o	118	0.289	0.891	0.018	S	2
GN104ID162_021812	0.217	30	0.255	11	0.769	2	0.486	0.38	Y	0.34	SignalP-noTM	len=1465	ExpAA=0.06	First60=0.06	PredHel=0	Topology=o	1465	0.125	0.574	0.285	S	4
GN104ID162_021820	0.808	19	0.805	19	0.873	1	0.785	0.794	Y	0.34	SignalP-noTM	len=431	ExpAA=1.64	First60=0.74	PredHel=0	Topology=o	431	0.091	0.938	0.058	S	1
GN104ID162_021824	0.303	28	0.339	28	0.62	24	0.372	0.357	Y	0.34	SignalP-noTM	len=442	ExpAA=0.33	First60=0.33	PredHel=0	Topology=o	442	0.121	0.316	0.327	_	5
GN104ID162_021830	0.56	19	0.7	19	0.909	2	0.871	0.792	Y	0.34	SignalP-noTM	len=302	ExpAA=42.61	First60=8.22	PredHel=0	Topology=o	302	0.037	0.924	0.075	S	1
GN104ID162_021848	0.775	19	0.844	19	0.946	3	0.914	0.882	Y	0.34	SignalP-noTM	len=69	ExpAA=34.32	First60=31.24	PredHel=0	Topology=o	69	0.038	0.952	0.053	S	1
GN104ID162_021852	0.757	19	0.84	19	0.959	3	0.929	0.888	Y	0.34	SignalP-noTM	len=76	ExpAA=36.49	First60=31.75	PredHel=0	Topology=o	76	0.032	0.962	0.038	S	1
GN104ID162_021853	0.399	51	0.287	23	0.832	1	0.482	0.392	Y	0.34	SignalP-noTM	len=154	ExpAA=0.00	First60=0.00	PredHel=0	Topology=o	154	0.395	0.488	0.077	S	5
GN104ID162_021854	0.758	19	0.842	19	0.96	3	0.933	0.891	Y	0.34	SignalP-noTM	len=72	ExpAA=32.50	First60=30.65	PredHel=0	Topology=o	72	0.029	0.965	0.037	S	1
GN104ID162_021861	0.478	26	0.44	26	0.63	22	0.42	0.429	Y	0.34	SignalP-noTM	len=714	ExpAA=0.04	First60=0.00	PredHel=0	Topology=o	714	0.33	0.446	0.052	S	5
GN104ID162_021898	0.347	27	0.494	27	0.864	2	0.724	0.618	Y	0.34	SignalP-noTM	len=209	ExpAA=7.01	First60=7.01	PredHel=0	Topology=o	209	0.015	0.969	0.074	S	1
GN104ID162_021907	0.374	31	0.473	31	0.87	3	0.637	0.562	Y	0.34	SignalP-noTM	len=243	ExpAA=0.17	First60=0.17	PredHel=0	Topology=o	243	0.07	0.821	0.105	S	2
GN104ID162_021911	0.752	21	0.78	21	0.914	13	0.831	0.8	Y	0.5	SignalP-TM	len=184	ExpAA=21.22	First60=21.22	PredHel=0	Topology=o	184	0.02	0.981	0.053	S	1
GN104ID162_021932	0.521	27	0.566	27	0.799	6	0.626	0.598	Y	0.34	SignalP-noTM	len=703	ExpAA=1.47	First60=0.25	PredHel=0	Topology=o	703	0.266	0.386	0.165	S	5
GN104ID162_021937	0.769	22	0.848	22	0.97	15	0.935	0.895	Y	0.34	SignalP-noTM	len=191	ExpAA=8.93	First60=8.88	PredHel=0	Topology=o	191	0.144	0.768	0.026	S	2
GN104ID162_021939	0.788	20	0.818	20	0.915	3	0.845	0.833	Y	0.34	SignalP-noTM	len=149	ExpAA=0.01	First60=0.01	PredHel=0	Topology=o	149	0.294	0.789	0.021	S	3
GN104ID162_021959	0.271	25	0.422	17	0.873	14	0.754	0.601	Y	0.34	SignalP-noTM	len=320	ExpAA=0.17	First60=0.13	PredHel=0	Topology=o	320	0.035	0.837	0.288	S	3
GN104ID162_021964	0.649	21	0.724	21	0.912	4	0.803	0.766	Y	0.34	SignalP-noTM	len=81	ExpAA=0.53	First60=0.53	PredHel=0	Topology=o	81	0.375	0.829	0.014	S	3
GN104ID162_021974	0.705	24	0.806	24	0.979	11	0.923	0.869	Y	0.34	SignalP-noTM	len=127	ExpAA=2.52	First60=2.52	PredHel=0	Topology=o	127	0.052	0.932	0.036	S	1
GN104ID162_021993	0.161	18	0.272	18	0.604	14	0.457	0.372	Y	0.34	SignalP-noTM	len=247	ExpAA=0.00	First60=0.00	PredHel=0	Topology=o	247	0.042	0.582	0.452	S	5
GN104ID162_022041	0.375	22	0.539	22	0.899	5	0.771	0.664	Y	0.34	SignalP-noTM	len=561	ExpAA=3.16	First60=3.13	PredHel=0	Topology=o	561	0.033	0.943	0.05	S	1
GN104ID162_022054	0.32	17	0.452	17	0.767	13	0.627	0.546	Y	0.34	SignalP-noTM	len=458	ExpAA=0.01	First60=0.01	PredHel=0	Topology=o	458	0.047	0.798	0.306	S	3
GN104ID162_022062	0.207	36	0.38	21	0.875	8	0.756	0.583	Y	0.34	SignalP-noTM	len=359	ExpAA=0.19	First60=0.19	PredHel=0	Topology=o	359	0.016	0.89	0.2	S	2
GN104ID162_022078	0.706	21	0.661	21	0.75	7	0.612	0.635	Y	0.34	SignalP-noTM	len=286	ExpAA=0.01	First60=0.01	PredHel=0	Topology=o	286	0.09	0.806	0.109	S	2
GN104ID162_022104	0.408	23	0.562	23	0.903	15	0.774	0.676	Y	0.34	SignalP-noTM	len=540	ExpAA=0.26	First60=0.25	PredHel=0	Topology=o	540	0.077	0.933	0.019	S	1
GN104ID162_022116	0.684	22	0.766	22	0.902	16	0.856	0.814	Y	0.34	SignalP-noTM	len=895	ExpAA=0.03	First60=0.02	PredHel=0	Topology=o	895	0.028	0.864	0.09	S	2
GN104ID162_022118	0.189	25	0.379	24	0.905	5	0.782	0.597	Y	0.34	SignalP-noTM	len=340	ExpAA=1.32	First60=1.10	PredHel=0	Topology=o	340	0.224	0.774	0.024	S	3
GN104ID162_022255	0.321	17	0.446	17	0.749	5	0.596	0.527	Y	0.34	SignalP-noTM	len=159	ExpAA=0.01	First60=0.01	PredHel=0	Topology=o	159	0.067	0.815	0.294	S	3
GN104ID162_022288	0.197	17	0.418	17	0.929	3	0.885	0.67	Y	0.34	SignalP-noTM	len=157	ExpAA=4.47	First60=4.38	PredHel=0	Topology=o	157	0.156	0.891	0.022	S	2
GN104ID162_022326	0.288	24	0.38	24	0.632	11	0.497	0.443	Y	0.34	SignalP-noTM	len=104	ExpAA=0.05	First60=0.05	PredHel=0	Topology=o	104	0.237	0.294	0.285	S	5
GN104ID162_022329	0.682	29	0.676	29	0.917	19	0.713	0.696	Y	0.34	SignalP-noTM	len=245	ExpAA=1.36	First60=1.11	PredHel=0	Topology=o	245	0.041	0.914	0.044	S	1
GN104ID162_022330	0.655	21	0.784	21	0.989	14	0.94	0.868	Y	0.34	SignalP-noTM	len=125	ExpAA=10.63	First60=10.63	PredHel=0	Topology=o	125	0.034	0.939	0.051	S	1
GN104ID162_022334	0.618	23	0.747	23	0.941	15	0.903	0.831	Y	0.34	SignalP-noTM	len=421	ExpAA=1.63	First60=1.63	PredHel=0	Topology=o	421	0.03	0.943	0.059	S	1
GN104ID162_022336	0.474	22	0.413	22	0.531	18	0.354	0.382	Y	0.34	SignalP-noTM	len=110	ExpAA=0.01	First60=0.00	PredHel=0	Topology=o	110	0.205	0.236	0.262	_	5
GN104ID162_022386	0.386	21	0.4	21	0.534	3	0.405	0.403	Y	0.34	SignalP-noTM	len=147	ExpAA=0.02	First60=0.01	PredHel=0	Topology=o	147	0.063	0.392	0.574	_	5
GN104ID162_022401	0.859	25	0.868	25	0.97	12	0.879	0.874	Y	0.34	SignalP-noTM	len=153	ExpAA=2.30	First60=2.30	PredHel=0	Topology=o	153	0.035	0.93	0.049	S	1
GN104ID162_022405	0.324	19	0.463	19	0.733	13	0.658	0.569	Y	0.34	SignalP-noTM	len=213	ExpAA=0.00	First60=0.00	PredHel=0	Topology=o	213	0.254	0.792	0.051	S	3
GN104ID162_022408	0.574	25	0.594	25	0.789	3	0.622	0.609	Y	0.34	SignalP-noTM	len=133	ExpAA=5.31	First60=5.30	PredHel=0	Topology=o	133	0.037	0.906	0.073	S	1
GN104ID162_022439	0.323	22	0.536	22	0.942	13	0.891	0.728	Y	0.34	SignalP-noTM	len=282	ExpAA=0.26	First60=0.25	PredHel=0	Topology=o	282	0.054	0.937	0.037	S	1
GN104ID162_022453	0.217	19	0.298	19	0.59	12	0.435	0.372	Y	0.34	SignalP-noTM	len=773	ExpAA=0.00	First60=0.00	PredHel=0	Topology=o	773	0.228	0.264	0.327	_	5
GN104ID162_022479	0.742	22	0.729	22	0.867	17	0.716	0.722	Y	0.34	SignalP-noTM	len=200	ExpAA=12.03	First60=11.33	PredHel=0	Topology=o	200	0.014	0.955	0.095	S	1
GN104ID162_022498	0.159	17	0.254	14	0.575	6	0.47	0.37	Y	0.34	SignalP-noTM	len=94	ExpAA=0.00	First60=0.00	PredHel=0	Topology=o	94	0.135	0.52	0.481	S	5
GN104ID162_022507	0.577	27	0.706	27	0.972	14	0.87	0.795	Y	0.34	SignalP-noTM	len=420	ExpAA=15.74	First60=15.09	PredHel=0	Topology=o	420	0.159	0.881	0.01	S	2
GN104ID162_022510	0.577	27	0.706	27	0.972	14	0.87	0.795	Y	0.34	SignalP-noTM	len=420	ExpAA=15.74	First60=15.09	PredHel=0	Topology=o	420	0.159	0.881	0.01	S	2
GN104ID162_022516	0.436	21	0.602	21	0.928	16	0.838	0.73	Y	0.34	SignalP-noTM	len=244	ExpAA=0.34	First60=0.34	PredHel=0	Topology=o	244	0.145	0.865	0.028	S	2
GN104ID162_022517	0.407	24	0.574	24	0.934	14	0.815	0.704	Y	0.34	SignalP-noTM	len=341	ExpAA=3.68	First60=0.33	PredHel=0	Topology=o	341	0.056	0.908	0.062	S	1
GN104ID162_022518	0.773	22	0.842	22	0.953	4	0.918	0.883	Y	0.34	SignalP-noTM	len=186	ExpAA=2.35	First60=2.35	PredHel=0	Topology=o	186	0.074	0.947	0.03	S	1
GN104ID162_022523	0.347	18	0.543	18	0.897	2	0.843	0.705	Y	0.34	SignalP-noTM	len=737	ExpAA=0.02	First60=0.01	PredHel=0	Topology=o	737	0.023	0.923	0.112	S	1
GN104ID162_022525	0.791	19	0.573	19	0.561	2	0.392	0.475	Y	0.34	SignalP-noTM	len=220	ExpAA=0.02	First60=0.00	PredHel=0	Topology=o	220	0.122	0.618	0.221	S	4
GN104ID162_022546	0.259	20	0.449	20	0.885	2	0.774	0.624	Y	0.34	SignalP-noTM	len=768	ExpAA=0.33	First60=0.33	PredHel=0	Topology=o	768	0.163	0.802	0.031	S	2
GN104ID162_022590	0.756	28	0.807	28	0.941	9	0.855	0.833	Y	0.34	SignalP-noTM	len=660	ExpAA=1.09	First60=1.08	PredHel=0	Topology=o	660	0.035	0.898	0.057	S	1
GN104ID162_022598	0.732	23	0.822	23	0.966	21	0.925	0.878	Y	0.34	SignalP-noTM	len=581	ExpAA=1.33	First60=1.32	PredHel=0	Topology=o	581	0.018	0.949	0.063	S	1
GN104ID162_022607	0.425	24	0.452	24	0.723	7	0.482	0.468	Y	0.34	SignalP-noTM	len=116	ExpAA=0.00	First60=0.00	PredHel=0	Topology=o	116	0.05	0.675	0.322	S	4
GN104ID162_022628	0.18	26	0.35	26	0.838	6	0.686	0.532	Y	0.34	SignalP-noTM	len=610	ExpAA=0.05	First60=0.05	PredHel=0	Topology=o	610	0.084	0.827	0.047	S	2
GN104ID162_022641	0.751	29	0.812	29	0.955	19	0.874	0.845	Y	0.34	SignalP-noTM	len=101	ExpAA=1.98	First60=1.98	PredHel=0	Topology=o	101	0.134	0.917	0.016	S	2
GN104ID162_022649	0.359	32	0.521	32	0.854	26	0.691	0.613	Y	0.34	SignalP-noTM	len=443	ExpAA=0.26	First60=0.25	PredHel=0	Topology=o	443	0.047	0.783	0.155	S	2
GN104ID162_022653	0.621	19	0.756	19	0.965	11	0.927	0.848	Y	0.34	SignalP-noTM	len=115	ExpAA=9.16	First60=8.66	PredHel=0	Topology=o	115	0.119	0.856	0.032	S	2
GN104ID162_022682	0.592	28	0.714	28	0.922	21	0.862	0.794	Y	0.34	SignalP-noTM	len=260	ExpAA=2.03	First60=2.03	PredHel=0	Topology=o	260	0.046	0.936	0.034	S	1
GN104ID162_022691	0.123	36	0.221	26	0.762	5	0.446	0.342	Y	0.34	SignalP-noTM	len=121	ExpAA=0.17	First60=0.17	PredHel=0	Topology=o	121	0.041	0.519	0.455	S	5
GN104ID162_022727	0.63	23	0.589	23	0.718	21	0.551	0.569	Y	0.34	SignalP-noTM	len=359	ExpAA=0.53	First60=0.10	PredHel=0	Topology=o	359	0.06	0.513	0.333	S	5
GN104ID162_022736	0.83	21	0.888	21	0.979	9	0.947	0.911	Y	0.5	SignalP-TM	len=217	ExpAA=5.25	First60=3.72	PredHel=0	Topology=o	217	0.018	0.963	0.061	S	1
GN104ID162_022746	0.82	21	0.878	21	0.973	9	0.935	0.901	Y	0.5	SignalP-TM	len=217	ExpAA=12.92	First60=9.87	PredHel=0	Topology=o	217	0.018	0.961	0.063	S	1
GN104ID162_022753	0.679	21	0.793	21	0.967	8	0.926	0.847	Y	0.5	SignalP-TM	len=217	ExpAA=3.06	First60=1.99	PredHel=0	Topology=o	217	0.023	0.954	0.061	S	1
GN104ID162_022754	0.68	21	0.794	21	0.967	8	0.926	0.847	Y	0.5	SignalP-TM	len=219	ExpAA=1.47	First60=0.85	PredHel=0	Topology=o	219	0.023	0.936	0.068	S	1
GN104ID162_022765	0.233	25	0.426	25	0.894	5	0.786	0.621	Y	0.34	SignalP-noTM	len=269	ExpAA=2.41	First60=2.41	PredHel=0	Topology=o	269	0.045	0.896	0.076	S	1
GN104ID162_022773	0.882	21	0.908	21	0.976	12	0.936	0.923	Y	0.34	SignalP-noTM	len=223	ExpAA=3.69	First60=2.95	PredHel=0	Topology=o	223	0.023	0.955	0.092	S	1
GN104ID162_022774	0.16	45	0.301	20	0.789	2	0.588	0.456	Y	0.34	SignalP-noTM	len=83	ExpAA=1.42	First60=1.39	PredHel=0	Topology=o	83	0.019	0.988	0.062	S	1
GN104ID162_022829	0.209	22	0.426	22	0.931	13	0.871	0.666	Y	0.34	SignalP-noTM	len=417	ExpAA=8.82	First60=8.82	PredHel=0	Topology=o	417	0.025	0.927	0.082	S	1
GN104ID162_022848	0.437	22	0.556	22	0.898	1	0.697	0.632	Y	0.34	SignalP-noTM	len=168	ExpAA=2.37	First60=2.29	PredHel=0	Topology=o	168	0.042	0.897	0.095	S	1
GN104ID162_022866	0.579	21	0.731	21	0.974	4	0.921	0.834	Y	0.34	SignalP-noTM	len=271	ExpAA=4.50	First60=4.50	PredHel=0	Topology=o	271	0.016	0.958	0.067	S	1
GN104ID162_022867	0.814	20	0.838	20	0.923	2	0.855	0.847	Y	0.34	SignalP-noTM	len=311	ExpAA=0.28	First60=0.27	PredHel=0	Topology=o	311	0.114	0.924	0.022	S	1
GN104ID162_022897	0.137	31	0.242	17	0.653	2	0.471	0.366	Y	0.34	SignalP-noTM	len=121	ExpAA=0.19	First60=0.06	PredHel=0	Topology=o	121	0.042	0.628	0.659	_	5
GN104ID162_022925	0.816	23	0.817	23	0.902	5	0.818	0.818	Y	0.34	SignalP-noTM	len=249	ExpAA=1.53	First60=1.53	PredHel=0	Topology=o	249	0.032	0.905	0.09	S	1
GN104ID162_022926	0.234	30	0.356	30	0.909	3	0.616	0.496	Y	0.34	SignalP-noTM	len=90	ExpAA=2.97	First60=2.97	PredHel=0	Topology=o	90	0.243	0.7	0.079	S	3
GN104ID162_022943	0.145	16	0.313	16	0.735	7	0.65	0.495	Y	0.34	SignalP-noTM	len=126	ExpAA=7.37	First60=7.37	PredHel=0	Topology=o	126	0.049	0.745	0.291	S	3
GN104ID162_022948	0.587	25	0.733	25	0.972	14	0.913	0.83	Y	0.34	SignalP-noTM	len=272	ExpAA=2.99	First60=2.93	PredHel=0	Topology=o	272	0.055	0.94	0.028	S	1
GN104ID162_022972	0.428	25	0.593	25	0.931	9	0.819	0.715	Y	0.34	SignalP-noTM	len=141	ExpAA=9.96	First60=9.94	PredHel=0	Topology=o	141	0.054	0.925	0.035	S	1
GN104ID162_022976	0.515	30	0.674	30	0.945	7	0.889	0.79	Y	0.34	SignalP-noTM	len=136	ExpAA=7.00	First60=7.00	PredHel=0	Topology=o	136	0.197	0.938	0.007	S	2
GN104ID162_022997	0.522	35	0.647	35	0.905	16	0.768	0.712	Y	0.34	SignalP-noTM	len=384	ExpAA=3.93	First60=2.58	PredHel=0	Topology=o	384	0.019	0.937	0.136	S	1
GN104ID162_022998	0.284	39	0.247	16	0.541	3	0.449	0.356	Y	0.34	SignalP-noTM	len=107	ExpAA=0.71	First60=0.64	PredHel=0	Topology=o	107	0.029	0.926	0.278	S	2
GN104ID162_023003	0.462	19	0.653	19	0.978	10	0.912	0.793	Y	0.34	SignalP-noTM	len=423	ExpAA=0.58	First60=0.58	PredHel=0	Topology=o	423	0.032	0.946	0.095	S	1
GN104ID162_023033	0.443	26	0.608	26	0.943	13	0.84	0.734	Y	0.34	SignalP-noTM	len=355	ExpAA=0.80	First60=0.80	PredHel=0	Topology=o	355	0.015	0.959	0.071	S	1
GN104ID162_023045	0.73	27	0.773	27	0.93	19	0.823	0.8	Y	0.34	SignalP-noTM	len=216	ExpAA=3.75	First60=3.67	PredHel=0	Topology=o	216	0.035	0.947	0.029	S	1
GN104ID162_023057	0.478	18	0.478	18	0.689	14	0.505	0.493	Y	0.34	SignalP-noTM	len=143	ExpAA=0.03	First60=0.03	PredHel=0	Topology=o	143	0.034	0.913	0.229	S	2
GN104ID162_023066	0.317	18	0.406	18	0.649	4	0.49	0.451	Y	0.34	SignalP-noTM	len=94	ExpAA=0.25	First60=0.24	PredHel=0	Topology=o	94	0.034	0.94	0.282	S	2
GN104ID162_023067	0.703	21	0.801	21	0.945	5	0.914	0.862	Y	0.34	SignalP-noTM	len=232	ExpAA=20.49	First60=12.20	PredHel=0	Topology=o	232	0.041	0.961	0.056	S	1
GN104ID162_023091	0.239	24	0.439	24	0.97	11	0.809	0.639	Y	0.34	SignalP-noTM	len=247	ExpAA=1.86	First60=0.10	PredHel=0	Topology=o	247	0.069	0.874	0.076	S	2
GN104ID162_023093	0.145	22	0.26	17	0.642	1	0.477	0.377	Y	0.34	SignalP-noTM	len=257	ExpAA=1.20	First60=1.20	PredHel=0	Topology=o	257	0.055	0.543	0.552	_	5
GN104ID162_023101	0.505	21	0.695	21	0.989	13	0.959	0.838	Y	0.34	SignalP-noTM	len=200	ExpAA=9.83	First60=9.32	PredHel=0	Topology=o	200	0.026	0.934	0.06	S	1
GN104ID162_023127	0.148	32	0.23	12	0.716	2	0.437	0.342	Y	0.34	SignalP-noTM	len=193	ExpAA=0.18	First60=0.17	PredHel=0	Topology=o	193	0.105	0.643	0.276	S	4
GN104ID162_023129	0.186	20	0.324	20	0.666	19	0.56	0.452	Y	0.34	SignalP-noTM	len=347	ExpAA=0.31	First60=0.30	PredHel=0	Topology=o	347	0.03	0.833	0.2	S	2
GN104ID162_023139	0.343	16	0.475	16	0.769	13	0.634	0.561	Y	0.34	SignalP-noTM	len=117	ExpAA=19.91	First60=11.45	PredHel=0	Topology=o	117	0.199	0.967	0.035	S	2
GN104ID162_023176	0.301	24	0.392	24	0.682	8	0.513	0.457	Y	0.34	SignalP-noTM	len=103	ExpAA=0.00	First60=0.00	PredHel=0	Topology=o	103	0.264	0.759	0.122	S	3
GN104ID162_023184	0.15	17	0.323	17	0.799	13	0.682	0.517	Y	0.34	SignalP-noTM	len=143	ExpAA=0.04	First60=0.04	PredHel=0	Topology=o	143	0.048	0.653	0.346	S	4
GN104ID162_023197	0.417	29	0.497	29	0.825	24	0.557	0.529	Y	0.34	SignalP-noTM	len=374	ExpAA=3.75	First60=3.75	PredHel=0	Topology=o	374	0.028	0.657	0.431	S	4
GN104ID162_023222	0.309	24	0.432	24	0.805	14	0.641	0.515	Y	0.5	SignalP-TM	len=589	ExpAA=9.04	First60=9.03	PredHel=0	Topology=o	589	0.013	0.99	0.053	S	1
GN104ID162_023223	0.757	20	0.722	20	0.872	8	0.667	0.692	Y	0.34	SignalP-noTM	len=131	ExpAA=0.46	First60=0.44	PredHel=0	Topology=o	131	0.048	0.876	0.153	S	2
GN104ID162_023248	0.433	22	0.452	22	0.586	7	0.469	0.461	Y	0.34	SignalP-noTM	len=134	ExpAA=2.98	First60=2.98	PredHel=0	Topology=o	134	0.051	0.789	0.098	S	2
GN104ID162_023260	0.728	23	0.829	23	0.981	12	0.944	0.891	Y	0.34	SignalP-noTM	len=153	ExpAA=14.74	First60=14.74	PredHel=0	Topology=o	153	0.031	0.956	0.033	S	1
GN104ID162_023274	0.36	21	0.552	21	0.904	17	0.844	0.709	Y	0.34	SignalP-noTM	len=209	ExpAA=3.11	First60=3.11	PredHel=0	Topology=o	209	0.044	0.882	0.081	S	1
GN104ID162_023278	0.338	20	0.515	20	0.877	8	0.769	0.652	Y	0.34	SignalP-noTM	len=360	ExpAA=0.00	First60=0.00	PredHel=0	Topology=o	360	0.187	0.616	0.149	S	3
GN104ID162_023293	0.186	17	0.322	17	0.839	1	0.45	0.391	Y	0.34	SignalP-noTM	len=382	ExpAA=0.18	First60=0.17	PredHel=0	Topology=o	382	0.108	0.698	0.232	S	3
GN104ID162_023296	0.682	21	0.793	21	0.966	12	0.923	0.863	Y	0.34	SignalP-noTM	len=257	ExpAA=17.40	First60=16.89	PredHel=0	Topology=o	257	0.017	0.973	0.065	S	1
GN104ID162_023300	0.771	27	0.802	27	0.94	14	0.811	0.807	Y	0.34	SignalP-noTM	len=145	ExpAA=1.88	First60=1.88	PredHel=0	Topology=o	145	0.042	0.769	0.13	S	2
GN104ID162_023308	0.454	23	0.622	23	0.895	18	0.85	0.745	Y	0.34	SignalP-noTM	len=121	ExpAA=1.01	First60=1.01	PredHel=0	Topology=o	121	0.061	0.912	0.047	S	1
GN104ID162_023312	0.35	27	0.524	27	0.899	11	0.742	0.642	Y	0.34	SignalP-noTM	len=150	ExpAA=15.44	First60=15.44	PredHel=0	Topology=o	150	0.136	0.81	0.046	S	2
GN104ID162_023315	0.596	18	0.7	18	0.883	9	0.834	0.772	Y	0.34	SignalP-noTM	len=252	ExpAA=0.02	First60=0.01	PredHel=0	Topology=o	252	0.134	0.714	0.122	S	3
GN104ID162_023325	0.779	21	0.856	21	0.976	9	0.939	0.889	Y	0.5	SignalP-TM	len=217	ExpAA=1.74	First60=0.82	PredHel=0	Topology=o	217	0.022	0.965	0.051	S	1
GN104ID162_023329	0.736	22	0.754	22	0.877	12	0.767	0.761	Y	0.34	SignalP-noTM	len=218	ExpAA=0.34	First60=0.16	PredHel=0	Topology=o	218	0.02	0.968	0.073	S	1
GN104ID162_023334	0.498	22	0.652	22	0.939	16	0.852	0.76	Y	0.34	SignalP-noTM	len=332	ExpAA=0.44	First60=0.41	PredHel=0	Topology=o	332	0.017	0.964	0.068	S	1
GN104ID162_023354	0.638	25	0.535	25	0.631	23	0.457	0.493	Y	0.34	SignalP-noTM	len=216	ExpAA=0.02	First60=0.01	PredHel=0	Topology=o	216	0.19	0.539	0.08	S	4
GN104ID162_023389	0.256	22	0.321	22	0.587	12	0.397	0.362	Y	0.34	SignalP-noTM	len=106	ExpAA=0.74	First60=0.01	PredHel=0	Topology=o	106	0.107	0.685	0.25	S	3
GN104ID162_023403	0.66	21	0.698	21	0.879	18	0.739	0.721	Y	0.34	SignalP-noTM	len=108	ExpAA=0.72	First60=0.72	PredHel=0	Topology=o	108	0.085	0.768	0.119	S	2
GN104ID162_023408	0.794	20	0.856	20	0.959	12	0.926	0.894	Y	0.34	SignalP-noTM	len=141	ExpAA=46.82	First60=27.58	PredHel=0	Topology=o	141	0.03	0.963	0.038	S	1
GN104ID162_023409	0.844	20	0.898	20	0.978	12	0.958	0.931	Y	0.34	SignalP-noTM	len=299	ExpAA=22.77	First60=14.57	PredHel=0	Topology=o	299	0.023	0.965	0.039	S	1
GN104ID162_023415	0.822	20	0.884	20	0.978	12	0.951	0.92	Y	0.34	SignalP-noTM	len=145	ExpAA=30.52	First60=17.86	PredHel=0	Topology=o	145	0.032	0.963	0.036	S	1
GN104ID162_023420	0.815	20	0.868	20	0.962	4	0.928	0.901	Y	0.34	SignalP-noTM	len=159	ExpAA=48.48	First60=24.95	PredHel=0	Topology=o	159	0.027	0.965	0.042	S	1
GN104ID162_023425	0.505	29	0.479	29	0.708	2	0.473	0.476	Y	0.34	SignalP-noTM	len=335	ExpAA=0.28	First60=0.25	PredHel=0	Topology=o	335	0.072	0.651	0.224	S	3
GN104ID162_023436	0.248	32	0.305	32	0.76	3	0.469	0.393	Y	0.34	SignalP-noTM	len=248	ExpAA=0.09	First60=0.09	PredHel=0	Topology=o	248	0.351	0.49	0.094	S	5
GN104ID162_023455	0.62	21	0.69	21	0.862	18	0.762	0.729	Y	0.34	SignalP-noTM	len=340	ExpAA=0.17	First60=0.17	PredHel=0	Topology=o	340	0.07	0.897	0.062	S	1
GN104ID162_023468	0.359	23	0.536	23	0.929	3	0.799	0.678	Y	0.34	SignalP-noTM	len=311	ExpAA=3.28	First60=3.24	PredHel=0	Topology=o	311	0.012	0.942	0.139	S	1
GN104ID162_023470	0.566	23	0.689	23	0.953	11	0.838	0.769	Y	0.34	SignalP-noTM	len=100	ExpAA=4.70	First60=4.70	PredHel=0	Topology=o	100	0.02	0.955	0.061	S	1
GN104ID162_023496	0.343	24	0.546	24	0.965	14	0.871	0.721	Y	0.34	SignalP-noTM	len=241	ExpAA=1.56	First60=1.56	PredHel=0	Topology=o	241	0.037	0.926	0.04	S	1
GN104ID162_023497	0.611	23	0.743	23	0.966	13	0.904	0.83	Y	0.34	SignalP-noTM	len=231	ExpAA=3.46	First60=3.44	PredHel=0	Topology=o	231	0.022	0.963	0.057	S	1
GN104ID162_023503	0.363	25	0.452	25	0.829	5	0.581	0.521	Y	0.34	SignalP-noTM	len=167	ExpAA=0.09	First60=0.08	PredHel=0	Topology=o	167	0.093	0.914	0.09	S	1
GN104ID162_023504	0.325	17	0.426	17	0.731	13	0.602	0.521	Y	0.34	SignalP-noTM	len=107	ExpAA=0.00	First60=0.00	PredHel=0	Topology=o	107	0.405	0.635	0.105	S	4
GN104ID162_023505	0.42	26	0.412	26	0.59	5	0.416	0.414	Y	0.34	SignalP-noTM	len=126	ExpAA=0.32	First60=0.32	PredHel=0	Topology=o	126	0.128	0.443	0.2	S	4
GN104ID162_023516	0.172	21	0.364	21	0.855	3	0.776	0.586	Y	0.34	SignalP-noTM	len=134	ExpAA=0.28	First60=0.28	PredHel=0	Topology=o	134	0.088	0.9	0.035	S	1
GN104ID162_023520	0.623	23	0.76	23	0.971	12	0.927	0.85	Y	0.34	SignalP-noTM	len=231	ExpAA=4.91	First60=4.88	PredHel=0	Topology=o	231	0.026	0.958	0.047	S	1
GN104ID162_023550	0.241	36	0.388	36	0.882	30	0.501	0.449	Y	0.34	SignalP-noTM	len=487	ExpAA=4.47	First60=4.44	PredHel=0	Topology=o	487	0.023	0.928	0.176	S	2
GN104ID162_023567	0.692	21	0.806	21	0.984	10	0.936	0.876	Y	0.34	SignalP-noTM	len=240	ExpAA=8.61	First60=8.60	PredHel=0	Topology=o	240	0.023	0.948	0.068	S	1
GN104ID162_023574	0.539	23	0.689	23	0.939	5	0.882	0.793	Y	0.34	SignalP-noTM	len=279	ExpAA=4.91	First60=4.88	PredHel=0	Topology=o	279	0.039	0.912	0.043	S	1
GN104ID162_023583	0.148	18	0.265	18	0.626	6	0.486	0.385	Y	0.34	SignalP-noTM	len=232	ExpAA=0.52	First60=0.01	PredHel=0	Topology=o	232	0.097	0.744	0.279	S	3
GN104ID162_023584	0.207	23	0.395	23	0.897	2	0.753	0.588	Y	0.34	SignalP-noTM	len=107	ExpAA=0.49	First60=0.49	PredHel=0	Topology=o	107	0.061	0.89	0.046	S	1
GN104ID162_023600	0.209	22	0.426	22	0.931	13	0.871	0.666	Y	0.34	SignalP-noTM	len=417	ExpAA=8.82	First60=8.82	PredHel=0	Topology=o	417	0.025	0.927	0.082	S	1
GN104ID162_023662	0.16	45	0.302	20	0.791	2	0.59	0.458	Y	0.34	SignalP-noTM	len=83	ExpAA=1.47	First60=1.41	PredHel=0	Topology=o	83	0.018	0.989	0.06	S	1
GN104ID162_023663	0.882	21	0.908	21	0.976	12	0.936	0.923	Y	0.34	SignalP-noTM	len=298	ExpAA=2.55	First60=1.90	PredHel=0	Topology=o	298	0.023	0.955	0.092	S	1
GN104ID162_023672	0.233	25	0.426	25	0.894	5	0.786	0.621	Y	0.34	SignalP-noTM	len=93	ExpAA=3.68	First60=3.68	PredHel=0	Topology=o	93	0.047	0.903	0.066	S	1
GN104ID162_023682	0.298	52	0.449	52	0.908	43	0.379	0.411	Y	0.34	SignalP-noTM	len=250	ExpAA=6.03	First60=2.29	PredHel=0	Topology=o	250	0.307	0.171	0.463	_	5
GN104ID162_023683	0.679	21	0.793	21	0.967	8	0.926	0.847	Y	0.5	SignalP-TM	len=217	ExpAA=3.06	First60=1.99	PredHel=0	Topology=o	217	0.023	0.954	0.061	S	1
GN104ID162_023693	0.82	21	0.878	21	0.973	9	0.935	0.901	Y	0.5	SignalP-TM	len=217	ExpAA=12.92	First60=9.87	PredHel=0	Topology=o	217	0.018	0.961	0.063	S	1
GN104ID162_023711	0.169	16	0.282	16	0.604	4	0.441	0.368	Y	0.34	SignalP-noTM	len=74	ExpAA=0.00	First60=0.00	PredHel=0	Topology=o	74	0.147	0.422	0.422	S	5
GN104ID162_023755	0.163	22	0.327	22	0.812	1	0.649	0.501	Y	0.34	SignalP-noTM	len=101	ExpAA=0.27	First60=0.27	PredHel=0	Topology=o	101	0.119	0.88	0.038	S	2
GN104ID162_023789	0.171	23	0.266	23	0.684	5	0.414	0.346	Y	0.34	SignalP-noTM	len=103	ExpAA=0.17	First60=0.01	PredHel=0	Topology=o	103	0.082	0.588	0.445	S	5
GN104ID162_023798	0.399	23	0.587	23	0.937	5	0.863	0.736	Y	0.34	SignalP-noTM	len=810	ExpAA=0.08	First60=0.08	PredHel=0	Topology=o	810	0.307	0.78	0.018	S	3
GN104ID162_023810	0.384	46	0.526	46	0.914	40	0.427	0.473	Y	0.34	SignalP-noTM	len=488	ExpAA=3.38	First60=3.35	PredHel=0	Topology=o	488	0.061	0.723	0.512	S	4
GN104ID162_023818	0.634	24	0.726	24	0.959	12	0.835	0.785	Y	0.34	SignalP-noTM	len=383	ExpAA=12.21	First60=0.10	PredHel=0	Topology=o	383	0.044	0.912	0.039	S	1
GN104ID162_023842	0.155	20	0.303	20	0.721	5	0.587	0.457	Y	0.34	SignalP-noTM	len=576	ExpAA=1.58	First60=1.29	PredHel=0	Topology=o	576	0.247	0.551	0.114	S	4
GN104ID162_023856	0.509	16	0.638	16	0.874	3	0.773	0.711	Y	0.34	SignalP-noTM	len=296	ExpAA=7.46	First60=0.13	PredHel=0	Topology=o	296	0.084	0.872	0.149	S	2
GN104ID162_023891	0.554	20	0.703	20	0.922	15	0.888	0.802	Y	0.34	SignalP-noTM	len=268	ExpAA=0.12	First60=0.12	PredHel=0	Topology=o	268	0.029	0.933	0.098	S	1
GN104ID162_023895	0.6	20	0.724	20	0.924	10	0.869	0.802	Y	0.34	SignalP-noTM	len=263	ExpAA=0.08	First60=0.04	PredHel=0	Topology=o	263	0.096	0.921	0.037	S	1
GN104ID162_023903	0.459	25	0.512	25	0.826	18	0.582	0.55	Y	0.34	SignalP-noTM	len=160	ExpAA=9.90	First60=9.90	PredHel=0	Topology=o	160	0.042	0.917	0.078	S	1
GN104ID162_023909	0.747	21	0.812	21	0.956	10	0.879	0.848	Y	0.34	SignalP-noTM	len=208	ExpAA=0.35	First60=0.35	PredHel=0	Topology=o	208	0.032	0.958	0.076	S	1
GN104ID162_023934	0.44	20	0.431	20	0.618	2	0.401	0.415	Y	0.34	SignalP-noTM	len=90	ExpAA=0.21	First60=0.19	PredHel=0	Topology=o	90	0.224	0.314	0.37	_	5
GN104ID162_023949	0.18	28	0.375	28	0.91	1	0.798	0.604	Y	0.34	SignalP-noTM	len=410	ExpAA=0.54	First60=0.47	PredHel=0	Topology=o	410	0.255	0.839	0.011	S	3
GN104ID162_023973	0.773	21	0.849	21	0.984	12	0.931	0.893	Y	0.34	SignalP-noTM	len=135	ExpAA=4.86	First60=4.82	PredHel=0	Topology=o	135	0.02	0.94	0.071	S	1
GN104ID162_023977	0.876	22	0.891	22	0.981	10	0.902	0.897	Y	0.34	SignalP-noTM	len=332	ExpAA=0.87	First60=0.86	PredHel=0	Topology=o	332	0.012	0.951	0.092	S	1
GN104ID162_023996	0.622	19	0.756	19	0.965	11	0.927	0.848	Y	0.34	SignalP-noTM	len=362	ExpAA=7.62	First60=7.55	PredHel=0	Topology=o	362	0.081	0.916	0.03	S	1
GN104ID162_024035	0.154	27	0.256	27	0.596	1	0.443	0.357	Y	0.34	SignalP-noTM	len=257	ExpAA=0.27	First60=0.22	PredHel=0	Topology=o	257	0.028	0.88	0.192	S	2
GN104ID162_024052	0.265	35	0.377	35	0.752	8	0.559	0.476	Y	0.34	SignalP-noTM	len=237	ExpAA=25.73	First60=10.39	PredHel=0	Topology=o	237	0.094	0.749	0.146	S	2
GN104ID162_024063	0.532	24	0.605	24	0.845	4	0.689	0.651	Y	0.34	SignalP-noTM	len=627	ExpAA=2.95	First60=2.92	PredHel=0	Topology=o	627	0.035	0.901	0.099	S	1
GN104ID162_024080	0.296	23	0.47	23	0.834	2	0.747	0.619	Y	0.34	SignalP-noTM	len=169	ExpAA=0.84	First60=0.00	PredHel=0	Topology=o	169	0.398	0.494	0.053	S	5
GN104ID162_024117	0.137	31	0.242	17	0.653	2	0.471	0.366	Y	0.34	SignalP-noTM	len=121	ExpAA=0.19	First60=0.06	PredHel=0	Topology=o	121	0.042	0.628	0.659	_	5
GN104ID162_024149	0.41	23	0.469	23	0.763	3	0.536	0.505	Y	0.34	SignalP-noTM	len=88	ExpAA=0.38	First60=0.27	PredHel=0	Topology=o	88	0.16	0.744	0.201	S	3
GN104ID162_024180	0.853	23	0.875	23	0.96	13	0.897	0.887	Y	0.34	SignalP-noTM	len=153	ExpAA=2.16	First60=2.16	PredHel=0	Topology=o	153	0.034	0.933	0.049	S	1
GN104ID162_024207	0.409	21	0.576	21	0.927	2	0.801	0.698	Y	0.34	SignalP-noTM	len=108	ExpAA=0.16	First60=0.16	PredHel=0	Topology=o	108	0.123	0.893	0.046	S	2
GN104ID162_024226	0.765	22	0.791	22	0.957	11	0.817	0.805	Y	0.34	SignalP-noTM	len=126	ExpAA=0.21	First60=0.21	PredHel=0	Topology=o	126	0.035	0.908	0.074	S	1
GN104ID162_024230	0.623	20	0.667	20	0.79	6	0.707	0.689	Y	0.34	SignalP-noTM	len=389	ExpAA=0.05	First60=0.05	PredHel=0	Topology=o	389	0.377	0.507	0.067	S	5
GN104ID162_024233	0.33	25	0.467	25	0.791	1	0.669	0.576	Y	0.34	SignalP-noTM	len=459	ExpAA=0.43	First60=0.43	PredHel=0	Topology=o	459	0.092	0.81	0.073	S	2
GN104ID162_024239	0.343	28	0.388	28	0.774	5	0.485	0.44	Y	0.34	SignalP-noTM	len=233	ExpAA=0.03	First60=0.03	PredHel=0	Topology=o	233	0.159	0.514	0.164	S	4
GN104ID162_024245	0.677	21	0.579	21	0.754	20	0.495	0.534	Y	0.34	SignalP-noTM	len=384	ExpAA=4.73	First60=4.72	PredHel=0	Topology=o	384	0.032	0.875	0.105	S	2
GN104ID162_024272	0.183	29	0.286	29	0.833	19	0.474	0.388	Y	0.34	SignalP-noTM	len=309	ExpAA=0.41	First60=0.33	PredHel=0	Topology=o	309	0.023	0.827	0.254	S	3
GN104ID162_024286	0.4	22	0.568	22	0.917	2	0.803	0.695	Y	0.34	SignalP-noTM	len=81	ExpAA=1.14	First60=1.14	PredHel=0	Topology=o	81	0.273	0.76	0.026	S	3
GN104ID162_024291	0.455	29	0.638	29	0.973	17	0.901	0.78	Y	0.34	SignalP-noTM	len=586	ExpAA=10.90	First60=9.67	PredHel=0	Topology=o	586	0.171	0.914	0.008	S	2
GN104ID162_024295	0.75	29	0.811	29	0.955	19	0.873	0.845	Y	0.34	SignalP-noTM	len=546	ExpAA=0.72	First60=0.72	PredHel=0	Topology=o	546	0.118	0.839	0.024	S	2
GN104ID162_024332	0.743	25	0.501	25	0.645	23	0.341	0.415	Y	0.34	SignalP-noTM	len=403	ExpAA=0.15	First60=0.05	PredHel=0	Topology=o	403	0.045	0.611	0.266	S	4
GN104ID162_024410	0.186	19	0.3	19	0.586	3	0.467	0.39	Y	0.34	SignalP-noTM	len=111	ExpAA=0.00	First60=0.00	PredHel=0	Topology=o	111	0.115	0.66	0.315	S	4
GN104ID162_024412	0.785	23	0.846	23	0.977	11	0.913	0.882	Y	0.34	SignalP-noTM	len=162	ExpAA=0.54	First60=0.54	PredHel=0	Topology=o	162	0.057	0.901	0.029	S	1
GN104ID162_024456	0.417	29	0.497	29	0.825	24	0.557	0.529	Y	0.34	SignalP-noTM	len=374	ExpAA=3.75	First60=3.75	PredHel=0	Topology=o	374	0.028	0.67	0.421	S	4
GN104ID162_024471	0.762	23	0.783	23	0.897	13	0.805	0.795	Y	0.34	SignalP-noTM	len=264	ExpAA=0.04	First60=0.04	PredHel=0	Topology=o	264	0.096	0.903	0.045	S	1
GN104ID162_024515	0.43	33	0.537	33	0.882	28	0.588	0.557	Y	0.5	SignalP-TM	len=920	ExpAA=0.55	First60=0.09	PredHel=0	Topology=o	920	0.305	0.778	0.036	S	3
GN104ID162_024528	0.237	21	0.308	21	0.605	2	0.382	0.348	Y	0.34	SignalP-noTM	len=76	ExpAA=10.53	First60=10.53	PredHel=0	Topology=o	76	0.008	0.978	0.174	S	1
GN104ID162_024546	0.896	20	0.909	20	0.969	11	0.926	0.918	Y	0.34	SignalP-noTM	len=126	ExpAA=0.17	First60=0.17	PredHel=0	Topology=o	126	0.021	0.956	0.07	S	1
GN104ID162_024548	0.618	25	0.764	25	0.985	19	0.943	0.86	Y	0.34	SignalP-noTM	len=710	ExpAA=8.48	First60=8.46	PredHel=0	Topology=o	710	0.05	0.956	0.019	S	1
GN104ID162_024560	0.501	23	0.585	23	0.799	17	0.682	0.637	Y	0.34	SignalP-noTM	len=137	ExpAA=0.41	First60=0.41	PredHel=0	Topology=o	137	0.044	0.871	0.1	S	2
GN104ID162_024571	0.506	22	0.676	22	0.975	2	0.9	0.797	Y	0.34	SignalP-noTM	len=351	ExpAA=5.30	First60=5.29	PredHel=0	Topology=o	351	0.042	0.947	0.036	S	1
GN104ID162_024578	0.652	21	0.561	21	0.724	6	0.526	0.547	Y	0.5	SignalP-TM	len=85	ExpAA=4.86	First60=4.84	PredHel=0	Topology=o	85	0.014	0.992	0.033	S	1
GN104ID162_024603	0.404	20	0.614	20	0.977	11	0.936	0.788	Y	0.34	SignalP-noTM	len=116	ExpAA=2.42	First60=2.36	PredHel=0	Topology=o	116	0.02	0.958	0.089	S	1
GN104ID162_024612	0.602	33	0.552	33	0.814	19	0.529	0.539	Y	0.34	SignalP-noTM	len=377	ExpAA=0.45	First60=0.44	PredHel=0	Topology=o	377	0.136	0.652	0.118	S	3
GN104ID162_024633	0.337	29	0.539	29	0.934	21	0.839	0.701	Y	0.34	SignalP-noTM	len=447	ExpAA=3.49	First60=3.17	PredHel=0	Topology=o	447	0.061	0.899	0.039	S	1
GN104ID162_024635	0.675	26	0.732	26	0.895	16	0.784	0.76	Y	0.34	SignalP-noTM	len=947	ExpAA=0.46	First60=0.45	PredHel=0	Topology=o	947	0.054	0.885	0.047	S	1
GN104ID162_024637	0.487	19	0.535	19	0.839	17	0.617	0.579	Y	0.34	SignalP-noTM	len=414	ExpAA=0.01	First60=0.00	PredHel=0	Topology=o	414	0.064	0.863	0.096	S	2
GN104ID162_024641	0.572	19	0.705	19	0.905	12	0.875	0.797	Y	0.34	SignalP-noTM	len=211	ExpAA=0.01	First60=0.01	PredHel=0	Topology=o	211	0.028	0.937	0.094	S	1
GN104ID162_024643	0.615	19	0.762	19	0.976	10	0.941	0.859	Y	0.34	SignalP-noTM	len=303	ExpAA=0.58	First60=0.58	PredHel=0	Topology=o	303	0.014	0.964	0.079	S	1
GN104ID162_024644	0.699	19	0.728	19	0.83	15	0.758	0.744	Y	0.34	SignalP-noTM	len=177	ExpAA=0.00	First60=0.00	PredHel=0	Topology=o	177	0.28	0.63	0.076	S	4
GN104ID162_024647	0.699	19	0.728	19	0.83	15	0.758	0.744	Y	0.34	SignalP-noTM	len=177	ExpAA=0.00	First60=0.00	PredHel=0	Topology=o	177	0.28	0.63	0.076	S	4
GN104ID162_024660	0.177	29	0.321	29	0.89	16	0.598	0.471	Y	0.34	SignalP-noTM	len=464	ExpAA=0.79	First60=0.66	PredHel=0	Topology=o	464	0.129	0.836	0.031	S	2
GN104ID162_024681	0.351	29	0.504	21	0.975	14	0.935	0.737	Y	0.34	SignalP-noTM	len=350	ExpAA=4.97	First60=4.96	PredHel=0	Topology=o	350	0.112	0.872	0.017	S	2
GN104ID162_024683	0.322	24	0.469	24	0.8	18	0.68	0.583	Y	0.34	SignalP-noTM	len=434	ExpAA=0.13	First60=0.01	PredHel=0	Topology=o	434	0.224	0.844	0.028	S	2
GN104ID162_024688	0.63	23	0.707	23	0.911	10	0.794	0.754	Y	0.34	SignalP-noTM	len=110	ExpAA=0.43	First60=0.43	PredHel=0	Topology=o	110	0.029	0.933	0.089	S	1
GN104ID162_024693	0.562	23	0.698	23	0.952	5	0.867	0.789	Y	0.34	SignalP-noTM	len=229	ExpAA=7.70	First60=7.38	PredHel=0	Topology=o	229	0.109	0.892	0.021	S	2
GN104ID162_024715	0.498	27	0.62	27	0.864	14	0.782	0.708	Y	0.34	SignalP-noTM	len=639	ExpAA=4.98	First60=4.51	PredHel=0	Topology=o	639	0.012	0.962	0.109	S	1
GN104ID162_024770	0.14	39	0.299	25	0.843	6	0.666	0.497	Y	0.34	SignalP-noTM	len=159	ExpAA=0.20	First60=0.14	PredHel=0	Topology=o	159	0.153	0.901	0.028	S	2
GN104ID162_024782	0.731	23	0.807	23	0.947	3	0.891	0.852	Y	0.34	SignalP-noTM	len=501	ExpAA=0.15	First60=0.15	PredHel=0	Topology=o	501	0.056	0.941	0.041	S	1
GN104ID162_024786	0.611	27	0.716	20	0.975	14	0.929	0.831	Y	0.34	SignalP-noTM	len=485	ExpAA=15.71	First60=14.82	PredHel=0	Topology=o	485	0.015	0.964	0.079	S	1
GN104ID162_024807	0.164	17	0.324	17	0.722	10	0.619	0.483	Y	0.34	SignalP-noTM	len=146	ExpAA=0.01	First60=0.01	PredHel=0	Topology=o	146	0.066	0.772	0.24	S	3
GN104ID162_024811	0.407	26	0.564	26	0.871	14	0.773	0.677	Y	0.34	SignalP-noTM	len=380	ExpAA=14.55	First60=14.55	PredHel=0	Topology=o	380	0.044	0.895	0.081	S	1
GN104ID162_024824	0.318	25	0.446	25	0.782	19	0.63	0.545	Y	0.34	SignalP-noTM	len=389	ExpAA=0.66	First60=0.51	PredHel=0	Topology=o	389	0.357	0.721	0.022	S	4
GN104ID162_024841	0.191	26	0.345	26	0.8	18	0.613	0.489	Y	0.34	SignalP-noTM	len=79	ExpAA=5.97	First60=5.25	PredHel=0	Topology=o	79	0.017	0.952	0.115	S	1
GN104ID162_024866	0.217	26	0.394	26	0.89	10	0.731	0.576	Y	0.34	SignalP-noTM	len=226	ExpAA=14.23	First60=14.23	PredHel=0	Topology=o	226	0.086	0.899	0.033	S	1
GN104ID162_024867	0.318	21	0.501	21	0.873	10	0.781	0.652	Y	0.34	SignalP-noTM	len=73	ExpAA=13.22	First60=13.22	PredHel=0	Topology=o	73	0.136	0.856	0.03	S	2
GN104ID162_024891	0.416	24	0.527	24	0.781	18	0.664	0.601	Y	0.34	SignalP-noTM	len=542	ExpAA=1.67	First60=1.66	PredHel=0	Topology=o	542	0.44	0.577	0.015	S	5
GN104ID162_024892	0.525	22	0.653	22	0.874	16	0.814	0.74	Y	0.34	SignalP-noTM	len=566	ExpAA=0.41	First60=0.41	PredHel=0	Topology=o	566	0.032	0.875	0.102	S	2
GN104ID162_024898	0.541	21	0.607	21	0.811	18	0.675	0.644	Y	0.34	SignalP-noTM	len=1565	ExpAA=0.02	First60=0.00	PredHel=0	Topology=o	1565	0.416	0.525	0.041	S	5
GN104ID162_024905	0.387	28	0.507	28	0.855	5	0.693	0.608	Y	0.34	SignalP-noTM	len=138	ExpAA=4.15	First60=1.42	PredHel=0	Topology=o	138	0.027	0.934	0.081	S	1
GN104ID162_024911	0.488	25	0.625	25	0.886	19	0.792	0.715	Y	0.34	SignalP-noTM	len=341	ExpAA=1.32	First60=0.72	PredHel=0	Topology=o	341	0.147	0.917	0.014	S	2
GN104ID162_024915	0.879	19	0.898	19	0.965	9	0.912	0.906	Y	0.34	SignalP-noTM	len=472	ExpAA=0.00	First60=0.00	PredHel=0	Topology=o	472	0.031	0.946	0.073	S	1
GN104ID162_024924	0.262	27	0.401	27	0.851	12	0.637	0.529	Y	0.34	SignalP-noTM	len=588	ExpAA=0.01	First60=0.01	PredHel=0	Topology=o	588	0.065	0.877	0.056	S	1
GN104ID162_024933	0.174	17	0.293	17	0.586	13	0.461	0.383	Y	0.34	SignalP-noTM	len=81	ExpAA=0.02	First60=0.02	PredHel=0	Topology=o	81	0.148	0.652	0.109	S	3
GN104ID162_024947	0.19	21	0.313	21	0.737	3	0.506	0.417	Y	0.34	SignalP-noTM	len=135	ExpAA=0.00	First60=0.00	PredHel=0	Topology=o	135	0.124	0.308	0.577	_	4
GN104ID162_024950	0.144	21	0.33	16	0.856	14	0.794	0.58	Y	0.34	SignalP-noTM	len=394	ExpAA=0.02	First60=0.02	PredHel=0	Topology=o	394	0.153	0.666	0.141	S	3
GN104ID162_024951	0.212	21	0.401	21	0.902	14	0.747	0.588	Y	0.34	SignalP-noTM	len=431	ExpAA=0.12	First60=0.11	PredHel=0	Topology=o	431	0.186	0.761	0.077	S	3
GN104ID162_024990	0.736	25	0.794	25	0.943	21	0.853	0.826	Y	0.34	SignalP-noTM	len=224	ExpAA=0.77	First60=0.23	PredHel=0	Topology=o	224	0.112	0.887	0.035	S	2
GN104ID162_024994	0.634	19	0.779	19	0.987	11	0.955	0.874	Y	0.34	SignalP-noTM	len=188	ExpAA=8.30	First60=1.78	PredHel=0	Topology=o	188	0.028	0.965	0.045	S	1
GN104ID162_024997	0.742	28	0.708	28	0.84	21	0.658	0.681	Y	0.34	SignalP-noTM	len=677	ExpAA=0.12	First60=0.08	PredHel=0	Topology=o	677	0.093	0.763	0.068	S	2
GN104ID162_025028	0.354	22	0.522	22	0.907	1	0.763	0.652	Y	0.34	SignalP-noTM	len=168	ExpAA=3.63	First60=3.53	PredHel=0	Topology=o	168	0.04	0.897	0.097	S	1
GN104ID162_025040	0.599	21	0.654	21	0.816	10	0.713	0.685	Y	0.34	SignalP-noTM	len=406	ExpAA=3.45	First60=0.29	PredHel=0	Topology=o	406	0.088	0.892	0.037	S	1
GN104ID162_025041	0.838	21	0.879	21	0.963	15	0.923	0.903	Y	0.34	SignalP-noTM	len=221	ExpAA=3.88	First60=3.88	PredHel=0	Topology=o	221	0.039	0.929	0.038	S	1
GN104ID162_025056	0.126	24	0.235	11	0.705	2	0.48	0.367	Y	0.34	SignalP-noTM	len=361	ExpAA=0.02	First60=0.02	PredHel=0	Topology=o	361	0.137	0.636	0.218	S	3
GN104ID162_025093	0.194	22	0.289	22	0.547	8	0.43	0.365	Y	0.34	SignalP-noTM	len=670	ExpAA=6.27	First60=5.93	PredHel=0	Topology=o	670	0.024	0.806	0.313	S	3
GN104ID162_025105	0.37	22	0.501	22	0.828	9	0.674	0.594	Y	0.34	SignalP-noTM	len=482	ExpAA=0.15	First60=0.04	PredHel=0	Topology=o	482	0.089	0.772	0.132	S	2
GN104ID162_025116	0.29	24	0.358	24	0.59	10	0.447	0.406	Y	0.34	SignalP-noTM	len=74	ExpAA=0.30	First60=0.29	PredHel=0	Topology=i	74	0.153	0.442	0.255	S	5
GN104ID162_025144	0.167	28	0.26	28	0.614	10	0.418	0.345	Y	0.34	SignalP-noTM	len=211	ExpAA=0.41	First60=0.41	PredHel=0	Topology=o	211	0.029	0.931	0.088	S	1
GN104ID162_025155	0.489	39	0.433	39	0.807	36	0.344	0.385	Y	0.34	SignalP-noTM	len=176	ExpAA=0.07	First60=0.07	PredHel=0	Topology=o	176	0.142	0.342	0.474	_	5
GN104ID162_025168	0.738	20	0.819	20	0.947	13	0.914	0.87	Y	0.34	SignalP-noTM	len=210	ExpAA=0.69	First60=0.68	PredHel=0	Topology=o	210	0.071	0.969	0.012	S	1
GN104ID162_025172	0.614	20	0.687	20	0.856	6	0.755	0.724	Y	0.34	SignalP-noTM	len=223	ExpAA=6.03	First60=5.97	PredHel=0	Topology=o	223	0.039	0.967	0.062	S	1
GN104ID162_025190	0.276	27	0.467	27	0.938	15	0.8	0.647	Y	0.34	SignalP-noTM	len=69	ExpAA=9.71	First60=9.71	PredHel=0	Topology=i	69	0.06	0.937	0.017	S	1
GN104ID162_025200	0.166	22	0.273	22	0.583	7	0.451	0.369	Y	0.34	SignalP-noTM	len=151	ExpAA=0.00	First60=0.00	PredHel=0	Topology=o	151	0.171	0.535	0.159	S	4
GN104ID162_025202	0.759	20	0.809	20	0.913	6	0.858	0.835	Y	0.34	SignalP-noTM	len=216	ExpAA=13.13	First60=13.11	PredHel=0	Topology=o	216	0.11	0.947	0.021	S	1
GN104ID162_025240	0.559	23	0.709	23	0.973	12	0.9	0.812	Y	0.34	SignalP-noTM	len=128	ExpAA=5.32	First60=5.32	PredHel=0	Topology=o	128	0.024	0.958	0.051	S	1
GN104ID162_025252	0.63	29	0.71	29	0.962	16	0.819	0.769	Y	0.34	SignalP-noTM	len=197	ExpAA=0.46	First60=0.45	PredHel=0	Topology=o	197	0.025	0.944	0.057	S	1
GN104ID162_025284	0.807	22	0.857	22	0.956	15	0.909	0.885	Y	0.34	SignalP-noTM	len=375	ExpAA=1.17	First60=0.23	PredHel=0	Topology=o	375	0.261	0.806	0.01	S	3
GN104ID162_025292	0.356	18	0.492	18	0.824	13	0.683	0.595	Y	0.34	SignalP-noTM	len=161	ExpAA=7.24	First60=6.10	PredHel=0	Topology=o	161	0.211	0.519	0.088	S	4
GN104ID162_025300	0.501	24	0.501	24	0.75	1	0.512	0.507	Y	0.34	SignalP-noTM	len=337	ExpAA=0.02	First60=0.01	PredHel=0	Topology=o	337	0.05	0.871	0.114	S	2
GN104ID162_025302	0.159	14	0.259	14	0.654	13	0.432	0.353	Y	0.34	SignalP-noTM	len=492	ExpAA=0.02	First60=0.00	PredHel=0	Topology=o	492	0.077	0.485	0.571	_	5
GN104ID162_025304	0.239	22	0.45	22	0.917	13	0.851	0.667	Y	0.34	SignalP-noTM	len=303	ExpAA=0.22	First60=0.22	PredHel=0	Topology=o	303	0.048	0.911	0.05	S	1
GN104ID162_025373	0.197	17	0.418	17	0.929	3	0.885	0.67	Y	0.34	SignalP-noTM	len=157	ExpAA=4.60	First60=4.43	PredHel=0	Topology=o	157	0.157	0.898	0.022	S	2
GN104ID162_025382	0.535	31	0.638	31	0.912	21	0.779	0.714	Y	0.34	SignalP-noTM	len=339	ExpAA=6.66	First60=6.66	PredHel=0	Topology=o	339	0.034	0.897	0.061	S	1
GN104ID162_025383	0.274	30	0.439	30	0.829	5	0.711	0.586	Y	0.34	SignalP-noTM	len=160	ExpAA=11.45	First60=11.45	PredHel=0	Topology=o	160	0.091	0.844	0.045	S	2
GN104ID162_025464	0.276	18	0.398	18	0.725	1	0.53	0.47	Y	0.34	SignalP-noTM	len=340	ExpAA=0.18	First60=0.15	PredHel=0	Topology=o	340	0.026	0.941	0.168	S	2
GN104ID162_025475	0.617	21	0.522	21	0.577	18	0.433	0.474	Y	0.34	SignalP-noTM	len=100	ExpAA=0.02	First60=0.02	PredHel=0	Topology=o	100	0.025	0.869	0.202	S	2
GN104ID162_025484	0.13	23	0.242	12	0.69	3	0.492	0.377	Y	0.34	SignalP-noTM	len=262	ExpAA=0.25	First60=0.04	PredHel=0	Topology=o	262	0.302	0.764	0.058	S	3
GN104ID162_025485	0.155	25	0.312	25	0.843	15	0.641	0.49	Y	0.34	SignalP-noTM	len=192	ExpAA=2.69	First60=2.69	PredHel=0	Topology=o	192	0.225	0.76	0.018	S	3
GN104ID162_025494	0.27	18	0.328	18	0.669	14	0.4	0.367	Y	0.34	SignalP-noTM	len=199	ExpAA=5.79	First60=0.00	PredHel=0	Topology=o	199	0.112	0.638	0.332	S	4
GN104ID162_025504	0.284	21	0.484	21	0.871	1	0.823	0.667	Y	0.34	SignalP-noTM	len=479	ExpAA=0.03	First60=0.02	PredHel=0	Topology=o	479	0.217	0.556	0.064	S	4
GN104ID162_025511	0.689	24	0.665	24	0.853	1	0.651	0.657	Y	0.34	SignalP-noTM	len=452	ExpAA=0.26	First60=0.25	PredHel=0	Topology=o	452	0.241	0.498	0.082	S	4
GN104ID162_025515	0.642	24	0.595	24	0.782	3	0.561	0.577	Y	0.34	SignalP-noTM	len=729	ExpAA=0.14	First60=0.14	PredHel=0	Topology=o	729	0.17	0.763	0.094	S	3
GN104ID162_025530	0.175	32	0.361	19	0.866	12	0.793	0.594	Y	0.34	SignalP-noTM	len=431	ExpAA=0.36	First60=0.32	PredHel=0	Topology=o	431	0.038	0.885	0.161	S	2
GN104ID162_025539	0.645	20	0.792	20	0.99	12	0.971	0.889	Y	0.34	SignalP-noTM	len=97	ExpAA=18.98	First60=18.63	PredHel=0	Topology=o	97	0.157	0.97	0.006	S	1
GN104ID162_025542	0.274	35	0.406	35	0.761	26	0.522	0.469	Y	0.34	SignalP-noTM	len=152	ExpAA=1.32	First60=0.91	PredHel=0	Topology=o	152	0.076	0.817	0.08	S	2
GN104ID162_025552	0.225	25	0.414	25	0.913	15	0.756	0.599	Y	0.34	SignalP-noTM	len=242	ExpAA=0.92	First60=0.88	PredHel=0	Topology=o	242	0.05	0.928	0.051	S	1
GN104ID162_025559	0.237	23	0.409	23	0.834	5	0.708	0.571	Y	0.34	SignalP-noTM	len=72	ExpAA=2.22	First60=2.21	PredHel=0	Topology=o	72	0.024	0.969	0.058	S	1
GN104ID162_025560	0.158	18	0.317	18	0.747	4	0.607	0.473	Y	0.34	SignalP-noTM	len=262	ExpAA=0.03	First60=0.03	PredHel=0	Topology=o	262	0.038	0.923	0.072	S	1
GN104ID162_025618	0.221	40	0.269	27	0.772	26	0.439	0.361	Y	0.34	SignalP-noTM	len=231	ExpAA=0.24	First60=0.17	PredHel=0	Topology=o	231	0.363	0.081	0.398	_	5
GN104ID162_025633	0.759	20	0.842	20	0.972	12	0.935	0.892	Y	0.34	SignalP-noTM	len=214	ExpAA=11.89	First60=11.89	PredHel=0	Topology=o	214	0.031	0.972	0.04	S	1
GN104ID162_025665	0.333	22	0.541	22	0.924	15	0.883	0.726	Y	0.34	SignalP-noTM	len=270	ExpAA=9.59	First60=9.59	PredHel=0	Topology=o	270	0.056	0.936	0.03	S	1
GN104ID162_025671	0.884	21	0.91	21	0.972	13	0.935	0.923	Y	0.34	SignalP-noTM	len=394	ExpAA=1.99	First60=1.90	PredHel=0	Topology=o	394	0.069	0.928	0.031	S	1
GN104ID162_025703	0.243	18	0.459	18	0.921	13	0.871	0.681	Y	0.34	SignalP-noTM	len=303	ExpAA=13.65	First60=12.50	PredHel=0	Topology=o	303	0.018	0.981	0.057	S	1
GN104ID162_025719	0.866	20	0.809	20	0.861	17	0.754	0.779	Y	0.34	SignalP-noTM	len=213	ExpAA=0.34	First60=0.32	PredHel=0	Topology=o	213	0.031	0.939	0.086	S	1
GN104ID162_025731	0.585	21	0.603	21	0.771	5	0.658	0.625	Y	0.5	SignalP-TM	len=406	ExpAA=0.09	First60=0.09	PredHel=0	Topology=o	406	0.185	0.863	0.031	S	2
GN104ID162_025740	0.797	22	0.793	22	0.908	15	0.786	0.789	Y	0.34	SignalP-noTM	len=459	ExpAA=4.16	First60=4.14	PredHel=0	Topology=o	459	0.038	0.911	0.088	S	1
GN104ID162_025748	0.801	22	0.809	22	0.898	4	0.816	0.813	Y	0.34	SignalP-noTM	len=155	ExpAA=6.06	First60=6.06	PredHel=0	Topology=o	155	0.028	0.937	0.068	S	1
GN104ID162_025774	0.19	20	0.4	20	0.947	11	0.832	0.633	Y	0.34	SignalP-noTM	len=231	ExpAA=9.44	First60=9.44	PredHel=0	Topology=o	231	0.13	0.762	0.048	S	2
GN104ID162_025788	0.493	31	0.648	31	0.958	12	0.866	0.765	Y	0.34	SignalP-noTM	len=375	ExpAA=9.28	First60=8.02	PredHel=0	Topology=o	375	0.035	0.967	0.025	S	1
GN104ID162_025808	0.167	28	0.26	28	0.614	10	0.418	0.345	Y	0.34	SignalP-noTM	len=211	ExpAA=0.41	First60=0.41	PredHel=0	Topology=o	211	0.029	0.931	0.088	S	1
GN104ID162_025829	0.16	21	0.354	21	0.912	14	0.786	0.587	Y	0.34	SignalP-noTM	len=457	ExpAA=0.16	First60=0.03	PredHel=0	Topology=o	457	0.018	0.966	0.077	S	1
GN104ID162_025837	0.768	22	0.607	22	0.724	17	0.487	0.542	Y	0.34	SignalP-noTM	len=97	ExpAA=1.81	First60=1.80	PredHel=0	Topology=o	97	0.029	0.742	0.343	S	4
GN104ID162_025878	0.579	21	0.527	21	0.662	1	0.462	0.492	Y	0.34	SignalP-noTM	len=548	ExpAA=3.70	First60=0.03	PredHel=0	Topology=o	548	0.034	0.818	0.223	S	3
GN104ID162_025917	0.292	21	0.424	21	0.865	7	0.599	0.519	Y	0.34	SignalP-noTM	len=584	ExpAA=0.05	First60=0.01	PredHel=0	Topology=o	584	0.091	0.635	0.354	S	4
GN104ID162_025928	0.887	20	0.848	20	0.88	12	0.82	0.833	Y	0.34	SignalP-noTM	len=162	ExpAA=14.72	First60=4.30	PredHel=0	Topology=o	162	0.087	0.825	0.062	S	2
GN104ID162_025950	0.4	21	0.552	21	0.917	3	0.759	0.664	Y	0.34	SignalP-noTM	len=298	ExpAA=0.33	First60=0.33	PredHel=0	Topology=o	298	0.187	0.763	0.043	S	3
GN104ID162_025977	0.621	21	0.633	21	0.808	20	0.64	0.637	Y	0.34	SignalP-noTM	len=221	ExpAA=0.01	First60=0.00	PredHel=0	Topology=o	221	0.276	0.588	0.056	S	4
GN104ID162_025978	0.122	26	0.215	16	0.605	6	0.456	0.345	Y	0.34	SignalP-noTM	len=144	ExpAA=0.13	First60=0.13	PredHel=0	Topology=o	144	0.113	0.51	0.311	S	5
GN104ID162_025986	0.52	25	0.439	25	0.539	23	0.373	0.403	Y	0.34	SignalP-noTM	len=192	ExpAA=0.13	First60=0.12	PredHel=0	Topology=o	192	0.446	0.61	0.036	S	5
GN104ID162_026002	0.778	20	0.697	20	0.813	14	0.611	0.65	Y	0.34	SignalP-noTM	len=460	ExpAA=0.00	First60=0.00	PredHel=0	Topology=o	460	0.047	0.794	0.21	S	3
GN104ID162_026037	0.178	42	0.313	42	0.849	39	0.377	0.347	Y	0.34	SignalP-noTM	len=84	ExpAA=2.83	First60=2.83	PredHel=0	Topology=o	84	0.049	0.553	0.675	_	5
GN104ID162_026039	0.251	22	0.324	22	0.631	1	0.408	0.369	Y	0.34	SignalP-noTM	len=126	ExpAA=0.17	First60=0.16	PredHel=0	Topology=o	126	0.018	0.84	0.275	S	3
GN104ID162_026045	0.122	25	0.22	11	0.59	2	0.461	0.35	Y	0.34	SignalP-noTM	len=382	ExpAA=3.99	First60=3.93	PredHel=0	Topology=o	382	0.195	0.399	0.116	S	4
GN104ID162_026047	0.829	23	0.855	23	0.94	5	0.882	0.869	Y	0.34	SignalP-noTM	len=773	ExpAA=19.23	First60=7.05	PredHel=0	Topology=o	773	0.034	0.927	0.063	S	1
GN104ID162_026104	0.139	28	0.234	12	0.619	1	0.458	0.355	Y	0.34	SignalP-noTM	len=102	ExpAA=0.97	First60=0.97	PredHel=0	Topology=o	102	0.156	0.581	0.103	S	3
GN104ID162_026116	0.232	33	0.375	33	0.866	24	0.641	0.518	Y	0.34	SignalP-noTM	len=131	ExpAA=12.41	First60=12.41	PredHel=0	Topology=o	131	0.05	0.878	0.048	S	1
GN104ID162_026154	0.762	23	0.786	23	0.899	10	0.812	0.8	Y	0.34	SignalP-noTM	len=75	ExpAA=0.54	First60=0.54	PredHel=0	Topology=o	75	0.034	0.936	0.08	S	1
GN104ID162_026172	0.31	21	0.484	21	0.857	10	0.756	0.631	Y	0.34	SignalP-noTM	len=126	ExpAA=0.24	First60=0.24	PredHel=0	Topology=o	126	0.065	0.853	0.064	S	2
GN104ID162_026177	0.79	26	0.646	26	0.755	1	0.547	0.593	Y	0.34	SignalP-noTM	len=202	ExpAA=11.97	First60=3.18	PredHel=0	Topology=o	202	0.019	0.797	0.413	S	4
GN104ID162_026189	0.462	32	0.509	32	0.77	15	0.578	0.546	Y	0.34	SignalP-noTM	len=666	ExpAA=0.19	First60=0.04	PredHel=0	Topology=o	666	0.203	0.731	0.079	S	3
GN104ID162_026213	0.82	20	0.842	20	0.913	17	0.869	0.856	Y	0.34	SignalP-noTM	len=214	ExpAA=5.30	First60=5.29	PredHel=0	Topology=o	214	0.037	0.932	0.048	S	1
GN104ID162_026225	0.375	29	0.541	29	0.944	9	0.809	0.686	Y	0.34	SignalP-noTM	len=365	ExpAA=2.69	First60=2.40	PredHel=0	Topology=o	365	0.371	0.857	0.006	S	3
GN104ID162_026230	0.445	27	0.627	27	0.965	21	0.862	0.754	Y	0.34	SignalP-noTM	len=364	ExpAA=18.29	First60=13.43	PredHel=0	Topology=o	364	0.102	0.914	0.019	S	1
GN104ID162_026234	0.257	21	0.422	21	0.772	1	0.686	0.565	Y	0.34	SignalP-noTM	len=147	ExpAA=0.07	First60=0.07	PredHel=0	Topology=o	147	0.058	0.882	0.033	S	1
GN104ID162_026235	0.544	21	0.701	21	0.95	2	0.9	0.809	Y	0.34	SignalP-noTM	len=191	ExpAA=12.42	First60=10.69	PredHel=0	Topology=o	191	0.017	0.95	0.107	S	1
GN104ID162_026246	0.372	21	0.519	21	0.858	14	0.722	0.628	Y	0.34	SignalP-noTM	len=199	ExpAA=0.01	First60=0.01	PredHel=0	Topology=o	199	0.064	0.826	0.119	S	2
GN104ID162_026251	0.426	20	0.449	20	0.611	14	0.47	0.461	Y	0.34	SignalP-noTM	len=268	ExpAA=0.06	First60=0.03	PredHel=0	Topology=o	268	0.073	0.609	0.435	S	5
GN104ID162_026280	0.213	17	0.321	17	0.575	4	0.478	0.406	Y	0.34	SignalP-noTM	len=529	ExpAA=0.52	First60=0.44	PredHel=0	Topology=o	529	0.136	0.708	0.153	S	3
GN104ID162_026281	0.223	25	0.352	25	0.81	1	0.573	0.471	Y	0.34	SignalP-noTM	len=123	ExpAA=0.02	First60=0.02	PredHel=0	Topology=o	123	0.028	0.922	0.082	S	1
GN104ID162_026298	0.213	17	0.321	17	0.575	4	0.478	0.406	Y	0.34	SignalP-noTM	len=394	ExpAA=0.49	First60=0.44	PredHel=0	Topology=o	394	0.136	0.708	0.153	S	3
GN104ID162_026304	0.577	27	0.623	27	0.835	1	0.69	0.659	Y	0.34	SignalP-noTM	len=626	ExpAA=0.27	First60=0.07	PredHel=0	Topology=o	626	0.019	0.968	0.078	S	1
[truncated: 179 more rows]
