# Supplementary material for: Long-Read–Based de novo Genome Assembly and Comparative Genomics of the Wheat Leaf Rust Pathogen Puccinia triticina Identifies Candidates for Three Avirulence Genes
Source: Front Genet. 2020 Jun 4;11:521. doi: 10.3389/fgene.2020.00521 (PMC7287177; doi:10.3389/fgene.2020.00521)
Supplement: TABLE S4 — Genomic variants with functional impact in secreted protein genes. [file Table_4.XLSX]

## Sheet: SP_variants
Contig	Position	Gene	Reference	Alternative	Consequence	RefCodon	VarCodon	Ref_aa	Var_aa	S423	S459	S467	S472	S474	S477	S521
000000F	147346	GN104ID162_000029	T	C	nonsynonymous	CAT	CGT	H	R	0/1	0/1	0/1	0/1	0/1	0/1	0/1
000000F	1018264	GN104ID162_000162	C	A	nonsynonymous	CCA	ACA	P	T	0/1	0/1	0/1	0/1	0/1	0/1	0/1
000000F	1199873	GN104ID162_000210	A	G	nonsynonymous	AGC	GGC	S	G	0/1	0/1	0/1	0/1	0/1	0/1	0/1
000000F	1389684	GN104ID162_000250	G	A	nonsynonymous	GAC	AAC	D	N	0/1	0/1	0/1	0/1	0/1	0/1	0/1
000000F	1389877	GN104ID162_000250	C	T	nonsynonymous	TCG	TTG	S	L	0/1	0/1	0/1	0/1	0/1	0/1	0/1
000000F	1418797-1418798	GN104ID162_000260	TC	T	frameshift	ACTCCC	ACTCC			0/1	0/1	0/1	0/1	0/1	0/1	0/1
000000F	1420495	GN104ID162_000260	A	G	nonsynonymous	AAG	AGG	K	R	0/1	0/1	0/1	0/1	0/1	0/1	0/1
000000F	2016871	GN104ID162_000393	G	GTA	frameshift	GAG	GAGTA			1/1	1/1	1/1	1/1	1/1	1/1	1/1
000000F	2424335	GN104ID162_000467	C	G	nonsynonymous	CAC	CAG	H	Q	0/1	0/1	0/1	0/1	0/1	0/1	0/1
000000F	2424348	GN104ID162_000467	G	C	nonsynonymous	GCG	CCG	A	P	0/1	0/1	0/1	0/1	0/1	0/1	0/1
000000F	2424867	GN104ID162_000467	A	AAT	frameshift	AAT	AATAT			1/1	1/1	1/1	1/1	1/1	1/1	1/1
000000F	2429922	GN104ID162_000470	T	C	nonsynonymous	TAC	CAC	Y	H	0/1	0/1	0/1	0/1	0/1	0/1	0/1
000000F	2430007	GN104ID162_000470	T	TA	frameshift	ATA	ATAA			1/1	1/1	1/1	1/1	1/1	1/1	1/1
000000F	2438424	GN104ID162_000476	T	C	nonsynonymous	TCT	CCT	S	P	0/1	0/1	0/1	0/1	0/1	0/1	0/1
000000F	2438452	GN104ID162_000476	C	CTCAG	frameshift	GCT	GCTCAGT			1/1	1/1	1/1	1/1	1/1	1/1	1/1
000000F	2438711	GN104ID162_000476	C	A	nonsynonymous	CAA	AAA	Q	K	0/1	0/1	0/1	0/1	0/1	0/1	0/1
000000F	2573338	GN104ID162_000508	A	G	nonsynonymous	CTG	CCG	L	P	0/1	0/1	0/1	0/1	0/1	0/1	0/1
000000F	2573411	GN104ID162_000508	T	TATA	nonsynonymous	ATA	TATATA	I	YI	0/1	0/1	0/1	0/1	0/1	0/1	0/1
000000F	2597203	GN104ID162_000517	A	G	nonsynonymous	TTG	TCG	L	S	0/1	0/1	0/1	0/1	0/1	0/1	0/1
000000F	2597222	GN104ID162_000517	A	G	nonsynonymous	TTC	CTC	F	L	0/1	0/1	0/1	0/1	0/1	0/1	0/1
000000F	2597228	GN104ID162_000517	G	A	nonsynonymous	CGT	TGT	R	C	0/1	0/1	0/1	0/1	0/1	0/1	0/1
000000F	2597575	GN104ID162_000517	A	AG	frameshift	CTC	CCTC			1/1	1/1	1/1	1/1	1/1	1/1	1/1
000000F	2597579-2597580	GN104ID162_000517	GA	G	frameshift	TTTCTG	TTCTG			1/1	1/1	1/1	1/1	1/1	1/1	1/1
000000F	2597600	GN104ID162_000517	G	GA	frameshift	CCT	TCCT			1/1	1/1	1/1	1/1	1/1	1/1	1/1
000000F	2597608	GN104ID162_000517	T	TG	frameshift	CAC	CCAC			1/1	1/1	1/1	1/1	1/1	1/1	1/1
000000F	2597618	GN104ID162_000517	G	GT	frameshift	CTC	ACTC			1/1	1/1	1/1	1/1	1/1	1/1	1/1
000000F	2597668-2597669	GN104ID162_000517	GC	G	frameshift	GCC	CC			1/1	1/1	1/1	1/1	1/1	1/1	1/1
000000F	2597676	GN104ID162_000517	T	TG	frameshift	CCA	CCCA			0/1	0/1	0/1	0/1	0/1	0/1	0/1
000000F	2597679	GN104ID162_000517	G	GT	frameshift	ACC	ACAC			0/1	0/1	0/1	0/1	0/1	0/1	0/1
000000F	2597708-2597709	GN104ID162_000517	CA	C	frameshift	TTTGCT	TTGCT			0/1	0/1	0/1	0/1	0/1	0/1	0/1
000000F	2597710	GN104ID162_000517	A	AG	frameshift	TTT	TCTT			0/1	0/1	0/1	0/1	0/1	0/1	0/1
000000F	2597725-2597727	GN104ID162_000517	TGC	T	frameshift	GCGCAG	GCAG			1/1	1/1	1/1	1/1	1/1	1/1	1/1
000000F	2875897	GN104ID162_000559	A	C	nonsynonymous	ACC	CCC	T	P	0/0	0/0	0/0	0/0	0/0	0/1	0/1
000000F	2875934	GN104ID162_000559	C	T	nonsynonymous	CCT	CTT	P	L	0/1	0/1	0/1	0/1	0/1	0/1	0/1
000000F	2978839	GN104ID162_000583	T	G	nonsynonymous	ACG	CCG	T	P	1/1	1/1	1/1	1/1	1/1	1/1	1/1
000000F	2978874	GN104ID162_000583	T	TG	frameshift	CAG	CCAG			1/1	1/1	1/1	1/1	1/1	1/1	1/1
000000F	2978885	GN104ID162_000583	T	TA	frameshift	CTA	CTTA			1/1	1/1	1/1	1/1	1/1	1/1	1/1
000000F	2978903-2978904	GN104ID162_000583	CT	C	frameshift	GAG	GG			1/1	1/1	1/1	1/1	1/1	1/1	1/1
000000F	2978936	GN104ID162_000583	T	TG	frameshift	CTA	CTCA			1/1	1/1	1/1	1/1	1/1	1/1	1/1
000000F	2978942	GN104ID162_000583	A	ACT	frameshift	CCT	CCAGT			1/1	1/1	1/1	1/1	1/1	1/1	1/1
000000F	2978982	GN104ID162_000583	A	G	nonsynonymous	TTG	TCG	L	S	0/1	0/0	0/1	0/1	0/1	0/0	0/1
000000F	2978997	GN104ID162_000583	G	C	nonsynonymous	ACC	AGC	T	S	0/1	0/0	0/1	0/0	0/1	0/0	0/1
000000F	2979003	GN104ID162_000583	T	G	nonsynonymous	GAC	GCC	D	A	0/1	0/0	0/1	0/0	0/1	0/0	0/1
000000F	2979011	GN104ID162_000583	T	TACTG	frameshift	TCA	TCCAGTA			0/0	0/0	0/1	0/0	0/1	0/0	0/0
000000F	2979013	GN104ID162_000583	A	AAGGCC	frameshift	TCA	GGCCTTCA			0/0	0/0	0/1	0/0	0/1	0/0	0/0
000000F	2979066	GN104ID162_000583	C	T	nonsynonymous	AGC	AAC	S	N	0/1	0/1	0/1	0/1	0/0	0/1	0/1
000000F	2979094	GN104ID162_000583	C	T	nonsynonymous	GGC	AGC	G	S	0/1	0/1	0/1	0/1	0/0	0/1	0/1
000000F	2979106	GN104ID162_000583	C	T	nonsynonymous	GCT	ACT	A	T	0/1	0/1	0/1	0/1	0/0	0/1	0/1
000000F	2979132	GN104ID162_000583	C	T	nonsynonymous	AGC	AAC	S	N	0/1	0/1	0/1	0/1	0/0	0/1	0/1
000000F	2979166	GN104ID162_000583	T	C	nonsynonymous	AAC	GAC	N	D	0/1	0/1	0/1	0/1	0/1	0/1	0/1
000000F	2979250	GN104ID162_000583	A	T	nonsynonymous	TAC	AAC	Y	N	0/0	./.	0/1	./.	0/0	./.	./.
000000F	2979531	GN104ID162_000583	T	G	nonsynonymous	CAC	CCC	H	P	1/1	1/1	1/1	1/1	1/1	1/1	1/1
000000F	2979621	GN104ID162_000583	A	AG	frameshift	CTT	CCTT			1/1	1/1	1/1	1/1	1/1	1/1	1/1
000000F	2979649	GN104ID162_000583	A	T	nonsynonymous	TTC	ATC	F	I	1/1	1/1	1/1	1/1	1/1	1/1	1/1
000000F	2979693	GN104ID162_000583	T	G	nonsynonymous	CAC	CCC	H	P	1/1	1/1	1/1	1/1	1/1	1/1	1/1
000000F	2979866-2979867	GN104ID162_000583	GT	G	frameshift	AAC	AC			1/1	1/1	1/1	1/1	1/1	1/1	1/1
000000F	2980217	GN104ID162_000583	T	TG	frameshift	ATC	CATC			1/1	1/1	1/1	1/1	1/1	1/1	1/1
000000F	2980333	GN104ID162_000583	T	C	nonsynonymous	AGC	GGC	S	G	0/1	0/1	0/1	0/1	0/1	0/1	0/1
000000F	3207522	GN104ID162_000639	T	C	nonsynonymous	AAT	GAT	N	D	0/1	0/1	0/1	0/1	0/1	0/1	0/1
000000F	3292726	GN104ID162_000661	C	A	nonsynonymous	ACC	AAC	T	N	0/1	0/1	0/1	0/1	0/1	0/1	0/1
000000F	3436504	GN104ID162_000697	T	C	nonsynonymous	ATT	GTT	I	V	0/1	0/1	0/1	0/1	0/1	0/1	0/1
000000F	4174222	GN104ID162_000867	C	CG	frameshift	ACA	ACGA			0/1	0/1	0/1	0/1	0/1	0/1	0/1
000000F	4174223	GN104ID162_000867	A	ACGACG	frameshift	ACA	ACACGACG			0/1	0/1	0/1	0/1	0/1	0/1	0/1
000000F	4174236-4174239	GN104ID162_000867	ACAG	A	nonsynonymous	ACAGCA	ACA	TA	T	0/1	0/1	0/1	0/1	0/1	0/1	0/1
000000F	4174278	GN104ID162_000867	G	A	nonsynonymous	GCA	ACA	A	T	0/1	0/1	0/1	0/1	0/1	0/1	0/1
000000F	4175825	GN104ID162_000867	C	CCTCTCA	nonsynonymous	TCC	TCCTCTCAC	S	SSH	0/1	0/1	0/1	0/1	0/1	0/1	0/1
000000F	4176511	GN104ID162_000867	A	C	nonsynonymous	ACT	CCT	T	P	0/0	0/0	0/1	0/0	0/1	0/1	0/1
000000F	4176719	GN104ID162_000867	C	T	nonsynonymous	CCC	CTC	P	L	0/1	0/1	0/1	0/1	0/1	0/1	0/1
000000F	4179738	GN104ID162_000868	C	T	nonsynonymous	CGA	CAA	R	Q	0/1	0/1	0/1	0/1	0/1	0/1	0/1
000000F	4180326	GN104ID162_000868	A	T	nonsynonymous	GTT	GAT	V	D	0/1	0/1	0/1	0/1	0/1	0/1	0/1
000000F	4180443	GN104ID162_000868	A	G	nonsynonymous	GTG	GCG	V	A	0/1	0/1	0/1	0/1	0/1	0/1	0/1
000000F	4180574	GN104ID162_000868	G	C	nonsynonymous	CAC	CAG	H	Q	0/1	0/1	0/1	0/1	0/1	0/1	0/1
000000F	4180866	GN104ID162_000868	C	A	nonsynonymous	AGC	ATC	S	I	0/1	0/1	0/1	0/1	0/1	0/1	0/1
000000F	4644117	GN104ID162_000955	C	CA	frameshift	CTG	CTTG			1/1	1/1	1/1	1/1	1/1	1/1	1/1
000000F	4644135	GN104ID162_000955	T	TG	frameshift	CCA	CCCA			1/1	1/1	1/1	1/1	1/1	1/1	1/1
000000F	4644277	GN104ID162_000955	A	AT	frameshift	AAT	AAAT			1/1	1/1	1/1	1/1	1/1	1/1	1/1
000000F	4644341	GN104ID162_000955	G	GCGGCAGCTT	nonsynonymous	GCT	GAAGCTGCCGCT	A	EAAA	0/1	0/1	0/1	0/1	0/1	0/1	0/1
000000F	4644590-4644591	GN104ID162_000955	TG	T	frameshift	CAT	AT			1/1	1/1	1/1	1/1	1/1	1/1	1/1
000000F	4644682	GN104ID162_000955	A	AT	frameshift	AAT	AAAT			1/1	1/1	1/1	1/1	1/1	1/1	1/1
000000F	4644809-4644810	GN104ID162_000955	GT	G	frameshift	ACT	CT			1/1	1/1	1/1	1/1	1/1	1/1	1/1
000000F	4644828	GN104ID162_000955	A	AT	frameshift	TAC	ATAC			1/1	1/1	1/1	1/1	1/1	1/1	1/1
000000F	4645345	GN104ID162_000955	C	G	nonsynonymous	GAC	CAC	D	H	0/1	0/1	0/1	0/1	0/1	0/1	0/1
000001F	325802	GN104ID162_001085	G	A	nonsynonymous	CCC	CTC	P	L	0/1	0/1	0/1	0/1	0/1	0/1	0/1
000001F	379680	GN104ID162_001105	T	G	nonsynonymous	ATG	CTG	M	L	0/1	0/1	0/1	0/1	0/1	0/1	0/1
000001F	433904	GN104ID162_001114	T	TCCCCCCCC,TCCCCCC	frameshift	CTC	CTCCCCCCCCC			0/0	0/0	0/1	0/2	0/0	0/0	0/0
000001F	433912	GN104ID162_001114	A	C	nonsynonymous	ACC	CCC	T	P	0/1	0/1	0/1	0/1	0/1	0/0	0/0
000001F	433918	GN104ID162_001114	A	C	nonsynonymous	ACC	CCC	T	P	0/1	0/1	0/1	0/1	0/1	0/0	0/0
000001F	433927	GN104ID162_001114	G	C	nonsynonymous	GCA	CCA	A	P	0/1	0/1	0/0	0/0	0/1	0/0	0/0
000001F	468585	GN104ID162_001125	G	A	nonsynonymous	CGT	TGT	R	C	0/1	0/1	0/1	0/1	0/1	0/1	0/1
000001F	468794	GN104ID162_001125	C	T	nonsynonymous	GGA	AGA	G	R	0/0	0/0	0/0	0/0	0/0	0/0	0/1
000001F	495008	GN104ID162_001135	A	C	nonsynonymous	AAC	CAC	N	H	0/1	0/1	0/1	0/1	0/1	0/1	0/1
000001F	495176	GN104ID162_001135	T	A	nonsynonymous	CTG	CAG	L	Q	0/1	0/1	0/1	0/1	0/1	0/1	0/1
000001F	495383	GN104ID162_001135	C	G	nonsynonymous	TCG	TGG	S	W	0/1	0/1	0/1	0/1	0/1	0/1	0/1
000001F	495503	GN104ID162_001135	A	G	nonsynonymous	AAT	AGT	N	S	0/1	0/1	0/1	0/1	0/1	0/1	0/1
000001F	495506	GN104ID162_001135	C	T	nonsynonymous	ACC	ATC	T	I	0/1	0/1	0/1	0/1	0/1	0/1	0/1
000001F	495554	GN104ID162_001135	A	G	nonsynonymous	AAA	AGA	K	R	0/1	0/1	0/1	0/1	0/1	0/1	0/1
000001F	495558	GN104ID162_001135	T	G	nonsynonymous	AAT	AAG	N	K	0/1	0/1	0/1	0/1	0/1	0/1	0/1
000001F	528147	GN104ID162_001145	T	C	nonsynonymous	GAA	GGA	E	G	0/1	0/1	0/1	0/1	0/1	0/1	0/1
000001F	819831	GN104ID162_001211	C	T	nonsynonymous	CCT	TCT	P	S	0/1	0/1	0/1	0/1	0/1	0/1	0/1
000001F	926300	GN104ID162_001243	G	A	nonsynonymous	AGA	AAA	R	K	0/1	0/1	0/1	0/1	0/1	0/1	0/1
000001F	927336	GN104ID162_001243	C	CTA	frameshift	AGC	AGCTA			1/1	1/1	1/1	1/1	1/1	1/1	1/1
000001F	933238	GN104ID162_001244	T	C	nonsynonymous	AAT	GAT	N	D	0/1	0/1	0/1	0/1	0/1	0/1	0/1
000001F	1252373-1252374	GN104ID162_001320	AT	A	frameshift	ATA	TA			0/0	0/0	0/1	0/1	0/0	0/0	0/1
000001F	1252738	GN104ID162_001320	C	T	nonsynonymous	GCA	ACA	A	T	0/1	0/1	0/1	0/1	0/1	0/1	0/1
000001F	1387117	GN104ID162_001359	T	A	nonsynonymous	AAT	AAA	N	K	0/1	0/1	0/1	0/1	0/1	0/1	0/1
000001F	1389739	GN104ID162_001360	C	T	nonsynonymous	TGT	TAT	C	Y	0/1	0/1	0/1	0/1	0/1	0/1	0/1
000001F	1392185	GN104ID162_001360	T	G	nonsynonymous	GAT	GCT	D	A	0/1	0/1	0/1	0/1	0/1	0/1	0/1
000001F	1502572	GN104ID162_001384	T	C	nonsynonymous	CAG	CGG	Q	R	0/1	0/1	0/1	0/1	0/1	0/1	0/1
000001F	1729043	GN104ID162_001448	C	T	nonsynonymous	GGC	GAC	G	D	0/1	0/1	0/1	0/1	0/1	0/1	0/1
000001F	1795802	GN104ID162_001470	A	G	nonsynonymous	TTC	CTC	F	L	0/1	0/1	0/1	0/1	0/1	0/1	0/1
000001F	1795967	GN104ID162_001470	A	G	nonsynonymous	TGT	CGT	C	R	0/1	0/1	0/1	0/1	0/1	0/1	0/1
000001F	1807512	GN104ID162_001475	A	G	nonsynonymous	GAT	GGT	D	G	0/0	0/0	0/0	0/0	0/1	0/0	0/0
000001F	1808784	GN104ID162_001475	A	G	nonsynonymous	TAC	TGC	Y	C	0/1	0/1	0/1	0/1	0/1	0/1	0/1
000001F	1815541	GN104ID162_001477	A	G	nonsynonymous	GTA	GCA	V	A	0/1	0/1	0/1	0/1	0/1	0/1	0/1
000001F	1915282-1915289	GN104ID162_001508	CACACACA	C	frameshift	CACACACAA	CA			0/1	0/1	0/1	0/1	0/1	0/1	0/1
000001F	1915289	GN104ID162_001508	A	ACACACACACACACACACACAC,ACACACACACACACACAC	nonsynonymous	CAA	CACACACACACACACACACACACA	Q	HTHTHTHT	0/1	0/0	0/0	0/2	0/0	0/0	0/0
000001F	1986327	GN104ID162_001524	C	T	nonsynonymous	CCG	CTG	P	L	0/1	0/1	0/1	0/1	0/1	0/1	0/1
000001F	2181701	GN104ID162_001555	C	A	nonsynonymous	TCC	TAC	S	Y	0/1	0/1	0/1	0/1	0/1	0/1	0/1
000001F	2256267	GN104ID162_001570	A	AG	frameshift	TAC	CTAC			1/1	1/1	1/1	1/1	1/1	1/1	1/1
000001F	2256333	GN104ID162_001570	T	G	nonsynonymous	AAC	CAC	N	H	0/1	0/1	0/1	0/1	0/1	0/1	0/1
000001F	2369144	GN104ID162_001584	G	A	nonsynonymous	CCC	TCC	P	S	0/1	0/1	0/1	0/1	0/1	0/1	0/1
000001F	2472912	GN104ID162_001596	G	C	nonsynonymous	TGT	TCT	C	S	0/1	0/1	0/1	0/1	0/1	0/1	0/1
000001F	2583671	GN104ID162_001628	C	T	nonsynonymous	GAT	AAT	D	N	0/1	0/1	0/1	0/1	0/1	0/1	0/1
000001F	3904354	GN104ID162_001910	G	C	nonsynonymous	TCG	TGG	S	W	0/1	0/1	0/1	0/1	0/1	0/1	0/1
000001F	3930549	GN104ID162_001919	A	G	nonsynonymous	GAC	GGC	D	G	0/1	0/1	0/1	0/1	0/1	0/1	0/1
000001F	4032774	GN104ID162_001948	G	T	nonsynonymous	TTG	TTT	L	F	0/1	0/1	0/1	0/1	0/1	0/1	0/1
000001F	4114245	GN104ID162_001967	C	T	nonsense	CAG	TAG	Q	*	0/1	0/1	0/1	0/1	0/1	0/1	0/1
000001F	4114418	GN104ID162_001967	C	T	nonsynonymous	CCA	CTA	P	L	0/1	0/1	0/1	0/1	0/1	0/1	0/1
000001F	4122126	GN104ID162_001969	T	C	nonsynonymous	ATC	GTC	I	V	0/1	0/1	0/1	0/1	0/1	0/1	0/1
000001F	4122254	GN104ID162_001969	A	G	nonsynonymous	TTG	TCG	L	S	0/1	0/1	0/1	0/1	0/1	0/1	0/1
000001F	4122821	GN104ID162_001969	T	C	nonsynonymous	AAT	AGT	N	S	0/1	0/1	0/1	0/1	0/1	0/1	0/1
000002F	512969	GN104ID162_002132	C	G	nonsynonymous	GAG	CAG	E	Q	0/1	0/1	0/1	0/1	0/1	0/1	0/1
000002F	513290	GN104ID162_002132	G	A	nonsynonymous	CCT	TCT	P	S	0/1	0/1	0/1	0/1	0/1	0/1	0/1
000002F	513404	GN104ID162_002132	C	T	nonsynonymous	GGC	AGC	G	S	0/1	0/1	0/1	0/1	0/1	0/1	0/1
000002F	586312	GN104ID162_002157	C	T	nonsynonymous	GCG	GTG	A	V	0/1	0/1	0/1	0/1	0/1	0/1	0/1
000002F	606373	GN104ID162_002165	G	A	nonsynonymous	GGA	GAA	G	E	0/1	0/1	0/1	0/1	0/1	0/1	0/1
000002F	952667	GN104ID162_002252	A	C	nonsynonymous	AAA	CAA	K	Q	0/1	0/1	0/1	0/1	0/1	0/1	0/1
000002F	952786	GN104ID162_002252	G	A	nonsynonymous	GCG	ACG	A	T	0/1	0/1	0/1	0/1	0/1	0/1	0/1
000002F	952789	GN104ID162_002252	T	C	nonsynonymous	TCC	CCC	S	P	0/1	0/1	0/1	0/1	0/1	0/1	0/1
000002F	971638	GN104ID162_002260	C	G	nonsynonymous	GCC	CCC	A	P	0/1	0/1	0/1	0/1	0/1	0/1	0/1
000002F	983982	GN104ID162_002264	A	T	nonsynonymous	GAA	GTA	E	V	0/1	0/1	0/1	0/1	0/1	0/1	0/1
000002F	1126592	GN104ID162_002303	T	G	nonsynonymous	AAC	CAC	N	H	0/1	0/1	0/1	0/1	0/1	0/1	0/1
000002F	1127195	GN104ID162_002303	T	G	nonsynonymous	AGA	AGC	R	S	0/1	0/1	0/1	0/1	0/1	0/1	0/1
000002F	1283545	GN104ID162_002337	C	T	nonsynonymous	CAT	TAT	H	Y	0/1	0/1	0/1	0/1	0/1	0/1	0/1
000002F	1283776	GN104ID162_002337	T	C	nonsynonymous	TAC	CAC	Y	H	0/1	0/1	0/1	0/1	0/1	0/1	0/1
000002F	1305968	GN104ID162_002347	G	A	nonsynonymous	AGT	AAT	S	N	0/1	0/1	0/1	0/1	0/1	0/1	0/1
000002F	1306054	GN104ID162_002347	A	C	nonsynonymous	AAC	CAC	N	H	0/1	0/1	0/1	0/1	0/1	0/1	0/1
000002F	1306266	GN104ID162_002347	A	G	nonsynonymous	ATA	ATG	I	M	0/1	0/1	0/1	0/1	0/1	0/1	0/1
000002F	1699291	GN104ID162_002434	G	A	nonsynonymous	GCC	GTC	A	V	0/1	0/1	0/1	0/1	0/1	0/1	0/1
000002F	2236606	GN104ID162_002536	C	T	nonsynonymous	GAA	AAA	E	K	0/1	0/1	0/1	0/1	0/1	0/1	0/1
000002F	2237010	GN104ID162_002536	C	T	nonsynonymous	CGA	CAA	R	Q	0/1	0/1	0/1	0/1	0/1	0/1	0/1
000002F	2237065	GN104ID162_002536	G	T	nonsynonymous	CCG	ACG	P	T	0/1	0/1	0/1	0/1	0/1	0/1	0/1
000002F	2237263	GN104ID162_002536	T	C	nonsynonymous	AAC	GAC	N	D	0/1	0/1	0/1	0/1	0/1	0/1	0/1
000002F	2338190-2338191	GN104ID162_002567	GT	G	frameshift	GTT	GT			1/1	1/1	1/1	1/1	1/1	1/1	1/1
000002F	2338202	GN104ID162_002567	C	T	nonsynonymous	CGC	TGC	R	C	0/1	0/1	0/1	0/1	0/1	0/1	0/1
000002F	2338518	GN104ID162_002567	A	G	nonsynonymous	CAC	CGC	H	R	0/1	0/1	0/1	0/1	0/1	0/1	0/1
000002F	2338544	GN104ID162_002567	G	A	nonsynonymous	GAT	AAT	D	N	0/1	0/1	0/1	0/1	0/1	0/1	0/1
000002F	2339150	GN104ID162_002567	T	C	nonsynonymous	TGG	CGG	W	R	0/1	0/1	0/1	0/1	0/1	0/1	0/1
000002F	2659452	GN104ID162_002636	A	G	nonsynonymous	ACT	GCT	T	A	0/1	0/1	0/1	0/1	0/1	0/1	0/1
000002F	3204485	GN104ID162_002773	A	C	nonsynonymous	AAA	CAA	K	Q	0/1	0/1	0/1	0/1	0/1	0/1	0/1
000002F	3204584	GN104ID162_002773	A	G	nonsynonymous	AAA	GAA	K	E	0/1	0/1	0/1	0/1	0/1	0/1	0/1
000002F	3204707	GN104ID162_002773	A	C	nonsynonymous	ATC	CTC	I	L	0/1	0/1	0/1	0/1	0/1	0/1	0/1
000002F	3204732	GN104ID162_002773	A	G	nonsynonymous	CAG	CGG	Q	R	0/1	0/1	0/1	0/1	0/1	0/1	0/1
000002F	3204768	GN104ID162_002773	G	C	nonsynonymous	AGA	ACA	R	T	0/1	0/1	0/1	0/1	0/1	0/1	0/1
000002F	3205013	GN104ID162_002773	G	T	nonsynonymous	GCC	TCC	A	S	0/1	0/1	0/1	0/1	0/1	0/1	0/1
000002F	3205118	GN104ID162_002773	G	C	nonsynonymous	GCC	CCC	A	P	0/1	0/1	0/1	0/1	0/1	0/1	0/1
000002F	3205121	GN104ID162_002773	G	C	nonsynonymous	GGA	CGA	G	R	0/1	0/1	0/1	0/1	0/1	0/1	0/1
000002F	3205144	GN104ID162_002773	T	G	nonsynonymous	GAT	GAG	D	E	0/1	0/1	0/1	0/1	0/1	0/1	0/1
000002F	3205217	GN104ID162_002773	T	C	nonsynonymous	TCA	CCA	S	P	0/1	0/1	0/1	0/1	0/1	0/1	0/1
000002F	3274894	GN104ID162_002795	G	GA	frameshift	AAG	AAGA			1/1	1/1	1/1	1/1	1/1	1/1	1/1
000002F	3275140	GN104ID162_002796	G	T	nonsynonymous	GTG	TTG	V	L	0/1	0/1	0/1	0/1	0/1	0/1	0/1
000002F	3276022	GN104ID162_002796	C	CA	frameshift	GCC	GCCA			1/1	1/1	1/1	1/1	1/1	1/1	1/1
000002F	3276393	GN104ID162_002796	C	T	nonsynonymous	ACG	ATG	T	M	0/1	0/1	0/1	0/1	0/1	0/1	0/1
000002F	3690051	GN104ID162_002886	C	CA	frameshift	TTG	TTTG			0/1	0/1	0/1	0/1	0/1	0/1	0/1
000002F	3940632-3940633	GN104ID162_002922	AC	A	frameshift	CAC	CA			1/1	1/1	1/1	1/1	1/1	1/1	1/1
000002F	3940648	GN104ID162_002922	G	GC	frameshift	TCG	TCGC			1/1	1/1	1/1	1/1	1/1	1/1	1/1
000002F	3940717	GN104ID162_002922	C	CG	frameshift	AAC	AACG			1/1	1/1	1/1	1/1	1/1	1/1	1/1
000002F	3941035	GN104ID162_002922	G	GT	frameshift	GTC	GTTC			1/1	1/1	1/1	1/1	1/1	1/1	1/1
000003F	2060	GN104ID162_003007	A	C	nonsynonymous	TTG	GTG	L	V	0/1	0/1	0/1	0/1	0/1	0/1	0/1
000003F	2275	GN104ID162_003007	C	T	nonsynonymous	CGA	CAA	R	Q	0/1	0/1	0/1	0/1	0/1	0/1	0/1
000003F	231309	GN104ID162_003065	G	A	nonsynonymous	CCC	CTC	P	L	0/1	0/1	0/1	0/1	0/1	0/1	0/1
000003F	231382	GN104ID162_003065	A	T	nonsynonymous	TCT	ACT	S	T	0/1	0/1	0/1	0/1	0/1	0/1	0/1
000003F	233084	GN104ID162_003067	C	A	nonsynonymous	GTC	TTC	V	F	0/1	0/1	0/1	0/1	0/1	0/1	0/1
000003F	233110	GN104ID162_003067	C	G	nonsynonymous	GGC	GCC	G	A	0/1	0/1	0/1	0/1	0/1	0/1	0/1
000003F	233114	GN104ID162_003067	T	C	nonsynonymous	AAC	GAC	N	D	0/1	0/1	0/1	0/1	0/1	0/1	0/1
000003F	248898	GN104ID162_003074	A	C	nonsynonymous	TAT	GAT	Y	D	0/1	0/1	0/1	0/1	0/1	0/1	0/1
000003F	703573	GN104ID162_003172	C	T	nonsynonymous	GGC	GAC	G	D	0/1	0/1	0/1	0/1	0/1	0/1	0/1
000003F	770584-770585	GN104ID162_003194	TG	T	frameshift	CAG	AG			1/1	1/1	1/1	1/1	1/1	1/1	1/1
000003F	914619	GN104ID162_003229	T	TC	frameshift	GAG	GGAG			1/1	1/1	1/1	1/1	1/1	1/1	1/1
000003F	914646	GN104ID162_003229	A	AG	frameshift	CTG	CCTG			1/1	1/1	1/1	1/1	1/1	1/1	1/1
000003F	914788	GN104ID162_003229	G	GC	frameshift	GGC	GGGC			1/1	1/1	1/1	1/1	1/1	1/1	1/1
000003F	967065	GN104ID162_003246	A	G	nonsynonymous	GTC	GCC	V	A	0/1	0/1	0/1	0/1	0/1	0/1	0/1
000003F	1020030	GN104ID162_003263	C	A	nonsynonymous	CCG	CAG	P	Q	0/1	0/1	0/1	0/1	0/1	0/1	0/1
000003F	1020158	GN104ID162_003263	A	AGGCCAGATTCGTCT	frameshift	AAG	AGGCCAGATTCGTCTAG			0/0	0/0	0/1	0/0	0/0	0/0	0/0
000003F	1647981	GN104ID162_003426	T	A	nonsynonymous	CTT	CAT	L	H	0/1	0/1	0/1	0/1	0/1	0/1	0/1
000003F	1668837	GN104ID162_003432	A	G	nonsynonymous	GAC	GGC	D	G	0/1	0/1	0/1	0/1	0/1	0/1	0/1
000003F	1668909	GN104ID162_003432	C	T	nonsynonymous	GCC	GTC	A	V	0/1	0/1	0/1	0/1	0/1	0/1	0/1
000003F	1669076	GN104ID162_003432	C	T	nonsynonymous	CCC	TCC	P	S	0/1	0/1	0/1	0/1	0/1	0/1	0/1
000003F	2161770	GN104ID162_003514	C	G	nonsynonymous	CAC	GAC	H	D	0/1	0/1	0/1	0/1	0/1	0/1	0/1
000003F	2162906-2162924	GN104ID162_003514	ACCGGATCCGAAAACTCAG	A	nonsynonymous	CAACCGGATCCGAAAACTCAG	CAA	QPDPKTQ	Q	0/1	0/1	0/1	0/1	0/1	0/1	0/1
000003F	2794701	GN104ID162_003645	G	T	nonsynonymous	GCA	GAA	A	E	0/1	0/1	0/1	0/1	0/1	0/1	0/1
000003F	2796210	GN104ID162_003645	G	T	nonsynonymous	TCT	TAT	S	Y	0/1	0/1	0/1	0/1	0/1	0/1	0/1
000003F	3364474	GN104ID162_003742	C	T	nonsynonymous	CCG	TCG	P	S	0/1	0/1	0/1	0/1	0/1	0/1	0/1
000003F	3366931	GN104ID162_003743	G	A	nonsynonymous	GCG	GTG	A	V	0/1	0/1	0/1	0/1	0/1	0/1	0/1
000003F	3367584	GN104ID162_003743	C	A	nonsynonymous	CAG	CAT	Q	H	0/1	0/1	0/1	0/1	0/1	0/1	0/1
000003F	3760922	GN104ID162_003826	G	A	nonsynonymous	ACC	ATC	T	I	0/1	0/1	0/1	0/1	0/1	0/1	0/1
000003F	4040300	GN104ID162_003881	C	A	nonsynonymous	CTC	ATC	L	I	0/1	0/1	0/1	0/1	0/1	0/1	0/1
000003F	4040445	GN104ID162_003881	A	G	nonsynonymous	AAA	GAA	K	E	0/1	0/1	0/1	0/1	0/1	0/1	0/1
000003F	4040489	GN104ID162_003881	C	CTCTTACAAAGCCCGGCATCAACTGCTGT	frameshift	AAC	AACTCTTACAAAGCCCGGCATCAACTGCTGT			0/0	0/1	0/0	0/0	0/0	0/0	0/1
000003F	4040492	GN104ID162_003881	T	TTACAAAGCCCGGCATCAACTGCTGTTCTGATTGCCCGCCGGGC	frameshift	TCT	TCTTACAAAGCCCGGCATCAACTGCTGTTCTGATTGCCCGCCGGGC			0/0	0/0	0/0	0/0	0/1	0/0	0/0
000003F	4042906	GN104ID162_003881	A	G	nonsynonymous	ACC	GCC	T	A	0/1	0/1	0/1	0/1	0/1	0/1	0/1
000004F	167337	GN104ID162_003986	A	AACACGTGAAAACACGCCTTATTACCGCCGCTGGAGCAACTTGAACCCAGTTCGATAAACCTATG,AACACGTGAAAACACGCC	frameshift	ATT	AACACGTGAAAACACGCCTTATTACCGCCGCTGGAGCAACTTGAACCCAGTTCGATAAACCTATGTT			0/0	0/0	0/0	0/0	0/0	0/1	0/2
000004F	167339	GN104ID162_003986	T	TATTACCGCCGCTGGAGCAACTTGAACCCAGTTCGATAAACCTATGTTTGGTGGGATGCTC	nonsynonymous	ATT	ATTATTACCGCCGCTGGAGCAACTTGAACCCAGTTCGATAAACCTATGTTTGGTGGGATGCTC	I	IITAAGAT*TQFDKPMFGGML	0/0	0/0	./.	0/0	0/0	0/0	0/1
000004F	293379-293397	GN104ID162_004007	GTTCAGGCTTCGGTTTCGA	G	nonsynonymous	TCGAAACCGAAGCCTGAACCG	CCG	SKPKPEP	P	0/1	0/1	0/1	0/1	0/1	0/1	0/1
000004F	741293	GN104ID162_004107	T	C	nonsynonymous	ATA	ATG	I	M	0/1	0/1	0/1	0/1	0/1	0/1	0/1
000004F	781659	GN104ID162_004117	G	A	nonsynonymous	CCT	TCT	P	S	0/1	0/1	0/1	0/1	0/1	0/1	0/1
000004F	808885	GN104ID162_004126	C	T	nonsynonymous	GGT	GAT	G	D	0/1	0/1	0/1	0/1	0/1	0/1	0/1
000004F	809063	GN104ID162_004126	A	G	nonsynonymous	TGC	CGC	C	R	0/1	0/1	0/1	0/1	0/1	0/1	0/1
000004F	809619	GN104ID162_004126	A	C	nonsense	TTA	TGA	L	*	0/1	0/1	0/1	0/1	0/1	0/1	0/1
000004F	1004496	GN104ID162_004160	T	A	nonsynonymous	TCC	ACC	S	T	0/1	0/1	0/1	0/1	0/1	0/1	0/1
000004F	1097761	GN104ID162_004182	A	G	nonsynonymous	CTT	CCT	L	P	0/1	0/1	0/1	0/1	0/1	0/1	0/1
000004F	1098089	GN104ID162_004182	G	T	nonsynonymous	CTG	ATG	L	M	0/1	0/1	0/1	0/1	0/1	0/1	0/1
000004F	1098874	GN104ID162_004182	A	G	nonsynonymous	TGT	CGT	C	R	0/1	0/1	0/1	0/1	0/1	0/1	0/1
000004F	1168325	GN104ID162_004201	A	G	nonsynonymous	TTT	CTT	F	L	0/1	0/1	0/1	0/1	0/1	0/1	0/1
000004F	1168379	GN104ID162_004201	A	AGCTC	frameshift	TTA	GAGCTTA			0/1	0/1	0/1	0/1	0/1	0/1	0/1
000004F	1181383	GN104ID162_004206	A	G	nonsynonymous	TAG	CAG	*	Q	0/1	0/1	0/1	0/1	0/1	0/1	0/1
000004F	1181394	GN104ID162_004206	G	A	nonsynonymous	CCA	CTA	P	L	0/1	0/1	0/1	0/1	0/1	0/1	0/1
000004F	1181419	GN104ID162_004206	C	G	nonsynonymous	GCA	CCA	A	P	0/1	0/1	0/1	0/1	0/1	0/1	0/1
000004F	1181767	GN104ID162_004206	G	A	nonsynonymous	GCT	GTT	A	V	0/1	0/1	0/1	0/1	0/1	0/1	0/1
000004F	1181792	GN104ID162_004206	A	T	nonsynonymous	TTT	ATT	F	I	0/1	0/1	0/1	0/1	0/1	0/1	0/1
000004F	1181797	GN104ID162_004206	G	A	nonsynonymous	TCG	TTG	S	L	0/1	0/1	0/1	0/1	0/1	0/1	0/1
000004F	1181825	GN104ID162_004206	G	A	nonsynonymous	CCC	TCC	P	S	0/1	0/1	0/1	0/1	0/1	0/1	0/1
000004F	1295751	GN104ID162_004224	T	C	nonsynonymous	GTT	GCT	V	A	0/1	0/1	0/1	0/1	0/1	0/1	0/1
000004F	1302784	GN104ID162_004228	A	G	nonsynonymous	ATA	ATG	I	M	0/1	0/1	0/1	0/1	0/1	0/1	0/1
000004F	1303263	GN104ID162_004228	A	G	nonsynonymous	AAA	GAA	K	E	0/1	0/1	0/1	0/1	0/1	0/1	0/1
000004F	1303268	GN104ID162_004228	C	G	nonsynonymous	TTC	TTG	F	L	0/1	0/1	0/1	0/1	0/1	0/1	0/1
000004F	1303272	GN104ID162_004228	A	G	nonsynonymous	AGC	GGC	S	G	0/1	0/1	0/1	0/1	0/1	0/1	0/1
000004F	1303598	GN104ID162_004228	G	A	nonsynonymous	GAC	AAC	D	N	0/1	0/1	0/1	0/1	0/1	0/1	0/1
000004F	1607332	GN104ID162_004298	C	T	nonsynonymous	GCT	GTT	A	V	0/1	0/1	0/1	0/1	0/1	0/1	0/1
000004F	1608116	GN104ID162_004298	A	C	nonsynonymous	AAA	AAC	K	N	0/1	0/1	0/1	0/1	0/1	0/1	0/1
000004F	1608666	GN104ID162_004298	T	A	nonsynonymous	TTT	ATT	F	I	0/1	0/1	0/1	0/1	0/1	0/1	0/1
000004F	1820894	GN104ID162_004360	C	G	nonsynonymous	AAC	AAG	N	K	0/1	0/1	0/1	0/1	0/1	0/1	0/1
000004F	1821320	GN104ID162_004360	C	A	nonsynonymous	CAG	AAG	Q	K	0/1	0/1	0/1	0/1	0/1	0/1	0/1
000004F	1821374	GN104ID162_004360	C	G	nonsynonymous	CAT	GAT	H	D	0/1	0/1	0/1	0/1	0/1	0/1	0/1
000004F	1925564	GN104ID162_004379	G	GT	frameshift	GGG	GGGT			1/1	1/1	1/1	1/1	1/1	1/1	1/1
000004F	1925568	GN104ID162_004379	C	T	nonsense	CAA	TAA	Q	*	0/1	0/1	0/1	0/1	0/1	0/1	0/1
000004F	1934182	GN104ID162_004383	T	C	nonsynonymous	ACC	GCC	T	A	0/1	0/1	0/1	0/1	0/1	0/1	0/1
000004F	1934296	GN104ID162_004383	A	G	nonsynonymous	TAT	CAT	Y	H	0/1	0/1	0/1	0/1	0/1	0/1	0/1
000004F	1935516	GN104ID162_004383	G	C	nonsynonymous	CAG	GAG	Q	E	0/1	0/1	0/1	0/1	0/1	0/1	0/1
000004F	1935522	GN104ID162_004383	C	A	nonsynonymous	GTT	TTT	V	F	0/1	0/1	0/1	0/1	0/1	0/1	0/1
000004F	1935716	GN104ID162_004383	T	C	nonsynonymous	CAA	CGA	Q	R	0/1	0/1	0/1	0/1	0/1	0/1	0/1
000004F	1935980	GN104ID162_004383	G	T	nonsynonymous	GCT	GAT	A	D	0/1	0/1	0/1	0/1	0/1	0/1	0/1
000004F	1955225	GN104ID162_004390	A	G	nonsynonymous	AGT	GGT	S	G	0/1	0/1	0/1	0/1	0/1	0/1	0/1
000004F	2202151	GN104ID162_004443	G	A	nonsynonymous	GCG	GTG	A	V	0/1	0/1	0/1	0/1	0/1	0/1	0/1
000004F	2512199	GN104ID162_004508	G	T	nonsynonymous	GAG	GAT	E	D	0/1	0/1	0/1	0/1	0/1	0/1	0/1
000004F	3194170	GN104ID162_004612	G	A	nonsynonymous	GAA	AAA	E	K	0/1	0/1	0/1	0/1	0/1	0/1	0/1
000004F	3194396	GN104ID162_004612	A	G	nonsynonymous	CAA	CGA	Q	R	0/1	0/1	0/1	0/1	0/1	0/1	0/1
000004F	3194585	GN104ID162_004612	C	T	nonsynonymous	TCG	TTG	S	L	0/1	0/1	0/1	0/1	0/1	0/1	0/1
000004F	3430880	GN104ID162_004677	T	A	nonsynonymous	CTC	CAC	L	H	0/1	0/1	0/1	0/1	0/1	0/1	0/1
000004F	3430907	GN104ID162_004677	T	C	nonsynonymous	TTA	TCA	L	S	0/1	0/1	0/1	0/1	0/1	0/1	0/1
000004F	3431222	GN104ID162_004677	G	C	nonsynonymous	TGA	TCA	*	S	0/1	0/1	0/1	0/1	0/1	0/1	0/1
000004F	3515821	GN104ID162_004687	T	C	nonsynonymous	TGG	CGG	W	R	0/1	0/1	0/1	0/1	0/1	0/1	0/1
000004F	3653292-3653293	GN104ID162_004711	AC	A	frameshift	TAC	TA			1/1	1/1	1/1	1/1	1/1	1/1	1/1
000004F	3713651-3713653	GN104ID162_004724	CAA	C	frameshift	GCAAAA	GCAA			1/1	1/1	1/1	1/1	1/1	1/1	1/1
000004F	3817756	GN104ID162_004746	A	G	nonsynonymous	ACC	GCC	T	A	0/1	0/1	0/1	0/1	0/1	0/1	0/1
000004F	3817768	GN104ID162_004746	G	T	nonsynonymous	GAC	TAC	D	Y	0/1	0/1	0/1	0/1	0/1	0/1	0/1
000004F	3817771	GN104ID162_004746	T	C	nonsynonymous	TCA	CCA	S	P	0/1	0/1	0/1	0/1	0/1	0/1	0/1
000004F	3817990	GN104ID162_004746	G	A	nonsynonymous	CGC	CAC	R	H	0/1	0/1	0/1	0/1	0/1	0/1	0/1
000004F	3818195	GN104ID162_004746	G	C	nonsynonymous	ATG	ATC	M	I	0/1	0/1	0/1	0/1	0/1	0/1	0/1
000004F	3818463	GN104ID162_004746	G	GA	frameshift	AGA	AGAA			1/1	1/1	1/1	1/1	1/1	1/1	1/1
000004F	3818552	GN104ID162_004746	A	G	nonsynonymous	ACC	GCC	T	A	0/1	0/1	0/1	0/1	0/1	0/1	0/1
000004F	3818572	GN104ID162_004746	A	C	nonsynonymous	AAA	AAC	K	N	0/1	0/1	0/1	0/1	0/1	0/1	0/1
000004F	3818678	GN104ID162_004746	A	G	nonsynonymous	AAT	GAT	N	D	0/1	0/1	0/1	0/1	0/1	0/1	0/1
000004F	3818720	GN104ID162_004746	A	G	nonsynonymous	ATA	GTA	I	V	0/1	0/1	0/1	0/1	0/1	0/1	0/1
000004F	3818736	GN104ID162_004746	G	A	nonsynonymous	TGC	TAC	C	Y	0/1	0/1	0/1	0/1	0/1	0/1	0/1
000004F	3818784	GN104ID162_004746	A	G	nonsynonymous	TAG	TGG	*	W	0/1	0/1	0/1	0/1	0/1	0/1	0/1
000004F	3948684	GN104ID162_004780	C	T	nonsynonymous	GCT	GTT	A	V	0/1	0/1	0/1	0/1	0/1	0/1	0/1
000004F	3948989	GN104ID162_004780	T	C	nonsynonymous	TAT	CAT	Y	H	0/1	0/1	0/1	0/1	0/1	0/1	0/1
000004F	3949067	GN104ID162_004780	G	A	nonsynonymous	GAG	AAG	E	K	0/1	0/1	0/1	0/1	0/1	0/1	0/1
000004F	3996614	GN104ID162_004789	A	G	nonsynonymous	AAC	GAC	N	D	0/1	0/1	0/1	0/1	0/1	0/1	0/1
000004F	3996933-3996938	GN104ID162_004789	CATAGA	C	frameshift	TACATAGAT	TACT			0/1	0/1	0/1	0/1	0/1	0/1	0/1
000004F	3996938	GN104ID162_004789	A	ACC	frameshift	GAT	GACCT			0/1	0/1	0/1	0/1	0/1	0/1	0/1
000004F	3996946	GN104ID162_004789	G	A	nonsynonymous	GAA	AAA	E	K	0/1	0/1	0/1	0/1	0/1	0/1	0/1
000004F	3996949	GN104ID162_004789	G	A	nonsynonymous	GTG	ATG	V	M	0/1	0/1	0/1	0/1	0/1	0/1	0/1
000004F	3996950	GN104ID162_004789	T	A	nonsynonymous	GTG	GAG	V	E	0/1	0/1	0/1	0/1	0/1	0/1	0/1
000004F	3996955	GN104ID162_004789	G	C	nonsynonymous	GGC	CGC	G	R	0/1	0/1	0/1	0/1	0/1	0/1	0/1
000005F	96884	GN104ID162_004838	T	TGATAGCTGAC	frameshift	AGC	GTCAGCTATCAGC			0/0	0/1	0/1	0/0	0/1	0/0	0/0
000005F	96887	GN104ID162_004838	A	AGGCG	frameshift	TGC	CGCCTGC			0/0	0/1	0/1	0/0	0/0	0/0	0/0
000005F	96890	GN104ID162_004838	G	A	nonsense	CAG	TAG	Q	*	0/0	0/1	0/0	0/0	0/0	0/0	0/0
000005F	97954	GN104ID162_004838	T	C	nonsynonymous	GAA	GGA	E	G	0/1	0/1	0/1	0/1	0/1	0/1	0/1
000005F	224827	GN104ID162_004880	A	G	nonsynonymous	AAA	AGA	K	R	0/1	0/1	0/1	0/1	0/1	0/1	0/1
000005F	335991	GN104ID162_004902	A	G	nonsynonymous	AAC	AGC	N	S	0/1	0/1	0/1	0/1	0/1	0/1	0/1
000005F	336113	GN104ID162_004902	T	C	nonsynonymous	TCT	CCT	S	P	0/1	0/1	0/1	0/1	0/1	0/1	0/1
000005F	420725	GN104ID162_004923	G	A	nonsynonymous	CCA	CTA	P	L	0/1	0/1	0/1	0/1	0/1	0/1	0/1
000005F	644562	GN104ID162_004980	T	C	nonsynonymous	ATA	ACA	I	T	0/1	0/1	0/1	0/1	0/1	0/1	0/1
000005F	644676	GN104ID162_004980	G	A	nonsynonymous	CGC	CAC	R	H	0/1	0/1	0/1	0/1	0/1	0/1	0/1
000005F	644867	GN104ID162_004980	A	T	nonsense	AAA	TAA	K	*	0/1	0/1	0/1	0/1	0/1	0/1	0/1
000005F	725899	GN104ID162_004995	C	T	nonsynonymous	CCG	CTG	P	L	0/1	0/1	0/1	0/1	0/1	0/1	0/1
000005F	729262	GN104ID162_004998	G	A	nonsynonymous	GAA	AAA	E	K	0/1	0/1	0/1	0/1	0/1	0/1	0/1
000005F	729670	GN104ID162_004998	A	G	nonsynonymous	AAT	GAT	N	D	0/1	0/1	0/1	0/1	0/1	0/1	0/1
000005F	729701	GN104ID162_004998	C	T	nonsynonymous	TCG	TTG	S	L	0/1	0/1	0/1	0/1	0/1	0/1	0/1
000005F	729872	GN104ID162_004998	G	A	nonsynonymous	CGA	CAA	R	Q	0/1	0/1	0/1	0/1	0/1	0/1	0/1
000005F	729902	GN104ID162_004998	T	C	nonsynonymous	TTA	TCA	L	S	0/1	0/1	0/1	0/1	0/1	0/1	0/1
000005F	729914	GN104ID162_004998	C	T	nonsynonymous	TCG	TTG	S	L	0/1	0/1	0/1	0/1	0/1	0/1	0/1
000005F	729941	GN104ID162_004998	G	A	nonsynonymous	CGC	CAC	R	H	0/1	0/1	0/1	0/1	0/1	0/1	0/1
000005F	730146	GN104ID162_004998	C	T	nonsynonymous	CCG	CTG	P	L	0/1	0/1	0/1	0/1	0/1	0/1	0/1
000005F	730169	GN104ID162_004998	C	T	nonsynonymous	CGC	TGC	R	C	0/1	0/1	0/1	0/1	0/1	0/1	0/1
000005F	730755	GN104ID162_004998	T	C	nonsynonymous	TTG	TCG	L	S	0/1	0/1	0/1	0/1	0/1	0/1	0/1
000005F	730806	GN104ID162_004998	T	G	nonsynonymous	GTG	GGG	V	G	0/1	0/1	0/1	0/1	0/1	0/1	0/1
000005F	914930	GN104ID162_005033	G	C	nonsynonymous	GGC	GCC	G	A	0/1	0/1	0/1	0/1	0/1	0/1	0/1
000005F	915698	GN104ID162_005033	A	C	nonsynonymous	AAA	AAC	K	N	0/1	0/1	0/1	0/1	0/1	0/1	0/1
000005F	916830	GN104ID162_005033	G	A	nonsynonymous	GGG	GAG	G	E	0/1	0/1	0/1	0/1	0/1	0/1	0/1
000005F	996380	GN104ID162_005055	T	G	nonsynonymous	AAT	ACT	N	T	0/1	0/1	0/1	0/1	0/1	0/1	0/1
000005F	996681	GN104ID162_005055	C	T	nonsynonymous	GCG	ACG	A	T	0/1	0/1	0/1	0/1	0/1	0/1	0/1
000005F	1308823	GN104ID162_005115	A	AC	frameshift	ACG	ACCG			0/1	0/1	0/1	0/1	0/1	0/1	0/1
000005F	1425614	GN104ID162_005158	T	G	nonsynonymous	TTA	TTC	L	F	0/1	0/1	0/1	0/1	0/1	0/1	0/1
000005F	1425616	GN104ID162_005158	A	C	nonsynonymous	TTA	GTA	L	V	0/1	0/1	0/1	0/1	0/1	0/1	0/1
000005F	1425651	GN104ID162_005158	C	A	nonsynonymous	GGC	GTC	G	V	0/1	0/1	0/1	0/1	0/1	0/1	0/1
000005F	1425882	GN104ID162_005158	A	T	nonsynonymous	TTC	TAC	F	Y	0/1	0/1	0/1	0/1	0/1	0/1	0/1
000005F	1425991	GN104ID162_005158	T	A	nonsynonymous	AAT	TAT	N	Y	0/1	0/1	0/1	0/1	0/1	0/1	0/1
000005F	1426174	GN104ID162_005158	T	C	nonsynonymous	AGC	GGC	S	G	0/1	0/0	0/0	0/0	0/0	0/0	0/0
000005F	1426515	GN104ID162_005158	A	G	nonsynonymous	CTC	CCC	L	P	0/1	0/1	0/1	0/1	0/1	0/1	0/1
000005F	2025247	GN104ID162_005277	G	A	nonsynonymous	AGC	AAC	S	N	0/1	0/1	0/1	0/1	0/1	0/1	0/1
000005F	2121920	GN104ID162_005297	A	T	nonsynonymous	CAA	CAT	Q	H	0/1	0/1	0/1	0/1	0/1	0/1	0/1
000005F	2122024-2122027	GN104ID162_005297	TGCC	T	nonsynonymous	ATGCCG	ATG	MP	M	0/1	0/1	0/1	0/1	0/1	0/1	0/1
000005F	2122074	GN104ID162_005297	C	G	nonsynonymous	CTG	GTG	L	V	0/1	0/1	0/1	0/1	0/1	0/1	0/1
000005F	2122075	GN104ID162_005297	T	A	nonsynonymous	CTG	CAG	L	Q	0/1	0/1	0/1	0/1	0/1	0/1	0/1
000005F	2122638	GN104ID162_005297	G	A	nonsynonymous	GCC	ACC	A	T	0/1	0/1	0/1	0/1	0/1	0/1	0/1
000005F	2122724	GN104ID162_005297	G	T	nonsynonymous	CAG	CAT	Q	H	0/1	0/1	0/1	0/1	0/1	0/1	0/1
000005F	2122773	GN104ID162_005297	G	A	nonsynonymous	GAA	AAA	E	K	0/1	0/1	0/1	0/1	0/1	0/1	0/1
000005F	2122776	GN104ID162_005297	A	C	nonsynonymous	AAT	CAT	N	H	0/1	0/1	0/1	0/1	0/1	0/1	0/1
000005F	2122796	GN104ID162_005297	C	A	nonsynonymous	CAC	CAA	H	Q	0/1	0/1	0/1	0/1	0/1	0/1	0/1
000005F	2122821	GN104ID162_005297	C	T	nonsynonymous	CTC	TTC	L	F	0/1	0/1	0/1	0/1	0/1	0/1	0/1
000005F	2122887	GN104ID162_005297	A	G	nonsynonymous	ATC	GTC	I	V	0/1	0/1	0/1	0/1	0/1	0/1	0/1
000005F	2122894	GN104ID162_005297	A	T	nonsynonymous	CAT	CTT	H	L	0/1	0/1	0/1	0/1	0/1	0/1	0/1
000005F	2122959	GN104ID162_005297	C	A	nonsynonymous	CAA	AAA	Q	K	0/1	0/1	0/1	0/1	0/1	0/1	0/1
000005F	2123056	GN104ID162_005297	G	A	nonsynonymous	AGC	AAC	S	N	0/1	0/1	0/1	0/1	0/1	0/1	0/1
000005F	2123118	GN104ID162_005297	A	G	nonsynonymous	ATT	GTT	I	V	0/1	0/1	0/1	0/1	0/1	0/1	0/1
000005F	2123330	GN104ID162_005297	C	T	nonsense	CAA	TAA	Q	*	0/1	0/1	0/1	0/1	0/1	0/1	0/1
000005F	2129777	GN104ID162_005298	C	G	nonsynonymous	CAC	CAG	H	Q	0/1	0/1	0/1	0/1	0/1	0/1	0/1
000005F	2129797	GN104ID162_005298	T	C	nonsynonymous	GTG	GCG	V	A	0/1	0/1	0/1	0/1	0/1	0/1	0/1
000005F	2129884	GN104ID162_005298	A	G	nonsynonymous	GAC	GGC	D	G	0/1	0/1	0/1	0/1	0/1	0/1	0/1
000005F	2129986	GN104ID162_005298	T	C	nonsynonymous	CTA	CCA	L	P	0/1	0/1	0/1	0/1	0/1	0/1	0/1
000005F	2130019	GN104ID162_005298	C	T	nonsynonymous	CCA	CTA	P	L	0/1	0/1	0/1	0/1	0/1	0/1	0/1
000005F	2130190	GN104ID162_005298	C	G	nonsynonymous	TCG	TGG	S	W	0/1	0/1	0/1	0/1	0/1	0/1	0/1
000005F	2130238	GN104ID162_005298	A	C	nonsynonymous	CAG	CCG	Q	P	0/1	0/1	0/1	0/1	0/1	0/1	0/1
000005F	2130244	GN104ID162_005298	T	G	nonsynonymous	GTA	GGA	V	G	0/1	0/1	0/1	0/1	0/1	0/1	0/1
000005F	2130254	GN104ID162_005298	C	CCATAGT	nonsynonymous	AGC	AGCCATAGT	S	SHS	0/1	0/1	0/1	0/1	0/1	0/1	0/1
000005F	2130271	GN104ID162_005298	G	C	nonsynonymous	GGT	GCT	G	A	0/1	0/1	0/1	0/1	0/1	0/1	0/1
000005F	2130286	GN104ID162_005298	T	C	nonsynonymous	GTA	GCA	V	A	0/1	0/1	0/1	0/1	0/1	0/1	0/1
000005F	2130295	GN104ID162_005298	A	T	nonsynonymous	CAT	CTT	H	L	0/1	0/1	0/1	0/1	0/1	0/1	0/1
000005F	2130315	GN104ID162_005298	A	C	nonsynonymous	ACC	CCC	T	P	0/1	0/1	0/1	0/1	0/1	0/1	0/1
000005F	2130339	GN104ID162_005298	C	G	nonsynonymous	CCC	GCC	P	A	0/1	0/1	0/1	0/1	0/1	0/1	0/1
000005F	2130388	GN104ID162_005298	C	T	nonsynonymous	CCC	CTC	P	L	0/1	0/1	0/1	0/1	0/1	0/1	0/1
000005F	2130459	GN104ID162_005298	T	G	nonsynonymous	TCT	GCT	S	A	0/1	0/1	0/1	0/1	0/1	0/1	0/1
000005F	2130478	GN104ID162_005298	A	C	nonsynonymous	GAC	GCC	D	A	0/1	0/1	0/1	0/1	0/1	0/1	0/1
000005F	2131092	GN104ID162_005298	T	A	nonsynonymous	TCC	ACC	S	T	0/1	0/1	0/1	0/1	0/1	0/1	0/1
000005F	2131151	GN104ID162_005298	G	GA	frameshift	AGG	AGGA			0/1	0/1	0/1	0/1	0/1	0/1	0/1
000005F	2131261	GN104ID162_005298	C	T	nonsynonymous	CCC	CTC	P	L	0/1	0/1	0/1	0/1	0/1	0/1	0/1
000005F	2131287	GN104ID162_005298	G	A	nonsynonymous	GAG	AAG	E	K	0/1	0/1	0/1	0/1	0/1	0/1	0/1
000005F	2131401	GN104ID162_005298	G	A	nonsynonymous	GAA	AAA	E	K	0/1	0/1	0/1	0/1	0/1	0/1	0/1
000005F	2131420	GN104ID162_005298	G	A	nonsynonymous	AGT	AAT	S	N	0/1	0/1	0/1	0/1	0/1	0/1	0/1
000005F	2131425	GN104ID162_005298	C	G	nonsynonymous	CAG	GAG	Q	E	0/1	0/1	0/1	0/1	0/1	0/1	0/1
000005F	2131582	GN104ID162_005298	T	C	nonsynonymous	TTG	TCG	L	S	0/1	0/1	0/1	0/1	0/1	0/1	0/1
000005F	2242862	GN104ID162_005320	A	C	nonsynonymous	ATC	CTC	I	L	0/1	0/1	0/1	0/1	0/1	0/1	0/1
000005F	2242921	GN104ID162_005320	A	T	nonsynonymous	AGA	AGT	R	S	0/1	0/1	0/1	0/1	0/1	0/1	0/1
000005F	2242923	GN104ID162_005320	A	T	nonsynonymous	AAT	ATT	N	I	0/1	0/1	0/1	0/1	0/1	0/1	0/1
000005F	2242928	GN104ID162_005320	C	A	nonsynonymous	CAG	AAG	Q	K	0/1	0/1	0/1	0/1	0/1	0/1	0/1
000005F	2242940-2242943	GN104ID162_005320	GTTT	G	nonsynonymous	GTTTCC	GCC	VS	A	0/1	0/1	0/1	0/1	0/1	0/1	0/1
000005F	2242943	GN104ID162_005320	T	TGC	frameshift	TCC	TGCCC			0/1	0/1	0/1	0/1	0/1	0/1	0/1
000005F	2242946	GN104ID162_005320	T	C	nonsynonymous	TCA	CCA	S	P	0/1	0/1	0/1	0/1	0/1	0/1	0/1
000005F	2242950	GN104ID162_005320	A	G	nonsynonymous	GAC	GGC	D	G	0/1	0/1	0/1	0/1	0/1	0/1	0/1
000005F	2242954-2242955	GN104ID162_005320	GT	G	frameshift	AAGTCC	AAGCC			0/1	0/1	0/1	0/1	0/1	0/1	0/1
000005F	2242956-2242966	GN104ID162_005320	CCGCAATTGAA	C	frameshift	TCCGCAATTGAA	TC			0/1	0/1	0/1	0/1	0/1	0/1	0/1
000005F	2251493	GN104ID162_005323	A	G	nonsynonymous	AAT	AGT	N	S	0/1	0/1	0/1	0/1	0/1	0/1	0/1
000005F	2251529	GN104ID162_005323	T	A	nonsynonymous	TTT	TAT	F	Y	0/1	0/1	0/1	0/1	0/1	0/1	0/1
000005F	2251538	GN104ID162_005323	T	C	nonsynonymous	ATG	ACG	M	T	0/1	0/1	0/1	0/1	0/1	0/1	0/1
000005F	2532216	GN104ID162_005382	C	T	nonsynonymous	GAC	AAC	D	N	0/1	0/1	0/1	0/1	0/1	0/1	0/1
000005F	2886278-2886280	GN104ID162_005443	ACC	A	frameshift	CCACCA	CCAA			0/1	0/1	0/1	0/1	0/1	0/1	0/1
000005F	2886281-2886294	GN104ID162_005443	ACCACCACCACCAC	A	frameshift	CCACCACCACCACCACCA	CCACA			0/1	0/1	0/1	0/1	0/1	0/1	0/1
000005F	2887238	GN104ID162_005443	T	G	nonsynonymous	TTC	TGC	F	C	0/1	0/1	0/1	0/1	0/1	0/1	0/1
000005F	2960934	GN104ID162_005460	T	C	nonsynonymous	TAT	CAT	Y	H	0/1	0/1	0/1	0/1	0/1	0/1	0/1
000005F	2960944	GN104ID162_005460	A	C	nonsynonymous	CAA	CCA	Q	P	0/1	0/1	0/1	0/1	0/1	0/1	0/1
000005F	2960967	GN104ID162_005460	G	C	nonsynonymous	GCA	CCA	A	P	0/1	0/1	0/1	0/1	0/1	0/1	0/1
000005F	2961077	GN104ID162_005460	C	T	nonsynonymous	TCG	TTG	S	L	0/1	0/1	0/1	0/1	0/1	0/1	0/1
000005F	2961082	GN104ID162_005460	A	G	nonsynonymous	AGC	GGC	S	G	0/1	0/1	0/1	0/1	0/1	0/1	0/1
000005F	2961092	GN104ID162_005460	A	G	nonsynonymous	AAC	AGC	N	S	0/1	0/1	0/1	0/1	0/1	0/1	0/1
000005F	2961306	GN104ID162_005460	C	A	nonsynonymous	CCC	ACC	P	T	0/1	0/1	0/1	0/1	0/1	0/1	0/1
000005F	2961311	GN104ID162_005460	G	C	nonsynonymous	AAG	AAC	K	N	0/1	0/1	0/1	0/1	0/1	0/1	0/1
000005F	2961350	GN104ID162_005460	C	A	nonsynonymous	GAC	GAA	D	E	0/1	0/1	0/1	0/1	0/1	0/1	0/1
000005F	2987057	GN104ID162_005462	C	A	nonsynonymous	ACA	AAA	T	K	0/1	0/1	0/1	0/1	0/1	0/1	0/1
000005F	2987087-2987090	GN104ID162_005462	AGGG	A	nonsynonymous	GAGGGC	GAC	EG	D	0/1	0/1	0/1	0/1	0/1	0/1	0/1
000005F	2987091	GN104ID162_005462	C	CCCA	nonsynonymous	GGC	GGCCCA	G	GP	0/1	0/1	0/1	0/1	0/1	0/1	0/1
000005F	2987099	GN104ID162_005462	A	C	nonsynonymous	AAG	ACG	K	T	0/1	0/1	0/1	0/1	0/1	0/1	0/1
000005F	2987110	GN104ID162_005462	C	A	nonsynonymous	CCT	ACT	P	T	0/1	0/1	0/1	0/1	0/1	0/1	0/1
000005F	2987261	GN104ID162_005462	G	T	nonsynonymous	GGC	GTC	G	V	0/1	0/1	0/1	0/1	0/1	0/1	0/1
000005F	2987266	GN104ID162_005462	T	C	nonsynonymous	TTC	CTC	F	L	0/1	0/1	0/1	0/1	0/1	0/1	0/1
000005F	2987267	GN104ID162_005462	T	A	nonsynonymous	TTC	TAC	F	Y	0/1	0/1	0/1	0/1	0/1	0/1	0/1
000005F	2987293	GN104ID162_005462	A	G	nonsynonymous	ACA	GCA	T	A	0/1	0/1	0/1	0/1	0/1	0/1	0/1
000005F	2987299	GN104ID162_005462	A	T	nonsynonymous	AGT	TGT	S	C	0/1	0/1	0/1	0/1	0/1	0/1	0/1
000005F	2987300	GN104ID162_005462	G	A	nonsynonymous	AGT	AAT	S	N	0/1	0/1	0/1	0/1	0/1	0/1	0/1
000005F	2987305	GN104ID162_005462	G	C	nonsynonymous	GGT	CGT	G	R	0/1	0/1	0/1	0/1	0/1	0/1	0/1
000005F	2987306	GN104ID162_005462	G	A	nonsynonymous	GGT	GAT	G	D	0/1	0/1	0/1	0/1	0/1	0/1	0/1
000005F	2987316	GN104ID162_005462	T	A	nonsynonymous	AAT	AAA	N	K	0/1	0/1	0/1	0/1	0/1	0/1	0/1
000005F	2987318	GN104ID162_005462	C	A	nonsynonymous	CCA	CAA	P	Q	0/1	0/1	0/1	0/1	0/1	0/1	0/1
000005F	2987339	GN104ID162_005462	T	C	nonsynonymous	TTT	TCT	F	S	0/1	0/1	0/1	0/1	0/1	0/1	0/1
000005F	2987351	GN104ID162_005462	G	A	nonsynonymous	CGA	CAA	R	Q	0/1	0/1	0/1	0/1	0/1	0/1	0/1
000005F	2987363	GN104ID162_005462	G	T	nonsynonymous	CGA	CTA	R	L	0/1	0/1	0/1	0/1	0/1	0/1	0/1
000005F	2987529	GN104ID162_005462	A	C	nonsynonymous	AAA	ACA	K	T	0/1	0/1	0/1	0/1	0/1	0/1	0/1
000005F	2987555	GN104ID162_005462	A	C	nonsynonymous	AAA	CAA	K	Q	0/1	0/1	0/1	0/1	0/1	0/1	0/1
000005F	2987567	GN104ID162_005462	G	A	nonsynonymous	GCC	ACC	A	T	0/1	0/1	0/1	0/1	0/1	0/1	0/1
000005F	3092901-3092902	GN104ID162_005475	GA	G	frameshift	CCTCAC	CCCAC			1/1	1/1	1/1	1/1	1/1	1/1	1/1
000005F	3093076	GN104ID162_005475	G	GA	frameshift	TTC	TTTC			1/1	1/1	1/1	1/1	1/1	1/1	1/1
000005F	3093478	GN104ID162_005475	T	TC	frameshift	AAA	GAAA			1/1	1/1	1/1	1/1	1/1	1/1	1/1
000006F	1093373	GN104ID162_005717	G	A	nonsynonymous	CGC	CAC	R	H	0/1	0/1	0/1	0/1	0/1	0/1	0/1
000006F	1093606	GN104ID162_005717	A	ACAGTTGCGCAAGGCAATAACCTGTACCAACTCGCC	frameshift	ATA	ACAGTTGCGCAAGGCAATAACCTGTACCAACTCGCCTA			0/0	0/1	0/1	0/0	0/0	0/0	0/0
000006F	1093778	GN104ID162_005717	A	ATCAAAT	nonsynonymous	GAT	GATCAAATT	D	DQI	0/1	0/1	0/1	0/1	0/1	0/1	0/1
000006F	1097821	GN104ID162_005718	G	GGTTGATAATGGGGTGGGTGAATTTTACAAAGAAATTTTTTACGGGGCCTTGTACCTTGTAAAAAACACTTTGTAAAATTCAATATCCCC	frameshift	TGG	TGGTTGATAATGGGGTGGGTGAATTTTACAAAGAAATTTTTTACGGGGCCTTGTACCTTGTAAAAAACACTTTGTAAAATTCAATATCCCCG			0/0	0/0	0/1	0/1	0/0	0/1	0/1
000006F	1105030	GN104ID162_005721	G	C	nonsynonymous	CGC	CCC	R	P	0/1	0/1	0/1	0/1	0/1	0/1	0/1
000006F	1105039-1105053	GN104ID162_005721	CGCTCAAGCTCGCGT	C	frameshift	CCGCTCAAGCTCGCGTCC	CCCC			0/0	0/0	0/1	0/1	0/1	0/1	0/1
000006F	1105041-1105053	GN104ID162_005721	CTCAAGCTCGCGT	C,	nonsynonymous	CTCAAGCTCGCGTCC	CCC	LKLAS	P	0/1	0/1	0/2	0/0	0/2	0/2	0/2
000006F	1105358	GN104ID162_005721	T	C	nonsynonymous	CTC	CCC	L	P	0/0	0/0	0/0	0/0	0/1	0/0	0/0
000006F	1132461	GN104ID162_005727	C	A	nonsynonymous	GGT	GTT	G	V	0/0	0/0	0/0	0/0	0/0	0/1	0/0
000006F	1132698	GN104ID162_005727	T	C	nonsynonymous	TAC	TGC	Y	C	0/1	0/1	0/1	0/1	0/1	0/1	0/1
000006F	1697292	GN104ID162_005829	G	A	nonsynonymous	ATG	ATA	M	I	0/1	0/1	0/1	0/1	0/1	0/1	0/1
000006F	1697331	GN104ID162_005829	T	G	nonsynonymous	TTT	TTG	F	L	0/1	0/1	0/1	0/1	0/1	0/1	0/1
000006F	1697459	GN104ID162_005829	C	T	nonsynonymous	CCA	CTA	P	L	0/0	0/0	0/0	0/0	0/1	0/0	0/0
000006F	1697880	GN104ID162_005829	A	G	nonsynonymous	AAG	GAG	K	E	0/1	0/1	0/1	0/1	0/1	0/1	0/1
000006F	1699089	GN104ID162_005829	T	A	nonsynonymous	CAT	CAA	H	Q	0/1	0/1	0/1	0/1	0/1	0/1	0/1
000006F	1699389	GN104ID162_005829	A	G	nonsynonymous	ATG	GTG	M	V	0/1	0/1	0/1	0/1	0/1	0/1	0/1
000006F	1785926	GN104ID162_005845	G	C	nonsynonymous	GGC	CGC	G	R	0/0	0/1	0/0	0/1	0/1	0/1	0/0
000006F	1787397	GN104ID162_005845	C	T	nonsynonymous	TCT	TTT	S	F	0/1	0/1	0/1	0/1	0/1	0/1	0/1
000006F	1843205	GN104ID162_005859	T	C	nonsynonymous	ATA	ACA	I	T	0/1	0/1	0/1	0/1	0/1	0/1	0/1
000006F	2248474	GN104ID162_005950	C	G	nonsynonymous	GCA	GGA	A	G	0/1	0/1	0/1	0/1	0/1	0/1	0/1
000006F	2276326	GN104ID162_005961	G	A	nonsynonymous	CAT	TAT	H	Y	0/1	0/1	0/1	0/1	0/1	0/1	0/1
000006F	2305958	GN104ID162_005968	G	C	nonsynonymous	CAG	CAC	Q	H	0/1	0/1	0/1	0/1	0/1	0/1	0/1
000006F	2643312	GN104ID162_006037	T	G	nonsynonymous	TTG	TGG	L	W	0/1	0/1	0/1	0/1	0/1	0/1	0/1
000006F	2643802	GN104ID162_006037	C	T	nonsynonymous	CCA	TCA	P	S	0/1	0/1	0/1	0/1	0/1	0/1	0/1
000006F	2644323	GN104ID162_006037	C	A	nonsynonymous	CCT	CAT	P	H	0/1	0/1	0/1	0/1	0/1	0/1	0/1
000006F	2644325	GN104ID162_006037	G	T	nonsynonymous	GCC	TCC	A	S	0/1	0/1	0/1	0/1	0/1	0/1	0/1
000006F	2786656	GN104ID162_006063	A	G	nonsynonymous	CAT	CGT	H	R	0/1	0/1	0/1	0/1	0/1	0/1	0/1
000006F	2786830	GN104ID162_006063	T	G	nonsynonymous	TGG	GGG	W	G	0/1	0/1	0/1	0/1	0/1	0/1	0/1
000006F	2787324	GN104ID162_006063	A	G	nonsynonymous	GAA	GGA	E	G	0/1	0/1	0/1	0/1	0/1	0/1	0/1
000006F	2788645	GN104ID162_006063	C	G	nonsynonymous	CAA	GAA	Q	E	0/1	0/1	0/1	0/1	0/1	0/1	0/1
000006F	2814921	GN104ID162_006070	C	T	nonsense	TGG	TAG	W	*	0/1	0/1	0/1	0/1	0/1	0/1	0/1
000006F	2814994	GN104ID162_006070	G	GA	frameshift	CAT	TCAT			0/1	0/1	0/1	0/1	0/1	0/1	0/1
000006F	2858799	GN104ID162_006076	C	T	nonsynonymous	GCC	GTC	A	V	0/1	0/1	0/1	0/1	0/1	0/1	0/1
000006F	2859261	GN104ID162_006076	G	A	nonsynonymous	GCT	ACT	A	T	0/1	0/1	0/1	0/1	0/1	0/1	0/1
000006F	3088628	GN104ID162_006141	C	G	nonsynonymous	GGA	GCA	G	A	0/1	0/1	0/1	0/1	0/1	0/1	0/1
000006F	3137218	GN104ID162_006154	C	G	nonsynonymous	CGG	GGG	R	G	0/1	0/1	0/1	0/1	0/1	0/1	0/1
000006F	3309811	GN104ID162_006183	C	T	nonsynonymous	ACA	ATA	T	I	0/1	0/1	0/1	0/1	0/1	0/1	0/1
000006F	3310113	GN104ID162_006183	T	C	nonsynonymous	TGA	CGA	*	R	0/1	0/1	0/1	0/1	0/1	0/1	0/1
000006F	3322871	GN104ID162_006186	G	T	nonsynonymous	TCT	TAT	S	Y	0/1	0/1	0/1	0/1	0/1	0/1	0/1
000008F	940387	GN104ID162_006446	C	T	nonsynonymous	CCG	CTG	P	L	0/1	0/1	0/1	0/1	0/1	0/1	0/1
000008F	940744	GN104ID162_006446	T	C	nonsynonymous	TAG	CAG	*	Q	0/1	0/1	0/1	0/1	0/1	0/1	0/1
000008F	961521-961542	GN104ID162_006453	AAAAGGCTTCCCCTATCTGAGG	A	nonsynonymous	AAAAGGCTTCCCCTATCTGAGGAA	AAA	KRLPLSEE	K	0/1	0/1	0/1	0/1	0/1	0/1	0/1
000008F	1054886	GN104ID162_006474	T	G	nonsynonymous	AAT	CAT	N	H	0/1	0/1	0/1	0/1	0/1	0/1	0/1
000008F	1054889	GN104ID162_006474	C	T	nonsynonymous	GTC	ATC	V	I	0/1	0/1	0/1	0/1	0/1	0/1	0/1
000008F	1054999	GN104ID162_006474	A	ATATAG	frameshift	TTC	CTATATTC			0/0	0/0	0/0	0/0	0/0	0/1	0/0
000008F	1055000	GN104ID162_006474	C	CAGCAGGATGCTGTGAGTGAGA	nonsynonymous	TGG	TGTCTCACTCACAGCATCCTGCTG	W	CLTHSILL	0/0	0/0	0/0	0/0	0/0	0/1	0/0
000008F	1055004	GN104ID162_006474	C	CACGCTAAGAACACCGGAAGAGGGTGGAGGCACACCTGA	frameshift	CGA	CTCAGGTGTGCCTCCACCCTCTTCCGGTGTTCTTAGCGTGA			0/0	0/0	0/0	0/0	0/0	0/1	0/0
000008F	1106222-1106223	GN104ID162_006492	AG	A	frameshift	CCT	CT			1/1	1/1	1/1	1/1	1/1	1/1	1/1
000008F	1106947-1106950	GN104ID162_006492	ATGG	A	nonsynonymous	TCCATC	TTC	SI	F	1/1	1/1	1/1	1/1	1/1	1/1	1/1
000008F	1116966	GN104ID162_006498	T	TC	frameshift	GAT	GGAT			0/1	0/1	0/1	0/1	0/1	0/1	0/1
000008F	1128197	GN104ID162_006501	C	T	nonsynonymous	GAT	AAT	D	N	0/1	0/1	0/1	0/1	0/1	0/1	0/1
000008F	1513200	GN104ID162_006580	G	C	nonsynonymous	ACT	AGT	T	S	0/1	0/1	0/1	0/1	0/1	0/1	0/1
000008F	1586763	GN104ID162_006595	A	G	nonsynonymous	GTA	GCA	V	A	0/1	0/1	0/1	0/1	0/1	0/1	0/1
000008F	1702537	GN104ID162_006620	C	T	nonsynonymous	TCA	TTA	S	L	0/1	0/1	0/1	0/1	0/1	0/1	0/1
000008F	1738255	GN104ID162_006626	T	C	nonsynonymous	TGT	CGT	C	R	0/1	0/1	0/1	0/1	0/1	0/1	0/1
000008F	1739243	GN104ID162_006626	C	T	nonsynonymous	CGC	TGC	R	C	0/1	0/1	0/1	0/1	0/1	0/1	0/1
000008F	1739247	GN104ID162_006626	T	C	nonsynonymous	TTG	TCG	L	S	0/1	0/1	0/1	0/1	0/1	0/1	0/1
000008F	1739249	GN104ID162_006626	G	A	nonsynonymous	GGA	AGA	G	R	0/1	0/1	0/1	0/1	0/1	0/1	0/1
000008F	1739331	GN104ID162_006626	A	G	nonsynonymous	CAT	CGT	H	R	0/1	0/1	0/1	0/1	0/1	0/1	0/1
000008F	1739534	GN104ID162_006626	A	C	nonsynonymous	AAA	CAA	K	Q	0/1	0/1	0/1	0/1	0/1	0/1	0/1
000008F	1833361	GN104ID162_006647	C	T	nonsynonymous	TCA	TTA	S	L	0/0	0/0	0/0	0/0	0/0	0/0	0/1
000008F	2093151	GN104ID162_006704	C	CA,CG	frameshift	CGC	CTGC			1/2	1/2	1/2	1/2	1/2	1/2	1/2
000008F	2093481	GN104ID162_006704	G	A	nonsynonymous	GCG	GTG	A	V	0/1	0/1	0/1	0/1	0/1	0/1	0/1
000008F	2093517	GN104ID162_006704	G	GAC	frameshift	TCA	TGTCA			0/1	0/1	0/1	0/1	0/1	0/1	0/1
000008F	2093519	GN104ID162_006704	C	CAT	frameshift	GTG	GTATG			0/1	0/1	0/1	0/1	0/1	0/1	0/1
000008F	2093731	GN104ID162_006704	T	C	nonsynonymous	ATG	GTG	M	V	0/1	0/1	0/1	0/1	0/1	0/1	0/1
000008F	2343970	GN104ID162_006765	G	T	nonsynonymous	CGA	CTA	R	L	0/1	0/1	0/1	0/1	0/1	0/1	0/1
000008F	2511462	GN104ID162_006800	C	A	nonsense	GGA	TGA	G	*	0/1	0/1	0/1	0/1	0/1	0/1	0/1
000008F	2512208	GN104ID162_006800	A	C	nonsynonymous	ATT	AGT	I	S	0/1	0/1	0/0	0/0	0/1	0/1	0/1
000008F	2512242	GN104ID162_006800	C	T	nonsynonymous	GCC	ACC	A	T	0/1	0/1	0/0	0/0	0/1	0/1	0/1
000008F	2512246	GN104ID162_006800	G	C	nonsynonymous	AAC	AAG	N	K	0/1	0/1	0/0	0/0	0/1	0/1	0/1
000008F	2512247	GN104ID162_006800	T	C	nonsynonymous	AAC	AGC	N	S	0/1	0/1	0/0	0/0	0/1	0/1	0/1
000008F	2512253	GN104ID162_006800	A	G	nonsynonymous	GTG	GCG	V	A	0/0	0/1	0/0	0/0	0/1	0/1	0/1
000008F	2517812	GN104ID162_006801	G	GCAACACTGGGTTGCTATGCTACGCTACGCTATTTCAGCGCTACGCGT,GCAACACTGGGTTGCTATGCTACGCTACGCTATTTCAGCGCTACGCGTTAGCGTAGCGGCAAAAAGCGCCCGGCTAT,GCAACACTGGGTTGCTATGCTACGCTACGCTATTTCAGCGCTACGCGTTAGCGTAGCGGCAAAAAGCGCCCGGC	frameshift	CTA	ACGCGTAGCGCTGAAATAGCGTAGCGTAGCATAGCAACCCAGTGTTGCTA			0/1	0/0	0/2	0/0	0/3	0/0	0/0
000008F	2517838	GN104ID162_006801	A	G	nonsynonymous	CTA	CCA	L	P	0/0	0/1	0/1	0/1	0/1	0/1	0/1
000008F	2517994	GN104ID162_006801	T	A	nonsynonymous	GAA	GTA	E	V	0/1	0/1	0/1	0/1	0/1	0/1	0/1
000008F	2518363	GN104ID162_006801	T	C	nonsynonymous	AAA	AGA	K	R	0/1	0/1	0/1	0/1	0/1	0/1	0/1
000008F	2518551	GN104ID162_006801	A	AATTGGAAGGGAGTTACAAATGATTGACC	frameshift	CTT	CTGGTCAATCATTTGTAACTCCCTTCCAATT			0/0	0/0	0/0	0/0	0/1	0/0	0/0
000008F	2518552	GN104ID162_006801	A	ATTGGAAGGGAGTTACAAATGATTGACCAGCAAGGTGTTCAAAGGAATTAGGATTTGGGGAAGGAGGTAACAACAT	nonsynonymous	CTT	CATGTTGTTACCTCCTTCCCCAAATCCTAATTCCTTTGAACACCTTGCTGGTCAATCATTTGTAACTCCCTTCCAATT	L	HVVTSFPKS*FL*TPCWSIICNSLPI	0/0	0/0	0/0	0/1	0/0	0/0	0/0
000008F	2557922-2557926	GN104ID162_006814	CACCA	C	frameshift	CCACCA	CC			0/0	0/0	0/0	0/0	0/1	0/1	0/0
000008F	2558451	GN104ID162_006814	C	CA	frameshift	GCC	GCCA			1/1	1/1	1/1	1/1	1/1	1/1	1/1
000008F	2558698-2558699	GN104ID162_006814	TC	T	frameshift	TCC	TC			1/1	1/1	1/1	1/1	1/1	1/1	1/1
000008F	2558924	GN104ID162_006814	C	CA	frameshift	TCA	TCAA			1/1	1/1	1/1	1/1	1/1	1/1	1/1
000008F	2559196	GN104ID162_006814	A	AC	frameshift	ACC	ACCC			1/1	1/1	1/1	1/1	1/1	1/1	1/1
000008F	2598913	GN104ID162_006831	T	TCAACAACAA	nonsynonymous	TCA	TCAACAACAACA	S	STTT	0/1	0/1	0/1	0/1	0/1	0/1	0/1
000008F	2598916	GN104ID162_006831	T	A	nonsynonymous	TCA	ACA	S	T	0/1	0/1	0/1	0/1	0/1	0/1	0/1
000008F	2599016	GN104ID162_006831	A	G	nonsynonymous	CAT	CGT	H	R	0/1	0/1	0/1	0/1	0/1	0/1	0/1
000008F	2599450	GN104ID162_006831	C	A	nonsynonymous	CCG	ACG	P	T	0/1	0/1	0/1	0/1	0/1	0/1	0/1
000008F	2599454	GN104ID162_006831	C	T	nonsynonymous	ACC	ATC	T	I	0/1	0/1	0/1	0/1	0/1	0/1	0/1
000008F	2600500	GN104ID162_006831	G	C	nonsynonymous	GCC	CCC	A	P	0/1	0/1	0/1	0/1	0/1	0/1	0/1
000008F	2600749	GN104ID162_006831	T	C	nonsynonymous	TAC	CAC	Y	H	0/0	0/0	0/0	0/0	0/0	0/0	0/1
000008F	2600811-2600814	GN104ID162_006831	CCCT	C	nonsynonymous	TCCCCT	TCC	SP	S	0/1	0/1	0/1	0/1	0/1	0/1	0/1
000008F	2768897	GN104ID162_006871	A	G	nonsynonymous	TTC	CTC	F	L	0/1	0/1	0/1	0/1	0/1	0/1	0/1
000008F	2878550	GN104ID162_006893	A	G	nonsynonymous	AAA	GAA	K	E	0/1	0/1	0/1	0/1	0/1	0/1	0/1
000008F	2878826	GN104ID162_006893	A	C	nonsynonymous	ACT	CCT	T	P	0/1	0/1	0/1	0/1	0/1	0/1	0/1
000009F	66038	GN104ID162_006972	A	G	nonsynonymous	TGT	CGT	C	R	0/1	0/1	0/1	0/1	0/1	0/1	0/1
000009F	66228	GN104ID162_006972	T	C	nonsynonymous	CAG	CGG	Q	R	0/1	0/1	0/1	0/1	0/1	0/1	0/1
000009F	66273	GN104ID162_006972	A	C	nonsynonymous	GTG	GGG	V	G	0/1	0/1	0/1	0/1	0/1	0/1	0/1
000009F	404464	GN104ID162_007027	A	AATAC	frameshift	TTT	TGTATTT			0/1	0/1	0/1	0/1	0/1	0/1	0/1
000009F	1052450	GN104ID162_007177	C	A	nonsynonymous	CCC	CAC	P	H	0/1	0/1	0/1	0/1	0/1	0/1	0/1
000009F	1052586	GN104ID162_007177	G	T	nonsynonymous	GAG	GAT	E	D	0/1	0/1	0/1	0/1	0/1	0/1	0/1
000009F	1109973	GN104ID162_007196	A	G	nonsynonymous	CTC	CCC	L	P	0/0	0/1	0/0	0/0	0/1	0/0	0/1
000009F	1111068	GN104ID162_007196	T	C	nonsynonymous	GAT	GGT	D	G	0/0	0/0	0/0	0/0	0/0	0/0	0/1
000009F	1111411	GN104ID162_007196	C	G	nonsynonymous	GAG	CAG	E	Q	0/1	0/1	0/1	0/1	0/1	0/1	0/1
000009F	1111459	GN104ID162_007196	C	T	nonsynonymous	GAA	AAA	E	K	0/1	0/1	0/1	0/1	0/1	0/1	0/1
000009F	1111669	GN104ID162_007196	C	G	nonsynonymous	GAA	CAA	E	Q	0/0	0/0	0/1	1/1	0/0	0/0	0/0
000009F	1111670	GN104ID162_007196	T	TGGTAGACGGAAAAG	frameshift	AAA	AACTTTTCCGTCTACCA			0/0	0/0	0/1	1/1	0/0	0/0	0/0
000009F	1113347	GN104ID162_007196	C	A	nonsynonymous	GTT	TTT	V	F	0/1	0/1	0/1	0/1	0/1	0/1	0/1
000009F	1437497	GN104ID162_007245	A	G	nonsynonymous	TTA	TCA	L	S	0/1	0/1	0/1	0/1	0/1	0/1	0/1
000009F	1437567	GN104ID162_007245	C	T	nonsynonymous	GGC	AGC	G	S	0/1	0/1	0/1	0/1	0/1	0/1	0/1
000009F	1437764	GN104ID162_007245	A	G	nonsynonymous	GTG	GCG	V	A	0/1	0/0	0/1	0/0	0/0	0/1	0/1
000009F	1437861	GN104ID162_007245	T	G	nonsynonymous	AAT	CAT	N	H	0/1	0/0	0/0	0/0	0/0	0/0	0/0
000009F	1651483	GN104ID162_007298	T	C	nonsynonymous	TCA	CCA	S	P	0/1	0/1	0/1	0/1	0/1	0/1	0/1
000009F	1652927	GN104ID162_007298	A	C	nonsynonymous	ACA	CCA	T	P	0/1	0/1	0/1	0/1	0/1	0/1	0/1
000009F	1654177	GN104ID162_007298	T	A	nonsynonymous	GAT	GAA	D	E	0/1	0/1	0/1	0/1	0/1	0/1	0/1
000009F	1777674	GN104ID162_007317	C	CT	frameshift	CTT	CTTT			1/1	1/1	1/1	1/1	1/1	1/1	1/1
000009F	1777704	GN104ID162_007317	G	T	nonsynonymous	GAC	TAC	D	Y	0/1	0/1	0/1	0/1	0/1	0/1	0/1
000009F	1777726	GN104ID162_007317	T	A	nonsynonymous	ATT	AAT	I	N	0/1	0/1	0/1	0/1	0/1	0/1	0/1
000009F	1777747	GN104ID162_007317	T	C	nonsynonymous	TTT	TCT	F	S	0/1	0/1	0/1	0/1	0/1	0/1	0/1
000009F	1778242	GN104ID162_007317	C	CT	frameshift	CCT	CCTT			1/1	1/1	1/1	1/1	1/1	1/1	1/1
000009F	1778253	GN104ID162_007317	C	CG	frameshift	CGC	CGGC			1/1	1/1	1/1	1/1	1/1	1/1	1/1
000009F	1778363	GN104ID162_007317	C	CA	frameshift	TTC	TTCA			1/1	1/1	1/1	1/1	1/1	1/1	1/1
000009F	1778417	GN104ID162_007317	T	TATAC	frameshift	GCT	GCTATAC			0/1	0/1	0/1	0/1	0/1	0/1	0/1
000009F	1778507	GN104ID162_007317	T	TA	frameshift	ATT	ATTA			1/1	1/1	1/1	1/1	1/1	1/1	1/1
000009F	1778509	GN104ID162_007317	T	TC	frameshift	ATT	ATCT			1/1	1/1	1/1	1/1	1/1	1/1	1/1
000009F	1778551-1778552	GN104ID162_007317	CT	C	frameshift	GCT	GC			1/1	1/1	1/1	1/1	1/1	1/1	1/1
000009F	1834971	GN104ID162_007326	T	C	nonsynonymous	TCT	CCT	S	P	0/1	0/1	0/1	0/1	0/1	0/1	0/1
000009F	1835002	GN104ID162_007326	G	C	nonsynonymous	GGA	GCA	G	A	0/1	0/1	0/1	0/1	0/1	0/1	0/1
000009F	1835031	GN104ID162_007326	C	T	nonsynonymous	CCA	TCA	P	S	0/1	0/1	0/1	0/1	0/1	0/1	0/1
000009F	1835579	GN104ID162_007326	T	C	nonsynonymous	ATG	ACG	M	T	0/1	0/1	0/1	0/1	0/1	0/1	0/1
000009F	1835680	GN104ID162_007326	C	T	nonsynonymous	CCA	TCA	P	S	0/1	0/1	0/1	0/1	0/1	0/1	0/1
000009F	1835818	GN104ID162_007326	C	T	nonsynonymous	CTT	TTT	L	F	0/1	0/1	0/1	0/1	0/1	0/1	0/1
000009F	1840753	GN104ID162_007328	G	A	nonsynonymous	GCT	ACT	A	T	0/1	0/1	0/1	0/1	0/1	0/1	0/1
000009F	1841603	GN104ID162_007328	A	G	nonsynonymous	GAA	GGA	E	G	0/1	0/1	0/1	0/1	0/1	0/1	0/1
000009F	1850289	GN104ID162_007332	A	AATGGAGGACTTCCCGTCGATCTGGAAAGTCAGAT	frameshift	TAC	TAATGGAGGACTTCCCGTCGATCTGGAAAGTCAGATC			0/0	0/0	0/0	0/1	0/0	0/0	0/0
000009F	1850293	GN104ID162_007332	G	GGAGGACTTCCCGTCGATCTGGAAAGTCAGATCTGAGCCGCCAGATTTCAGATTTATTCAAAAATGTCGGGAAGTCCTCCAA	nonsynonymous	ATG	ATGGAGGACTTCCCGTCGATCTGGAAAGTCAGATCTGAGCCGCCAGATTTCAGATTTATTCAAAAATGTCGGGAAGTCCTCCAA	M	MEDFPSIWKVRSEPPDFRFIQKCREVLQ	0/0	0/0	0/0	0/0	0/0	0/1	0/0
000009F	1850307	GN104ID162_007332	T	G	nonsynonymous	CTT	CGT	L	R	0/0	0/0	0/0	0/1	0/1	0/1	0/0
000009F	1911892	GN104ID162_007343	T	C	nonsynonymous	ATT	GTT	I	V	0/1	0/1	0/1	0/1	0/1	0/1	0/1
000009F	1912153	GN104ID162_007343	A	G	nonsynonymous	TAT	CAT	Y	H	0/1	0/1	0/1	0/1	0/1	0/1	0/1
000009F	1912392	GN104ID162_007343	A	G	nonsynonymous	CTA	CCA	L	P	0/1	0/1	0/1	0/1	0/1	0/1	0/1
000009F	1912445	GN104ID162_007343	A	T	nonsynonymous	TTT	TTA	F	L	0/1	0/1	0/1	0/1	0/1	0/1	0/1
000009F	1912467-1912474	GN104ID162_007343	TTTGGCAA	T	frameshift	TTGCCAAAC	AC			0/1	0/1	0/1	0/1	0/1	0/1	0/1
000009F	1912588	GN104ID162_007343	T	C	nonsynonymous	AAA	GAA	K	E	0/1	0/1	0/1	0/1	0/1	0/1	0/1
000009F	1968917	GN104ID162_007358	C	CA	frameshift	CGA	CAGA			1/1	1/1	1/1	1/1	1/1	1/1	1/1
000009F	1969888	GN104ID162_007358	T	TA	frameshift	TCT	TCTA			1/1	1/1	1/1	1/1	1/1	1/1	1/1
000009F	2060413	GN104ID162_007386	G	C	nonsynonymous	CGC	CCC	R	P	0/1	0/0	0/0	0/0	0/0	0/0	0/0
000009F	2060422	GN104ID162_007386	G	C	nonsynonymous	CGC	CCC	R	P	0/1	0/1	0/1	0/1	0/1	0/0	0/0
000009F	2060425	GN104ID162_007386	T	C	nonsynonymous	CTC	CCC	L	P	0/1	0/1	0/0	0/1	0/1	0/0	0/0
000009F	2061828	GN104ID162_007386	G	A	nonsynonymous	GCG	ACG	A	T	0/1	0/1	0/1	0/1	0/1	0/1	0/1
000009F	2826444-2826445	GN104ID162_007525	TC	T	frameshift	GTC	GT			1/1	1/1	1/1	1/1	1/1	1/1	1/1
000009F	2826479-2826480	GN104ID162_007525	CA	C	frameshift	CAA	CA			1/1	1/1	1/1	1/1	1/1	1/1	1/1
000009F	2827531	GN104ID162_007526	C	CG	frameshift	ACG	ACCG			1/1	1/1	1/1	1/1	1/1	1/1	1/1
000009F	3051461	GN104ID162_007567	A	T	nonsynonymous	ATA	AAA	I	K	0/1	0/1	0/1	0/1	0/1	0/1	0/1
000009F	3051921	GN104ID162_007567	A	G	nonsynonymous	TCA	CCA	S	P	0/1	0/1	0/1	0/1	0/1	0/1	0/1
000009F	3052043	GN104ID162_007567	A	C	nonsynonymous	CTG	CGG	L	R	0/1	0/1	0/1	0/1	0/1	0/1	0/1
000009F	3058425	GN104ID162_007572	G	GT	frameshift	GTT	GTTT			0/1	0/1	0/1	0/1	0/1	0/1	0/1
000010F	418509	GN104ID162_007694	T	C	nonsynonymous	ACA	GCA	T	A	0/1	0/1	0/1	0/1	0/1	0/1	0/1
000010F	418999	GN104ID162_007694	T	C	nonsynonymous	GAC	GGC	D	G	0/1	0/1	0/1	0/1	0/1	0/1	0/1
000010F	448890	GN104ID162_007702	G	A	nonsynonymous	TCG	TTG	S	L	0/1	0/1	0/1	0/1	0/1	0/1	0/1
000010F	448920	GN104ID162_007702	C	T	nonsense	TGG	TAG	W	*	0/1	0/1	0/1	0/1	0/1	0/1	0/1
000010F	449036-449037	GN104ID162_007702	TG	T	frameshift	TCA	TA			0/1	0/1	0/1	0/1	0/1	0/1	0/1
000010F	449109	GN104ID162_007702	A	AAGTGTCCCGAGTGGACCG	nonsynonymous	TTG	TCGGTCCACTCGGGACACTTG	L	SVHSGHL	0/1	0/0	0/0	0/0	0/0	0/0	0/1
000010F	449144	GN104ID162_007702	C	CG,CGAGTGTCCCGAGTGGACCAAGTGTCCCGAGTGGACCGAGTGTCCCGAGTGGACCGAGTGGACCGAGTGTCCCAAGTGTCCCGAGTGTACCGAGTGGACCGAGTGTCCCGAATGGACCGAATGTCCGAGT,CGAGTGGACCGAGTGTCCCAAGTGTCCCGAGTGTACCGAGTGGACCGAGTGTCCCGAATGGACCGAATGTCCGAGT	frameshift	CTG	CTCG			0/0	0/1	0/0	0/2	0/1	0/2	0/3
000010F	449145	GN104ID162_007702	A	AGTGTCCCGAGTG	nonsynonymous	CTG	CCACTCGGGACACTG	L	PLGTL	0/0	0/1	0/0	0/0	0/1	0/0	0/0
000010F	449161	GN104ID162_007702	A	G	nonsynonymous	TTT	CTT	F	L	0/0	0/1	0/0	0/0	0/1	0/0	0/0
000010F	531346	GN104ID162_007709	G	T	nonsynonymous	GCA	TCA	A	S	0/1	0/1	0/1	0/1	0/1	0/1	0/1
000010F	565833	GN104ID162_007714	G	T	nonsynonymous	CAA	AAA	Q	K	0/1	0/1	0/1	0/1	0/1	0/1	0/1
000010F	617814	GN104ID162_007725	C	T	nonsynonymous	GAT	AAT	D	N	0/1	0/1	0/1	0/1	0/1	0/1	0/1
000010F	653741	GN104ID162_007736	T	C	nonsynonymous	TCT	CCT	S	P	0/1	0/1	0/1	0/1	0/1	0/1	0/1
000010F	720042	GN104ID162_007755	T	A	nonsynonymous	AAG	ATG	K	M	0/1	0/1	0/1	0/1	0/1	0/1	0/1
000010F	849957	GN104ID162_007781	T	C	nonsynonymous	ATC	GTC	I	V	0/1	0/1	0/1	0/1	0/1	0/1	0/1
000010F	857322	GN104ID162_007785	C	T	nonsynonymous	GTC	ATC	V	I	0/1	0/1	0/1	0/1	0/1	0/1	0/1
000010F	930127	GN104ID162_007802	A	G	nonsynonymous	CTA	CCA	L	P	0/1	0/1	0/1	0/1	0/1	0/1	0/1
000010F	930939	GN104ID162_007802	C	T	nonsynonymous	GAT	AAT	D	N	0/1	0/1	0/1	0/1	0/1	0/1	0/1
000010F	987250	GN104ID162_007815	T	A	nonsynonymous	ATC	TTC	I	F	0/1	0/1	0/1	0/1	0/1	0/1	0/1
000010F	1040448	GN104ID162_007827	G	C	nonsynonymous	CAG	GAG	Q	E	0/1	0/1	0/1	0/1	0/1	0/1	0/1
000010F	1279042	GN104ID162_007885	A	G	nonsynonymous	ATA	GTA	I	V	0/1	0/1	0/1	0/1	0/1	0/1	0/1
000010F	1543494	GN104ID162_007938	T	A	nonsynonymous	GAA	GTA	E	V	0/1	0/1	0/1	0/1	0/1	0/1	0/1
000010F	1546492	GN104ID162_007939	G	T	nonsynonymous	CAC	AAC	H	N	0/1	0/1	0/1	0/1	0/1	0/1	0/1
000010F	1546737	GN104ID162_007939	A	G	nonsynonymous	GTC	GCC	V	A	0/1	0/1	0/1	0/1	0/1	0/1	0/1
000010F	1576041	GN104ID162_007946	G	A	nonsynonymous	TCA	TTA	S	L	0/1	0/1	0/1	0/1	0/1	0/1	0/1
000010F	1576198	GN104ID162_007946	G	A	nonsynonymous	CCA	TCA	P	S	0/1	0/1	0/1	0/1	0/1	0/1	0/1
000010F	1576330	GN104ID162_007946	T	G	nonsynonymous	AAT	CAT	N	H	0/1	0/1	0/1	0/1	0/1	0/1	0/1
000010F	1577611	GN104ID162_007946	C	T	nonsynonymous	GGG	AGG	G	R	0/1	0/1	0/1	0/1	0/1	0/1	0/1
000010F	1577754	GN104ID162_007946	C	T	nonsynonymous	GGT	GAT	G	D	0/1	0/1	0/1	0/1	0/1	0/1	0/1
000010F	1578093	GN104ID162_007946	A	C	nonsynonymous	TTC	GTC	F	V	0/1	0/1	0/1	0/1	0/1	0/1	0/1
000010F	1671410-1671411	GN104ID162_007964	TG	T	frameshift	TGG	TG			0/1	0/1	0/1	0/1	0/1	0/1	0/1
000010F	1814933	GN104ID162_007996	A	G	nonsynonymous	TAG	CAG	*	Q	0/1	0/1	0/1	0/1	0/1	0/1	0/1
000010F	1824939	GN104ID162_008003	G	A	nonsynonymous	CAC	TAC	H	Y	0/1	0/1	0/1	0/1	0/1	0/1	0/1
000010F	2013679	GN104ID162_008051	C	A	nonsynonymous	CTC	ATC	L	I	0/1	0/1	0/1	0/1	0/1	0/1	0/1
000010F	2756071	GN104ID162_008186	C	CGTTCTCG	frameshift	GCG	GCGTTCTCGG			0/1	0/1	0/1	0/1	0/1	0/1	0/1
000010F	2852208	GN104ID162_008201	C	T	nonsynonymous	GAA	AAA	E	K	0/1	0/1	0/1	0/1	0/1	0/1	0/1
000010F	2852232-2852244	GN104ID162_008201	CGACGTATTCTTT	C	nonsynonymous	AAAGAATACGTCGAA	GAA	KEYVE	E	0/1	0/1	0/1	0/1	0/1	0/1	0/1
000010F	2852244	GN104ID162_008201	T	C	nonsynonymous	AAA	GAA	K	E	0/1	0/1	0/1	0/1	0/1	0/1	0/1
000010F	2852312	GN104ID162_008201	G	A	nonsynonymous	TCG	TTG	S	L	0/1	0/1	0/1	0/1	0/1	0/1	0/1
000010F	2852475	GN104ID162_008201	G	A	nonsynonymous	TCG	TTG	S	L	0/1	0/1	0/1	0/1	0/1	0/1	0/1
000010F	2852782	GN104ID162_008201	T	G	nonsynonymous	AGC	CGC	S	R	0/1	0/1	0/1	0/1	0/1	0/1	0/1
000010F	2852855	GN104ID162_008201	T	C	nonsynonymous	AAC	GAC	N	D	0/1	0/1	0/1	0/1	0/1	0/1	0/1
000010F	2853044	GN104ID162_008201	C	T	nonsynonymous	GAC	AAC	D	N	0/1	0/1	0/1	0/1	0/1	0/1	0/1
000010F	2853061	GN104ID162_008201	C	T	nonsynonymous	CGA	CAA	R	Q	0/1	0/1	0/1	0/1	0/1	0/1	0/1
000010F	2853137	GN104ID162_008201	T	C	nonsynonymous	AAA	GAA	K	E	0/1	0/1	0/1	0/1	0/1	0/1	0/1
000010F	2853155	GN104ID162_008201	C	T	nonsynonymous	GAT	AAT	D	N	0/1	0/1	0/1	0/1	0/1	0/1	0/0
000010F	2853185	GN104ID162_008201	A	G	nonsynonymous	TCT	CCT	S	P	0/0	0/1	0/0	0/1	0/0	0/0	0/0
000010F	2853420	GN104ID162_008201	C	T	nonsynonymous	GCA	ACA	A	T	0/1	0/1	0/1	0/1	0/1	0/1	0/1
000010F	2853669	GN104ID162_008201	G	A	nonsynonymous	CGC	TGC	R	C	0/1	0/1	0/1	0/1	0/1	0/1	0/1
000010F	2854902	GN104ID162_008201	G	T	nonsynonymous	AAC	AAA	N	K	0/1	0/1	0/1	0/1	0/1	0/1	0/1
000010F	2855076	GN104ID162_008201	C	A	nonsynonymous	TTG	TTT	L	F	0/1	0/1	0/1	0/1	0/1	0/1	0/1
000010F	2855101	GN104ID162_008201	T	A	nonsynonymous	AAT	ATT	N	I	0/1	0/1	0/1	0/1	0/1	0/1	0/1
000010F	2855730	GN104ID162_008201	A	G	nonsynonymous	TTA	TCA	L	S	0/1	0/1	0/1	0/1	0/1	0/1	0/1
000010F	2961671	GN104ID162_008227	A	G	nonsynonymous	ACC	GCC	T	A	0/1	0/1	0/1	0/1	0/1	0/1	0/1
000011F	436288	GN104ID162_008289	A	AGC	frameshift	TCG	GCTCG			0/1	0/1	0/1	0/1	0/1	0/1	0/1
000011F	436289	GN104ID162_008289	T	TAGTCCGAG	frameshift	AAA	AACTCGGACTA			0/1	0/1	0/1	0/1	0/1	0/1	0/1
000011F	436299	GN104ID162_008289	G	A	nonsynonymous	ACA	ATA	T	I	0/1	0/1	0/1	0/1	0/1	0/1	0/1
000011F	436904	GN104ID162_008289	G	C	nonsynonymous	ACC	AGC	T	S	0/1	0/1	0/1	0/1	0/1	0/1	0/1
000011F	437129	GN104ID162_008289	G	C	nonsynonymous	CCG	CGG	P	R	0/1	0/1	0/1	0/1	0/1	0/1	0/1
000011F	1073684	GN104ID162_008426	G	A	nonsynonymous	TCC	TTC	S	F	0/1	0/1	0/1	0/1	0/1	0/1	0/1
000011F	1078295	GN104ID162_008428	T	TTCTC	frameshift	TTT	TTTTCTC			0/1	0/1	0/1	0/1	0/1	0/1	0/1
000011F	1078452	GN104ID162_008428	G	T	nonsynonymous	GTG	TTG	V	L	0/1	0/1	0/1	0/1	0/1	0/1	0/1
000011F	1093188	GN104ID162_008429	G	C	nonsynonymous	ACG	AGG	T	R	0/1	0/1	0/1	0/1	0/1	0/1	0/1
000011F	1130286	GN104ID162_008434	A	C	nonsynonymous	AAA	CAA	K	Q	0/0	0/1	0/0	0/0	0/1	0/0	0/0
000011F	1130663	GN104ID162_008434	T	G	nonsynonymous	TCA	GCA	S	A	0/1	0/0	0/0	0/1	0/0	0/1	0/1
000011F	1131097	GN104ID162_008434	T	C	nonsynonymous	ATG	ACG	M	T	0/1	0/1	0/1	0/1	0/1	0/1	0/1
000011F	1131235	GN104ID162_008434	A	G	nonsynonymous	GAA	GGA	E	G	0/1	0/1	0/1	0/1	0/1	0/1	0/1
000011F	1131268	GN104ID162_008434	G	A	nonsynonymous	CGT	CAT	R	H	0/1	0/1	0/1	0/1	0/1	0/1	0/1
000011F	1332030	GN104ID162_008485	G	T	nonsynonymous	TTC	TTA	F	L	0/1	0/1	0/1	0/1	0/1	0/1	0/1
000011F	1332085	GN104ID162_008485	T	C	nonsynonymous	AAG	AGG	K	R	0/1	0/1	0/1	0/1	0/1	0/1	0/1
000011F	1471315	GN104ID162_008518	C	T	nonsynonymous	CTT	TTT	L	F	0/1	0/1	0/1	0/1	0/1	0/1	0/1
000011F	1471441	GN104ID162_008518	A	G	nonsynonymous	AGA	GGA	R	G	0/1	0/1	0/1	0/1	0/1	0/1	0/1
000011F	1471442	GN104ID162_008518	G	C	nonsynonymous	AGA	ACA	R	T	0/1	0/1	0/1	0/1	0/1	0/1	0/1
000011F	1471455	GN104ID162_008518	C	A	nonsynonymous	CAC	CAA	H	Q	0/1	0/1	0/1	0/1	0/1	0/1	0/1
000011F	1471465	GN104ID162_008518	G	T	nonsynonymous	GCC	TCC	A	S	0/1	0/1	0/1	0/1	0/1	0/1	0/1
000011F	1471528	GN104ID162_008518	G	A	nonsynonymous	GGC	AGC	G	S	0/1	0/1	0/1	0/1	0/1	0/1	0/1
000011F	1471529	GN104ID162_008518	G	A	nonsynonymous	GGC	GAC	G	D	0/1	0/1	0/1	0/1	0/1	0/1	0/1
000011F	1471535	GN104ID162_008518	A	G	nonsynonymous	GAG	GGG	E	G	0/1	0/1	0/1	0/1	0/1	0/1	0/1
000011F	1471576	GN104ID162_008518	C	A	nonsynonymous	CAA	AAA	Q	K	0/1	0/1	0/1	0/1	0/1	0/1	0/1
000011F	1471594	GN104ID162_008518	A	G	nonsynonymous	AAG	GAG	K	E	0/1	0/1	0/1	0/1	0/1	0/1	0/1
000011F	1471621	GN104ID162_008518	G	A	nonsynonymous	GAA	AAA	E	K	0/1	0/1	0/1	0/1	0/1	0/1	0/1
000011F	1471726	GN104ID162_008518	C	A	nonsynonymous	CAG	AAG	Q	K	0/1	0/1	0/1	0/1	0/1	0/1	0/1
000011F	1471736	GN104ID162_008518	T	A	nonsynonymous	CTC	CAC	L	H	0/1	0/1	0/1	0/1	0/1	0/1	0/1
000011F	1471765	GN104ID162_008518	G	A	nonsynonymous	GAG	AAG	E	K	0/1	0/1	0/1	0/1	0/1	0/1	0/1
000011F	1471781	GN104ID162_008518	A	C	nonsynonymous	AAT	ACT	N	T	0/1	0/1	0/1	0/1	0/1	0/1	0/1
000011F	1471912	GN104ID162_008518	G	A	nonsynonymous	GAG	AAG	E	K	0/1	0/1	0/1	0/1	0/1	0/1	0/1
000011F	1617672	GN104ID162_008553	T	C	nonsynonymous	AAC	AGC	N	S	0/1	0/1	0/1	0/1	0/1	0/1	0/1
000011F	1617694	GN104ID162_008553	T	C	nonsynonymous	ACC	GCC	T	A	0/1	0/1	0/1	0/1	0/1	0/1	0/1
000011F	1617876	GN104ID162_008553	C	T	nonsynonymous	AGT	AAT	S	N	0/1	0/1	0/1	0/1	0/1	0/1	0/1
000011F	1617898	GN104ID162_008553	C	G	nonsynonymous	GAT	CAT	D	H	0/1	0/1	0/1	0/1	0/1	0/1	0/1
000011F	1908512	GN104ID162_008624	C	T	nonsynonymous	GCC	GTC	A	V	0/1	0/1	0/1	0/1	0/1	0/1	0/1
000011F	2067568	GN104ID162_008651	G	A	nonsynonymous	CCG	TCG	P	S	0/1	0/1	0/1	0/1	0/1	0/1	0/1
000011F	2307215	GN104ID162_008690	G	A	nonsynonymous	GCG	GTG	A	V	0/1	0/1	0/1	0/1	0/1	0/1	0/1
000011F	2308356	GN104ID162_008690	A	T	nonsynonymous	ATT	AAT	I	N	0/1	0/1	0/1	0/1	0/1	0/1	0/1
000011F	2403418	GN104ID162_008712	C	A	nonsynonymous	CGC	AGC	R	S	0/1	0/1	0/1	0/1	0/1	0/1	0/1
000011F	2415961	GN104ID162_008716	A	AGTCTTTGCTCTAACTTAACAAAGTCCCTCTATTTGAGGGGGGACACTGTCCCGCCGGGAAATGCGACCAGTGTTTTACCACTCCACCTGTAGGAGGGTGGGACTTAGTTAAGTTAG	frameshift	TGG	CTAACTTAACTAAGTCCCACCCTCCTACAGGTGGAGTGGTAAAACACTGGTCGCATTTCCCGGCGGGACAGTGTCCCCCCTCAAATAGAGGGACTTTGTTAAGTTAGAGCAAAGACTGG			0/1	0/1	0/1	0/1	0/1	0/1	0/1
000011F	2415999	GN104ID162_008716	C	T	nonsynonymous	AGC	AAC	S	N	0/1	0/1	0/1	0/1	0/1	0/1	0/1
000011F	2416905-2416947	GN104ID162_008716	ATAAAAAGGCGCCTGTGTTGGAGTTGTGGGTAGACCTCGTTGT	A	nonsynonymous	GACAACGAGGTCTACCCACAACTCCAACACAGGCGCCTTTTTATC	GTC	DNEVYPQLQHRRLFI	V	0/1	0/1	0/1	0/1	0/1	0/1	0/1
000011F	2416954	GN104ID162_008716	T	C	nonsynonymous	AGC	GGC	S	G	0/1	0/1	0/1	0/1	0/1	0/1	0/1
000011F	2416961-2416965	GN104ID162_008716	GTACA	G	frameshift	ATGTAC	AC			0/1	0/1	0/1	0/1	0/1	0/1	0/1
000011F	2417196	GN104ID162_008716	A	G	nonsynonymous	ATG	ACG	M	T	0/0	0/1	0/0	./.	0/0	./.	./.
000011F	2417247-2417249	GN104ID162_008716	ACC	A	frameshift	GAGGTG	GATG			0/0	0/1	0/0	0/0	0/0	./.	0/0
000011F	2417250-2417290	GN104ID162_008716	TCCTCCGCCAACGGTTCCACCGCCTCCGCCAACGGTTCCAC	T	frameshift	GTGGAACCGTTGGCGGAGGCGGTGGAACCGTTGGCGGAGGAG	AG			0/0	0/1	0/0	0/0	0/0	./.	0/0
000011F	2417620	GN104ID162_008716	A	G	nonsynonymous	GTA	GCA	V	A	0/1	0/1	0/1	0/1	0/1	0/1	0/1
000011F	2458511	GN104ID162_008725	T	G	nonsynonymous	GAA	GAC	E	D	0/1	0/1	0/1	0/1	0/1	0/1	0/1
000011F	2459309	GN104ID162_008725	T	C	nonsynonymous	AAG	GAG	K	E	0/1	0/1	0/1	0/1	0/1	0/1	0/1
000011F	2459492	GN104ID162_008725	C	CTCA	nonsynonymous	GAT	TGAGAT	D	*D	0/1	0/1	0/1	0/1	0/1	0/1	0/1
000011F	2459603	GN104ID162_008725	A	G	nonsynonymous	TAT	CAT	Y	H	0/1	0/1	0/1	0/1	0/1	0/1	0/1
000011F	2459699	GN104ID162_008725	T	G	nonsynonymous	ATC	CTC	I	L	0/1	0/1	0/1	0/1	0/1	0/1	0/1
000011F	2590965	GN104ID162_008760	A	T	nonsynonymous	CAT	CTT	H	L	0/1	0/1	0/1	0/1	0/1	0/1	0/1
000011F	2591566	GN104ID162_008760	T	A	nonsynonymous	CAT	CAA	H	Q	0/1	0/1	0/1	0/1	0/1	0/1	0/1
000011F	2591646	GN104ID162_008760	A	G	nonsynonymous	CAA	CGA	Q	R	0/1	0/1	0/1	0/1	0/1	0/1	0/1
000012F	165404	GN104ID162_008860	T	C	nonsynonymous	TTG	TCG	L	S	0/1	0/1	0/1	0/1	0/1	0/1	0/1
000012F	538428	GN104ID162_008951	T	TG	frameshift	AGA	CAGA			1/1	1/1	1/1	1/1	1/1	1/1	1/1
000012F	538544	GN104ID162_008951	A	G	nonsynonymous	CTC	CCC	L	P	1/1	1/1	1/1	1/1	1/1	1/1	1/1
000012F	538561	GN104ID162_008951	T	TC	frameshift	AGA	AGGA			1/1	1/1	1/1	1/1	1/1	1/1	1/1
000012F	538573	GN104ID162_008951	C	CTCT	nonsynonymous	GAG	GAAGAG	E	EE	1/1	1/1	1/1	1/1	1/1	1/1	1/1
000012F	539787	GN104ID162_008951	G	GT	frameshift	ACA	AACA			0/1	0/1	0/1	0/1	0/1	0/1	0/1
000012F	539788	GN104ID162_008951	T	TG	frameshift	ACA	CACA			0/1	0/1	0/1	0/1	0/1	0/1	0/1
000012F	539876-539878	GN104ID162_008951	TTG	T	frameshift	CAA	A			0/1	0/1	0/1	0/1	0/1	0/1	0/1
000012F	539879	GN104ID162_008951	T	TGG	frameshift	ACA	ACCCA			0/1	0/1	0/1	0/1	0/1	0/1	0/1
000012F	543424	GN104ID162_008953	G	C	nonsynonymous	GAT	CAT	D	H	0/1	0/1	0/1	0/1	0/1	0/1	0/1
000012F	622543	GN104ID162_008980	A	T	nonsynonymous	AAC	ATC	N	I	0/1	0/1	0/1	0/1	0/1	0/1	0/1
000012F	863218	GN104ID162_009038	C	T	nonsynonymous	CGA	CAA	R	Q	0/1	0/1	0/1	0/1	0/1	0/1	0/1
000012F	863525	GN104ID162_009038	T	C	nonsynonymous	ACC	GCC	T	A	0/1	0/1	0/1	0/1	0/1	0/1	0/1
000012F	863677	GN104ID162_009038	A	T	nonsynonymous	TTT	TAT	F	Y	0/1	0/1	0/1	0/1	0/1	0/1	0/1
000012F	1036195	GN104ID162_009090	T	C	nonsynonymous	ATT	ACT	I	T	0/1	0/1	0/1	0/1	0/1	0/1	0/1
000012F	1037745	GN104ID162_009090	G	A	nonsynonymous	AGT	AAT	S	N	0/1	0/1	0/1	0/1	0/1	0/1	0/1
000012F	2032534	GN104ID162_009280	C	A	nonsynonymous	AAC	AAA	N	K	0/1	0/1	0/1	0/1	0/1	0/1	0/1
000013F	640566	GN104ID162_009507	A	G	nonsynonymous	GAG	GGG	E	G	0/1	0/1	0/1	0/1	0/1	0/1	0/1
000013F	641804	GN104ID162_009507	A	C	nonsynonymous	ATT	CTT	I	L	0/1	0/1	0/1	0/1	0/1	0/1	0/1
000013F	779619	GN104ID162_009533	C	A	nonsynonymous	GAT	TAT	D	Y	0/1	0/1	0/1	0/1	0/1	0/1	0/1
000013F	779766	GN104ID162_009533	G	T	nonsynonymous	CCC	ACC	P	T	0/1	0/1	0/1	0/1	0/1	0/1	0/1
000013F	1006236	GN104ID162_009589	G	A	nonsynonymous	GCT	ACT	A	T	0/1	0/1	0/1	0/1	0/1	0/1	0/1
000013F	1006261	GN104ID162_009589	A	C	nonsynonymous	AAA	ACA	K	T	0/1	0/1	0/1	0/1	0/1	0/1	0/1
000013F	1006302	GN104ID162_009589	A	C	nonsynonymous	ATT	CTT	I	L	0/1	0/1	0/1	0/1	0/1	0/1	0/1
000013F	1105406	GN104ID162_009613	C	T	nonsynonymous	CCA	TCA	P	S	0/1	0/1	0/1	0/1	0/1	0/1	0/1
000013F	1105578	GN104ID162_009613	A	G	nonsynonymous	AAC	GAC	N	D	0/1	0/1	0/1	0/1	0/1	0/1	0/1
000013F	1134530	GN104ID162_009628	T	C	nonsynonymous	ACA	GCA	T	A	0/1	0/1	0/1	0/1	0/1	0/1	0/1
000013F	1134864	GN104ID162_009628	C	T	nonsynonymous	ATG	ATA	M	I	0/1	0/1	0/1	0/1	0/1	0/1	0/1
000013F	1264712	GN104ID162_009665	G	A	nonsynonymous	CGA	CAA	R	Q	0/1	0/1	0/1	0/1	0/1	0/1	0/1
000013F	1264891	GN104ID162_009665	T	C	nonsynonymous	TCT	CCT	S	P	0/1	0/1	0/1	0/1	0/1	0/1	0/1
000013F	1265022	GN104ID162_009665	C	T	nonsynonymous	CGG	TGG	R	W	0/1	0/1	0/1	0/1	0/1	0/1	0/1
000013F	1265046	GN104ID162_009665	C	T	nonsynonymous	CGT	TGT	R	C	0/1	0/1	0/1	0/1	0/1	0/1	0/1
000013F	1266194-1266197	GN104ID162_009665	CCAG	C	nonsynonymous	GCCAGC	GCC	AS	A	0/1	0/1	0/1	0/1	0/1	0/1	0/1
000013F	1698768	GN104ID162_009770	A	C	nonsynonymous	CAC	CCC	H	P	0/1	0/1	0/0	0/1	0/0	0/0	0/0
000013F	1698772-1698777	GN104ID162_009770	CATCCA	C	frameshift	CCCATCCAC	CCCC			0/0	0/1	0/0	0/1	0/0	0/0	0/0
000013F	1698788	GN104ID162_009770	C	T	nonsynonymous	CCC	TCC	P	S	0/1	0/1	0/1	0/1	0/1	0/1	0/1
000013F	1699608	GN104ID162_009770	C	T	nonsynonymous	CCC	TCC	P	S	0/1	0/1	0/1	0/1	0/1	0/1	0/1
000013F	1699691-1699704	GN104ID162_009770	CGCCCAGCTCCTCT	C	frameshift	CCCGCCCAGCTCCTCTCC	CCCCC			0/0	0/0	0/0	0/0	0/0	0/0	0/1
000013F	1699710	GN104ID162_009770	T	A	nonsynonymous	TCC	ACC	S	T	0/0	0/0	0/0	0/0	0/0	0/0	0/1
000013F	1699743-1699746	GN104ID162_009770	TACC	T	nonsynonymous	TACCAC	TAC	YH	Y	0/1	0/1	0/1	0/1	0/1	0/1	0/1
000013F	1699747	GN104ID162_009770	A	G	nonsynonymous	CAC	CGC	H	R	0/1	0/1	0/1	0/1	0/1	0/1	0/1
000013F	1700462	GN104ID162_009770	G	A	nonsynonymous	GAC	AAC	D	N	0/1	0/1	0/1	0/1	0/1	0/1	0/1
000013F	1700562	GN104ID162_009770	G	C	nonsynonymous	CGC	CCC	R	P	0/1	0/1	0/1	0/1	0/1	0/1	0/1
000013F	1700568	GN104ID162_009770	C	T	nonsynonymous	CCC	CTC	P	L	0/1	0/1	0/1	0/1	0/1	0/1	0/1
000013F	1700569-1700589	GN104ID162_009770	CTCCGCGTCTACTCTCACCCA	CCCCA,C	frameshift	CCCTCCGCGTCTACTCTCACCCAC	CCCCCCAC			0/1	0/2	0/1	0/1	0/1	0/1	0/0
000013F	1700570	GN104ID162_009770	T	C,	nonsynonymous	TCC	CCC	S	P	0/2	0/2	0/2	0/2	0/2	0/2	0/1
000013F	1700572-1700583	GN104ID162_009770	CGCGTCTACTCT	C,	frameshift	TCCGCGTCTACTCTC	TCCC			0/2	0/2	0/2	0/2	0/2	0/2	0/1
000013F	1700585	GN104ID162_009770	A	C,	nonsynonymous	ACC	CCC	T	P	0/2	0/2	0/2	0/2	0/2	0/2	0/1
000013F	1700589	GN104ID162_009770	A	C,	nonsynonymous	CAC	CCC	H	P	0/1	0/2	0/1	0/1	0/1	0/1	0/1
000013F	1700607	GN104ID162_009770	C	G	nonsynonymous	TCC	TGC	S	C	0/1	0/1	0/1	0/1	0/1	0/1	0/1
000013F	1960082	GN104ID162_009804	C	T	nonsynonymous	GAT	AAT	D	N	0/1	0/1	0/1	0/1	0/1	0/1	0/1
000013F	2471239	GN104ID162_009890	A	G	nonsynonymous	AAG	GAG	K	E	0/1	0/1	0/1	0/1	0/1	0/1	0/1
000013F	2471376	GN104ID162_009890	A	G	nonsynonymous	ATT	GTT	I	V	0/1	0/1	0/1	0/1	0/1	0/1	0/1
000013F	2515769	GN104ID162_009901	A	C	nonsynonymous	ATT	CTT	I	L	0/1	0/1	0/1	0/1	0/1	0/1	0/1
000013F	2515906	GN104ID162_009901	C	G	nonsynonymous	GAC	GAG	D	E	0/1	0/1	0/1	0/1	0/1	0/1	0/1
000013F	2516219	GN104ID162_009901	T	A	nonsynonymous	TCA	ACA	S	T	0/1	0/1	0/1	0/1	0/1	0/1	0/1
000013F	2516372	GN104ID162_009901	C	T	nonsynonymous	CCA	TCA	P	S	0/1	0/1	0/1	0/1	0/1	0/1	0/1
000013F	2516373	GN104ID162_009901	C	T	nonsynonymous	CCA	CTA	P	L	0/1	0/1	0/1	0/1	0/1	0/1	0/1
000013F	2516402	GN104ID162_009901	T	G	nonsynonymous	TCA	GCA	S	A	0/1	0/1	0/1	0/1	0/1	0/1	0/1
000013F	2518438	GN104ID162_009901	G	C	nonsynonymous	GTC	CTC	V	L	0/1	0/1	0/1	0/1	0/1	0/1	0/1
000013F	2568656	GN104ID162_009914	T	A	nonsynonymous	AAT	AAA	N	K	0/1	0/1	0/1	0/1	0/1	0/1	0/1
000013F	2568744	GN104ID162_009914	A	G	nonsynonymous	AAT	GAT	N	D	0/1	0/1	0/1	0/1	0/1	0/1	0/1
000013F	2569078	GN104ID162_009914	C	T	nonsynonymous	TCG	TTG	S	L	0/1	0/1	0/1	0/1	0/1	0/1	0/1
000013F	2569433	GN104ID162_009914	T	A	nonsynonymous	ATT	AAT	I	N	0/1	0/1	0/1	0/1	0/1	0/1	0/1
000013F	2569938	GN104ID162_009914	G	A	nonsynonymous	GCA	ACA	A	T	0/1	0/1	0/1	0/1	0/1	0/1	0/1
000013F	2712677	GN104ID162_009941	T	G	nonsynonymous	ATC	AGC	I	S	0/1	0/1	0/1	0/1	0/1	0/1	0/1
000013F	2714046	GN104ID162_009941	T	G	nonsynonymous	ATT	ATG	I	M	0/1	0/1	0/1	0/1	0/1	0/1	0/1
000013F	2714065	GN104ID162_009941	C	A	nonsynonymous	CAT	AAT	H	N	0/1	0/1	0/1	0/1	0/1	0/1	0/1
000013F	2717748	GN104ID162_009942	T	C	nonsynonymous	GTG	GCG	V	A	0/1	0/1	0/1	0/1	0/1	0/1	0/1
000013F	2717822	GN104ID162_009942	G	C	nonsynonymous	GCC	CCC	A	P	0/0	0/1	0/0	0/0	0/1	0/1	0/0
000013F	2717831	GN104ID162_009942	G	C	nonsynonymous	GCC	CCC	A	P	0/0	0/1	0/0	0/1	0/1	0/1	0/1
000013F	2717834	GN104ID162_009942	G	C	nonsynonymous	GCC	CCC	A	P	0/0	0/1	0/0	0/1	0/1	0/1	0/1
000013F	2717841	GN104ID162_009942	T	C	nonsynonymous	CTC	CCC	L	P	0/0	0/1	0/0	0/1	0/1	0/1	0/1
000013F	2717846	GN104ID162_009942	G	C	nonsynonymous	GTC	CTC	V	L	0/0	0/1	0/0	0/1	0/1	0/1	0/1
000013F	2717847	GN104ID162_009942	T	C	nonsynonymous	GTC	GCC	V	A	0/0	0/1	0/0	0/1	0/1	0/1	0/1
000013F	2718765	GN104ID162_009942	A	G	nonsynonymous	ACG	GCG	T	A	0/1	0/1	0/1	0/1	0/1	0/1	0/1
000013F	2719325	GN104ID162_009942	C	G	nonsynonymous	CCT	CGT	P	R	0/1	0/1	0/1	0/1	0/1	0/1	0/1
000013F	2719495	GN104ID162_009942	T	A	nonsynonymous	TCA	ACA	S	T	0/1	0/1	0/1	0/1	0/1	0/1	0/1
000013F	2719505	GN104ID162_009942	C	G	nonsynonymous	ACT	AGT	T	S	0/1	0/1	0/1	0/1	0/1	0/1	0/1
000013F	2799907	GN104ID162_009963	C	T	nonsynonymous	GGA	GAA	G	E	0/1	0/1	0/1	0/1	0/1	0/1	0/1
000013F	2799917	GN104ID162_009963	T	C	nonsynonymous	AGA	GGA	R	G	0/1	0/1	0/1	0/1	0/1	0/1	0/1
000014F	204879	GN104ID162_010031	G	T	nonsynonymous	AAG	AAT	K	N	0/1	0/1	0/1	0/1	0/1	0/1	0/1
000014F	205202	GN104ID162_010031	C	T	nonsynonymous	GCT	GTT	A	V	0/1	0/1	0/1	0/1	0/1	0/1	0/1
000014F	560990	GN104ID162_010114	T	C	nonsynonymous	TAC	CAC	Y	H	0/1	0/1	0/1	0/1	0/1	0/1	0/1
000014F	917170	GN104ID162_010193	A	T	nonsynonymous	ATG	AAG	M	K	0/1	0/1	0/1	0/1	0/1	0/1	0/1
000014F	917203	GN104ID162_010193	A	C	nonsynonymous	TTG	TGG	L	W	0/0	0/1	0/1	0/1	0/1	0/0	0/1
000014F	917210	GN104ID162_010193	G	C	nonsynonymous	CTT	GTT	L	V	0/0	0/1	0/1	0/1	0/1	0/0	0/1
000014F	917225	GN104ID162_010193	A	G	nonsynonymous	TCC	CCC	S	P	0/0	0/1	0/1	0/1	0/1	0/0	0/1
000014F	917231	GN104ID162_010193	G	GT	frameshift	CGC	ACGC			0/0	0/1	0/1	0/1	0/1	0/0	0/1
000014F	917233-917234	GN104ID162_010193	AG	A	frameshift	CTC	TC			0/0	0/1	0/1	0/1	0/1	0/0	0/1
000014F	917258	GN104ID162_010193	T	TGGAAG	frameshift	AAC	CTTCCAAC			0/0	0/1	0/1	0/1	0/1	0/0	0/1
000014F	917259	GN104ID162_010193	C	CAGG	nonsynonymous	AGG	AGCCTG	R	SL	0/0	0/1	0/1	0/1	0/1	0/0	0/1
000014F	917267	GN104ID162_010193	C	CTGTCCA	nonsynonymous	GAT	TGGACAGAT	D	WTD	0/0	0/1	0/1	0/1	0/1	0/0	0/1
000014F	917271	GN104ID162_010193	G	GAC	frameshift	CTC	CTGTC			0/0	0/1	0/1	0/1	0/1	0/0	0/1
000014F	917278	GN104ID162_010193	T	TCCAGCCGGAC	frameshift	AAT	AGTCCGGCTGGAT			0/0	0/1	0/1	0/1	0/1	0/0	0/1
000014F	917282	GN104ID162_010193	G	GA	frameshift	CGG	TCGG			0/0	0/1	0/1	0/1	0/1	0/0	0/1
000014F	917283	GN104ID162_010193	T	TCTAC	frameshift	CGA	CGGTAGA			0/0	0/1	0/1	0/1	0/1	0/0	0/1
000014F	917287	GN104ID162_010193	T	C	nonsynonymous	GAT	GGT	D	G	0/0	0/1	0/1	0/1	0/1	0/0	0/1
000014F	917291	GN104ID162_010193	C	G	nonsynonymous	GCA	CCA	A	P	0/0	0/1	0/1	0/1	0/1	0/0	0/1
000014F	917299	GN104ID162_010193	A	T	nonsynonymous	CTG	CAG	L	Q	0/0	0/1	0/1	0/0	0/0	0/0	0/1
000014F	917301-917304	GN104ID162_010193	GAGT	G	nonsynonymous	CCACTC	CCC	PL	P	0/0	0/1	0/1	0/0	0/0	0/0	0/1
000014F	917306-917307	GN104ID162_010193	GA	G	frameshift	TGTCCA	TGCCA			0/0	0/1	0/1	0/0	0/0	0/0	0/1
000014F	917308-917310	GN104ID162_010193	CAG	C	frameshift	AGCTGT	AGGT			0/0	0/1	0/1	0/0	0/0	0/0	0/1
000014F	917312-917320	GN104ID162_010193	TCGAGAAGC	T	frameshift	AGCTTCTCGAGC	AAGC			0/0	0/1	0/1	0/0	0/0	0/0	0/1
000014F	917341	GN104ID162_010193	C	T	nonsynonymous	CGG	CAG	R	Q	0/0	0/1	0/0	0/0	0/0	0/0	0/1
000014F	917360	GN104ID162_010193	G	GCTAGAGGCCGGGGTAGCCAAGGT	frameshift	CAG	ACCTTGGCTACCCCGGCCTCTAGCAG			0/0	0/0	0/1	0/0	0/0	0/0	0/0
000014F	917668	GN104ID162_010193	C	CTATG	frameshift	AGC	ACATAGC			0/1	0/1	0/1	0/1	0/1	0/1	0/1
000014F	1657848	GN104ID162_010368	C	T	nonsynonymous	GCT	ACT	A	T	0/1	0/1	0/1	0/1	0/1	0/1	0/1
000014F	1658171	GN104ID162_010368	A	G	nonsynonymous	GTC	GCC	V	A	0/1	0/1	0/1	0/1	0/1	0/1	0/1
000014F	1659697	GN104ID162_010368	G	A	nonsynonymous	TCG	TTG	S	L	0/1	0/1	0/1	0/1	0/1	0/1	0/1
000014F	1659713	GN104ID162_010368	T	C	nonsynonymous	AAT	GAT	N	D	0/1	0/1	0/1	0/1	0/1	0/1	0/1
000014F	1666640	GN104ID162_010370	T	G	nonsynonymous	TCC	GCC	S	A	0/1	0/1	0/1	0/1	0/1	0/1	0/1
000014F	1666641	GN104ID162_010370	C	G	nonsynonymous	TCC	TGC	S	C	0/1	0/1	0/1	0/1	0/1	0/1	0/1
000014F	2064220-2064222	GN104ID162_010444	CAG	C	frameshift	TCTGCG	TGCG			0/1	0/1	0/1	0/1	0/1	0/1	0/1
000014F	2064231	GN104ID162_010444	G	GAGA	nonsynonymous	CCT	CTCTCT	P	LS	0/1	0/1	0/1	0/1	0/1	0/1	0/1
000014F	2064234-2064239	GN104ID162_010444	AGCCTG	A	frameshift	GCCAGGCTT	GCTT			0/1	0/1	0/1	0/1	0/1	0/1	0/1
000014F	2064241	GN104ID162_010444	C	A	nonsynonymous	GCC	TCC	A	S	0/1	0/1	0/1	0/1	0/1	0/1	0/1
000014F	2064242	GN104ID162_010444	G	GA	frameshift	CTC	CTTC			0/1	0/1	0/1	0/1	0/1	0/1	0/1
000014F	2064255-2064256	GN104ID162_010444	AG	A	frameshift	CTC	TC			0/1	0/1	0/1	0/1	0/1	0/1	0/1
000014F	2064376-2064386	GN104ID162_010444	AGAGCGAGAGC	A	frameshift	GCTCTCGCTCTC	TC			0/1	0/1	0/1	0/1	0/1	0/1	0/1
000014F	2203937	GN104ID162_010470	C	T	nonsynonymous	CGT	TGT	R	C	0/1	0/1	0/1	0/1	0/1	0/1	0/1
000014F	2204140	GN104ID162_010470	C	T	nonsense	CAA	TAA	Q	*	0/1	0/1	0/1	0/1	0/1	0/1	0/1
000014F	2340644	GN104ID162_010510	T	C	nonsynonymous	CAA	CGA	Q	R	0/1	0/1	0/1	0/1	0/1	0/1	0/1
000014F	2340813	GN104ID162_010510	A	G	nonsynonymous	TGG	CGG	W	R	0/1	0/1	0/1	0/1	0/1	0/1	0/1
000016F	346999	GN104ID162_010631	C	CTTG	nonsynonymous	ATC	ATCTTG	I	IL	0/1	0/1	0/1	0/1	0/1	0/1	0/1
000016F	347396	GN104ID162_010631	G	T	nonsynonymous	GCA	TCA	A	S	0/1	0/1	0/1	0/1	0/1	0/1	0/1
000016F	347767	GN104ID162_010632	C	T	nonsynonymous	ACA	ATA	T	I	0/1	0/1	0/1	0/1	0/1	0/1	0/1
000016F	347781	GN104ID162_010632	G	A	nonsynonymous	GGT	AGT	G	S	0/1	0/1	0/1	0/1	0/1	0/1	0/1
000016F	347842	GN104ID162_010632	A	T	nonsynonymous	TAT	TTT	Y	F	0/1	0/1	0/1	0/1	0/1	0/1	0/1
000016F	347878	GN104ID162_010632	C	CAT	frameshift	TCA	TCATA			1/1	1/1	1/1	1/1	1/1	1/1	1/1
000016F	347931	GN104ID162_010632	T	C	nonsynonymous	TCA	CCA	S	P	0/1	0/1	0/1	0/1	0/1	0/1	0/1
000016F	347936	GN104ID162_010632	G	T	nonsynonymous	ATG	ATT	M	I	0/1	0/1	0/1	0/1	0/1	0/1	0/1
000016F	610265	GN104ID162_010697	G	A	nonsynonymous	GAA	AAA	E	K	0/1	0/1	0/1	0/1	0/1	0/1	0/1
000016F	610934	GN104ID162_010697	A	G	nonsynonymous	TAT	TGT	Y	C	0/1	0/1	0/1	0/1	0/1	0/1	0/1
000016F	866319	GN104ID162_010748	G	C	nonsynonymous	GCG	GGG	A	G	0/1	0/1	0/1	0/1	0/1	0/1	0/1
000016F	866683	GN104ID162_010748	G	C	nonsynonymous	CCC	GCC	P	A	0/1	0/1	0/1	0/1	0/1	0/1	0/1
000016F	867028	GN104ID162_010748	C	A	nonsynonymous	GCC	TCC	A	S	0/1	0/1	0/1	0/1	0/1	0/1	0/1
000016F	867246	GN104ID162_010748	C	T	nonsynonymous	CGC	CAC	R	H	0/1	0/1	0/1	0/1	0/1	0/1	0/1
000016F	867871	GN104ID162_010748	G	T	nonsynonymous	GCA	GAA	A	E	0/1	0/1	0/1	0/1	0/1	0/1	0/1
000016F	868195	GN104ID162_010748	A	T	nonsynonymous	AAT	AAA	N	K	0/1	0/1	0/1	0/1	0/1	0/1	0/1
000016F	868394	GN104ID162_010748	A	G	nonsynonymous	CTA	CCA	L	P	0/1	0/1	0/1	0/1	0/1	0/1	0/1
000016F	868676	GN104ID162_010748	A	G	nonsynonymous	TTC	TCC	F	S	0/1	0/1	0/1	0/1	0/1	0/1	0/1
000016F	869065	GN104ID162_010748	G	A	nonsynonymous	ACC	ATC	T	I	0/1	0/1	0/1	0/1	0/1	0/1	0/1
000016F	869219	GN104ID162_010748	A	G	nonsynonymous	TCG	CCG	S	P	0/1	0/1	0/1	0/1	0/1	0/1	0/1
000016F	869296	GN104ID162_010748	T	C	nonsynonymous	GAT	GGT	D	G	0/1	0/1	0/1	0/1	0/1	0/1	0/1
000016F	953996	GN104ID162_010769	G	A	nonsense	TGG	TGA	W	*	0/1	0/1	0/1	0/1	0/1	0/1	0/1
000016F	954084	GN104ID162_010769	A	G	nonsynonymous	AAG	GAG	K	E	0/1	0/1	0/1	0/1	0/1	0/1	0/1
000016F	954314	GN104ID162_010769	C	T	nonsynonymous	TCT	TTT	S	F	0/1	0/1	0/1	0/1	0/1	0/1	0/1
000016F	1571341	GN104ID162_010886	T	A	nonsynonymous	CAA	CAT	Q	H	0/1	0/1	0/1	0/1	0/1	0/1	0/1
000016F	1576239	GN104ID162_010886	G	T	nonsynonymous	CCG	CAG	P	Q	0/1	0/1	0/1	0/1	0/1	0/1	0/1
000016F	1580028	GN104ID162_010889	G	C	nonsynonymous	GGG	CGG	G	R	0/1	0/1	0/1	0/1	0/1	0/1	0/1
000016F	1651478	GN104ID162_010914	C	T	nonsynonymous	GCA	ACA	A	T	0/1	0/1	0/1	0/1	0/1	0/1	0/1
000017F	119215	GN104ID162_011119	T	C	nonsynonymous	TCG	CCG	S	P	0/1	0/1	0/1	0/1	0/1	0/1	0/1
000017F	119293	GN104ID162_011119	A	G	nonsynonymous	AAC	GAC	N	D	0/1	0/1	0/1	0/1	0/1	0/1	0/1
000017F	119376	GN104ID162_011119	G	T	nonsynonymous	GAG	GAT	E	D	0/1	0/1	0/1	0/1	0/1	0/1	0/1
000017F	119611	GN104ID162_011119	C	T	nonsynonymous	CAT	TAT	H	Y	0/1	0/1	0/1	0/1	0/1	0/1	0/1
000017F	1101470	GN104ID162_011268	G	GCTC	nonsynonymous	CGG	GAGCGG	R	ER	0/1	0/1	0/1	0/1	0/1	0/1	0/1
000017F	1101471	GN104ID162_011268	G	C	nonsynonymous	GAC	GAG	D	E	0/1	0/1	0/1	0/1	0/1	0/1	0/1
000017F	1102686	GN104ID162_011268	C	G	nonsynonymous	CAG	CAC	Q	H	0/1	0/1	0/1	0/1	0/1	0/1	0/1
000017F	1102690	GN104ID162_011268	G	GT	frameshift	CCC	CACC			0/1	0/1	0/1	0/1	0/1	0/1	0/1
000017F	1102691	GN104ID162_011268	G	GCAT	nonsynonymous	CCC	ATGCCC	P	MP	0/1	0/1	0/1	0/1	0/1	0/1	0/1
000017F	1102719	GN104ID162_011268	T	TGG	frameshift	CCA	CCCCA			0/1	0/1	0/1	0/1	0/1	0/1	0/1
000017F	1162756-1162765	GN104ID162_011288	GAAAAAAGGC	G	nonsynonymous	GGGAAAAAAGGC	GGG	GKKG	G	0/1	0/1	0/1	0/1	0/1	0/1	0/1
000017F	1575389	GN104ID162_011362	A	G	nonsynonymous	CAA	CGA	Q	R	0/1	0/1	0/1	0/1	0/1	0/1	0/1
000017F	1575410	GN104ID162_011362	T	C	nonsynonymous	CTG	CCG	L	P	0/1	0/1	0/1	0/1	0/1	0/1	0/1
000017F	1911926	GN104ID162_011434	A	AG	frameshift	CAG	CAGG			0/1	0/1	0/1	0/1	0/1	0/1	0/1
000017F	2089815	GN104ID162_011466	G	A	nonsynonymous	GGT	GAT	G	D	0/1	0/1	0/1	0/1	0/1	0/1	0/1
000018F	563051-563052	GN104ID162_011604	GT	G	frameshift	ACC	CC			1/1	1/1	1/1	1/1	1/1	1/1	1/1
000018F	563265-563266	GN104ID162_011604	CA	C	frameshift	ATTGAA	ATGAA			1/1	1/1	1/1	1/1	1/1	1/1	1/1
000018F	563279	GN104ID162_011604	G	T	nonsynonymous	ACT	AAT	T	N	0/1	0/1	0/1	0/1	0/1	0/1	0/1
000018F	563802	GN104ID162_011604	A	C	nonsynonymous	ATT	ATG	I	M	0/1	0/1	0/1	0/1	0/1	0/1	0/1
000018F	758421	GN104ID162_011633	A	C	nonsynonymous	CAT	CCT	H	P	0/1	0/1	0/1	0/1	0/1	0/1	0/1
000018F	759021	GN104ID162_011633	C	T	nonsynonymous	GCT	GTT	A	V	0/1	0/1	0/1	0/1	0/1	0/1	0/1
000018F	1367278	GN104ID162_011730	A	G	nonsynonymous	ACC	GCC	T	A	0/0	0/0	0/0	0/0	0/1	0/0	0/0
000018F	1367330	GN104ID162_011730	C	T	nonsynonymous	TCC	TTC	S	F	0/0	0/0	0/1	0/0	0/1	0/0	0/0
000018F	1367939	GN104ID162_011730	A	G	nonsynonymous	ACC	GCC	T	A	0/1	0/1	0/1	0/1	0/1	0/1	0/1
000018F	1367991	GN104ID162_011730	C	T	nonsynonymous	TCC	TTC	S	F	0/1	0/1	0/1	0/1	0/1	0/1	0/1
000018F	1567138	GN104ID162_011775	G	C	nonsynonymous	CCG	CGG	P	R	0/1	0/1	0/1	0/1	0/1	0/1	0/1
000018F	1902351	GN104ID162_011844	C	T	nonsynonymous	CGA	CAA	R	Q	0/1	0/1	0/1	0/1	0/1	0/1	0/1
000018F	1986748	GN104ID162_011862	T	C	nonsynonymous	GTC	GCC	V	A	0/1	0/1	0/1	0/1	0/1	0/1	0/1
000018F	1991578	GN104ID162_011866	T	G	nonsynonymous	TAT	GAT	Y	D	0/1	0/1	0/1	0/1	0/1	0/1	0/1
000018F	1991890	GN104ID162_011866	G	A	nonsynonymous	GTC	ATC	V	I	0/1	0/1	0/1	0/1	0/1	0/1	0/1
000018F	1991971	GN104ID162_011866	A	G	nonsynonymous	AAC	GAC	N	D	0/1	0/1	0/1	0/1	0/1	0/1	0/1
000018F	1991972	GN104ID162_011866	A	G	nonsynonymous	AAC	AGC	N	S	0/1	0/1	0/1	0/1	0/1	0/1	0/1
000018F	2276439	GN104ID162_011927	G	T	nonsynonymous	GTA	TTA	V	L	0/1	0/1	0/1	0/1	0/1	0/1	0/1
000018F	2276455	GN104ID162_011927	T	TCCCCCCCCCC,TCCCCCCCCCCCCCCC,TCCCCCCCCCCCC,TCCCCCCCCCCCCCCCCCC	frameshift	TTC	TTCCCCCCCCCCC			0/1	0/2	0/3	0/0	0/2	0/4	0/3
000018F	2276461	GN104ID162_011927	A	C	nonsynonymous	CAC	CCC	H	P	0/1	0/1	0/1	0/1	0/1	0/1	0/1
000018F	2276467	GN104ID162_011927	A	G	nonsynonymous	AAG	AGG	K	R	0/1	0/1	0/0	0/1	0/0	0/0	0/1
000018F	2276564	GN104ID162_011927	C	G	nonsynonymous	TTC	TTG	F	L	0/1	0/1	0/1	0/1	0/0	0/1	0/0
000018F	2276575	GN104ID162_011927	C	G	nonsynonymous	TCG	TGG	S	W	0/1	0/1	0/1	0/1	0/0	0/1	0/0
000018F	2276580	GN104ID162_011927	G	GCCC	nonsynonymous	GTC	GCCCTC	V	AL	0/1	0/1	0/1	0/1	0/0	0/1	0/0
000018F	2276581	GN104ID162_011927	T	C	nonsynonymous	GTC	GCC	V	A	0/1	0/1	0/1	0/1	0/0	0/1	0/0
000018F	2276601	GN104ID162_011927	G	C	nonsynonymous	GCA	CCA	A	P	0/1	0/1	0/1	0/1	0/0	0/1	0/0
000018F	2276616	GN104ID162_011927	G	GATATTGCCACA	frameshift	GCT	GATATTGCCACACT			0/1	0/1	0/1	0/1	0/0	0/1	0/0
000018F	2276640	GN104ID162_011927	T	C	nonsynonymous	TCC	CCC	S	P	0/1	0/1	0/1	0/1	0/0	0/1	0/0
000018F	2276655-2276656	GN104ID162_011927	TA	T	frameshift	TAT	TT			0/1	0/1	0/1	0/1	0/0	0/1	0/0
000018F	2276657	GN104ID162_011927	T	G	nonsense	TAT	TAG	Y	*	0/1	0/1	0/1	0/1	0/0	0/1	0/0
000018F	2276668	GN104ID162_011927	A	C	nonsynonymous	TAC	TCC	Y	S	0/1	0/1	0/1	0/1	0/0	0/1	0/0
000018F	2276682	GN104ID162_011927	G	A	nonsynonymous	GAT	AAT	D	N	0/1	0/1	0/1	0/1	0/0	0/1	0/0
000018F	2276692	GN104ID162_011927	A	G	nonsynonymous	AAC	AGC	N	S	0/1	0/1	0/1	0/1	0/0	0/1	0/0
000018F	2276746	GN104ID162_011927	G	T	nonsynonymous	CGT	CTT	R	L	0/1	0/1	0/1	0/1	0/1	0/1	0/1
000018F	2276751	GN104ID162_011927	C	A	nonsynonymous	CGC	AGC	R	S	0/1	0/1	0/1	0/1	0/1	0/1	0/1
000018F	2276759	GN104ID162_011927	G	C	nonsynonymous	TGG	TGC	W	C	0/1	0/1	0/1	0/1	0/1	0/1	0/1
000018F	2276961	GN104ID162_011927	C	CA	frameshift	ACA	ACAA			0/0	0/0	0/0	0/1	0/1	0/1	0/1
000018F	2277047	GN104ID162_011927	G	A	nonsynonymous	GTG	ATG	V	M	0/1	0/1	0/1	0/1	0/1	0/1	0/1
000018F	2521899	GN104ID162_011991	A	G	nonsynonymous	TGA	CGA	*	R	0/1	0/1	0/1	0/1	0/1	0/1	0/1
000018F	2521907	GN104ID162_011991	A	G	nonsynonymous	TTG	TCG	L	S	0/1	0/1	0/1	0/1	0/1	0/1	0/1
000018F	2522208	GN104ID162_011991	T	C	nonsynonymous	ATG	GTG	M	V	0/1	0/1	0/1	0/1	0/1	0/1	0/1
000019F	147636	GN104ID162_012073	A	C	nonsynonymous	AAC	ACC	N	T	0/1	0/1	0/1	0/1	0/1	0/1	0/1
000019F	204486	GN104ID162_012089	T	C	nonsynonymous	TAC	CAC	Y	H	0/1	0/1	0/1	0/1	0/1	0/1	0/1
000019F	205641	GN104ID162_012089	T	C	nonsynonymous	TGG	CGG	W	R	0/1	0/1	0/1	0/1	0/1	0/1	0/1
000019F	442429	GN104ID162_012156	T	C	nonsynonymous	ATA	ATG	I	M	0/1	0/1	0/1	0/1	0/1	0/1	0/1
000019F	495141	GN104ID162_012167	G	A	nonsynonymous	AGC	AAC	S	N	0/1	0/1	0/1	0/1	0/1	0/1	0/1
000019F	655306	GN104ID162_012195	A	C	nonsynonymous	TTC	GTC	F	V	0/1	0/1	0/1	0/1	0/1	0/1	0/1
000019F	655664	GN104ID162_012195	T	G	nonsynonymous	AAA	AAC	K	N	0/1	0/1	0/1	0/1	0/1	0/1	0/1
000019F	746250-746257	GN104ID162_012215	CCTACTAT	C	frameshift	CCTACTATC	CC			0/1	0/1	0/1	0/1	0/1	0/1	0/1
000019F	746251-746253	GN104ID162_012215	CTA	C	frameshift	CCTACT	CCCT			0/1	0/1	0/1	0/1	0/1	0/1	0/1
000019F	746254-746259	GN104ID162_012215	CTATCT	C	frameshift	ACTATCTAC	ACAC			0/1	0/1	0/1	0/1	0/1	0/1	0/1
000019F	746268	GN104ID162_012215	C	CG	frameshift	CGG	CGGG			1/1	1/1	1/1	1/1	1/1	1/1	1/1
000019F	746376	GN104ID162_012215	A	G	nonsynonymous	ACT	GCT	T	A	0/1	0/1	0/1	0/1	0/1	0/1	0/1
000019F	746564	GN104ID162_012215	T	A	nonsynonymous	CAT	CAA	H	Q	0/1	0/1	0/1	0/1	0/1	0/1	0/1
000019F	746567	GN104ID162_012215	G	GT	frameshift	TTG	TTGT			1/1	1/1	1/1	1/1	1/1	1/1	1/1
000019F	1079852	GN104ID162_012287	A	G	nonsynonymous	GAT	GGT	D	G	0/1	0/1	0/1	0/1	0/1	0/1	0/1
000019F	1081153	GN104ID162_012287	G	T	nonsynonymous	AGA	ATA	R	I	0/1	0/1	0/1	0/1	0/1	0/1	0/1
000019F	1288578	GN104ID162_012321	C	T	nonsynonymous	CGA	CAA	R	Q	0/1	0/1	0/1	0/1	0/1	0/1	0/1
000019F	1288655	GN104ID162_012321	A	C	nonsynonymous	AGT	AGG	S	R	0/1	0/1	0/1	0/1	0/1	0/1	0/1
000019F	1288863	GN104ID162_012321	C	A	nonsynonymous	GGC	GTC	G	V	0/1	0/1	0/1	0/1	0/1	0/1	0/1
000019F	1296275	GN104ID162_012324	G	C	nonsynonymous	TTG	TTC	L	F	0/1	0/1	0/1	0/1	0/1	0/1	0/1
000019F	1297111	GN104ID162_012324	G	T	nonsynonymous	GGC	GTC	G	V	0/1	0/1	0/1	0/1	0/1	0/1	0/1
000019F	1342477	GN104ID162_012336	C	T	nonsynonymous	GTA	ATA	V	I	0/1	0/1	0/1	0/1	0/1	0/1	0/1
000019F	1407340	GN104ID162_012351	A	C	nonsynonymous	CAA	CCA	Q	P	0/1	0/1	0/1	0/1	0/1	0/1	0/1
000019F	1407385	GN104ID162_012351	T	C	nonsynonymous	CTG	CCG	L	P	0/1	0/1	0/1	0/1	0/1	0/1	0/1
000019F	1420647	GN104ID162_012354	T	G	nonsynonymous	AAT	AAG	N	K	0/1	0/1	0/1	0/1	0/1	0/1	0/1
000019F	1421011	GN104ID162_012354	G	A	nonsynonymous	GAG	AAG	E	K	0/1	0/1	0/1	0/1	0/1	0/1	0/1
000019F	1421029	GN104ID162_012354	G	A	nonsynonymous	GAA	AAA	E	K	0/1	0/1	0/1	0/1	0/1	0/1	0/1
000019F	1421041	GN104ID162_012354	C	A	nonsynonymous	CAA	AAA	Q	K	0/1	0/1	0/1	0/1	0/1	0/1	0/1
000019F	1442173	GN104ID162_012357	C	T	nonsynonymous	CGG	CAG	R	Q	0/1	0/1	0/1	0/1	0/1	0/1	0/1
000019F	1442765	GN104ID162_012357	A	G	nonsynonymous	TAT	CAT	Y	H	0/1	0/1	0/1	0/1	0/1	0/1	0/1
000019F	1517880-1517883	GN104ID162_012384	GGAC	G	nonsynonymous	GTCCAT	CAT	VH	H	0/1	0/1	0/1	0/1	0/1	0/1	0/1
000019F	1739262	GN104ID162_012438	T	A	nonsynonymous	ATT	AAT	I	N	0/1	0/1	0/1	0/1	0/1	0/1	0/1
000019F	1809307	GN104ID162_012448	A	C	nonsynonymous	GAA	GAC	E	D	0/1	0/1	0/1	0/1	0/1	0/1	0/1
000019F	1809308	GN104ID162_012448	C	T	nonsynonymous	CTT	TTT	L	F	0/1	0/1	0/1	0/1	0/1	0/1	0/1
000019F	1810284	GN104ID162_012448	T	C	nonsynonymous	GTG	GCG	V	A	0/1	0/1	0/1	0/1	0/1	0/1	0/1
000019F	1931531	GN104ID162_012467	G	A	nonsynonymous	GTC	ATC	V	I	0/1	0/1	0/1	0/1	0/1	0/1	0/1
000019F	2107144	GN104ID162_012495	C	T	nonsynonymous	GTT	ATT	V	I	0/1	0/1	0/1	0/1	0/1	0/1	0/1
000019F	2107260	GN104ID162_012495	C	A	nonsynonymous	GAT	TAT	D	Y	0/1	0/1	0/1	0/1	0/1	0/1	0/1
000019F	2107310	GN104ID162_012495	A	C	nonsynonymous	CTA	CGA	L	R	0/1	0/1	0/1	0/1	0/1	0/1	0/1
000020F	651399	GN104ID162_012658	C	T	nonsynonymous	GAA	AAA	E	K	0/1	0/1	0/1	0/1	0/1	0/1	0/1
000020F	651776	GN104ID162_012658	C	T	nonsynonymous	GGT	AGT	G	S	0/1	0/1	0/1	0/1	0/1	0/1	0/1
000020F	652103	GN104ID162_012658	C	T	nonsynonymous	CGA	CAA	R	Q	0/1	0/1	0/1	0/1	0/1	0/1	0/1
000020F	652113-652121	GN104ID162_012658	GTCCCAATA	G	frameshift	TTATTGGGACAT	TCAT			0/1	0/1	0/1	0/1	0/1	0/1	0/1
000020F	676395	GN104ID162_012664	T	G	nonsynonymous	TAT	TCT	Y	S	0/1	0/1	0/1	0/1	0/1	0/1	0/1
000020F	677079	GN104ID162_012664	C	T	nonsynonymous	CGA	CAA	R	Q	0/1	0/1	0/1	0/1	0/1	0/1	0/1
000020F	677121	GN104ID162_012664	C	T	nonsynonymous	GGA	GAA	G	E	0/1	0/1	0/1	0/1	0/1	0/1	0/1
000020F	892900	GN104ID162_012706	G	C	nonsynonymous	GAC	GAG	D	E	0/1	0/1	0/1	0/1	0/1	0/1	0/1
000020F	893079	GN104ID162_012706	T	C	nonsynonymous	AAT	GAT	N	D	0/1	0/1	0/1	0/1	0/1	0/1	0/1
000020F	893087	GN104ID162_012706	T	C	nonsynonymous	GAT	GGT	D	G	0/1	0/1	0/1	0/1	0/1	0/1	0/1
000020F	1415287	GN104ID162_012783	G	A	nonsynonymous	ACA	ATA	T	I	0/1	0/1	0/1	0/1	0/1	0/1	0/1
000020F	1415985	GN104ID162_012784	A	G	nonsynonymous	GTC	GCC	V	A	0/1	0/1	0/1	0/1	0/1	0/1	0/1
000020F	1418469	GN104ID162_012784	A	G	nonsynonymous	CTC	CCC	L	P	0/1	0/1	0/1	0/0	0/1	0/1	0/1
000020F	1418629	GN104ID162_012784	T	G	nonsynonymous	ACT	CCT	T	P	0/0	0/0	0/0	0/0	0/1	0/0	0/1
000020F	1418646	GN104ID162_012784	C	T	nonsynonymous	TGC	TAC	C	Y	0/1	0/1	0/1	0/1	0/1	0/1	0/1
000020F	1419203	GN104ID162_012784	C	CTGT	nonsynonymous	AGC	AACAGC	S	NS	0/1	0/1	0/1	0/1	0/1	0/1	0/1
000020F	1575462	GN104ID162_012816	T	TG	frameshift	CAA	CCAA			1/1	1/1	1/1	1/1	1/1	1/1	1/1
000020F	1575471-1575472	GN104ID162_012816	GA	G	frameshift	TCA	CA			1/1	1/1	1/1	1/1	1/1	1/1	1/1
000020F	1575780-1575781	GN104ID162_012816	AG	A	frameshift	TTCTCT	TTTCT			1/1	1/1	1/1	1/1	1/1	1/1	1/1
000020F	1674852	GN104ID162_012843	A	G	nonsynonymous	AGA	GGA	R	G	0/1	0/1	0/1	0/1	0/1	0/1	0/1
000020F	1746804	GN104ID162_012857	A	ACACCAGGAAAAATCAGTAGTCACTAGATGACAACTGACATGACACCTGCTCCAGCTGGC	frameshift	CAT	CACACCAGGAAAAATCAGTAGTCACTAGATGACAACTGACATGACACCTGCTCCAGCTGGCT			0/0	0/0	0/0	0/1	0/0	0/0	0/0
000020F	1746806	GN104ID162_012857	T	A	nonsynonymous	TTA	ATA	L	I	0/0	0/0	0/0	0/1	0/0	0/0	0/0
000020F	1906507	GN104ID162_012883	T	C	nonsynonymous	CTA	CCA	L	P	0/1	0/1	0/1	0/1	0/1	0/1	0/1
000020F	1906849	GN104ID162_012883	G	C	nonsynonymous	GGC	GCC	G	A	0/1	0/1	0/1	0/1	0/1	0/1	0/1
000020F	1906915	GN104ID162_012883	T	C	nonsynonymous	TTA	TCA	L	S	0/1	0/1	0/1	0/1	0/1	0/1	0/1
000020F	1906941	GN104ID162_012883	C	T	nonsynonymous	CCC	TCC	P	S	0/1	0/1	0/1	0/1	0/1	0/1	0/1
000020F	1907382	GN104ID162_012883	T	C	nonsynonymous	TAT	CAT	Y	H	0/1	0/1	0/1	0/1	0/1	0/1	0/1
000020F	1980476	GN104ID162_012903	C	A	nonsynonymous	CAA	AAA	Q	K	0/0	0/0	0/0	0/0	0/0	0/0	0/1
000020F	2038663	GN104ID162_012917	C	T	nonsynonymous	ATG	ATA	M	I	0/1	0/1	0/1	0/1	0/1	0/1	0/1
000020F	2038845	GN104ID162_012917	A	G	nonsynonymous	TCA	CCA	S	P	0/1	0/1	0/1	0/1	0/1	0/1	0/1
000020F	2038940	GN104ID162_012917	G	A	nonsynonymous	ACA	ATA	T	I	0/1	0/1	0/1	0/1	0/1	0/1	0/1
000020F	2038985	GN104ID162_012917	A	G	nonsynonymous	TTA	TCA	L	S	0/1	0/1	0/1	0/1	0/1	0/1	0/1
000020F	2039078	GN104ID162_012917	T	C	nonsynonymous	GAA	GGA	E	G	0/1	0/1	0/1	0/1	0/1	0/1	0/1
000020F	2039215	GN104ID162_012917	G	A	nonsynonymous	CAT	TAT	H	Y	0/1	0/1	0/1	0/1	0/1	0/1	0/1
000020F	2039569-2039573	GN104ID162_012917	TTTGG	T	frameshift	CCAAAG	AG			0/1	0/1	0/1	0/1	0/1	0/1	0/1
000020F	2039725	GN104ID162_012917	G	A	nonsynonymous	CCA	TCA	P	S	0/1	0/1	0/1	0/1	0/1	0/1	0/1
000020F	2039786	GN104ID162_012917	T	C	nonsynonymous	ATA	ATG	I	M	0/1	0/1	0/1	0/1	0/1	0/1	0/1
000020F	2041286	GN104ID162_012918	G	A	nonsynonymous	TCT	TTT	S	F	0/1	0/1	0/1	0/1	0/1	0/1	0/1
000020F	2041487	GN104ID162_012918	G	T	nonsynonymous	GCA	GAA	A	E	0/1	0/1	0/1	0/1	0/1	0/1	0/1
000020F	2041515	GN104ID162_012918	T	A	nonsynonymous	ACC	TCC	T	S	0/1	0/1	0/1	0/1	0/1	0/1	0/1
000020F	2042253	GN104ID162_012918	C	T	nonsynonymous	GCT	ACT	A	T	0/1	0/1	0/1	0/1	0/1	0/1	0/1
000020F	2200075	GN104ID162_012943	T	G	nonsynonymous	CAC	CCC	H	P	0/1	0/1	0/1	0/1	0/1	0/1	0/1
000020F	2200247	GN104ID162_012943	T	C	nonsynonymous	AAA	GAA	K	E	0/1	0/1	0/1	0/1	0/1	0/1	0/1
000020F	2200265	GN104ID162_012943	T	A	nonsynonymous	AAC	TAC	N	Y	0/1	0/1	0/1	0/1	0/1	0/1	0/1
000021F	461646	GN104ID162_013047	C	CAGTAACACTGACTTTGGTG	frameshift	CAG	CAGTAACACTGACTTTGGTGAG			0/1	0/1	0/1	0/1	0/1	0/1	0/1
000021F	461670	GN104ID162_013047	C	G	nonsynonymous	CCA	GCA	P	A	0/1	0/1	0/1	0/1	0/1	0/1	0/1
000021F	461683	GN104ID162_013047	T	A	nonsynonymous	TTT	TAT	F	Y	0/1	0/1	0/1	0/1	0/1	0/1	0/1
000021F	461685	GN104ID162_013047	T	C	nonsynonymous	TGT	CGT	C	R	0/1	0/1	0/1	0/1	0/1	0/1	0/1
000021F	462078-462080	GN104ID162_013047	TCA	T	frameshift	TCA	T			0/1	0/1	0/1	0/1	0/1	0/1	0/1
000021F	462232	GN104ID162_013047	T	G	nonsynonymous	TCA	GCA	S	A	0/1	0/1	0/1	0/1	0/1	0/1	0/1
000021F	462268	GN104ID162_013047	A	G	nonsynonymous	AGG	GGG	R	G	0/1	0/1	0/1	0/1	0/1	0/1	0/1
000021F	570141	GN104ID162_013078	T	C	nonsynonymous	GTT	GCT	V	A	0/1	0/1	0/1	0/1	0/1	0/1	0/1
000021F	570149	GN104ID162_013078	C	T	nonsynonymous	CCA	TCA	P	S	0/1	0/1	0/1	0/1	0/1	0/1	0/1
000021F	572273	GN104ID162_013079	A	G	nonsynonymous	AAA	AGA	K	R	0/1	0/1	0/1	0/1	0/1	0/1	0/1
000021F	572275	GN104ID162_013079	G	A	nonsynonymous	GTC	ATC	V	I	0/1	0/1	0/1	0/1	0/1	0/1	0/1
000021F	582041	GN104ID162_013085	G	C	nonsynonymous	GGC	GCC	G	A	0/1	0/1	0/1	0/1	0/1	0/1	0/1
000021F	582260	GN104ID162_013085	G	GCGGAGGCAT	nonsynonymous	GGT	GGCGGAGGCATT	G	GGGI	0/1	0/1	0/1	0/1	0/1	0/1	0/1
000021F	582264	GN104ID162_013085	A	AGGC	nonsynonymous	GGA	GGAGGC	G	GG	0/1	0/1	0/1	0/1	0/1	0/1	0/1
000021F	582372-582396	GN104ID162_013085	AGGAGGTGGAGGCTACTATGGGGGC	A	nonsynonymous	GGAGGAGGTGGAGGCTACTATGGGGGC	GGA	GGGGGYYGG	G	0/1	0/1	0/1	0/1	0/1	0/1	0/1
000021F	582450	GN104ID162_013085	C	CGGTGGAGGCTACGGTGGAGGA	nonsynonymous	GGC	GGCGGTGGAGGCTACGGTGGAGGA	G	GGGGYGGG	0/1	0/1	0/1	0/1	0/1	0/1	0/1
000021F	582522	GN104ID162_013085	C	CGGCGGG	nonsynonymous	TTC	TTCGGCGGG	F	FGG	0/1	0/1	0/1	0/1	0/1	0/1	0/1
000021F	931711	GN104ID162_013148	G	T	nonsynonymous	GAC	GAA	D	E	0/1	0/1	0/1	0/1	0/1	0/1	0/1
000021F	931836	GN104ID162_013148	T	C	nonsynonymous	AGC	GGC	S	G	0/1	0/1	0/1	0/1	0/1	0/1	0/1
000021F	946094	GN104ID162_013150	C	A	nonsynonymous	GGT	TGT	G	C	0/1	0/1	0/1	0/1	0/1	0/1	0/1
000021F	946242	GN104ID162_013150	G	C	nonsynonymous	TTC	TTG	F	L	0/1	0/1	0/1	0/1	0/1	0/1	0/1
000021F	948811	GN104ID162_013151	T	C	nonsynonymous	TTT	TCT	F	S	0/1	0/1	0/1	0/1	0/1	0/1	0/1
000021F	954328	GN104ID162_013154	C	T	nonsynonymous	GAT	AAT	D	N	0/1	0/1	0/1	0/1	0/1	0/1	0/1
000021F	989654	GN104ID162_013162	G	T	nonsynonymous	CTT	ATT	L	I	0/1	0/1	0/1	0/1	0/1	0/1	0/1
000021F	1686918	GN104ID162_013276	C	CCG	frameshift	GCC	GCCGC			0/1	0/1	0/1	0/1	0/1	0/1	0/1
000021F	1687515	GN104ID162_013276	T	C	nonsynonymous	TCT	CCT	S	P	0/1	0/1	0/1	0/1	0/1	0/1	0/1
000021F	1687746	GN104ID162_013276	T	G	nonsynonymous	CTC	CGC	L	R	0/1	0/1	0/1	0/1	0/1	0/1	0/1
000021F	2006173	GN104ID162_013351	G	A	nonsynonymous	GTT	ATT	V	I	0/1	0/1	0/1	0/1	0/1	0/1	0/1
000021F	2006251	GN104ID162_013351	C	T	nonsynonymous	CCT	TCT	P	S	0/1	0/1	0/1	0/1	0/1	0/1	0/1
000021F	2006295	GN104ID162_013351	A	AC	frameshift	CAA	CAAC			0/1	0/1	0/1	0/1	0/1	0/1	0/1
000021F	2006312	GN104ID162_013351	T	TC	frameshift	ATC	ATCC			0/1	0/1	0/1	0/1	0/1	0/1	0/1
000021F	2006450	GN104ID162_013351	A	C	nonsynonymous	CAA	CCA	Q	P	0/1	0/1	0/1	0/1	0/1	0/1	0/1
000021F	2006522	GN104ID162_013351	G	A	nonsynonymous	GGA	GAA	G	E	0/1	0/1	0/1	0/1	0/1	0/1	0/1
000021F	2006635	GN104ID162_013351	G	C	nonsynonymous	GCG	CCG	A	P	0/1	0/1	0/1	0/1	0/1	0/1	0/1
000021F	2008160	GN104ID162_013351	A	G	nonsynonymous	AAA	GAA	K	E	0/1	0/1	0/1	0/1	0/1	0/1	0/1
000022F	133522	GN104ID162_013407	C	G	nonsynonymous	AAG	AAC	K	N	0/1	0/1	0/1	0/1	0/1	0/1	0/1
000022F	390031	GN104ID162_013466	C	T	nonsynonymous	TCC	TTC	S	F	0/1	0/1	0/1	0/1	0/1	0/1	0/1
000022F	390353	GN104ID162_013466	T	C	nonsynonymous	TAT	CAT	Y	H	0/1	0/1	0/1	0/1	0/1	0/1	0/1
000022F	390648	GN104ID162_013466	T	C	nonsynonymous	GTT	GCT	V	A	0/1	0/1	0/1	0/1	0/1	0/1	0/1
000022F	454297	GN104ID162_013484	T	C	nonsynonymous	AAT	GAT	N	D	0/1	0/1	0/1	0/1	0/1	0/1	0/1
000022F	454384	GN104ID162_013484	G	A	nonsynonymous	CGT	TGT	R	C	0/1	0/1	0/1	0/1	0/1	0/1	0/1
000022F	454627	GN104ID162_013484	C	T	nonsynonymous	GAG	AAG	E	K	0/1	0/1	0/1	0/1	0/1	0/1	0/1
000022F	454648	GN104ID162_013484	A	G	nonsynonymous	TGT	CGT	C	R	0/1	0/1	0/1	0/1	0/1	0/1	0/1
000022F	454882	GN104ID162_013484	G	C	nonsynonymous	CAA	GAA	Q	E	0/1	0/1	0/1	0/1	0/1	0/1	0/1
000022F	833181	GN104ID162_013564	C	CAA	frameshift	GTG	TTGTG			0/1	0/1	0/1	0/1	0/1	0/1	0/1
000022F	918449	GN104ID162_013580	C	G	nonsynonymous	CAC	CAG	H	Q	0/1	0/1	0/1	0/1	0/1	0/1	0/1
000022F	1083680	GN104ID162_013626	C	T	nonsynonymous	CAT	TAT	H	Y	0/1	0/1	0/1	0/1	0/1	0/1	0/1
000022F	1087812	GN104ID162_013627	A	G	nonsynonymous	TTT	TCT	F	S	0/1	0/1	0/1	0/1	0/1	0/1	0/1
000022F	1198264	GN104ID162_013647	G	T	nonsynonymous	AGT	ATT	S	I	0/1	0/1	0/1	0/1	0/1	0/1	0/1
000022F	1204290	GN104ID162_013650	A	G	nonsynonymous	TGA	CGA	*	R	0/1	0/1	0/1	0/1	0/1	0/1	0/1
000022F	1204566	GN104ID162_013650	G	A	nonsynonymous	CGT	TGT	R	C	0/1	0/1	0/1	0/1	0/1	0/1	0/1
000022F	1204656	GN104ID162_013650	C	G	nonsynonymous	GCA	CCA	A	P	0/1	0/1	0/1	0/1	0/1	0/1	0/1
000022F	1623426	GN104ID162_013721	A	C	nonsynonymous	GAA	GCA	E	A	0/1	0/1	0/1	0/1	0/1	0/1	0/1
000022F	1641087	GN104ID162_013729	T	C	nonsynonymous	TGG	CGG	W	R	0/1	0/1	0/1	0/1	0/1	0/1	0/1
000022F	1675363	GN104ID162_013739	C	CTA	frameshift	AGC	ATAGC			1/1	1/1	1/1	1/1	1/1	1/1	1/1
000022F	1712081	GN104ID162_013750	T	C	nonsynonymous	ATA	ACA	I	T	0/1	0/1	0/1	0/1	0/1	0/1	0/1
000022F	1800914	GN104ID162_013770	A	T	nonsynonymous	CTT	CAT	L	H	0/1	0/1	0/1	0/1	0/1	0/1	0/1
000023F	251378	GN104ID162_013903	C	T	nonsynonymous	AGT	AAT	S	N	0/1	0/1	0/1	0/1	0/1	0/1	0/1
000023F	393860	GN104ID162_013940	G	A	nonsynonymous	GAT	AAT	D	N	0/1	0/1	0/1	0/1	0/1	0/1	0/1
000023F	402219	GN104ID162_013944	C	T	nonsynonymous	AGC	AAC	S	N	0/1	0/1	0/1	0/1	0/1	0/1	0/1
000023F	404795	GN104ID162_013944	G	A	nonsense	CGA	TGA	R	*	0/1	0/1	0/1	0/1	0/1	0/1	0/1
000023F	405905	GN104ID162_013944	C	T	nonsynonymous	GAA	AAA	E	K	0/1	0/1	0/1	0/1	0/1	0/1	0/1
000023F	436646	GN104ID162_013956	A	G	nonsynonymous	AAA	GAA	K	E	0/1	0/1	0/1	0/1	0/1	0/1	0/1
000023F	807239	GN104ID162_014033	A	G	nonsynonymous	CAA	CGA	Q	R	0/1	0/1	0/1	0/1	0/1	0/1	0/1
000023F	807245	GN104ID162_014033	T	C	nonsynonymous	CTA	CCA	L	P	0/1	0/1	0/1	0/1	0/1	0/1	0/1
000023F	807309	GN104ID162_014033	C	G	nonsynonymous	GAC	GAG	D	E	0/1	0/1	0/1	0/1	0/1	0/1	0/1
000023F	807316	GN104ID162_014033	C	T	nonsynonymous	CCT	TCT	P	S	0/1	0/1	0/1	0/1	0/1	0/1	0/1
000023F	807482	GN104ID162_014033	C	T	nonsynonymous	CCG	CTG	P	L	0/1	0/1	0/1	0/1	0/1	0/1	0/1
000023F	807672-807675	GN104ID162_014033	CTAT	C	nonsynonymous	GCCTAT	GCC	AY	A	0/1	0/1	0/1	0/1	0/1	0/1	0/1
000023F	820715	GN104ID162_014041	T	C	nonsynonymous	ACA	GCA	T	A	0/1	0/1	0/1	0/1	0/1	0/1	0/1
000023F	821346	GN104ID162_014041	T	A	nonsynonymous	AAC	TAC	N	Y	0/1	0/1	0/1	0/1	0/1	0/1	0/1
000023F	907612	GN104ID162_014053	T	A	nonsynonymous	TTT	TAT	F	Y	0/1	0/1	0/1	0/1	0/1	0/1	0/1
000023F	934454	GN104ID162_014063	T	C	nonsynonymous	AGT	GGT	S	G	0/1	0/1	0/1	0/1	0/1	0/1	0/1
000023F	934525	GN104ID162_014063	T	C	nonsynonymous	AAC	AGC	N	S	0/1	0/1	0/1	0/1	0/1	0/1	0/1
000023F	934622	GN104ID162_014063	T	C	nonsynonymous	AAC	GAC	N	D	0/1	0/1	0/1	0/1	0/1	0/1	0/1
000023F	1076465	GN104ID162_014096	C	T	nonsynonymous	CGC	CAC	R	H	0/1	0/1	0/1	0/1	0/1	0/1	0/1
000023F	1076928	GN104ID162_014096	C	A	nonsynonymous	AGT	ATT	S	I	0/1	0/1	0/1	0/1	0/1	0/1	0/1
000023F	1076956	GN104ID162_014096	C	T	nonsynonymous	GAG	AAG	E	K	0/1	0/1	0/1	0/1	0/1	0/1	0/1
000023F	1076971	GN104ID162_014096	G	A	nonsynonymous	CCA	TCA	P	S	0/1	0/1	0/1	0/1	0/1	0/1	0/1
000023F	1077215	GN104ID162_014096	A	C	nonsynonymous	ATA	AGA	I	R	0/1	0/1	0/1	0/1	0/1	0/1	0/1
000023F	1077246	GN104ID162_014096	T	G	nonsynonymous	ACA	CCA	T	P	0/1	0/1	0/1	0/1	0/1	0/1	0/1
000023F	1077251	GN104ID162_014096	T	A	nonsynonymous	AAT	ATT	N	I	0/1	0/1	0/1	0/1	0/1	0/1	0/1
000023F	1077275	GN104ID162_014096	C	T	nonsynonymous	CGC	CAC	R	H	0/1	0/1	0/1	0/1	0/1	0/1	0/1
000023F	1077293-1077371	GN104ID162_014096	GGGGCATTTAATGGCCCCATGGGGTGTAACTTGACAATGTAATCCTGGGGTAGACCATCCAATTCTCTAGAAGATTTTT	G	nonsynonymous	CAAAAATCTTCTAGAGAATTGGATGGTCTACCCCAGGATTACATTGTCAAGTTACACCCCATGGGGCCATTAAATGCCCCT	CCT	QKSSRELDGLPQDYIVKLHPMGPLNAP	P	0/1	0/1	0/1	0/1	0/1	0/1	0/1
000023F	1077415	GN104ID162_014096	A	C	nonsynonymous	TTT	TTG	F	L	0/1	0/1	0/1	0/1	0/1	0/1	0/1
000023F	1077450	GN104ID162_014096	A	G	nonsynonymous	TGC	CGC	C	R	0/1	0/1	0/1	0/1	0/1	0/1	0/1
000023F	1077480	GN104ID162_014096	C	A	nonsynonymous	GTT	TTT	V	F	0/1	0/1	0/1	0/1	0/1	0/1	0/1
000023F	1077490	GN104ID162_014096	T	G	nonsynonymous	AAA	AAC	K	N	0/1	0/1	0/1	0/1	0/1	0/1	0/1
000023F	1102025	GN104ID162_014100	G	A	nonsynonymous	CAT	TAT	H	Y	0/1	0/1	0/1	0/1	0/1	0/1	0/1
000023F	1102710	GN104ID162_014100	G	C	nonsynonymous	CAC	GAC	H	D	0/1	0/1	0/1	0/1	0/1	0/1	0/1
000023F	1103133	GN104ID162_014100	C	T	nonsynonymous	CGG	CAG	R	Q	0/1	0/1	0/1	0/1	0/1	0/1	0/1
000023F	1103214	GN104ID162_014100	G	C	nonsynonymous	ACA	AGA	T	R	0/1	0/1	0/1	0/1	0/1	0/1	0/1
000023F	1152396	GN104ID162_014113	C	T	nonsynonymous	GCC	ACC	A	T	0/1	0/1	0/1	0/1	0/1	0/1	0/1
000023F	1374759	GN104ID162_014145	C	T	nonsynonymous	CGT	TGT	R	C	0/1	0/1	0/1	0/1	0/1	0/1	0/1
000023F	1374859	GN104ID162_014145	A	G	nonsynonymous	CAA	CGA	Q	R	0/1	0/1	0/1	0/1	0/1	0/1	0/1
000023F	1374882	GN104ID162_014145	G	A	nonsynonymous	GAT	AAT	D	N	0/1	0/1	0/1	0/1	0/1	0/1	0/1
000023F	1374908	GN104ID162_014145	C	A	nonsynonymous	CAC	CAA	H	Q	0/1	0/1	0/1	0/1	0/1	0/1	0/1
000023F	1419772	GN104ID162_014161	C	A	nonsense	TAC	TAA	Y	*	0/1	0/1	0/1	0/1	0/1	0/1	0/1
000023F	1973910	GN104ID162_014282	A	G	nonsynonymous	AGA	GGA	R	G	0/1	0/1	0/1	0/1	0/1	0/1	0/1
000023F	1973918	GN104ID162_014282	C	G	nonsynonymous	AAC	AAG	N	K	0/1	0/1	0/1	0/1	0/1	0/1	0/1
000024F	7694	GN104ID162_014306	C	T	nonsynonymous	GAA	AAA	E	K	0/1	0/1	0/1	0/1	0/1	0/1	0/1
000024F	7937	GN104ID162_014306	C	G	nonsynonymous	GGA	CGA	G	R	0/1	0/1	0/1	0/1	0/1	0/1	0/1
000024F	8491	GN104ID162_014306	A	G	nonsynonymous	ATG	ACG	M	T	0/1	0/1	0/1	0/1	0/1	0/1	0/1
000024F	24070	GN104ID162_014309	C	G	nonsynonymous	GTG	CTG	V	L	0/0	0/1	0/0	0/0	0/1	0/0	0/0
000024F	24081	GN104ID162_014309	C	G	nonsynonymous	GGA	GCA	G	A	0/0	0/1	0/0	0/0	0/1	0/0	0/1
000024F	24082	GN104ID162_014309	C	T	nonsynonymous	GGA	AGA	G	R	0/0	0/1	0/0	0/0	0/1	0/0	0/1
000024F	24094	GN104ID162_014309	T	G	nonsynonymous	ATC	CTC	I	L	0/0	0/1	0/0	0/0	0/1	0/0	0/1
000024F	24096	GN104ID162_014309	C	T	nonsynonymous	AGT	AAT	S	N	0/0	0/1	0/0	0/0	0/1	0/0	0/1
000024F	24145	GN104ID162_014309	G	A	nonsynonymous	CAT	TAT	H	Y	0/0	0/1	0/0	0/0	0/1	0/0	0/1
000024F	24149	GN104ID162_014309	T	TCGG	nonsynonymous	GAA	GACCGA	E	DR	0/0	0/1	0/0	0/0	0/1	0/0	0/1
000024F	24150	GN104ID162_014309	T	TC	frameshift	GAA	GGAA			0/0	0/1	0/0	0/0	0/1	0/0	0/1
000024F	24152-24155	GN104ID162_014309	ATGT	A	nonsynonymous	TTACAT	TTT	LH	F	0/0	0/1	0/0	0/0	0/1	0/0	0/1
000024F	24162-24163	GN104ID162_014309	TC	T	frameshift	GAA	AA			0/0	0/0	0/0	0/0	0/1	0/0	0/1
000024F	24877	GN104ID162_014309	C	T	nonsynonymous	GTT	ATT	V	I	0/1	0/1	0/1	0/1	0/1	0/1	0/1
000024F	49947	GN104ID162_014315	T	C	nonsynonymous	AAT	AGT	N	S	0/1	0/1	0/1	0/1	0/1	0/1	0/1
000024F	52911	GN104ID162_014316	C	T	nonsynonymous	TCA	TTA	S	L	0/1	0/1	0/1	0/1	0/1	0/1	0/1
000024F	161704	GN104ID162_014340	A	G	nonsynonymous	ATT	GTT	I	V	0/1	0/1	0/1	0/1	0/1	0/1	0/1
000024F	161718	GN104ID162_014340	C	A	nonsynonymous	TTC	TTA	F	L	0/1	0/1	0/1	0/1	0/1	0/1	0/1
000024F	293189	GN104ID162_014356	A	G	nonsynonymous	TTA	TCA	L	S	0/1	0/1	0/1	0/1	0/1	0/1	0/1
000024F	294158	GN104ID162_014356	T	A	nonsynonymous	GAA	GAT	E	D	0/1	0/1	0/1	0/1	0/1	0/1	0/1
000024F	361172-361173	GN104ID162_014375	AT	A	frameshift	AAT	AT			0/1	0/1	0/1	0/1	0/1	0/1	0/1
000024F	499456	GN104ID162_014410	T	C	nonsynonymous	ACT	GCT	T	A	0/1	0/1	0/1	0/1	0/1	0/1	0/1
000024F	500699	GN104ID162_014410	C	T	nonsynonymous	GGC	GAC	G	D	0/1	0/1	0/1	0/1	0/1	0/1	0/1
000024F	1088012	GN104ID162_014531	G	A	nonsynonymous	CAC	TAC	H	Y	0/1	0/1	0/1	0/1	0/1	0/1	0/1
000024F	1089306	GN104ID162_014531	G	T	nonsynonymous	CAC	AAC	H	N	0/1	0/1	0/1	0/1	0/1	0/1	0/1
000024F	1095119	GN104ID162_014533	C	G	nonsynonymous	GCA	GGA	A	G	0/1	0/1	0/1	0/1	0/1	0/1	0/1
000024F	1095879	GN104ID162_014533	C	A	nonsynonymous	GCC	GAC	A	D	0/1	0/1	0/1	0/1	0/1	0/1	0/1
000024F	1460137	GN104ID162_014598	G	A	nonsynonymous	CAC	TAC	H	Y	0/1	0/1	0/1	0/1	0/1	0/1	0/1
000024F	1463006	GN104ID162_014598	C	G	nonsynonymous	GAA	CAA	E	Q	0/1	0/1	0/1	0/1	0/1	0/1	0/1
000024F	1492459	GN104ID162_014604	C	T	nonsynonymous	CCT	TCT	P	S	0/1	0/1	0/1	0/1	0/1	0/1	0/1
000025F	350786	GN104ID162_014878	C	T	nonsynonymous	GAT	AAT	D	N	0/1	0/1	0/1	0/1	0/1	0/1	0/1
000025F	1059811	GN104ID162_015034	C	T	nonsynonymous	CAC	TAC	H	Y	0/1	0/1	0/1	0/1	0/1	0/1	0/1
000025F	1071795	GN104ID162_015036	T	C	nonsynonymous	GAC	GGC	D	G	0/1	0/1	0/1	0/1	0/1	0/1	0/1
000025F	1261503	GN104ID162_015076	C	A	nonsynonymous	CAC	CAA	H	Q	0/1	0/1	0/1	0/1	0/1	0/1	0/1
000025F	1261549	GN104ID162_015076	T	G	nonsynonymous	TTG	GTG	L	V	0/1	0/1	0/1	0/1	0/1	0/1	0/1
000025F	1261552	GN104ID162_015076	C	A	nonsynonymous	CCG	ACG	P	T	0/1	0/1	0/1	0/1	0/1	0/1	0/1
000025F	1261654	GN104ID162_015076	T	G	nonsynonymous	TCC	GCC	S	A	0/1	0/1	0/1	0/1	0/1	0/1	0/1
000025F	1261655	GN104ID162_015076	C	A	nonsynonymous	TCC	TAC	S	Y	0/1	0/1	0/1	0/1	0/1	0/1	0/1
000025F	1261657	GN104ID162_015076	A	C	nonsynonymous	AAA	CAA	K	Q	0/1	0/1	0/1	0/1	0/1	0/1	0/1
000025F	1261667	GN104ID162_015076	C	A	nonsynonymous	ACA	AAA	T	K	0/1	0/1	0/1	0/1	0/1	0/1	0/1
000025F	1261681	GN104ID162_015076	C	G	nonsynonymous	CAA	GAA	Q	E	0/1	0/1	0/1	0/1	0/1	0/1	0/1
000025F	1261702	GN104ID162_015076	G	A	nonsynonymous	GTT	ATT	V	I	0/1	0/1	0/1	0/1	0/1	0/1	0/1
000025F	1435474-1435476	GN104ID162_015106	CTA	C	frameshift	ACTATA	ACTA			0/1	0/1	0/1	0/1	0/1	0/1	0/1
000025F	1718753	GN104ID162_015166	G	A	nonsynonymous	GTA	ATA	V	I	0/1	0/1	0/1	0/1	0/1	0/1	0/1
000025F	1719654	GN104ID162_015166	G	T	nonsynonymous	GCG	TCG	A	S	0/1	0/1	0/1	0/1	0/1	0/1	0/1
000025F	1719696	GN104ID162_015166	G	A	nonsynonymous	GCA	ACA	A	T	0/0	0/0	0/1	0/0	0/0	0/0	0/0
000025F	1723565	GN104ID162_015167	A	T	nonsynonymous	ACA	TCA	T	S	0/1	0/1	0/1	0/1	0/1	0/1	0/1
000025F	1753137	GN104ID162_015174	G	T	nonsynonymous	GTC	TTC	V	F	0/1	0/1	0/1	0/1	0/1	0/1	0/1
000025F	1803668	GN104ID162_015185	C	T	nonsynonymous	TCC	TTC	S	F	0/1	0/1	0/1	0/1	0/1	0/1	0/1
000025F	1844971	GN104ID162_015198	T	C	nonsynonymous	TGT	CGT	C	R	0/1	0/1	0/1	0/1	0/1	0/1	0/1
000025F	1876388	GN104ID162_015207	G	A	nonsynonymous	TCA	TTA	S	L	0/1	0/1	0/1	0/1	0/1	0/1	0/1
000026F	408362	GN104ID162_015340	G	A	nonsynonymous	CTT	TTT	L	F	0/1	0/1	0/1	0/1	0/1	0/1	0/1
000026F	408379	GN104ID162_015340	T	C	nonsynonymous	GAA	GGA	E	G	0/0	0/0	0/0	0/0	0/0	0/0	0/1
000026F	504745	GN104ID162_015376	C	T	nonsynonymous	GCC	ACC	A	T	0/1	0/1	0/1	0/1	0/1	0/1	0/1
000026F	504760	GN104ID162_015376	T	C	nonsynonymous	ATA	GTA	I	V	0/1	0/1	0/1	0/1	0/1	0/1	0/1
000026F	505081	GN104ID162_015376	G	A	nonsynonymous	CTC	TTC	L	F	0/1	0/1	0/1	0/1	0/1	0/1	0/1
000026F	938421	GN104ID162_015467	A	C	nonsynonymous	TTA	GTA	L	V	0/1	0/1	0/1	0/1	0/1	0/1	0/1
000026F	939003	GN104ID162_015467	C	A	nonsynonymous	GGC	TGC	G	C	0/1	0/1	0/1	0/1	0/1	0/1	0/1
000026F	997966	GN104ID162_015480	C	T	nonsynonymous	ATG	ATA	M	I	0/1	0/1	0/1	0/1	0/1	0/1	0/1
000026F	1175419	GN104ID162_015512	T	C	nonsynonymous	TTT	TCT	F	S	0/1	0/1	0/1	0/1	0/1	0/1	0/1
000026F	1175558	GN104ID162_015512	A	G	nonsynonymous	ATA	ATG	I	M	0/1	0/1	0/1	0/1	0/1	0/1	0/1
000026F	1175851	GN104ID162_015512	T	C	nonsynonymous	ATA	ACA	I	T	0/1	0/1	0/1	0/1	0/1	0/1	0/1
000026F	1176033	GN104ID162_015512	A	G	nonsynonymous	AGT	GGT	S	G	0/1	0/1	0/1	0/1	0/1	0/1	0/1
000026F	1177681	GN104ID162_015512	G	C	nonsynonymous	GTG	CTG	V	L	0/1	0/1	0/1	0/1	0/0	0/1	0/1
000026F	1478309	GN104ID162_015573	A	G	nonsynonymous	TGA	CGA	*	R	0/1	0/1	0/1	0/1	0/1	0/1	0/1
000026F	1478327	GN104ID162_015573	G	A	nonsynonymous	CAC	TAC	H	Y	0/1	0/1	0/1	0/1	0/1	0/1	0/1
000026F	1478335	GN104ID162_015573	A	T	nonsynonymous	GTT	GAT	V	D	0/1	0/1	0/1	0/1	0/1	0/1	0/1
000026F	1478351	GN104ID162_015573	C	G	nonsynonymous	GCC	CCC	A	P	0/1	0/1	0/1	0/1	0/1	0/1	0/1
000026F	1478363	GN104ID162_015573	C	A	nonsynonymous	GTA	TTA	V	L	0/1	0/1	0/1	0/1	0/1	0/1	0/1
000026F	1478378-1478382	GN104ID162_015573	ACTTG	A	frameshift	CTCAAGTAT	CTTAT			0/1	0/1	0/1	0/1	0/1	0/1	0/1
000026F	1478395	GN104ID162_015573	A	C	nonsynonymous	TTG	TGG	L	W	0/1	0/1	0/1	0/1	0/1	0/1	0/1
000026F	1485929	GN104ID162_015574	A	G	nonsynonymous	GTG	GCG	V	A	0/1	0/1	0/1	0/1	0/1	0/1	0/1
000026F	1486070	GN104ID162_015574	T	C	nonsynonymous	GAA	GGA	E	G	0/1	0/1	0/1	0/1	0/1	0/1	0/1
000026F	1486105	GN104ID162_015574	A	C	nonsynonymous	ATT	ATG	I	M	0/1	0/1	0/1	0/1	0/1	0/1	0/1
000026F	1486116	GN104ID162_015574	A	C	nonsynonymous	TCA	GCA	S	A	0/1	0/1	0/1	0/1	0/1	0/1	0/1
000026F	1486120	GN104ID162_015574	A	C	nonsynonymous	CAT	CAG	H	Q	0/1	0/1	0/1	0/1	0/1	0/1	0/1
000026F	1486131	GN104ID162_015574	T	G	nonsynonymous	AAT	CAT	N	H	0/1	0/1	0/1	0/1	0/1	0/1	0/1
000026F	1486326	GN104ID162_015574	G	T	nonsynonymous	CAA	AAA	Q	K	0/1	0/1	0/1	0/1	0/1	0/1	0/1
000026F	1486363	GN104ID162_015574	G	T	nonsynonymous	TTC	TTA	F	L	0/1	0/1	0/1	0/1	0/1	0/1	0/1
000026F	1486378	GN104ID162_015574	C	A	nonsynonymous	AAG	AAT	K	N	0/1	0/1	0/1	0/1	0/1	0/1	0/1
000026F	1486396	GN104ID162_015574	C	A	nonsynonymous	AAG	AAT	K	N	0/1	0/1	0/1	0/1	0/1	0/1	0/1
000026F	1486425	GN104ID162_015574	T	C	nonsynonymous	ATC	GTC	I	V	0/1	0/1	0/1	0/1	0/1	0/1	0/1
000026F	1486426	GN104ID162_015574	G	C	nonsynonymous	AAC	AAG	N	K	0/1	0/1	0/1	0/1	0/1	0/1	0/1
000026F	1486482	GN104ID162_015574	A	T	nonsynonymous	TTT	ATT	F	I	0/1	0/1	0/1	0/1	0/1	0/1	0/1
000026F	1486500	GN104ID162_015574	C	T	nonsynonymous	GTT	ATT	V	I	0/1	0/1	0/1	0/1	0/1	0/1	0/1
000026F	1486572	GN104ID162_015574	C	T	nonsynonymous	GAA	AAA	E	K	0/1	0/1	0/1	0/1	0/1	0/1	0/1
000026F	1486593	GN104ID162_015574	T	C	nonsynonymous	AAT	GAT	N	D	0/1	0/1	0/1	0/1	0/1	0/1	0/1
000026F	1486686	GN104ID162_015574	G	A	nonsynonymous	CGC	TGC	R	C	0/1	0/1	0/1	0/1	0/1	0/1	0/1
000026F	1486731	GN104ID162_015574	C	G	nonsynonymous	GCT	CCT	A	P	0/1	0/1	0/1	0/1	0/1	0/1	0/1
000026F	1486821	GN104ID162_015574	C	T	nonsynonymous	GAT	AAT	D	N	0/1	0/1	0/1	0/1	0/1	0/1	0/1
000026F	1487010	GN104ID162_015574	G	T	nonsynonymous	CAA	AAA	Q	K	0/1	0/1	0/1	0/1	0/1	0/1	0/1
000026F	1487063	GN104ID162_015574	T	G	nonsynonymous	GAA	GCA	E	A	0/1	0/1	0/1	0/1	0/1	0/1	0/1
000026F	1487150	GN104ID162_015574	G	T	nonsynonymous	ACA	AAA	T	K	0/1	0/1	0/1	0/1	0/1	0/1	0/1
000026F	1487243	GN104ID162_015574	A	C	nonsynonymous	GTA	GGA	V	G	0/1	0/1	0/1	0/1	0/1	0/1	0/1
000026F	1487247	GN104ID162_015574	C	T	nonsynonymous	GTT	ATT	V	I	0/1	0/1	0/1	0/1	0/1	0/1	0/1
000026F	1487271	GN104ID162_015574	C	A	nonsynonymous	GTA	TTA	V	L	0/1	0/1	0/1	0/1	0/1	0/1	0/1
000026F	1487475	GN104ID162_015574	G	T	nonsynonymous	ACC	AAC	T	N	0/1	0/1	0/1	0/1	0/1	0/1	0/1
000026F	1487483	GN104ID162_015574	T	C	nonsynonymous	ATA	ATG	I	M	0/1	0/1	0/1	0/1	0/1	0/1	0/1
000026F	1487496	GN104ID162_015574	C	T	nonsynonymous	GGA	GAA	G	E	0/1	0/1	0/1	0/1	0/1	0/1	0/1
000026F	1487508	GN104ID162_015574	A	T	nonsynonymous	CTT	CAT	L	H	0/1	0/1	0/1	0/1	0/1	0/1	0/1
000026F	1487601	GN104ID162_015574	T	C	nonsynonymous	TAT	TGT	Y	C	0/1	0/1	0/1	0/1	0/1	0/1	0/1
000026F	1487701	GN104ID162_015574	G	T	nonsynonymous	ACC	AAC	T	N	0/1	0/1	0/1	0/1	0/1	0/1	0/1
000026F	1487706	GN104ID162_015574	C	T	nonsynonymous	ATG	ATA	M	I	0/1	0/1	0/1	0/1	0/1	0/1	0/1
000026F	1487715	GN104ID162_015574	T	G	nonsynonymous	AAA	AAC	K	N	0/1	0/1	0/1	0/1	0/1	0/1	0/1
000026F	1487725	GN104ID162_015574	A	G	nonsynonymous	TTA	TCA	L	S	0/1	0/1	0/1	0/1	0/1	0/1	0/1
000026F	1487734	GN104ID162_015574	G	T	nonsynonymous	TCC	TAC	S	Y	0/1	0/1	0/1	0/1	0/1	0/1	0/1
000026F	1487753	GN104ID162_015574	G	T	nonsynonymous	CTA	ATA	L	I	0/1	0/1	0/1	0/1	0/1	0/1	0/1
000026F	1487850	GN104ID162_015574	C	G	nonsynonymous	GTG	CTG	V	L	0/1	0/1	0/1	0/1	0/1	0/1	0/1
000026F	1487862	GN104ID162_015574	C	T	nonsynonymous	GCA	ACA	A	T	0/1	0/1	0/1	0/1	0/1	0/1	0/1
000026F	1487894	GN104ID162_015574	C	T	nonsynonymous	GGT	GAT	G	D	0/1	0/1	0/1	0/1	0/1	0/1	0/1
000026F	1487902	GN104ID162_015574	A	C	nonsynonymous	AAT	AAG	N	K	0/1	0/1	0/1	0/1	0/1	0/1	0/1
000026F	1487940	GN104ID162_015574	C	T	nonsynonymous	GAC	AAC	D	N	0/1	0/1	0/1	0/1	0/1	0/1	0/1
000026F	1487943	GN104ID162_015574	C	A	nonsynonymous	GGC	TGC	G	C	0/1	0/1	0/1	0/1	0/1	0/1	0/1
000026F	1487947	GN104ID162_015574	G	T	nonsynonymous	CAC	CAA	H	Q	0/1	0/1	0/1	0/1	0/1	0/1	0/1
000026F	1488048	GN104ID162_015574	T	C	nonsynonymous	AGC	GGC	S	G	0/1	0/1	0/1	0/1	0/1	0/1	0/1
000026F	1488078	GN104ID162_015574	T	C	nonsynonymous	ATG	GTG	M	V	0/1	0/1	0/1	0/1	0/1	0/1	0/1
000026F	1488106	GN104ID162_015574	G	C	nonsynonymous	TGC	TGG	C	W	0/1	0/1	0/1	0/1	0/1	0/1	0/1
000026F	1488113	GN104ID162_015574	G	A	nonsynonymous	TCG	TTG	S	L	0/1	0/1	0/1	0/1	0/1	0/1	0/1
000027F	327650-327651	GN104ID162_015718	AT	A	frameshift	CAT	CA			1/1	1/1	1/1	1/1	1/1	1/1	1/1
000027F	327666-327667	GN104ID162_015718	CA	C	frameshift	TTCAAG	TTCAG			1/1	1/1	1/1	1/1	1/1	1/1	1/1
000027F	327857-327858	GN104ID162_015718	AT	A	frameshift	AAATTT	AAATT			1/1	1/1	1/1	1/1	1/1	1/1	1/1
000027F	327897	GN104ID162_015718	C	CT	frameshift	CTT	CTTT			1/1	1/1	1/1	1/1	1/1	1/1	1/1
000027F	328191-328192	GN104ID162_015718	TG	T	frameshift	TGG	TG			1/1	1/1	1/1	1/1	1/1	1/1	1/1
000027F	330541	GN104ID162_015720	C	T	nonsynonymous	TCT	TTT	S	F	0/1	0/1	0/1	0/1	0/1	0/1	0/1
000027F	330948-330949	GN104ID162_015720	AT	A	frameshift	ATT	AT			1/1	1/1	1/1	1/1	1/1	1/1	1/1
000027F	349581	GN104ID162_015729	A	G	nonsynonymous	CAA	CGA	Q	R	0/1	0/1	0/1	0/1	0/1	0/1	0/1
000027F	353183	GN104ID162_015731	G	A	nonsynonymous	GGA	GAA	G	E	0/1	0/1	0/1	0/1	0/1	0/1	0/1
000027F	598459	GN104ID162_015765	T	C	nonsynonymous	ATT	ACT	I	T	0/1	0/1	0/1	0/1	0/1	0/1	0/1
000027F	888139	GN104ID162_015819	A	G	nonsynonymous	TTG	TCG	L	S	0/1	0/1	0/1	0/1	0/1	0/1	0/1
000027F	933222	GN104ID162_015835	T	C	nonsynonymous	ACT	GCT	T	A	0/1	0/1	0/1	0/1	0/1	0/1	0/1
000027F	1053725	GN104ID162_015859	A	G	nonsynonymous	AAT	GAT	N	D	0/1	0/1	0/1	0/1	0/1	0/1	0/1
000027F	1053791	GN104ID162_015859	G	C	nonsynonymous	GTC	CTC	V	L	0/1	0/1	0/1	0/1	0/1	0/1	0/1
000027F	1054137	GN104ID162_015859	G	A	nonsynonymous	CGA	CAA	R	Q	0/1	0/1	0/1	0/1	0/1	0/1	0/1
000027F	1055332	GN104ID162_015859	G	A	nonsynonymous	GAC	AAC	D	N	0/1	0/1	0/1	0/1	0/1	0/1	0/1
000027F	1056056	GN104ID162_015859	G	T	nonsynonymous	CGA	CTA	R	L	0/1	0/1	0/1	0/1	0/1	0/1	0/1
000027F	1095499	GN104ID162_015869	A	C	nonsynonymous	CAA	CCA	Q	P	0/1	0/1	0/1	0/1	0/1	0/1	0/1
000027F	1096122	GN104ID162_015869	T	C	nonsynonymous	TAA	CAA	*	Q	0/1	0/1	0/1	0/1	0/1	0/1	0/1
000027F	1253288	GN104ID162_015906	C	G	nonsynonymous	TAG	TAC	*	Y	0/1	0/1	0/1	0/1	0/1	0/1	0/1
000027F	1253585	GN104ID162_015906	T	C	nonsynonymous	AAA	GAA	K	E	0/1	0/1	0/1	0/1	0/1	0/1	0/1
000027F	1253656	GN104ID162_015906	G	A	nonsynonymous	TCG	TTG	S	L	0/1	0/1	0/1	0/1	0/1	0/1	0/1
000027F	1253687	GN104ID162_015906	C	T	nonsynonymous	GCG	ACG	A	T	0/1	0/1	0/1	0/1	0/1	0/1	0/1
000027F	1430046	GN104ID162_015952	C	G	nonsynonymous	CTC	GTC	L	V	0/1	0/1	0/1	0/1	0/1	0/1	0/1
000027F	1432122	GN104ID162_015952	A	T	nonsynonymous	CAA	CAT	Q	H	0/1	0/1	0/1	0/1	0/1	0/1	0/1
000027F	1447415	GN104ID162_015959	T	C	nonsynonymous	TTT	CTT	F	L	0/1	0/1	0/1	0/1	0/1	0/1	0/1
000027F	1447481	GN104ID162_015959	C	G	nonsynonymous	CGG	GGG	R	G	0/1	0/1	0/1	0/1	0/1	0/1	0/1
000027F	1447615	GN104ID162_015959	C	A	nonsynonymous	CCT	CAT	P	H	0/1	0/1	0/1	0/1	0/1	0/1	0/1
000027F	1447626	GN104ID162_015959	C	A	nonsynonymous	CCC	ACC	P	T	0/1	0/1	0/1	0/1	0/1	0/1	0/1
000027F	1447723	GN104ID162_015959	T	C	nonsynonymous	GTC	GCC	V	A	0/1	0/1	0/1	0/1	0/1	0/1	0/1
000027F	1448058	GN104ID162_015959	C	T	nonsynonymous	CCA	CTA	P	L	0/1	0/1	0/1	0/1	0/1	0/1	0/1
000027F	1448210	GN104ID162_015959	G	A	nonsynonymous	CGG	CAG	R	Q	0/1	0/1	0/1	0/1	0/1	0/1	0/1
000027F	1448453	GN104ID162_015959	G	A	nonsynonymous	AGA	AAA	R	K	0/1	0/1	0/1	0/1	0/1	0/1	0/1
000027F	1448471	GN104ID162_015959	A	G	nonsynonymous	AAG	AGG	K	R	0/1	0/1	0/1	0/1	0/1	0/1	0/1
000027F	1448476	GN104ID162_015959	A	G	nonsynonymous	ATT	GTT	I	V	0/1	0/1	0/1	0/1	0/1	0/1	0/1
000027F	1448552	GN104ID162_015959	C	A	nonsynonymous	ACC	AAC	T	N	0/1	0/1	0/1	0/1	0/1	0/1	0/1
000027F	1448627	GN104ID162_015959	A	G	nonsynonymous	GAA	GGA	E	G	0/1	0/1	0/1	0/1	0/1	0/1	0/1
000027F	1448705	GN104ID162_015959	T	C	nonsynonymous	ATA	ACA	I	T	0/1	0/1	0/1	0/1	0/1	0/1	0/1
000027F	1448725	GN104ID162_015959	G	A	nonsynonymous	GAA	AAA	E	K	0/1	0/1	0/1	0/1	0/1	0/1	0/1
000027F	1448729	GN104ID162_015959	T	C	nonsynonymous	TTT	TCT	F	S	0/1	0/1	0/1	0/1	0/1	0/1	0/1
000027F	1448746	GN104ID162_015959	T	A	nonsynonymous	TTT	ATT	F	I	0/1	0/1	0/1	0/1	0/1	0/1	0/1
000027F	1493166	GN104ID162_015969	C	T	nonsynonymous	GCT	ACT	A	T	0/1	0/1	0/1	0/1	0/1	0/1	0/1
000027F	1493385	GN104ID162_015969	T	C	nonsynonymous	GAA	GGA	E	G	0/1	0/1	0/1	0/1	0/1	0/1	0/1
000027F	1516276	GN104ID162_015972	C	A	nonsynonymous	CAA	AAA	Q	K	0/1	0/1	0/1	0/1	0/1	0/1	0/1
000027F	1516783	GN104ID162_015972	C	T	nonsynonymous	CTT	TTT	L	F	0/1	0/1	0/1	0/1	0/1	0/1	0/1
000027F	1517799	GN104ID162_015972	A	G	nonsynonymous	AAA	GAA	K	E	0/1	0/1	0/1	0/1	0/1	0/1	0/1
000027F	1517911	GN104ID162_015972	A	T	nonsynonymous	TAA	TAT	*	Y	0/1	0/1	0/1	0/1	0/1	0/1	0/1
000027F	1550641	GN104ID162_015978	A	T	nonsynonymous	TTA	ATA	L	I	0/1	0/1	0/1	0/1	0/1	0/1	0/1
000027F	1551013	GN104ID162_015978	C	G	nonsynonymous	GAA	CAA	E	Q	0/1	0/1	0/1	0/1	0/1	0/1	0/1
000027F	1579296	GN104ID162_015982	C	CCTGG	frameshift	GAC	GACCTGG			0/1	0/1	0/1	0/1	0/1	0/1	0/1
000027F	1580096	GN104ID162_015982	A	C	nonsynonymous	TAA	TCA	*	S	0/1	0/1	0/1	0/1	0/1	0/1	0/1
000027F	1775904	GN104ID162_016037	G	A	nonsynonymous	TGT	TAT	C	Y	0/1	0/1	0/1	0/1	0/1	0/1	0/1
000027F	1776137	GN104ID162_016037	G	GT	frameshift	GTT	GTTT			1/1	1/1	1/1	1/1	1/1	1/1	1/1
000027F	1777815	GN104ID162_016037	T	A	nonsynonymous	AAT	AAA	N	K	0/1	0/1	0/1	0/1	0/1	0/1	0/1
000027F	1778039	GN104ID162_016037	G	A	nonsynonymous	GTT	ATT	V	I	0/1	0/1	0/1	0/1	0/1	0/1	0/1
000027F	1778117	GN104ID162_016037	T	TC	frameshift	TCC	TCCC			1/1	1/1	1/1	1/1	1/1	1/1	1/1
000027F	1778550	GN104ID162_016037	C	CT	frameshift	TCT	TCTT			1/1	1/1	1/1	1/1	1/1	1/1	1/1
000027F	1778651-1778652	GN104ID162_016037	TG	T	frameshift	TGG	TG			1/1	1/1	1/1	1/1	1/1	1/1	1/1
000027F	1778926	GN104ID162_016037	A	AT	frameshift	GAT	GATT			1/1	1/1	1/1	1/1	1/1	1/1	1/1
000027F	1779104-1779105	GN104ID162_016037	GT	G	frameshift	GTT	GT			1/1	1/1	1/1	1/1	1/1	1/1	1/1
000027F	1779166	GN104ID162_016037	T	TA	frameshift	GAT	GATA			1/1	1/1	1/1	1/1	1/1	1/1	1/1
000027F	1779182	GN104ID162_016037	C	A	nonsynonymous	CCC	ACC	P	T	0/1	0/1	0/1	0/1	0/1	0/1	0/1
000027F	1779200	GN104ID162_016037	C	CA	frameshift	CAA	CAAA			1/1	1/1	1/1	1/1	1/1	1/1	1/1
000027F	1779218	GN104ID162_016037	A	T	nonsynonymous	AAC	TAC	N	Y	0/1	0/1	0/1	0/1	0/1	0/1	0/1
000027F	1779219	GN104ID162_016037	A	C	nonsynonymous	AAC	ACC	N	T	1/1	1/1	1/1	1/1	1/1	1/1	1/1
000027F	1783700	GN104ID162_016040	C	T	nonsynonymous	GAC	AAC	D	N	0/1	0/1	0/1	0/1	0/1	0/1	0/1
000027F	1783705	GN104ID162_016040	T	C	nonsynonymous	CAT	CGT	H	R	0/1	0/1	0/1	0/1	0/1	0/1	0/1
000027F	1783756	GN104ID162_016040	T	C	nonsynonymous	AAG	AGG	K	R	0/1	0/1	0/1	0/1	0/1	0/1	0/1
000027F	1783766	GN104ID162_016040	C	T	nonsynonymous	GTG	ATG	V	M	0/1	0/1	0/1	0/1	0/1	0/1	0/1
000027F	1783994	GN104ID162_016040	T	C	nonsynonymous	AAC	GAC	N	D	0/1	0/1	0/1	0/1	0/1	0/1	0/1
000028F	408743	GN104ID162_016152	G	GGAGGGGATC	nonsynonymous	CAT	GATCCCCTCCAT	H	DPLH	0/1	0/1	0/1	0/0	0/1	0/1	0/1
000028F	408755	GN104ID162_016152	G	GGGGATCGAGGGAATGGAGGGGATCGAGGGAATGGAGGGAATGGAGGGAATGGAGGGGATCGAA	nonsynonymous	CTC	TTCGATCCCCTCCATTCCCTCCATTCCCTCCATTCCCTCGATCCCCTCCATTCCCTCGATCCCCTC	L	FDPLHSLHSLHSLDPLHSLDPL	0/1	0/1	0/1	0/1	0/1	0/1	0/1
000028F	408994	GN104ID162_016152	C	G	nonsynonymous	GAC	CAC	D	H	0/1	0/1	0/1	0/1	0/1	0/1	0/1
000028F	409090	GN104ID162_016152	G	A	nonsense	CAA	TAA	Q	*	0/1	0/1	0/1	0/1	0/1	0/1	0/1
000028F	409482	GN104ID162_016152	G	A	nonsynonymous	ACA	ATA	T	I	0/1	0/1	0/1	0/1	0/1	0/1	0/1
000028F	409740	GN104ID162_016152	G	A	nonsynonymous	GCA	GTA	A	V	0/1	0/1	0/1	0/1	0/1	0/1	0/1
000028F	409948	GN104ID162_016152	G	A	nonsynonymous	CCA	TCA	P	S	0/1	0/1	0/1	0/1	0/1	0/1	0/1
000028F	410035	GN104ID162_016152	A	G	nonsynonymous	TCG	CCG	S	P	0/1	0/1	0/1	0/1	0/1	0/1	0/1
000028F	410515	GN104ID162_016152	G	T	nonsynonymous	CTT	ATT	L	I	0/1	0/1	0/1	0/1	0/1	0/1	0/1
000028F	410657	GN104ID162_016152	C	G	nonsynonymous	AGG	AGC	R	S	0/0	0/0	0/0	0/0	0/0	0/1	0/0
000028F	410797	GN104ID162_016152	A	C	nonsynonymous	TTT	GTT	F	V	0/1	0/1	0/1	0/1	0/1	0/1	0/1
000028F	455944	GN104ID162_016165	C	T	nonsynonymous	GAA	AAA	E	K	0/1	0/1	0/1	0/1	0/1	0/1	0/1
000028F	456262	GN104ID162_016165	C	G	nonsynonymous	GAT	CAT	D	H	0/1	0/1	0/1	0/1	0/1	0/1	0/1
000028F	456292	GN104ID162_016165	T	C	nonsynonymous	AAA	GAA	K	E	0/1	0/1	0/1	0/1	0/1	0/1	0/1
000028F	456340	GN104ID162_016165	C	G	nonsynonymous	GAA	CAA	E	Q	0/1	0/1	0/1	0/1	0/1	0/1	0/1
000028F	532374	GN104ID162_016180	T	TCCG	nonsynonymous	GCT	GCTCCG	A	AP	0/1	0/1	0/1	0/1	0/1	0/1	0/1
000028F	532386	GN104ID162_016180	A	ACCGCCG	nonsynonymous	CCA	CCACCGCCG	P	PPP	0/1	0/1	0/1	0/1	0/1	0/1	0/1
000028F	680886	GN104ID162_016211	T	C	nonsynonymous	GAC	GGC	D	G	0/1	0/1	0/1	0/1	0/1	0/1	0/1
000028F	803710	GN104ID162_016246	T	G	nonsynonymous	ACT	CCT	T	P	0/1	0/1	0/1	0/1	0/1	0/1	0/1
000028F	804244	GN104ID162_016246	C	CT	frameshift	GAG	AGAG			0/1	0/1	0/0	0/1	0/0	0/1	0/1
000028F	1020893	GN104ID162_016294	G	C	nonsynonymous	GTT	CTT	V	L	0/1	0/1	0/1	0/1	0/1	0/1	0/1
000028F	1021821	GN104ID162_016294	C	T	nonsynonymous	GCC	GTC	A	V	0/1	0/1	0/1	0/1	0/1	0/1	0/1
000028F	1022307	GN104ID162_016294	T	C	nonsynonymous	TTG	TCG	L	S	0/1	0/1	0/1	0/1	0/1	0/1	0/1
000028F	1340710	GN104ID162_016375	C	G	nonsynonymous	ACC	AGC	T	S	0/1	0/1	0/1	0/1	0/1	0/1	0/1
000028F	1340814	GN104ID162_016375	T	C	nonsynonymous	TCA	CCA	S	P	0/1	0/1	0/1	0/1	0/1	0/1	0/1
000029F	77714	GN104ID162_016493	A	AAC,AAT	frameshift	AAC	AACAC			1/2	1/2	1/2	1/2	1/2	1/2	1/2
000029F	186806	GN104ID162_016522	T	G	nonsynonymous	AGT	CGT	S	R	0/1	0/1	0/1	0/1	0/1	0/1	0/1
000029F	187364	GN104ID162_016522	A	G	nonsynonymous	CTA	CCA	L	P	0/1	0/1	0/1	0/1	0/1	0/1	0/1
000029F	187367-187368	GN104ID162_016522	GC	G	frameshift	GCG	CG			1/1	1/1	1/1	1/1	1/1	1/1	1/1
000029F	187383	GN104ID162_016522	C	T	nonsynonymous	GAT	AAT	D	N	0/1	0/1	0/1	0/1	0/1	0/1	0/1
000029F	187521	GN104ID162_016522	T	G	nonsynonymous	ATG	CTG	M	L	0/1	0/1	0/1	0/1	0/1	0/1	0/1
000029F	187627	GN104ID162_016522	T	TA	frameshift	ATA	ATTA			0/1	0/1	0/1	0/1	0/1	0/1	0/1
000029F	187628	GN104ID162_016522	A	AG	frameshift	ATA	ACTA			0/1	0/1	0/1	0/1	0/1	0/1	0/1
000029F	187731	GN104ID162_016522	C	G	nonsynonymous	GAA	CAA	E	Q	0/1	0/1	0/1	0/1	0/1	0/1	0/1
000029F	187862	GN104ID162_016522	G	T	nonsynonymous	CCC	CAC	P	H	0/1	0/1	0/1	0/1	0/1	0/1	0/1
000029F	187905	GN104ID162_016522	C	G	nonsynonymous	GTC	CTC	V	L	0/1	0/1	0/1	0/1	0/1	0/1	0/1
000029F	487001	GN104ID162_016607	G	C	nonsynonymous	ATC	ATG	I	M	0/1	0/1	0/1	0/1	0/1	0/1	0/1
000029F	492896	GN104ID162_016610	G	T	nonsense	GGA	TGA	G	*	0/0	0/0	0/0	0/1	0/0	0/0	0/0
000029F	504829	GN104ID162_016615	T	C	nonsynonymous	TTG	TCG	L	S	0/1	0/1	0/1	0/1	0/1	0/1	0/1
000029F	714442-714443	GN104ID162_016654	GT	G	frameshift	TGT	TG			1/1	1/1	1/1	1/1	1/1	1/1	1/1
000029F	714544	GN104ID162_016654	C	CCA	frameshift	TCC	TCCAC			0/1	0/1	0/1	0/1	0/1	0/1	0/1
000029F	1292841	GN104ID162_016741	G	C	nonsynonymous	CAA	GAA	Q	E	0/1	0/1	0/1	0/1	0/1	0/1	0/1
000029F	1443883	GN104ID162_016777	C	T	nonsynonymous	GGA	GAA	G	E	0/1	0/1	0/1	0/1	0/1	0/1	0/1
000029F	1443893	GN104ID162_016777	T	C	nonsynonymous	AAA	GAA	K	E	0/1	0/1	0/1	0/1	0/1	0/1	0/1
000029F	1443971	GN104ID162_016777	G	A	nonsynonymous	CAC	TAC	H	Y	0/1	0/1	0/1	0/1	0/1	0/1	0/1
000029F	1444190	GN104ID162_016777	C	T	nonsynonymous	CGA	CAA	R	Q	0/1	0/1	0/1	0/1	0/1	0/1	0/1
000029F	1444203	GN104ID162_016777	G	T	nonsynonymous	CAA	AAA	Q	K	0/1	0/1	0/1	0/1	0/1	0/1	0/1
000029F	1444527	GN104ID162_016777	C	A	nonsynonymous	GCA	TCA	A	S	0/1	0/1	0/1	0/1	0/1	0/1	0/1
000029F	1444577	GN104ID162_016777	A	G	nonsynonymous	TTA	TCA	L	S	0/1	0/1	0/1	0/1	0/1	0/1	0/1
000029F	1444607	GN104ID162_016777	T	C	nonsynonymous	GAC	GGC	D	G	0/1	0/1	0/1	0/1	0/1	0/1	0/1
000029F	1444614	GN104ID162_016777	G	A	nonsynonymous	CAT	TAT	H	Y	0/1	0/1	0/1	0/1	0/1	0/1	0/1
000029F	1444638	GN104ID162_016777	G	C	nonsynonymous	CAA	GAA	Q	E	0/1	0/1	0/1	0/1	0/1	0/1	0/1
000029F	1444894	GN104ID162_016777	C	A	nonsynonymous	CGA	CTA	R	L	0/1	0/1	0/1	0/1	0/1	0/1	0/1
000030F	330118	GN104ID162_016876	A	G	nonsynonymous	CAA	CGA	Q	R	0/1	0/1	0/1	0/1	0/1	0/1	0/1
000030F	963128	GN104ID162_016962	C	T	nonsynonymous	TCC	TTC	S	F	0/1	0/1	0/1	0/1	0/1	0/1	0/1
000030F	963158	GN104ID162_016962	A	G	nonsynonymous	CAT	CGT	H	R	0/1	0/1	0/1	0/1	0/1	0/1	0/1
000030F	963446	GN104ID162_016962	A	G	nonsynonymous	ATA	GTA	I	V	0/1	0/1	0/1	0/1	0/1	0/1	0/1
000030F	963716	GN104ID162_016962	C	T	nonsynonymous	TCG	TTG	S	L	0/1	0/1	0/1	0/1	0/1	0/1	0/1
000030F	964649	GN104ID162_016962	G	A	nonsynonymous	AGC	AAC	S	N	0/1	0/1	0/1	0/1	0/1	0/1	0/1
000030F	964907	GN104ID162_016962	G	A	nonsynonymous	AGC	AAC	S	N	0/1	0/1	0/1	0/1	0/1	0/1	0/1
000030F	964960	GN104ID162_016962	T	C	nonsynonymous	TAC	CAC	Y	H	0/1	0/1	0/1	0/1	0/1	0/1	0/1
000030F	965048	GN104ID162_016962	A	C	nonsynonymous	CAA	CCA	Q	P	0/1	0/1	0/1	0/1	0/1	0/1	0/1
000030F	965230	GN104ID162_016962	T	G	nonsynonymous	TTT	GTT	F	V	0/1	0/1	0/1	0/1	0/1	0/1	0/1
000030F	1174816	GN104ID162_017008	C	A	nonsynonymous	AGA	ATA	R	I	0/1	0/1	0/1	0/1	0/1	0/1	0/1
000030F	1175112	GN104ID162_017008	G	T	nonsynonymous	AAC	AAA	N	K	0/1	0/1	0/1	0/1	0/1	0/1	0/1
000030F	1175902	GN104ID162_017008	G	A	nonsynonymous	TCC	TTC	S	F	0/1	0/1	0/1	0/1	0/1	0/1	0/1
000030F	1207945	GN104ID162_017011	T	C	nonsynonymous	CTT	CCT	L	P	0/1	0/1	0/1	0/1	0/1	0/1	0/1
000030F	1208659	GN104ID162_017011	G	T	nonsynonymous	GAG	GAT	E	D	0/1	0/1	0/1	0/1	0/1	0/1	0/1
000030F	1209624	GN104ID162_017011	C	A	nonsynonymous	GCG	GAG	A	E	0/1	0/1	0/1	0/1	0/1	0/1	0/1
000030F	1281047	GN104ID162_017026	T	C	nonsynonymous	TAT	CAT	Y	H	0/1	0/1	0/1	0/1	0/1	0/1	0/1
000030F	1281060	GN104ID162_017026	G	C	nonsynonymous	GGG	GCG	G	A	0/1	0/1	0/1	0/1	0/1	0/1	0/1
000030F	1281407	GN104ID162_017026	A	C	nonsynonymous	ACC	CCC	T	P	0/1	0/1	0/1	0/1	0/1	0/1	0/1
000030F	1281419	GN104ID162_017026	G	A	nonsynonymous	GGG	AGG	G	R	0/1	0/1	0/1	0/1	0/1	0/1	0/1
000030F	1281497	GN104ID162_017026	A	G	nonsynonymous	ACC	GCC	T	A	0/1	0/1	0/1	0/1	0/1	0/1	0/1
000030F	1281522	GN104ID162_017026	C	T	nonsynonymous	ACC	ATC	T	I	0/1	0/1	0/1	0/1	0/1	0/1	0/1
000030F	1281548	GN104ID162_017026	C	A	nonsynonymous	CCG	ACG	P	T	0/1	0/1	0/1	0/1	0/1	0/1	0/1
000030F	1281770	GN104ID162_017026	T	C	nonsynonymous	TCC	CCC	S	P	0/1	0/1	0/1	0/1	0/1	0/1	0/1
000030F	1281902	GN104ID162_017026	G	A	nonsynonymous	GAT	AAT	D	N	0/1	0/1	0/1	0/1	0/1	0/1	0/1
000030F	1282179	GN104ID162_017026	C	T	nonsynonymous	GCT	GTT	A	V	0/1	0/1	0/1	0/1	0/1	0/1	0/1
000030F	1282203	GN104ID162_017026	A	C	nonsynonymous	AAG	ACG	K	T	0/1	0/1	0/1	0/1	0/1	0/1	0/1
000030F	1283371	GN104ID162_017026	A	C	nonsynonymous	GAA	GAC	E	D	0/1	0/1	0/1	0/1	0/1	0/1	0/1
000030F	1283405	GN104ID162_017026	G	A	nonsynonymous	GTT	ATT	V	I	0/1	0/1	0/1	0/1	0/1	0/1	0/1
000030F	1284437	GN104ID162_017026	C	T	nonsynonymous	GCG	GTG	A	V	0/1	0/1	0/1	0/1	0/1	0/1	0/1
000030F	1284445	GN104ID162_017026	A	G	nonsynonymous	AAC	GAC	N	D	0/1	0/1	0/1	0/1	0/1	0/1	0/1
000030F	1284454	GN104ID162_017026	T	A	nonsynonymous	TCT	ACT	S	T	0/1	0/1	0/1	0/1	0/1	0/1	0/1
000030F	1284467	GN104ID162_017026	C	T	nonsynonymous	GCT	GTT	A	V	0/1	0/1	0/1	0/1	0/1	0/1	0/1
000030F	1371870	GN104ID162_017053	G	C	nonsynonymous	GCC	CCC	A	P	0/1	0/1	0/1	0/1	0/1	0/1	0/1
000030F	1372147	GN104ID162_017053	A	T	nonsynonymous	GAA	GTA	E	V	0/0	0/0	0/0	0/0	0/0	0/0	0/1
000030F	1395874	GN104ID162_017065	C	T	nonsynonymous	ACT	ATT	T	I	0/1	0/1	0/1	0/1	0/1	0/1	0/1
000031F	302093-302095	GN104ID162_017207	CAT	C	frameshift	GCCATG	GCCG			0/1	0/1	0/1	0/1	0/1	0/1	0/1
000031F	302096-302097	GN104ID162_017207	GA	G	frameshift	ATGAGT	ATGGT			0/1	0/1	0/1	0/1	0/1	0/1	0/1
000031F	302439	GN104ID162_017207	A	G	nonsynonymous	AAA	GAA	K	E	0/1	0/1	0/1	0/1	0/1	0/1	0/1
000031F	302452	GN104ID162_017207	A	G	nonsynonymous	CAG	CGG	Q	R	0/1	0/1	0/1	0/1	0/1	0/1	0/1
000031F	302473	GN104ID162_017207	C	T	nonsynonymous	GCC	GTC	A	V	0/1	0/1	0/1	0/1	0/1	0/1	0/1
000031F	302500	GN104ID162_017207	A	T	nonsynonymous	CAC	CTC	H	L	0/1	0/1	0/1	0/1	0/1	0/1	0/1
000031F	302502	GN104ID162_017207	C	A	nonsynonymous	CAG	AAG	Q	K	0/1	0/1	0/1	0/1	0/1	0/1	0/1
000031F	302506-302509	GN104ID162_017207	TGCA	T	nonsynonymous	TTGCAG	TTG	LQ	L	0/1	0/1	0/1	0/1	0/1	0/1	0/1
000031F	302526	GN104ID162_017207	A	G	nonsynonymous	AAG	GAG	K	E	0/1	0/1	0/1	0/1	0/1	0/1	0/1
000031F	302949	GN104ID162_017207	C	A	nonsynonymous	CAA	AAA	Q	K	0/1	0/1	0/1	0/1	0/1	0/1	0/1
000031F	302965	GN104ID162_017207	G	T	nonsynonymous	AGA	ATA	R	I	0/1	0/1	0/1	0/1	0/1	0/1	0/1
000031F	302987	GN104ID162_017207	C	G	nonsynonymous	TTC	TTG	F	L	0/1	0/1	0/1	0/1	0/1	0/1	0/1
000031F	302997	GN104ID162_017207	C	G	nonsynonymous	CCA	GCA	P	A	0/1	0/1	0/1	0/1	0/1	0/1	0/1
000031F	303036	GN104ID162_017207	G	C	nonsynonymous	GCA	CCA	A	P	0/1	0/1	0/1	0/1	0/1	0/1	0/1
000031F	897276	GN104ID162_017337	A	C	nonsynonymous	GAA	GAC	E	D	0/1	0/1	0/1	0/1	0/1	0/1	0/1
000031F	897277	GN104ID162_017337	C	G	nonsynonymous	CAG	GAG	Q	E	0/1	0/1	0/1	0/1	0/1	0/1	0/1
000032F	421803	GN104ID162_017589	A	G	nonsynonymous	AAC	AGC	N	S	0/1	0/1	0/1	0/1	0/1	0/1	0/1
000032F	570720	GN104ID162_017613	C	T	nonsynonymous	ACG	ATG	T	M	0/1	0/1	0/1	0/1	0/1	0/1	0/1
000032F	571896	GN104ID162_017613	T	C	nonsynonymous	TGT	CGT	C	R	0/1	0/1	0/1	0/1	0/1	0/1	0/1
000032F	647927	GN104ID162_017631	C	T	nonsynonymous	CTC	TTC	L	F	0/1	0/1	0/1	0/1	0/1	0/1	0/1
000032F	672736	GN104ID162_017637	A	G	nonsynonymous	CAA	CGA	Q	R	0/1	0/1	0/1	0/1	0/1	0/1	0/1
000032F	702528	GN104ID162_017648	C	T	nonsynonymous	GAC	AAC	D	N	0/1	0/1	0/1	0/1	0/1	0/1	0/1
000032F	718126	GN104ID162_017651	G	C	nonsynonymous	GAC	CAC	D	H	0/1	0/1	0/1	0/1	0/1	0/1	0/1
000032F	718178	GN104ID162_017651	C	A	nonsynonymous	ACC	AAC	T	N	0/1	0/1	0/1	0/1	0/1	0/1	0/1
000032F	718505	GN104ID162_017651	A	G	nonsynonymous	AAT	AGT	N	S	0/1	0/1	0/1	0/1	0/1	0/1	0/1
000032F	719301	GN104ID162_017651	T	G	nonsynonymous	ATA	AGA	I	R	0/1	0/1	0/1	0/1	0/1	0/1	0/1
000032F	719636	GN104ID162_017651	A	G	nonsynonymous	AAT	GAT	N	D	0/1	0/1	0/1	0/1	0/1	0/1	0/1
000032F	917069	GN104ID162_017708	A	G	nonsynonymous	ATG	GTG	M	V	0/1	0/1	0/1	0/1	0/1	0/1	0/1
000032F	944241	GN104ID162_017713	C	T	nonsynonymous	CTC	TTC	L	F	0/1	0/1	0/1	0/1	0/1	0/1	0/1
000032F	960659	GN104ID162_017720	G	A	nonsynonymous	GAC	AAC	D	N	0/1	0/1	0/1	0/1	0/1	0/1	0/1
000032F	985740	GN104ID162_017729	A	G	nonsynonymous	ATA	GTA	I	V	0/1	0/1	0/1	0/1	0/1	0/1	0/1
000032F	988337	GN104ID162_017730	G	A	nonsynonymous	CGG	TGG	R	W	0/1	0/1	0/1	0/1	0/1	0/1	0/1
000032F	988340	GN104ID162_017730	C	T	nonsynonymous	GGT	AGT	G	S	0/1	0/1	0/1	0/1	0/1	0/1	0/1
000032F	988367	GN104ID162_017730	G	T	nonsynonymous	CTC	ATC	L	I	0/1	0/1	0/1	0/1	0/1	0/1	0/1
000033F	319013	GN104ID162_017913	C	A	nonsynonymous	GCT	TCT	A	S	0/1	0/1	0/1	0/1	0/1	0/1	0/1
000033F	319154	GN104ID162_017913	A	G	nonsynonymous	TTC	CTC	F	L	0/1	0/1	0/1	0/1	0/1	0/1	0/1
000033F	360309-360310	GN104ID162_017916	CT	C	frameshift	AAAGAA	AAGAA			0/1	0/1	0/1	0/1	0/1	0/1	0/1
000033F	360445	GN104ID162_017916	T	TTCTTGTTTATCTTGTTTATCTTGTTTATCTTGTTTA	nonsynonymous	GAA	GATAAACAAGATAAACAAGATAAACAAGATAAACAAGAA	E	DKQDKQDKQDKQE	0/1	0/1	0/1	0/1	0/1	0/1	0/1
000033F	685233	GN104ID162_017962	T	C	nonsynonymous	ATA	ATG	I	M	0/1	0/1	0/1	0/1	0/1	0/1	0/1
000033F	946288	GN104ID162_018026	A	AGCATCCGCGGGC	nonsynonymous	TCA	TCAGCATCCGCGGGC	S	SASAG	0/0	0/0	0/0	0/0	0/0	0/1	0/0
000033F	946362	GN104ID162_018026	C	A	nonsynonymous	CCC	CAC	P	H	0/1	0/1	0/1	0/1	0/1	0/1	0/1
000033F	1030526	GN104ID162_018048	C	A	nonsynonymous	ACA	AAA	T	K	0/1	0/1	0/1	0/1	0/1	0/1	0/1
000033F	1030648	GN104ID162_018048	A	G	nonsynonymous	AAT	GAT	N	D	0/1	0/1	0/1	0/1	0/1	0/1	0/1
000033F	1043630	GN104ID162_018053	T	C	nonsynonymous	GTT	GCT	V	A	0/1	0/1	0/1	0/1	0/1	0/1	0/1
000033F	1044020	GN104ID162_018053	T	C	nonsynonymous	TTG	TCG	L	S	0/1	0/1	0/1	0/1	0/1	0/1	0/1
000033F	1044029	GN104ID162_018053	T	C	nonsynonymous	TTG	TCG	L	S	0/1	0/1	0/1	0/1	0/1	0/1	0/1
000033F	1044041	GN104ID162_018053	A	G	nonsynonymous	AAC	AGC	N	S	0/1	0/1	0/1	0/1	0/1	0/1	0/1
000033F	1044391	GN104ID162_018053	T	C	nonsynonymous	TCG	CCG	S	P	0/1	0/1	0/1	0/1	0/1	0/1	0/1
000033F	1044659	GN104ID162_018053	G	A	nonsynonymous	CGA	CAA	R	Q	0/1	0/1	0/1	0/1	0/1	0/1	0/1
000033F	1044940	GN104ID162_018053	A	G	nonsynonymous	AAA	GAA	K	E	0/1	0/1	0/1	0/1	0/1	0/1	0/1
000033F	1045285	GN104ID162_018053	T	C	nonsynonymous	TGG	CGG	W	R	0/1	0/1	0/1	0/1	0/1	0/1	0/1
000033F	1045402	GN104ID162_018053	C	T	nonsynonymous	CGG	TGG	R	W	0/1	0/1	0/1	0/1	0/1	0/1	0/1
000033F	1045644	GN104ID162_018053	A	G	nonsynonymous	AAC	GAC	N	D	0/1	0/1	0/1	0/1	0/1	0/1	0/1
000033F	1045686	GN104ID162_018053	A	G	nonsynonymous	AAC	GAC	N	D	0/1	0/1	0/1	0/1	0/1	0/1	0/1
000033F	1045701	GN104ID162_018053	G	A	nonsynonymous	GGT	AGT	G	S	0/1	0/1	0/1	0/1	0/1	0/1	0/1
000034F	457865	GN104ID162_018193	A	G	nonsynonymous	TCC	CCC	S	P	0/1	0/1	0/1	0/1	0/1	0/1	0/1
000034F	571225	GN104ID162_018219	T	C	nonsynonymous	GAC	GGC	D	G	0/1	0/1	0/1	0/1	0/1	0/1	0/1
000034F	571405	GN104ID162_018219	A	G	nonsynonymous	GTT	GCT	V	A	0/1	0/1	0/1	0/1	0/1	0/1	0/1
000034F	571495	GN104ID162_018219	A	T	nonsynonymous	ATT	AAT	I	N	0/1	0/1	0/1	0/1	0/1	0/1	0/1
000034F	754080-754099	GN104ID162_018268	TCTTCCTAACTCTTTACATA	T	frameshift	CTCTTCCTAACTCTTTACATA	CT			0/1	0/1	0/1	0/1	0/1	0/1	0/1
000034F	754132	GN104ID162_018268	A	ATCTGCATGTGAGG	frameshift	CTA	CTATCTGCATGTGAGG			0/1	0/1	0/1	0/1	0/1	0/1	0/1
000034F	756925	GN104ID162_018269	G	A	nonsynonymous	AGT	AAT	S	N	0/1	0/1	0/1	0/1	0/1	0/1	0/1
000034F	761589	GN104ID162_018273	G	A	nonsynonymous	CGG	CAG	R	Q	0/1	0/1	0/1	0/1	0/1	0/1	0/1
000034F	761679	GN104ID162_018273	C	T	nonsynonymous	TCT	TTT	S	F	0/1	0/1	0/1	0/1	0/1	0/1	0/1
000034F	761727	GN104ID162_018273	A	G	nonsynonymous	AAC	AGC	N	S	0/1	0/1	0/1	0/1	0/1	0/1	0/1
000034F	809068	GN104ID162_018279	G	T	nonsynonymous	GCA	GAA	A	E	0/1	0/1	0/1	0/1	0/1	0/1	0/1
000034F	1339100	GN104ID162_018400	T	C	nonsynonymous	ACT	GCT	T	A	0/1	0/1	0/1	0/1	0/1	0/1	0/1
000034F	1339466	GN104ID162_018400	G	T	nonsynonymous	CGT	AGT	R	S	0/1	0/1	0/1	0/1	0/1	0/1	0/1
000035F	66616	GN104ID162_018441	T	C	nonsynonymous	CAA	CGA	Q	R	0/1	0/1	0/1	0/1	0/1	0/1	0/1
000035F	66768	GN104ID162_018441	G	C	nonsynonymous	TTC	TTG	F	L	0/1	0/1	0/1	0/1	0/1	0/1	0/1
000035F	235738	GN104ID162_018484	A	C	nonsynonymous	AGT	CGT	S	R	0/1	0/1	0/1	0/1	0/1	0/1	0/1
000035F	441527	GN104ID162_018534	G	T	nonsynonymous	GTT	TTT	V	F	0/1	0/1	0/1	0/1	0/1	0/1	0/1
000035F	441549	GN104ID162_018534	T	C	nonsynonymous	ATT	ACT	I	T	0/1	0/1	0/1	0/1	0/1	0/1	0/1
000035F	561241	GN104ID162_018561	T	G	nonsynonymous	TGC	GGC	C	G	0/1	0/1	0/1	0/1	0/1	0/1	0/1
000035F	561911	GN104ID162_018561	A	G	nonsynonymous	GAT	GGT	D	G	0/1	0/1	0/1	0/1	0/1	0/1	0/1
000035F	682152	GN104ID162_018586	T	G	nonsynonymous	AAA	CAA	K	Q	0/1	0/1	0/1	0/1	0/1	0/1	0/1
000036F	1247165	GN104ID162_018969	A	G	nonsynonymous	AAC	GAC	N	D	0/1	0/1	0/1	0/1	0/1	0/1	0/1
000037F	590714	GN104ID162_019125	C	T	nonsynonymous	GAC	AAC	D	N	0/1	0/1	0/1	0/1	0/1	0/1	0/1
000037F	590840	GN104ID162_019125	A	G	nonsynonymous	TCC	CCC	S	P	0/1	0/1	0/1	0/1	0/1	0/1	0/1
000037F	597845	GN104ID162_019128	C	A	nonsynonymous	GCT	TCT	A	S	0/1	0/1	0/1	0/1	0/1	0/1	0/1
000037F	656682	GN104ID162_019145	T	C	nonsynonymous	TGG	CGG	W	R	0/0	0/1	0/0	0/0	0/0	0/0	0/0
000037F	656746-656747	GN104ID162_019145	CA	C	frameshift	CCA	CC			0/1	0/1	0/1	0/1	0/1	0/1	0/1
000037F	656749	GN104ID162_019145	T	TA	frameshift	GTC	GTAC			0/1	0/1	0/1	0/1	0/1	0/1	0/1
000037F	656829	GN104ID162_019145	C	T	nonsynonymous	CAC	TAC	H	Y	0/1	0/1	0/1	0/1	0/1	0/1	0/1
000037F	669235	GN104ID162_019151	A	G	nonsynonymous	ACA	GCA	T	A	0/1	0/1	0/1	0/1	0/1	0/1	0/1
000037F	669250	GN104ID162_019151	T	A	nonsynonymous	TTC	ATC	F	I	0/1	0/1	0/1	0/1	0/1	0/1	0/1
000037F	669289	GN104ID162_019151	G	C	nonsynonymous	GTC	CTC	V	L	0/1	0/1	0/1	0/1	0/1	0/1	0/1
000037F	669294	GN104ID162_019151	T	TGGCCAA	nonsynonymous	CCT	CCTGGCCAA	P	PGQ	0/1	0/1	0/1	0/1	0/1	0/1	0/1
000037F	669313	GN104ID162_019151	C	A	nonsynonymous	CAC	AAC	H	N	0/1	0/1	0/1	0/1	0/1	0/1	0/1
000037F	669816	GN104ID162_019151	G	T	nonsynonymous	TGA	TTA	*	L	0/1	0/1	0/1	0/1	0/1	0/1	0/1
000037F	833383	GN104ID162_019189	A	G	nonsynonymous	AAA	GAA	K	E	0/1	0/1	0/1	0/1	0/1	0/1	0/1
000037F	961591	GN104ID162_019223	C	T	nonsynonymous	CAC	TAC	H	Y	0/1	0/1	0/1	0/1	0/1	0/1	0/1
000037F	1060228	GN104ID162_019234	G	C	nonsense	TCA	TGA	S	*	0/1	0/1	0/1	0/1	0/1	0/1	0/1
000037F	1060433	GN104ID162_019234	T	C	nonsynonymous	AAC	GAC	N	D	0/1	0/1	0/1	0/1	0/1	0/1	0/1
000037F	1060853	GN104ID162_019234	T	C	nonsynonymous	AAA	GAA	K	E	0/1	0/1	0/1	0/1	0/1	0/1	0/1
000037F	1060904	GN104ID162_019234	G	A	nonsynonymous	CGC	TGC	R	C	0/1	0/1	0/1	0/1	0/1	0/1	0/1
000037F	1060948	GN104ID162_019234	G	C	nonsynonymous	CCG	CGG	P	R	0/1	0/1	0/1	0/1	0/1	0/1	0/1
000037F	1061074	GN104ID162_019234	C	T	nonsynonymous	CGA	CAA	R	Q	0/1	0/1	0/1	0/1	0/1	0/1	0/1
000037F	1061105	GN104ID162_019234	G	A	nonsynonymous	CGG	TGG	R	W	0/1	0/1	0/1	0/1	0/1	0/1	0/1
000037F	1061125	GN104ID162_019234	C	A	nonsynonymous	TGG	TTG	W	L	0/1	0/1	0/1	0/1	0/1	0/1	0/1
000037F	1061194	GN104ID162_019234	G	GGCGCATTCATGC	nonsynonymous	CCC	CGCATGAATGCGCCC	P	RMNAP	0/1	0/1	0/1	0/1	0/1	0/1	0/1
000037F	1061227	GN104ID162_019234	G	A	nonsynonymous	TCG	TTG	S	L	0/1	0/1	0/1	0/1	0/1	0/1	0/1
000037F	1061398	GN104ID162_019234	G	A	nonsynonymous	TCG	TTG	S	L	0/1	0/1	0/1	0/1	0/1	0/1	0/1
000037F	1061482	GN104ID162_019234	A	G	nonsynonymous	CTG	CCG	L	P	0/1	0/1	0/1	0/1	0/1	0/1	0/1
000037F	1062491	GN104ID162_019234	G	A	nonsynonymous	TCG	TTG	S	L	0/1	0/1	0/1	0/1	0/1	0/1	0/1
000037F	1062629	GN104ID162_019234	G	A	nonsynonymous	TCG	TTG	S	L	0/1	0/1	0/1	0/1	0/1	0/1	0/1
000037F	1062666	GN104ID162_019234	G	A	nonsynonymous	CCG	TCG	P	S	0/1	0/1	0/1	0/1	0/1	0/1	0/1
000037F	1062918	GN104ID162_019234	A	G	nonsynonymous	TCC	CCC	S	P	0/1	0/1	0/1	0/1	0/1	0/1	0/1
000037F	1063059	GN104ID162_019234	C	T	nonsynonymous	GAT	AAT	D	N	0/1	0/1	0/1	0/1	0/1	0/1	0/1
000037F	1063169	GN104ID162_019234	C	T	nonsynonymous	CGA	CAA	R	Q	0/1	0/1	0/1	0/1	0/1	0/1	0/1
000037F	1063432	GN104ID162_019234	C	T	nonsynonymous	GAG	AAG	E	K	0/1	0/1	0/1	0/1	0/1	0/1	0/1
000037F	1063459	GN104ID162_019234	G	GGTCGTGGGACGCTCGGTTGTCCCGATCAGATTCGGTGTTGCTGGTCTGGGAGCCGGACGGGTCT	frameshift	CCG	AGACCCGTCCGGCTCCCAGACCAGCAACACCGAATCTGATCGGGACAACCGAGCGTCCCACGACCCG			0/0	0/0	0/0	0/0	0/0	0/0	0/1
000037F	1123693	GN104ID162_019246	A	G	nonsynonymous	AAA	GAA	K	E	0/1	0/1	0/1	0/1	0/1	0/1	0/1
000037F	1123747	GN104ID162_019246	G	A	nonsynonymous	GAA	AAA	E	K	0/1	0/1	0/1	0/1	0/1	0/1	0/1
000037F	1123852	GN104ID162_019246	A	G	nonsynonymous	AAA	GAA	K	E	0/1	0/1	0/1	0/1	0/1	0/1	0/1
000037F	1124217	GN104ID162_019246	A	G	nonsynonymous	AAG	GAG	K	E	0/1	0/1	0/1	0/1	0/1	0/1	0/1
000037F	1124268	GN104ID162_019246	G	A	nonsynonymous	GAG	AAG	E	K	0/1	0/1	0/1	0/1	0/1	0/1	0/1
000037F	1124275	GN104ID162_019246	G	A	nonsynonymous	GGA	GAA	G	E	0/1	0/1	0/1	0/1	0/1	0/1	0/1
000037F	1124414	GN104ID162_019246	C	A	nonsense	TAC	TAA	Y	*	0/1	0/1	0/1	0/1	0/1	0/1	0/1
000038F	147423	GN104ID162_019338	G	T	nonsynonymous	AAC	AAA	N	K	0/1	0/1	0/1	0/1	0/1	0/1	0/1
000038F	147927	GN104ID162_019338	C	T	nonsynonymous	GAT	AAT	D	N	0/1	0/1	0/1	0/1	0/1	0/1	0/1
000038F	148050	GN104ID162_019338	G	GT	frameshift	CCA	ACCA			0/0	0/0	0/0	0/0	0/0	0/0	0/1
000038F	148052-148053	GN104ID162_019338	TA	T	frameshift	TAC	AC			0/0	0/0	0/0	0/0	0/0	0/0	0/1
000038F	148058	GN104ID162_019338	G	GCCGCCCCGGTACACGTTTCA	frameshift	CCA	CTGAAACGTGTACCGGGGCGGCA			0/0	0/0	0/0	0/0	0/0	0/0	0/1
000038F	148185	GN104ID162_019338	A	G	nonsynonymous	TGT	CGT	C	R	0/1	0/1	0/1	0/1	0/1	0/1	0/1
000038F	152698	GN104ID162_019341	T	TTAAG	frameshift	TTA	TTAAGTA			0/1	0/1	0/1	0/1	0/1	0/1	0/1
000038F	870001	GN104ID162_019450	C	A	nonsynonymous	TTC	TTA	F	L	0/1	0/1	0/1	0/1	0/1	0/1	0/1
000038F	870437	GN104ID162_019450	C	T	nonsynonymous	CCA	TCA	P	S	0/1	0/1	0/1	0/1	0/1	0/1	0/1
000038F	870438	GN104ID162_019450	C	T	nonsynonymous	CCA	CTA	P	L	0/1	0/1	0/1	0/1	0/1	0/1	0/1
000038F	870456	GN104ID162_019450	C	G	nonsynonymous	ACC	AGC	T	S	0/1	0/1	0/1	0/1	0/1	0/1	0/1
000038F	870589	GN104ID162_019450	T	C	nonsynonymous	GTT	GCT	V	A	0/1	0/1	0/1	0/1	0/1	0/1	0/1
000038F	870678	GN104ID162_019450	A	C	nonsynonymous	ACC	CCC	T	P	0/1	0/1	0/1	0/1	0/1	0/1	0/1
000038F	870852	GN104ID162_019450	A	G	nonsynonymous	ACT	GCT	T	A	0/1	0/1	0/1	0/1	0/1	0/1	0/1
000038F	870909	GN104ID162_019450	C	T	nonsense	CGA	TGA	R	*	0/1	0/1	0/1	0/1	0/1	0/1	0/1
000038F	871177	GN104ID162_019450	A	G	nonsynonymous	GAG	GGG	E	G	0/1	0/1	0/1	0/1	0/1	0/1	0/1
000038F	871227	GN104ID162_019450	T	C	nonsynonymous	TAC	CAC	Y	H	0/1	0/1	0/1	0/1	0/1	0/1	0/1
000038F	876178-876184	GN104ID162_019452	TCAATGA	T	nonsynonymous	TCAATGACA	TCA	SMT	S	0/1	0/1	0/1	0/1	0/1	0/1	0/1
000038F	876198	GN104ID162_019452	C	CATT	nonsynonymous	AAC	AACATT	N	NI	0/1	0/1	0/1	0/1	0/1	0/1	0/1
000038F	876210	GN104ID162_019452	T	G	nonsynonymous	AAT	AAG	N	K	0/1	0/1	0/1	0/1	0/1	0/1	0/1
000038F	876308	GN104ID162_019452	C	T	nonsynonymous	ACC	ATC	T	I	0/1	0/1	0/1	0/1	0/1	0/1	0/1
000038F	876316	GN104ID162_019452	C	G	nonsynonymous	CTT	GTT	L	V	0/1	0/1	0/1	0/1	0/1	0/1	0/1
000038F	876336	GN104ID162_019452	C	A	nonsynonymous	GAC	GAA	D	E	0/1	0/1	0/1	0/1	0/1	0/1	0/1
000038F	876347	GN104ID162_019452	G	A	nonsynonymous	CGA	CAA	R	Q	0/1	0/1	0/1	0/1	0/1	0/1	0/1
000038F	876395	GN104ID162_019452	T	C	nonsynonymous	GTT	GCT	V	A	0/1	0/1	0/1	0/1	0/1	0/1	0/1
000038F	876523-876526	GN104ID162_019452	CCCA	C	nonsynonymous	CCCACG	CCG	PT	P	0/1	0/1	0/1	0/1	0/1	0/1	0/1
000038F	876538	GN104ID162_019452	A	C	nonsynonymous	ATG	CTG	M	L	0/1	0/1	0/1	0/1	0/1	0/1	0/1
000038F	876542	GN104ID162_019452	T	C	nonsynonymous	ATG	ACG	M	T	0/1	0/1	0/1	0/1	0/1	0/1	0/1
000038F	1040671	GN104ID162_019489	T	A	nonsynonymous	GTC	GAC	V	D	0/1	0/1	0/1	0/1	0/1	0/1	0/1
000038F	1042118	GN104ID162_019490	C	T	nonsynonymous	CCG	TCG	P	S	0/1	0/1	0/1	0/1	0/1	0/1	0/1
000038F	1042134	GN104ID162_019490	C	A	nonsynonymous	GCC	GAC	A	D	0/1	0/1	0/1	0/1	0/1	0/1	0/1
000038F	1042477	GN104ID162_019490	G	A	nonsynonymous	GGA	GAA	G	E	0/1	0/1	0/1	0/1	0/1	0/1	0/1
000038F	1058663	GN104ID162_019492	G	A	nonsynonymous	GGT	GAT	G	D	0/1	0/1	0/1	0/1	0/1	0/1	0/1
000038F	1058713	GN104ID162_019492	G	C	nonsynonymous	GAT	CAT	D	H	0/1	0/1	0/1	0/1	0/1	0/1	0/1
000038F	1058738	GN104ID162_019492	T	C	nonsynonymous	CTG	CCG	L	P	0/1	0/1	0/1	0/1	0/1	0/1	0/1
000038F	1058759	GN104ID162_019492	T	A	nonsynonymous	TTC	TAC	F	Y	0/1	0/1	0/1	0/1	0/1	0/1	0/1
000038F	1058858	GN104ID162_019492	G	C	nonsynonymous	GTA	CTA	V	L	0/1	0/1	0/1	0/1	0/1	0/1	0/1
000038F	1058894	GN104ID162_019492	A	G	nonsynonymous	ATT	GTT	I	V	0/1	0/1	0/1	0/1	0/1	0/1	0/1
000038F	1058900	GN104ID162_019492	C	G	nonsynonymous	CAC	GAC	H	D	0/1	0/1	0/1	0/1	0/1	0/1	0/1
000038F	1058939	GN104ID162_019492	G	C	nonsynonymous	GCG	CCG	A	P	0/1	0/1	0/1	0/1	0/1	0/1	0/1
000038F	1058944	GN104ID162_019492	C	A	nonsynonymous	GAC	GAA	D	E	0/1	0/1	0/1	0/1	0/1	0/1	0/1
000038F	1058947	GN104ID162_019492	C	G	nonsynonymous	GAC	GAG	D	E	0/1	0/1	0/1	0/1	0/1	0/1	0/1
000038F	1058948	GN104ID162_019492	G	A	nonsynonymous	GTT	ATT	V	I	0/1	0/1	0/1	0/1	0/1	0/1	0/1
000038F	1058953	GN104ID162_019492	G	C	nonsynonymous	AGG	AGC	R	S	0/1	0/1	0/1	0/1	0/1	0/1	0/1
000038F	1059108-1059114	GN104ID162_019492	CAAGAGG	C	nonsynonymous	TCCAAGAGG	TCC	SKR	S	0/1	0/1	0/1	0/1	0/1	0/1	0/1
000039F	134742	GN104ID162_019555	G	C	nonsynonymous	ACT	AGT	T	S	0/1	0/1	0/1	0/1	0/1	0/1	0/1
000039F	138187	GN104ID162_019557	G	A	nonsynonymous	GCC	ACC	A	T	0/1	0/1	0/1	0/1	0/1	0/1	0/1
000039F	145667	GN104ID162_019560	T	A	nonsynonymous	AAT	AAA	N	K	0/1	0/1	0/1	0/1	0/1	0/1	0/1
000039F	320460	GN104ID162_019598	T	G	nonsynonymous	ACC	CCC	T	P	0/1	0/0	0/0	0/1	0/0	0/0	0/0
000039F	733654	GN104ID162_019710	A	T	nonsynonymous	CAA	CAT	Q	H	0/1	0/1	0/1	0/1	0/1	0/1	0/1
000039F	733849	GN104ID162_019710	G	A	nonsynonymous	GTA	ATA	V	I	0/1	0/1	0/1	0/1	0/1	0/1	0/1
000039F	852381	GN104ID162_019746	A	T	nonsynonymous	CAA	CTA	Q	L	0/1	0/1	0/1	0/1	0/1	0/1	0/1
000039F	920223	GN104ID162_019773	A	G	nonsynonymous	TAC	CAC	Y	H	0/1	0/1	0/1	0/1	0/1	0/1	0/1
000039F	920649	GN104ID162_019773	T	C	nonsynonymous	ACT	GCT	T	A	0/1	0/1	0/1	0/1	0/1	0/1	0/1
000039F	920742	GN104ID162_019773	G	C	nonsynonymous	CCC	GCC	P	A	0/1	0/1	0/1	0/1	0/1	0/1	0/1
000039F	920965	GN104ID162_019773	T	G	nonsynonymous	GAA	GAC	E	D	0/1	0/1	0/1	0/1	0/1	0/1	0/1
000039F	921032	GN104ID162_019773	C	T	nonsynonymous	GGC	GAC	G	D	0/1	0/1	0/1	0/1	0/1	0/1	0/1
000039F	921380	GN104ID162_019773	G	A	nonsynonymous	CCT	CTT	P	L	0/1	0/1	0/1	0/1	0/1	0/1	0/1
000039F	921554	GN104ID162_019773	C	G	nonsynonymous	CGA	CCA	R	P	0/1	0/1	0/1	0/1	0/1	0/1	0/1
000039F	1218735	GN104ID162_019842	C	CAGAAGCGCATGCT	frameshift	CCG	CCAGCATGCGCTTCTG			0/1	0/1	0/1	0/1	0/1	0/1	0/1
000040F	101602	GN104ID162_019905	G	T	nonsynonymous	CAT	AAT	H	N	0/1	0/1	0/1	0/0	0/1	0/1	0/1
000040F	192848	GN104ID162_019919	A	G	nonsynonymous	AGC	GGC	S	G	0/1	0/1	0/1	0/0	0/1	0/1	0/1
000040F	465205	GN104ID162_019971	G	C	nonsynonymous	GAT	CAT	D	H	0/1	0/1	0/1	0/0	0/1	0/1	0/1
000040F	465390	GN104ID162_019971	A	ATTACCTAC	frameshift	CAA	CAATTACCTAC			0/1	0/1	0/1	0/0	0/1	0/1	0/1
000040F	522077-522086	GN104ID162_019986	ACAACAACAC	A	nonsynonymous	ACAACAACACCA	ACA	TTTP	T	0/1	0/1	0/1	0/0	0/1	0/1	0/1
000040F	528261	GN104ID162_019990	T	C	nonsynonymous	AAT	AGT	N	S	0/1	0/1	0/1	0/0	0/1	0/1	0/1
000040F	528321	GN104ID162_019990	A	C	nonsynonymous	ATA	AGA	I	R	0/1	0/1	0/1	0/0	0/1	0/1	0/1
000040F	528852	GN104ID162_019990	G	T	nonsynonymous	TCT	TAT	S	Y	0/1	0/1	0/1	0/0	0/1	0/1	0/1
000040F	529644	GN104ID162_019990	A	G	nonsynonymous	TTT	TCT	F	S	0/1	0/1	0/1	0/0	0/1	0/1	0/1
000040F	531061	GN104ID162_019990	C	T	nonsynonymous	CGA	CAA	R	Q	0/1	0/1	0/1	0/0	0/1	0/1	0/1
000040F	531085	GN104ID162_019990	A	C	nonsynonymous	ATC	AGC	I	S	0/1	0/1	0/1	0/0	0/1	0/1	0/1
000040F	749765	GN104ID162_020053	A	AAGCC	frameshift	CAA	CAAGCCA			0/0	0/1	0/0	0/0	0/0	0/0	0/0
000040F	749767	GN104ID162_020053	G	GCCAGTCTACTCGGAGAATGCCGGCAGGGCACCAAACCCGGGCTTACCGAAGAGCC	frameshift	GTA	GCCAGTCTACTCGGAGAATGCCGGCAGGGCACCAAACCCGGGCTTACCGAAGAGCCTA			0/0	0/0	0/1	0/0	0/1	0/0	0/1
000040F	749768	GN104ID162_020053	T	TCTACTCGGAGAATGCCGGCAGGGCACCAAACCCGGGCTTACCGAAG	frameshift	GTA	GTCTACTCGGAGAATGCCGGCAGGGCACCAAACCCGGGCTTACCGAAGA			0/0	0/1	0/0	0/0	0/0	0/0	0/0
000040F	1067084	GN104ID162_020130	A	C	nonsynonymous	TAA	GAA	*	E	0/1	0/1	0/1	0/0	0/1	0/1	0/1
000043F	144450	GN104ID162_020429	A	C	nonsynonymous	AAG	CAG	K	Q	0/1	0/1	0/1	0/1	0/1	0/1	0/1
000043F	520737	GN104ID162_020514	C	G	nonsynonymous	GAA	CAA	E	Q	0/1	0/1	0/1	0/1	0/1	0/1	0/1
000043F	522169	GN104ID162_020514	G	A	nonsynonymous	GCG	GTG	A	V	0/1	0/1	0/1	0/1	0/1	0/1	0/1
000043F	556370	GN104ID162_020519	G	T	nonsynonymous	GGA	GTA	G	V	0/1	0/1	0/1	0/1	0/1	0/1	0/1
000043F	556382	GN104ID162_020519	C	A	nonsynonymous	GCA	GAA	A	E	0/1	0/1	0/1	0/1	0/1	0/1	0/1
000043F	570823	GN104ID162_020523	T	C	nonsynonymous	ATG	GTG	M	V	0/1	0/1	0/1	0/1	0/1	0/1	0/1
000043F	571714	GN104ID162_020523	C	T	nonsynonymous	CGA	CAA	R	Q	0/1	0/1	0/1	0/1	0/1	0/1	0/1
000043F	692057	GN104ID162_020557	A	G	nonsynonymous	AAG	GAG	K	E	0/1	0/1	0/1	0/1	0/1	0/1	0/1
000043F	693067	GN104ID162_020557	G	A	nonsynonymous	AGA	AAA	R	K	0/1	0/1	0/1	0/1	0/1	0/1	0/1
000043F	693303	GN104ID162_020557	A	G	nonsynonymous	AAT	GAT	N	D	0/1	0/1	0/1	0/1	0/1	0/1	0/1
000043F	693414	GN104ID162_020557	C	T	nonsynonymous	CAC	TAC	H	Y	0/1	0/1	0/1	0/1	0/1	0/1	0/1
000044F	421218	GN104ID162_020721	C	A	nonsynonymous	CGA	CTA	R	L	0/1	0/1	0/1	0/1	0/1	0/1	0/1
000044F	675893	GN104ID162_020760	C	T	nonsynonymous	CGC	TGC	R	C	0/1	0/1	0/1	0/1	0/1	0/1	0/1
000044F	676110	GN104ID162_020760	C	T	nonsynonymous	GCG	GTG	A	V	0/1	0/1	0/1	0/1	0/1	0/1	0/1
000045F	411603	GN104ID162_020918	G	T	nonsynonymous	CCT	ACT	P	T	0/0	0/0	0/0	0/0	0/0	0/0	0/1
000045F	750299	GN104ID162_020992	T	A	nonsynonymous	GAT	GTT	D	V	0/1	0/1	0/1	0/1	0/1	0/1	0/1
000045F	760708	GN104ID162_020995	C	T	nonsynonymous	CCA	CTA	P	L	0/1	0/1	0/1	0/1	0/1	0/1	0/1
000045F	785535	GN104ID162_021001	T	C	nonsynonymous	CTT	CCT	L	P	0/1	0/1	0/1	0/1	0/1	0/1	0/1
000045F	786210	GN104ID162_021001	A	C	nonsynonymous	GAC	GCC	D	A	0/1	0/1	0/1	0/1	0/1	0/1	0/1
000047F	67047	GN104ID162_021071	G	GTTAGAAATAATCCGTACAAAAAAAAAAAAAAAAAAA,GTTAGA	nonsynonymous	TTC	TTTTTTTTTTTTTTTTTTTTTGTACGGATTATTTCTAAC	F	FFFFFFFVRIISN	0/1	0/1	0/1	0/2	0/1	0/1	0/1
000047F	198882	GN104ID162_021096	G	A	nonsynonymous	GAC	AAC	D	N	0/1	0/1	0/1	0/1	0/1	0/1	0/1
000047F	198939	GN104ID162_021096	C	G	nonsynonymous	CCG	GCG	P	A	0/1	0/1	0/1	0/1	0/1	0/1	0/1
000047F	198970	GN104ID162_021096	C	T	nonsynonymous	ACC	ATC	T	I	0/1	0/1	0/1	0/1	0/1	0/1	0/1
000047F	199599	GN104ID162_021096	C	A	nonsynonymous	CCC	ACC	P	T	0/0	0/1	0/1	0/1	0/1	0/0	0/0
000047F	199812	GN104ID162_021096	A	G	nonsynonymous	ACC	GCC	T	A	0/1	0/1	0/1	0/1	0/1	0/1	0/1
000047F	199869	GN104ID162_021096	C	A	nonsynonymous	CCG	ACG	P	T	0/1	0/1	0/1	0/1	0/1	0/1	0/1
000047F	199870	GN104ID162_021096	C	A	nonsynonymous	CCG	CAG	P	Q	0/1	0/1	0/1	0/1	0/1	0/1	0/1
000047F	200040	GN104ID162_021096	A	G	nonsynonymous	AAA	GAA	K	E	0/1	0/1	0/1	0/1	0/1	0/1	0/1
000047F	200042	GN104ID162_021096	A	C	nonsynonymous	AAA	AAC	K	N	0/1	0/1	0/1	0/1	0/1	0/1	0/1
000047F	200163	GN104ID162_021096	G	A	nonsynonymous	GGT	AGT	G	S	0/1	0/1	0/1	0/1	0/1	0/1	0/1
000047F	200205	GN104ID162_021096	G	A	nonsynonymous	GCA	ACA	A	T	0/1	0/1	0/1	0/1	0/1	0/1	0/1
000047F	200313	GN104ID162_021096	C	G	nonsynonymous	CGC	GGC	R	G	0/1	0/1	0/1	0/1	0/1	0/1	0/1
000047F	200338	GN104ID162_021096	A	G	nonsynonymous	AAG	AGG	K	R	0/1	0/1	0/1	0/1	0/1	0/1	0/1
000047F	200339	GN104ID162_021096	G	C	nonsynonymous	AAG	AAC	K	N	0/1	0/1	0/1	0/1	0/1	0/1	0/1
000047F	200361	GN104ID162_021096	C	A	nonsynonymous	CAA	AAA	Q	K	0/1	0/1	0/1	0/1	0/1	0/1	0/1
000047F	200367	GN104ID162_021096	A	C	nonsynonymous	AAT	CAT	N	H	0/1	0/1	0/1	0/1	0/1	0/1	0/1
000047F	248190	GN104ID162_021107	A	G	nonsynonymous	TGG	CGG	W	R	0/1	0/1	0/1	0/1	0/1	0/1	0/1
000047F	248198	GN104ID162_021107	C	G	nonsynonymous	CGA	CCA	R	P	0/1	0/1	0/1	0/1	0/1	0/1	0/1
000047F	248214	GN104ID162_021107	T	C	nonsynonymous	AGC	GGC	S	G	0/1	0/1	0/1	0/1	0/1	0/1	0/1
000047F	248217	GN104ID162_021107	C	T	nonsynonymous	GAA	AAA	E	K	0/1	0/1	0/1	0/1	0/1	0/1	0/1
000047F	248298	GN104ID162_021107	C	A	nonsynonymous	GTT	TTT	V	F	0/1	0/1	0/1	0/1	0/1	0/1	0/1
000047F	248459	GN104ID162_021107	C	G	nonsynonymous	CGC	CCC	R	P	0/1	0/1	0/1	0/1	0/1	0/1	0/1
000047F	248462	GN104ID162_021107	A	G	nonsynonymous	ATT	ACT	I	T	0/1	0/1	0/1	0/1	0/1	0/1	0/1
000047F	248508	GN104ID162_021107	G	A	nonsynonymous	CCT	TCT	P	S	0/1	0/1	0/1	0/1	0/1	0/0	0/1
000047F	392594	GN104ID162_021134	A	G	nonsynonymous	TTT	CTT	F	L	0/1	0/1	0/1	0/1	0/1	0/1	0/1
000047F	423010	GN104ID162_021143	A	G	nonsynonymous	TGC	CGC	C	R	0/1	0/1	0/1	0/1	0/1	0/0	0/1
000047F	423016	GN104ID162_021143	C	T	nonsynonymous	GAA	AAA	E	K	0/1	0/1	0/1	0/1	0/1	0/0	0/1
000047F	423048	GN104ID162_021143	G	A	nonsynonymous	CCA	CTA	P	L	0/1	0/1	0/1	0/1	0/1	0/1	0/1
000047F	423053	GN104ID162_021143	C	A	nonsynonymous	CAG	CAT	Q	H	0/1	0/1	0/1	0/1	0/1	0/1	0/1
000047F	423054	GN104ID162_021143	T	C	nonsynonymous	CAG	CGG	Q	R	0/1	0/1	0/1	0/1	0/1	0/1	0/1
000047F	423063	GN104ID162_021143	C	T	nonsynonymous	CGA	CAA	R	Q	0/1	0/1	0/1	0/1	0/1	0/1	0/1
000047F	423070	GN104ID162_021143	G	A	nonsynonymous	CGC	TGC	R	C	0/1	0/1	0/1	0/1	0/1	0/1	0/1
000047F	423118	GN104ID162_021143	T	C	nonsynonymous	ACC	GCC	T	A	0/1	0/1	0/1	0/1	0/1	0/1	0/1
000047F	423139	GN104ID162_021143	C	T	nonsynonymous	GAG	AAG	E	K	0/1	0/1	0/1	0/1	0/1	0/1	0/1
000047F	545975	GN104ID162_021168	A	C	nonsynonymous	ATG	AGG	M	R	0/1	0/1	0/1	0/1	0/1	0/1	0/1
000047F	711846	GN104ID162_021198	A	C	nonsynonymous	AAA	ACA	K	T	0/1	0/1	0/1	0/1	0/1	0/1	0/1
000047F	843568	GN104ID162_021226	G	C	nonsynonymous	GAC	CAC	D	H	0/1	0/1	0/1	0/1	0/1	0/1	0/1
000047F	843576-843577	GN104ID162_021226	GA	G	frameshift	CTGAAA	CTGAA			0/1	0/1	0/1	0/1	0/1	0/1	0/1
000047F	843589	GN104ID162_021226	G	T	nonsynonymous	GTC	TTC	V	F	0/1	0/1	0/1	0/1	0/1	0/1	0/1
000047F	843593	GN104ID162_021226	A	G	nonsynonymous	AAA	AGA	K	R	0/1	0/1	0/1	0/1	0/1	0/1	0/1
000047F	843611	GN104ID162_021226	C	G	nonsynonymous	TCC	TGC	S	C	0/1	0/1	0/1	0/1	0/1	0/1	0/1
000047F	843626	GN104ID162_021226	C	T	nonsynonymous	CCC	CTC	P	L	0/1	0/1	0/1	0/1	0/1	0/1	0/1
000047F	843647	GN104ID162_021226	C	T	nonsynonymous	GCT	GTT	A	V	0/1	0/1	0/1	0/1	0/1	0/1	0/1
000047F	843659	GN104ID162_021226	A	AGTAAGG	nonsynonymous	GAC	GAGTAAGGC	D	E*G	0/1	0/1	0/1	0/1	0/1	0/1	0/1
000047F	843663	GN104ID162_021226	A	ATC	frameshift	TGA	TGATC			0/1	0/1	0/1	0/1	0/1	0/1	0/1
000048F	622338	GN104ID162_021406	T	A	nonsynonymous	GAA	GAT	E	D	0/1	0/1	0/1	0/1	0/1	0/1	0/1
000048F	622751	GN104ID162_021406	T	C	nonsynonymous	CAA	CGA	Q	R	0/1	0/1	0/1	0/1	0/1	0/1	0/1
000048F	623189	GN104ID162_021406	G	GTTTTCTTCCAGCTTTAA	frameshift	AAC	AATTAAAGCTGGAAGAAAAC			0/1	0/1	0/1	0/1	0/1	0/1	0/1
000048F	734039	GN104ID162_021433	T	A	nonsynonymous	TCC	ACC	S	T	0/1	0/1	0/1	0/1	0/1	0/1	0/1
000048F	736652	GN104ID162_021433	A	G	nonsynonymous	ATA	GTA	I	V	0/1	0/1	0/1	0/1	0/1	0/1	0/1
000048F	739185	GN104ID162_021433	C	T	nonsynonymous	CGC	TGC	R	C	0/1	0/0	0/0	0/1	0/0	0/0	0/1
000048F	746081	GN104ID162_021433	T	G	nonsynonymous	TTT	TTG	F	L	0/1	0/1	0/1	0/1	0/1	0/1	0/1
000048F	973288	GN104ID162_021490	G	C	nonsynonymous	GCC	CCC	A	P	0/1	0/0	0/0	0/1	0/0	0/0	0/0
000048F	974388	GN104ID162_021490	T	C	nonsynonymous	TTC	TCC	F	S	0/1	0/1	0/1	0/1	0/1	0/1	0/1
000048F	975014	GN104ID162_021490	G	C	nonsynonymous	GAA	CAA	E	Q	0/0	0/1	0/0	0/0	0/0	0/0	0/0
000048F	975907	GN104ID162_021490	A	G	nonsynonymous	GAC	GGC	D	G	0/1	0/1	0/1	0/1	0/1	0/1	0/1
000048F	976041-976042	GN104ID162_021490	GC	G	frameshift	GCC	GC			1/1	1/1	1/1	1/1	1/1	1/1	1/1
000049F	3982	GN104ID162_021503	C	T	nonsynonymous	GGA	GAA	G	E	0/1	0/1	0/1	0/1	0/1	0/1	0/1
000049F	3986	GN104ID162_021503	A	C	nonsynonymous	TCT	GCT	S	A	0/1	0/1	0/1	0/1	0/1	0/1	0/1
000049F	4040	GN104ID162_021503	T	A	nonsynonymous	ACC	TCC	T	S	0/0	0/0	0/0	0/0	0/1	0/0	0/0
000049F	4284	GN104ID162_021503	T	TGAGAGGACCGGGCTGGCCAGGGTGGTGGGGTCGACTGGAAGGGAGCTCAAGGGAGAGCTTCCGGTACCAGCTAATGGCAAGTTG	nonsynonymous	TCA	TCCAACTTGCCATTAGCTGGTACCGGAAGCTCTCCCTTGAGCTCCCTTCCAGTCGACCCCACCACCCTGGCCAGCCCGGTCCTCTCA	S	SNLPLAGTGSSPLSSLPVDPTTLASPVLS	0/0	0/0	0/0	0/0	0/1	0/0	0/0
000049F	4300	GN104ID162_021503	A	G	nonsynonymous	GTC	GCC	V	A	0/1	0/1	0/1	0/1	0/0	0/1	0/1
000049F	4310	GN104ID162_021503	A	T	nonsynonymous	TCC	ACC	S	T	0/1	0/1	0/1	0/1	0/0	0/1	0/1
000049F	4886	GN104ID162_021503	A	G	nonsynonymous	TCC	CCC	S	P	0/1	0/1	0/1	0/1	0/1	0/1	0/1
000049F	5893	GN104ID162_021503	G	T	nonsynonymous	GCA	GAA	A	E	0/1	0/1	0/1	0/1	0/1	0/1	0/1
000049F	11340-11341	GN104ID162_021507	TG	T	frameshift	CTCAAA	CTAAA			0/1	0/1	0/1	0/1	0/1	0/1	0/1
000049F	11343	GN104ID162_021507	G	A	nonsynonymous	CTC	TTC	L	F	0/1	0/1	0/1	0/1	0/1	0/1	0/1
000049F	11683	GN104ID162_021507	A	T	nonsynonymous	ATA	AAA	I	K	0/1	0/1	0/1	0/1	0/1	0/1	0/1
000049F	87033	GN104ID162_021531	A	G	nonsynonymous	ATA	ACA	I	T	0/1	0/1	0/1	0/1	0/1	0/1	0/1
000050F	42841	GN104ID162_021730	C	T	nonsynonymous	GGC	AGC	G	S	0/1	0/1	0/1	0/1	0/1	0/1	0/1
000050F	119115	GN104ID162_021750	G	A	nonsynonymous	CCC	CTC	P	L	0/1	0/1	0/1	0/1	0/1	0/1	0/1
000050F	234358	GN104ID162_021771	T	C	nonsynonymous	CTT	CCT	L	P	0/1	0/1	0/1	0/1	0/1	0/1	0/1
000050F	239725	GN104ID162_021772	A	G	nonsynonymous	ATA	ACA	I	T	0/1	0/1	0/1	0/1	0/1	0/1	0/1
000050F	240382	GN104ID162_021772	C	T	nonsynonymous	AGA	AAA	R	K	0/1	0/1	0/1	0/1	0/1	0/1	0/1
000050F	240661	GN104ID162_021772	C	T	nonsynonymous	CGA	CAA	R	Q	0/1	0/1	0/1	0/1	0/1	0/1	0/1
000050F	301983	GN104ID162_021791	A	C	nonsynonymous	GAA	GAC	E	D	0/1	0/1	0/1	0/1	0/1	0/1	0/1
000050F	301990	GN104ID162_021791	G	A	nonsynonymous	GGG	AGG	G	R	0/1	0/1	0/1	0/1	0/1	0/1	0/1
000050F	355641	GN104ID162_021805	C	G	nonsynonymous	CTC	GTC	L	V	0/1	0/1	0/1	0/1	0/1	0/1	0/1
000050F	355642	GN104ID162_021805	T	G	nonsynonymous	CTC	CGC	L	R	0/1	0/1	0/1	0/1	0/1	0/1	0/1
000050F	355982	GN104ID162_021805	G	C	nonsynonymous	GCC	CCC	A	P	0/0	0/0	0/1	0/1	0/0	0/1	0/0
000050F	355985	GN104ID162_021805	A	C	nonsynonymous	AAA	CAA	K	Q	0/0	0/0	0/1	0/1	0/0	0/1	0/0
000050F	384136	GN104ID162_021809	A	G	nonsynonymous	TAC	CAC	Y	H	0/1	0/1	0/1	0/1	0/1	0/1	0/1
000050F	393218	GN104ID162_021812	C	T	nonsynonymous	ACC	ATC	T	I	0/1	0/1	0/1	0/1	0/1	0/1	0/1
000050F	467124	GN104ID162_021824	T	G	nonsynonymous	AAT	AAG	N	K	0/1	0/1	0/1	0/1	0/1	0/1	0/1
000050F	469576	GN104ID162_021824	G	A	nonsynonymous	CGT	CAT	R	H	0/1	0/1	0/1	0/1	0/1	0/1	0/1
000050F	571740	GN104ID162_021852	G	A	nonsynonymous	CTC	TTC	L	F	0/1	0/1	0/1	0/1	0/1	0/1	0/1
000050F	574738-574750	GN104ID162_021854	AGAATCCACCGCT	A	nonsynonymous	AGCGGTGGATTCTTC	TTC	SGGFF	F	0/1	0/1	0/1	0/1	0/1	0/1	0/1
000050F	574855	GN104ID162_021854	A	G	nonsynonymous	TGC	CGC	C	R	0/1	0/1	0/1	0/1	0/1	0/1	0/1
000050F	574936	GN104ID162_021854	C	T	nonsynonymous	GAG	AAG	E	K	0/1	0/1	0/1	0/1	0/1	0/1	0/1
000051F	61287	GN104ID162_021959	G	A	nonsynonymous	GAC	AAC	D	N	0/1	0/1	0/1	0/1	0/1	0/1	0/1
000051F	61296	GN104ID162_021959	A	G	nonsynonymous	AAG	GAG	K	E	0/1	0/1	0/1	0/1	0/1	0/1	0/1
000051F	61617	GN104ID162_021959	C	A	nonsynonymous	CAA	AAA	Q	K	0/1	0/1	0/1	0/1	0/1	0/1	0/1
000051F	480165	GN104ID162_022041	T	C	nonsynonymous	CAA	CGA	Q	R	0/1	0/1	0/1	0/1	0/1	0/1	0/1
000051F	480583	GN104ID162_022041	C	T	nonsynonymous	GGT	AGT	G	S	0/1	0/1	0/1	0/1	0/1	0/1	0/1
000051F	480801	GN104ID162_022041	C	T	nonsynonymous	GGA	GAA	G	E	0/1	0/1	0/1	0/1	0/1	0/1	0/1
000051F	481179	GN104ID162_022041	A	G	nonsynonymous	TCA	CCA	S	P	0/1	0/1	0/1	0/1	0/1	0/1	0/1
000051F	534367	GN104ID162_022054	C	T	nonsynonymous	AGT	AAT	S	N	0/1	0/1	0/1	0/1	0/1	0/1	0/1
000051F	534433	GN104ID162_022054	G	A	nonsynonymous	TCA	TTA	S	L	0/1	0/1	0/1	0/1	0/1	0/1	0/1
000051F	608053	GN104ID162_022062	G	A	nonsynonymous	CGC	TGC	R	C	0/1	0/1	0/1	0/1	0/1	0/1	0/1
000053F	531631	GN104ID162_022405	T	C	nonsynonymous	TAT	CAT	Y	H	0/1	0/1	0/1	0/1	0/1	0/1	0/1
000053F	532029	GN104ID162_022405	G	A	nonsynonymous	AGA	AAA	R	K	0/1	0/1	0/1	0/1	0/1	0/1	0/1
000053F	810910	GN104ID162_022453	T	TGTTCTTGTTGACCGGATC	nonsynonymous	CAA	CGATCCGGTCAACAAGAACAA	Q	RSGQQEQ	0/1	0/1	0/1	0/1	0/1	0/1	0/1
000053F	811247	GN104ID162_022453	G	GGTTGTT	nonsynonymous	CCC	AACAACCCC	P	NNP	0/1	0/1	0/1	0/1	0/1	0/1	0/1
000054F	146692	GN104ID162_022517	C	T	nonsynonymous	GCA	GTA	A	V	0/1	0/1	0/1	0/1	0/1	0/1	0/1
000054F	147217	GN104ID162_022517	T	A	nonsynonymous	TTG	ATG	L	M	0/1	0/1	0/1	0/1	0/1	0/1	0/1
000054F	147248	GN104ID162_022517	C	T	nonsynonymous	GCT	GTT	A	V	0/0	0/1	0/0	0/0	0/0	0/0	0/0
000054F	187387	GN104ID162_022523	A	AGGG	nonsynonymous	CTA	CCCCTA	L	PL	0/1	0/1	0/1	0/1	0/1	0/1	0/1
000054F	187603	GN104ID162_022523	C	T	nonsynonymous	CGA	CAA	R	Q	0/1	0/1	0/1	0/1	0/1	0/1	0/1
000054F	189196	GN104ID162_022523	G	A	nonsynonymous	CCA	TCA	P	S	0/1	0/1	0/1	0/1	0/1	0/1	0/1
000054F	312461	GN104ID162_022546	T	C	nonsynonymous	CTT	CCT	L	P	0/1	0/1	0/1	0/1	0/1	0/1	0/1
000054F	312462	GN104ID162_022546	T	TAAA	nonsynonymous	CTT	CTTAAA	L	LK	0/1	0/1	0/1	0/1	0/1	0/1	0/1
000054F	313168	GN104ID162_022546	G	A	nonsynonymous	GAA	AAA	E	K	0/1	0/1	0/1	0/1	0/1	0/1	0/1
000054F	533533	GN104ID162_022598	T	A	nonsynonymous	GTT	GAT	V	D	0/1	0/1	0/1	0/1	0/1	0/1	0/1
000054F	533778	GN104ID162_022598	C	G	nonsynonymous	GCA	GGA	A	G	0/1	0/1	0/1	0/1	0/1	0/1	0/1
000054F	534713	GN104ID162_022598	C	G	nonsynonymous	CAA	GAA	Q	E	0/1	0/1	0/1	0/1	0/1	0/1	0/1
000054F	600324	GN104ID162_022607	G	A	nonsynonymous	GAC	AAC	D	N	0/1	0/1	0/1	0/1	0/1	0/1	0/1
000054F	723794	GN104ID162_022628	G	A	nonsynonymous	CAT	TAT	H	Y	0/1	0/1	0/1	0/1	0/1	0/1	0/1
000054F	723807	GN104ID162_022628	A	T	nonsynonymous	AAT	AAA	N	K	0/1	0/1	0/1	0/1	0/1	0/1	0/1
000054F	723844	GN104ID162_022628	C	A	nonsynonymous	AGT	ATT	S	I	0/0	0/0	0/0	0/0	0/0	0/1	0/0
000054F	723869	GN104ID162_022628	G	T	nonsynonymous	CAA	AAA	Q	K	0/1	0/1	0/1	0/1	0/1	0/1	0/1
000054F	724084	GN104ID162_022628	T	C	nonsynonymous	GAA	GGA	E	G	0/1	0/1	0/1	0/1	0/1	0/1	0/1
000054F	724111	GN104ID162_022628	G	A	nonsynonymous	ACC	ATC	T	I	0/1	0/1	0/1	0/1	0/1	0/1	0/1
000054F	724123	GN104ID162_022628	A	G	nonsynonymous	ATC	ACC	I	T	0/1	0/1	0/1	0/1	0/1	0/1	0/1
000054F	724180	GN104ID162_022628	T	C	nonsynonymous	TAC	TGC	Y	C	0/1	0/1	0/1	0/1	0/1	0/1	0/1
000054F	724327	GN104ID162_022628	T	G	nonsynonymous	AAA	ACA	K	T	0/1	0/1	0/1	0/1	0/1	0/1	0/1
000054F	724376	GN104ID162_022628	C	T	nonsynonymous	GAT	AAT	D	N	0/1	0/1	0/1	0/1	0/1	0/1	0/1
000054F	724823	GN104ID162_022628	T	G	nonsynonymous	ATG	CTG	M	L	0/1	0/1	0/1	0/1	0/1	0/1	0/1
000054F	724898	GN104ID162_022628	C	T	nonsynonymous	GAG	AAG	E	K	0/1	0/1	0/1	0/1	0/1	0/1	0/1
000054F	724969	GN104ID162_022628	C	G	nonsynonymous	AGC	ACC	S	T	0/1	0/1	0/1	0/1	0/1	0/1	0/1
000056F	770719	GN104ID162_022998	A	G	nonsynonymous	CTA	CCA	L	P	0/1	0/1	0/1	0/1	0/1	0/1	0/1
000057F	125660	GN104ID162_023045	C	T	nonsynonymous	GAC	AAC	D	N	0/1	0/1	0/1	0/1	0/1	0/1	0/1
000057F	201688	GN104ID162_023066	A	C	nonsynonymous	TTT	GTT	F	V	0/1	0/1	0/1	0/1	0/1	0/1	0/1
000057F	201795	GN104ID162_023066	A	G	nonsynonymous	CTT	CCT	L	P	0/1	0/1	0/1	0/1	0/1	0/1	0/1
000057F	201889	GN104ID162_023066	A	G	nonsynonymous	TCG	CCG	S	P	0/1	0/1	0/1	0/1	0/1	0/1	0/1
000057F	282891	GN104ID162_023091	T	C	nonsynonymous	ACG	GCG	T	A	0/1	0/1	0/1	0/1	0/1	0/1	0/1
000057F	487495	GN104ID162_023127	G	T	nonsynonymous	GGT	GTT	G	V	0/1	0/1	0/1	0/1	0/1	0/1	0/1
000057F	750864	GN104ID162_023176	G	A	nonsynonymous	GGG	GAG	G	E	0/1	0/1	0/1	0/1	0/1	0/1	0/1
000058F	248370	GN104ID162_023248	A	AGTCTTCTCGTCGATCG	frameshift	AGT	AGTCTTCTCGTCGATCGGT			0/1	0/1	0/1	0/1	0/1	0/1	0/1
000058F	248813	GN104ID162_023248	A	ACCC	nonsynonymous	ACC	ACCCCC	T	TP	0/1	0/1	0/1	0/1	0/1	0/1	0/1
000058F	353317	GN104ID162_023274	C	T	nonsynonymous	GAT	AAT	D	N	0/1	0/1	0/1	0/1	0/1	0/1	0/1
000058F	371648	GN104ID162_023278	A	G	nonsynonymous	GAA	GGA	E	G	0/1	0/1	0/1	0/1	0/1	0/1	0/1
000058F	372296	GN104ID162_023278	A	C	nonsynonymous	AAA	AAC	K	N	0/1	0/1	0/1	0/1	0/1	0/1	0/1
000058F	467820	GN104ID162_023300	T	A	nonsynonymous	TAT	TTT	Y	F	0/1	0/1	0/1	0/1	0/1	0/1	0/1
000058F	543197	GN104ID162_023315	G	C	nonsynonymous	CGG	CCG	R	P	0/1	0/1	0/1	0/1	0/1	0/1	0/1
000058F	543212	GN104ID162_023315	G	T	nonsynonymous	AGC	ATC	S	I	0/1	0/1	0/1	0/1	0/1	0/1	0/1
000059F	356471	GN104ID162_023455	C	A	nonsynonymous	TTG	TTT	L	F	0/1	0/1	0/1	0/1	0/1	0/1	0/1
000059F	356491	GN104ID162_023455	C	T	nonsynonymous	GAG	AAG	E	K	0/1	0/1	0/1	0/1	0/1	0/1	0/1
000059F	357005	GN104ID162_023455	G	T	nonsynonymous	GAC	GAA	D	E	0/1	0/1	0/1	0/1	0/1	0/1	0/1
000062F	241302	GN104ID162_023755	T	C	nonsynonymous	TTG	TCG	L	S	0/1	0/1	0/1	0/1	0/1	0/1	0/1
000062F	241375	GN104ID162_023755	C	G	nonsynonymous	AGC	AGG	S	R	0/1	0/1	0/1	0/1	0/1	0/1	0/1
000062F	511160	GN104ID162_023798	A	G	nonsynonymous	AAT	AGT	N	S	0/1	0/1	0/1	0/1	0/1	0/1	0/1
000062F	633120	GN104ID162_023818	C	G	nonsynonymous	GGT	GCT	G	A	0/1	0/1	0/1	0/1	0/1	0/1	0/1
000063F	222928	GN104ID162_023903	C	A	nonsynonymous	AAC	AAA	N	K	0/1	0/1	0/1	0/1	0/1	0/1	0/1
000063F	240736	GN104ID162_023909	G	A	nonsynonymous	AGC	AAC	S	N	0/1	0/1	0/1	0/1	0/1	0/1	0/1
000063F	240784	GN104ID162_023909	T	C	nonsynonymous	ATT	ACT	I	T	0/1	0/1	0/1	0/1	0/1	0/1	0/1
000063F	363192	GN104ID162_023949	A	G	nonsynonymous	ATG	ACG	M	T	0/1	0/1	0/1	0/1	0/1	0/1	0/1
000063F	363884-363890	GN104ID162_023949	GGATGAT	G	nonsynonymous	TCATCATCC	TCC	SSS	S	0/1	0/1	0/1	0/1	0/1	0/1	0/1
000063F	508459	GN104ID162_023977	A	G	nonsynonymous	ATT	ACT	I	T	0/1	0/1	0/1	0/1	0/1	0/1	0/1
000063F	508465	GN104ID162_023977	C	T	nonsynonymous	TGT	TAT	C	Y	0/1	0/1	0/1	0/1	0/1	0/1	0/1
000063F	508489	GN104ID162_023977	A	G	nonsynonymous	GTC	GCC	V	A	0/1	0/1	0/1	0/1	0/1	0/1	0/1
000063F	508499	GN104ID162_023977	T	A	nonsynonymous	ACC	TCC	T	S	0/1	0/1	0/1	0/1	0/1	0/1	0/1
000063F	508526	GN104ID162_023977	C	T	nonsynonymous	GAT	AAT	D	N	0/1	0/1	0/1	0/1	0/1	0/1	0/1
000063F	508528	GN104ID162_023977	T	G	nonsynonymous	GAA	GCA	E	A	0/1	0/1	0/1	0/1	0/1	0/1	0/1
000063F	508568	GN104ID162_023977	T	C	nonsynonymous	AAA	GAA	K	E	0/1	0/1	0/1	0/1	0/1	0/1	0/1
000063F	508611	GN104ID162_023977	T	C	nonsynonymous	ATA	ATG	I	M	0/1	0/1	0/1	0/1	0/1	0/1	0/1
000063F	508687	GN104ID162_023977	G	A	nonsynonymous	GCC	GTC	A	V	0/1	0/1	0/1	0/1	0/1	0/1	0/1
000063F	508904	GN104ID162_023977	G	T	nonsynonymous	CAA	AAA	Q	K	0/1	0/1	0/1	0/1	0/1	0/1	0/1
000063F	508906	GN104ID162_023977	G	T	nonsynonymous	ACA	AAA	T	K	0/1	0/1	0/1	0/1	0/1	0/1	0/1
000063F	508915	GN104ID162_023977	T	C	nonsynonymous	AAG	AGG	K	R	0/1	0/1	0/1	0/1	0/1	0/1	0/1
000063F	508940	GN104ID162_023977	C	G	nonsynonymous	GCA	CCA	A	P	0/1	0/1	0/1	0/1	0/1	0/1	0/1
000063F	508946	GN104ID162_023977	G	T	nonsynonymous	CTG	ATG	L	M	0/1	0/1	0/1	0/1	0/1	0/1	0/1
000063F	509092	GN104ID162_023977	T	G	nonsynonymous	ACT	CCT	T	P	0/1	0/1	0/1	0/1	0/1	0/1	0/1
000063F	509178	GN104ID162_023977	A	C	nonsynonymous	ATG	AGG	M	R	0/1	0/1	0/1	0/1	0/1	0/1	0/1
000063F	509184	GN104ID162_023977	T	G	nonsynonymous	AAG	ACG	K	T	0/1	0/1	0/1	0/1	0/1	0/1	0/1
000063F	509287	GN104ID162_023977	C	T	nonsynonymous	GAT	AAT	D	N	0/1	0/1	0/1	0/1	0/1	0/1	0/1
000067F	38482	GN104ID162_024295	A	G	nonsynonymous	CAC	CGC	H	R	0/1	0/1	0/1	0/1	0/1	0/1	0/1
000067F	707838-707840	GN104ID162_024410	GTC	G	frameshift	GAC	C			0/0	./.	./.	0/0	0/1	0/1	0/0
000067F	707839	GN104ID162_024410	T	G,	nonsynonymous	GAC	GCC	D	A	0/1	./.	./.	0/1	0/2	0/2	./.
000067F	707840	GN104ID162_024410	C	G,	nonsynonymous	GAC	CAC	D	H	0/1	./.	./.	0/1	0/2	0/2	./.
000067F	707843	GN104ID162_024410	A	G	nonsynonymous	TCC	CCC	S	P	0/1	./.	./.	0/1	0/1	0/1	0/0
000067F	707849	GN104ID162_024410	A	G	nonsynonymous	TCG	CCG	S	P	0/1	0/0	0/0	0/1	0/1	0/1	0/0
000067F	707851	GN104ID162_024410	A	G	nonsynonymous	CTC	CCC	L	P	0/1	0/0	0/0	0/0	0/1	0/1	0/0
000067F	721994	GN104ID162_024412	T	C	nonsynonymous	TTG	TCG	L	S	0/1	0/1	0/1	0/1	0/1	0/1	0/1
000067F	722184	GN104ID162_024412	A	G	nonsynonymous	CAA	CGA	Q	R	0/1	0/1	0/1	0/1	0/1	0/1	0/1
000067F	722199	GN104ID162_024412	G	A	nonsynonymous	GGC	GAC	G	D	0/1	0/1	0/1	0/1	0/1	0/1	0/1
000067F	722259	GN104ID162_024412	A	G	nonsynonymous	AAT	AGT	N	S	0/1	0/1	0/1	0/1	0/1	0/1	0/1
000067F	722576	GN104ID162_024412	A	C	nonsynonymous	AGC	CGC	S	R	0/1	0/1	0/1	0/1	0/1	0/1	0/1
000067F	722667	GN104ID162_024412	C	T	nonsynonymous	CCA	CTA	P	L	0/1	0/1	0/1	0/1	0/1	0/1	0/1
000069F	124489	GN104ID162_024471	G	A	nonsynonymous	GGA	AGA	G	R	0/1	0/1	0/1	0/1	0/1	0/1	0/1
000069F	296963	GN104ID162_024515	A	G	nonsynonymous	AAC	AGC	N	S	0/1	0/1	0/1	0/1	0/1	0/1	0/1
000069F	298172	GN104ID162_024515	C	A	nonsynonymous	CCA	CAA	P	Q	0/1	0/1	0/1	0/1	0/1	0/1	0/1
000069F	342986	GN104ID162_024528	C	G	nonsynonymous	GGC	GCC	G	A	0/1	0/1	0/1	0/1	0/1	0/1	0/1
000069F	342987	GN104ID162_024528	C	T	nonsynonymous	GGC	AGC	G	S	0/1	0/1	0/1	0/1	0/1	0/1	0/1
000069F	570728	GN104ID162_024571	T	G	nonsynonymous	GAA	GAC	E	D	0/1	0/1	0/1	0/1	0/1	0/1	0/1
000070F	144281	GN104ID162_024633	G	A	nonsynonymous	GAT	AAT	D	N	0/0	0/0	0/0	0/0	0/0	0/0	0/1
000070F	144956	GN104ID162_024633	A	AT	frameshift	CCA	CCAT			1/1	1/1	1/1	1/1	1/1	1/1	1/1
000070F	153576	GN104ID162_024637	A	C	nonsynonymous	ATC	CTC	I	L	0/1	0/1	0/1	0/1	0/1	0/1	0/1
000070F	154770	GN104ID162_024637	T	C	nonsynonymous	ATA	ACA	I	T	0/1	0/1	0/1	0/1	0/1	0/1	0/1
000070F	173456-173492	GN104ID162_024643	ACCAGTAGTACCAGTAGTACCAGTAGTGCCAGTAGTG	A	nonsynonymous	GGCACTACTGGCACTACTGGTACTACTGGTACTACTGGT	GGT	GTTGTTGTTGTTG	G	0/0	0/0	0/1	0/1	0/0	0/0	0/0
000070F	173519-173528	GN104ID162_024643	ACCAGTAGTG	A	nonsynonymous	GGCACTACTGGT	GGT	GTTG	G	0/0	0/0	0/0	0/0	0/0	0/1	0/1
000070F	173528	GN104ID162_024643	G	GTAGTA,	frameshift	GGC	GGTACTAC			0/1	0/1	0/0	0/0	./.	0/2	0/2
000070F	173731	GN104ID162_024643	C	T	nonsynonymous	GAC	AAC	D	N	0/1	0/1	0/1	0/1	0/1	0/1	0/1
000070F	232909	GN104ID162_024660	A	G	nonsynonymous	GTC	GCC	V	A	0/1	0/1	0/1	0/1	0/1	0/1	0/1
000070F	233157	GN104ID162_024660	C	T	nonsynonymous	ATG	ATA	M	I	0/1	0/1	0/1	0/1	0/1	0/1	0/1
000070F	565819	GN104ID162_024715	G	A	nonsynonymous	GTT	ATT	V	I	0/1	0/1	0/1	0/1	0/1	0/1	0/1
000071F	363137	GN104ID162_024807	G	A	nonsynonymous	CCG	CTG	P	L	0/1	0/1	0/1	0/1	0/1	0/1	0/1
000071F	363174	GN104ID162_024807	A	G	nonsynonymous	TGC	CGC	C	R	0/1	0/1	0/1	0/1	0/1	0/1	0/1
000071F	363459	GN104ID162_024807	C	CG	frameshift	GGC	CGGC			0/1	0/0	0/0	0/0	0/0	0/1	0/0
000071F	363465	GN104ID162_024807	T	G	nonsynonymous	ACC	CCC	T	P	0/1	0/0	0/1	0/0	0/0	0/1	0/1
000071F	381350	GN104ID162_024811	T	G	nonsynonymous	AAG	ACG	K	T	0/1	0/1	0/1	0/1	0/1	0/1	0/1
000071F	382630	GN104ID162_024811	G	A	nonsynonymous	CCA	TCA	P	S	0/1	0/1	0/1	0/1	0/1	0/1	0/1
000071F	382942	GN104ID162_024811	A	C	nonsynonymous	TTT	TGT	F	C	0/1	0/1	0/1	0/1	0/1	0/1	0/1
000071F	383164	GN104ID162_024811	A	C	nonsynonymous	TTT	TGT	F	C	0/1	0/1	0/1	0/1	0/1	0/1	0/1
000071F	383189	GN104ID162_024811	A	C	nonsynonymous	TCT	GCT	S	A	0/1	0/1	0/1	0/1	0/1	0/1	0/1
000071F	383345	GN104ID162_024811	G	A	nonsynonymous	CCA	TCA	P	S	0/1	0/1	0/1	0/1	0/1	0/1	0/1
000071F	383381	GN104ID162_024811	T	G	nonsynonymous	ATT	CTT	I	L	0/1	0/1	0/1	0/1	0/1	0/1	0/1
000071F	383550	GN104ID162_024811	A	G	nonsynonymous	TCC	CCC	S	P	0/1	0/1	0/1	0/1	0/1	0/1	0/1
000071F	383580	GN104ID162_024811	T	G	nonsynonymous	AAG	CAG	K	Q	0/1	0/1	0/1	0/1	0/1	0/1	0/1
000072F	124676	GN104ID162_024891	T	C	nonsynonymous	AAA	GAA	K	E	0/1	0/1	0/1	1/1	0/1	0/1	0/1
000072F	134831	GN104ID162_024892	A	G	nonsynonymous	GAG	GGG	E	G	0/1	0/1	0/1	1/1	0/1	0/1	0/1
000072F	147212	GN104ID162_024898	G	C	nonsynonymous	TTG	TTC	L	F	0/1	0/1	0/1	1/1	0/1	0/1	0/1
000072F	149859	GN104ID162_024898	C	T	nonsynonymous	GCC	GTC	A	V	0/1	0/1	0/1	1/1	0/1	0/1	0/1
000072F	283195-283197	GN104ID162_024924	AAT	A	frameshift	TCATTC	TCTC			0/1	0/1	0/1	1/1	0/1	0/1	0/1
000072F	283198-283200	GN104ID162_024924	GAT	G	frameshift	ACATCA	ACCA			0/1	0/1	0/1	1/1	0/1	0/1	0/1
000072F	283202	GN104ID162_024924	T	TAAGC	frameshift	ACA	GCTTACA			0/1	0/1	0/1	1/1	0/1	0/1	0/1
000072F	283207	GN104ID162_024924	T	G	nonsynonymous	CAC	CCC	H	P	0/1	0/1	0/1	1/1	0/1	0/1	0/1
000072F	283219	GN104ID162_024924	T	G	nonsynonymous	CAT	CCT	H	P	0/1	0/1	0/1	1/1	0/1	0/1	0/1
000072F	283222	GN104ID162_024924	A	G	nonsynonymous	GTT	GCT	V	A	0/1	0/1	0/1	1/1	0/1	0/1	0/1
000072F	283257	GN104ID162_024924	T	G	nonsynonymous	CAA	CAC	Q	H	0/1	0/1	0/1	1/1	0/1	0/1	0/1
000072F	283374	GN104ID162_024924	C	T	nonsynonymous	GGT	GAT	G	D	0/1	0/1	0/1	1/1	0/1	0/1	0/1
000072F	283375	GN104ID162_024924	C	G	nonsynonymous	GGT	CGT	G	R	0/1	0/1	0/1	1/1	0/1	0/1	0/1
000072F	407281	GN104ID162_024947	C	G	nonsynonymous	GGT	GCT	G	A	0/1	0/1	0/1	1/1	0/1	0/1	0/1
000072F	632185-632186	GN104ID162_024997	CA	C	frameshift	TGA	GA			0/1	0/1	0/1	1/1	0/1	0/1	0/1
000072F	633100	GN104ID162_024997	G	A	nonsynonymous	CGT	TGT	R	C	0/1	0/1	0/1	1/1	0/1	0/1	0/1
000072F	633148	GN104ID162_024997	C	T	nonsynonymous	GAC	AAC	D	N	0/1	0/1	0/1	1/1	0/1	0/1	0/1
000072F	633414-633417	GN104ID162_024997	TTAC	T	nonsynonymous	AGTAAT	AAT	SN	N	0/1	0/1	0/1	1/1	0/1	0/1	0/1
000072F	634244	GN104ID162_024997	T	C	nonsynonymous	AAC	AGC	N	S	0/1	0/1	0/1	1/1	0/1	0/1	0/1
000073F	440082	GN104ID162_025116	A	G	nonsynonymous	AAA	GAA	K	E	0/1	0/1	0/1	0/1	0/1	0/1	0/1
000074F	167138	GN104ID162_025172	A	G	nonsynonymous	CAC	CGC	H	R	0/1	0/1	0/1	0/1	0/1	0/1	0/1
000074F	167158	GN104ID162_025172	A	G	nonsynonymous	AAC	GAC	N	D	0/1	0/1	0/1	0/1	0/1	0/1	0/1
000074F	257909	GN104ID162_025202	C	A	nonsynonymous	ACC	AAC	T	N	0/1	0/1	0/1	0/1	0/1	0/1	0/1
000074F	412611	GN104ID162_025240	C	T	nonsynonymous	GCC	ACC	A	T	0/1	0/1	0/1	0/1	0/1	0/1	0/1
000074F	412881	GN104ID162_025240	A	G	nonsynonymous	CTG	CCG	L	P	0/1	0/1	0/1	0/1	0/1	0/1	0/1
000075F	234569	GN104ID162_025300	A	G	nonsynonymous	ACA	GCA	T	A	0/1	0/1	0/1	0/1	0/1	0/1	0/1
000075F	234740	GN104ID162_025300	A	G	nonsynonymous	AAG	GAG	K	E	0/1	0/1	0/1	0/1	0/1	0/1	0/1
000075F	234899	GN104ID162_025300	G	A	nonsynonymous	GTT	ATT	V	I	0/1	0/1	0/1	0/1	0/1	0/1	0/1
000075F	234926	GN104ID162_025300	C	T	nonsense	CGA	TGA	R	*	0/1	0/1	0/1	0/1	0/1	0/1	0/1
000075F	234954	GN104ID162_025300	T	C	nonsynonymous	TTG	TCG	L	S	0/1	0/1	0/1	0/1	0/1	0/1	0/1
000075F	235193	GN104ID162_025300	A	G	nonsynonymous	AAA	GAA	K	E	0/1	0/0	0/0	0/1	0/1	0/1	0/1
000075F	235203	GN104ID162_025300	A	C	nonsynonymous	GAG	GCG	E	A	0/1	0/0	0/0	0/0	0/0	0/1	0/0
000075F	235221	GN104ID162_025300	T	C	nonsynonymous	CTC	CCC	L	P	0/1	0/1	0/1	0/1	0/1	0/1	0/1
000075F	235247	GN104ID162_025300	T	C	nonsynonymous	TAT	CAT	Y	H	0/1	0/1	0/1	0/1	0/1	0/1	0/1
000075F	235340	GN104ID162_025300	T	A	nonsynonymous	TAT	AAT	Y	N	0/1	0/1	0/1	0/1	0/1	0/1	0/1
000075F	238474	GN104ID162_025302	G	T	nonsynonymous	GCC	GAC	A	D	0/1	0/1	0/1	0/1	0/1	0/1	0/1
000075F	238543	GN104ID162_025302	C	G	nonsynonymous	TGT	TCT	C	S	0/1	0/1	0/1	0/1	0/1	0/1	0/1
000075F	239031	GN104ID162_025302	T	C	nonsynonymous	GAG	GGG	E	G	0/1	0/1	0/1	0/1	0/1	0/1	0/1
000075F	239628	GN104ID162_025302	T	C	nonsynonymous	AGC	GGC	S	G	0/1	0/1	0/1	0/1	0/1	0/1	0/1
000075F	240107	GN104ID162_025302	T	C	nonsynonymous	AGG	GGG	R	G	0/1	0/1	0/1	0/1	0/1	0/1	0/1
000075F	240131	GN104ID162_025302	C	T	nonsynonymous	GTA	ATA	V	I	0/1	0/1	0/1	0/1	0/1	0/1	0/1
000075F	240172	GN104ID162_025302	T	C	nonsynonymous	GAC	GGC	D	G	0/1	0/1	0/1	0/1	0/1	0/1	0/1
000077F	137611	GN104ID162_025464	A	G	nonsynonymous	ACA	GCA	T	A	0/1	0/1	0/1	0/1	0/1	0/1	0/1
000077F	257642	GN104ID162_025494	A	G	nonsynonymous	AAC	AGC	N	S	0/1	0/1	0/1	0/1	0/1	0/1	0/1
000077F	309664	GN104ID162_025511	G	A	nonsynonymous	GAC	AAC	D	N	0/1	0/1	0/1	0/1	0/1	0/1	0/1
000077F	320146	GN104ID162_025515	G	A	nonsynonymous	GAC	AAC	D	N	0/1	0/1	0/1	0/1	0/1	0/1	0/1
000077F	320729	GN104ID162_025515	C	A	nonsynonymous	TCT	TAT	S	Y	0/1	0/1	0/1	0/1	0/1	0/1	0/1
000077F	400595	GN104ID162_025539	G	T	nonsynonymous	ACT	AAT	T	N	0/1	0/1	0/1	0/1	0/1	0/1	0/1
000077F	400695	GN104ID162_025539	C	T	nonsynonymous	GTC	ATC	V	I	0/1	0/1	0/1	0/1	0/1	0/1	0/1
000077F	469812	GN104ID162_025552	T	C	nonsynonymous	GAT	GGT	D	G	0/1	0/1	0/1	0/1	0/1	0/1	0/1
000077F	469819-469820	GN104ID162_025552	AG	A	frameshift	ACCTCA	ACTCA			0/1	0/1	0/1	0/1	0/1	0/1	0/1
000077F	522436	GN104ID162_025560	T	TG	frameshift	ATG	ATGG			1/1	1/1	1/1	1/1	1/1	1/1	1/1
000077F	522493	GN104ID162_025560	G	GT	frameshift	TGT	TGTT			1/1	1/1	1/1	1/1	1/1	1/1	1/1
000079F	81664	GN104ID162_025703	T	C	nonsynonymous	ATG	ACG	M	T	0/1	0/1	0/1	0/1	0/1	0/1	0/1
000079F	283185	GN104ID162_025731	G	C	nonsynonymous	GCG	GGG	A	G	0/1	0/1	0/1	0/1	0/1	0/1	0/1
000079F	314960	GN104ID162_025740	A	T	nonsynonymous	ATC	TTC	I	F	0/1	0/1	0/1	0/1	0/1	0/1	0/1
000079F	315560	GN104ID162_025740	C	T	nonsynonymous	TCC	TTC	S	F	0/1	0/1	0/1	0/1	0/1	0/1	0/1
000079F	316163	GN104ID162_025740	C	G	nonsynonymous	GCG	GGG	A	G	0/1	0/1	0/1	0/1	0/1	0/1	0/1
000079F	412478	GN104ID162_025774	C	G	nonsynonymous	AGC	ACC	S	T	0/1	0/1	0/1	0/1	0/1	0/1	0/1
000080F	180983	GN104ID162_025829	T	C	nonsynonymous	AAA	GAA	K	E	0/1	0/1	0/1	0/1	0/1	0/1	0/1
000080F	181096	GN104ID162_025829	T	A	nonsynonymous	GAG	GTG	E	V	0/1	0/1	0/1	0/1	0/1	0/1	0/1
000080F	181133	GN104ID162_025829	C	T	nonsynonymous	GAA	AAA	E	K	0/1	0/1	0/1	0/1	0/1	0/1	0/1
000080F	181677	GN104ID162_025829	T	C	nonsynonymous	AAA	GAA	K	E	0/1	0/1	0/1	0/1	0/1	0/1	0/1
000082F	121346	GN104ID162_026002	T	A	nonsynonymous	AAT	ATT	N	I	0/0	0/1	0/1	0/0	0/1	0/0	0/0
000082F	121348	GN104ID162_026002	G	C	nonsynonymous	AGC	AGG	S	R	0/0	0/1	0/1	0/0	0/1	0/0	0/0
000082F	121349	GN104ID162_026002	C	G	nonsynonymous	AGC	ACC	S	T	0/0	0/1	0/1	0/0	0/1	0/0	0/0
000082F	121355-121358	GN104ID162_026002	TCAA	T	nonsynonymous	GTTGAT	GAT	VD	D	0/0	0/1	0/1	0/0	0/1	0/0	0/0
000082F	121362	GN104ID162_026002	T	TCGC	nonsynonymous	ACT	GCGACT	T	AT	0/0	0/1	0/1	0/0	0/1	0/0	0/0
000082F	121366	GN104ID162_026002	C	T	nonsynonymous	ATG	ATA	M	I	0/0	0/1	0/0	0/0	0/1	0/0	0/0
000082F	121472	GN104ID162_026002	A	T	nonsynonymous	GTA	GAA	V	E	0/0	0/0	0/1	0/0	0/0	0/0	0/0
000082F	121494	GN104ID162_026002	G	T	nonsynonymous	CAA	AAA	Q	K	0/0	0/1	0/1	0/0	0/0	0/1	0/0
000082F	121496	GN104ID162_026002	T	C	nonsynonymous	CAA	CGA	Q	R	0/1	0/1	0/1	0/0	0/0	0/1	0/0
000082F	121503	GN104ID162_026002	T	G	nonsynonymous	AAA	CAA	K	Q	0/1	0/1	0/1	0/0	0/0	0/1	0/1
000082F	121506	GN104ID162_026002	T	G	nonsynonymous	AAG	CAG	K	Q	0/1	0/1	0/1	0/0	0/1	0/1	0/1
000082F	121510	GN104ID162_026002	G	GGCC	nonsynonymous	TCC	TCGGCC	S	SA	0/1	0/1	0/1	0/1	0/1	0/1	0/1
000082F	121523	GN104ID162_026002	A	T	nonsynonymous	GTC	GAC	V	D	0/1	0/1	0/1	0/1	0/1	0/1	0/1
000082F	121528	GN104ID162_026002	G	C	nonsynonymous	AGC	AGG	S	R	0/1	0/1	0/1	0/1	0/1	0/1	0/1
000082F	121533	GN104ID162_026002	C	G	nonsynonymous	GCT	CCT	A	P	0/1	0/1	0/1	0/1	0/1	0/1	0/1
000082F	121553	GN104ID162_026002	T	G	nonsynonymous	CAT	CCT	H	P	0/1	0/1	0/1	0/1	0/1	0/1	0/1
000082F	121560	GN104ID162_026002	G	T	nonsynonymous	CCT	ACT	P	T	0/1	0/1	0/1	0/1	0/1	0/1	0/1
000082F	121562	GN104ID162_026002	T	G	nonsynonymous	CAA	CCA	Q	P	0/1	0/1	0/1	0/1	0/1	0/1	0/1
000082F	121571	GN104ID162_026002	C	T	nonsynonymous	AGT	AAT	S	N	0/1	0/1	0/1	0/1	0/1	0/1	0/1
000082F	121608	GN104ID162_026002	A	G	nonsynonymous	TTC	CTC	F	L	0/0	0/0	0/0	0/0	0/0	0/1	0/0
000082F	121623	GN104ID162_026002	T	C	nonsynonymous	AGT	GGT	S	G	0/0	0/0	0/0	0/0	0/0	0/1	0/0
000082F	121634	GN104ID162_026002	T	C	nonsynonymous	AAT	AGT	N	S	0/0	0/0	0/0	0/0	0/0	0/1	0/0
000082F	121640	GN104ID162_026002	G	A	nonsynonymous	TCT	TTT	S	F	0/0	0/0	0/0	0/0	0/0	0/1	0/0
000082F	121918	GN104ID162_026002	C	T	nonsynonymous	GAG	AAG	E	K	0/1	0/1	0/1	0/1	0/0	0/1	0/1
000082F	121921	GN104ID162_026002	C	T	nonsynonymous	GCA	ACA	A	T	0/1	0/1	0/1	0/1	0/0	0/1	0/1
000082F	121939	GN104ID162_026002	G	T	nonsynonymous	CAA	AAA	Q	K	0/1	0/1	0/1	0/1	0/1	0/1	0/1
000082F	121942	GN104ID162_026002	G	T	nonsynonymous	CAA	AAA	Q	K	0/1	0/1	0/1	0/1	0/1	0/1	0/1
000082F	121951	GN104ID162_026002	C	T	nonsynonymous	GAG	AAG	E	K	0/1	0/1	0/1	0/1	0/1	0/1	0/1
000082F	121955	GN104ID162_026002	A	T	nonsynonymous	TTT	TTA	F	L	0/1	0/1	0/1	0/1	0/0	0/1	0/1
000082F	121959	GN104ID162_026002	A	C	nonsynonymous	ATA	AGA	I	R	0/1	0/1	0/1	0/1	0/1	0/1	0/1
000082F	121962	GN104ID162_026002	C	A	nonsynonymous	CGT	CTT	R	L	0/1	0/1	0/1	0/1	0/1	0/1	0/1
000082F	121965	GN104ID162_026002	C	A	nonsynonymous	CGA	CTA	R	L	0/1	0/1	0/1	0/1	0/1	0/1	0/1
000082F	121975	GN104ID162_026002	T	G	nonsynonymous	ACT	CCT	T	P	0/1	0/1	0/1	0/1	0/1	0/1	0/1
000082F	121978	GN104ID162_026002	C	G	nonsynonymous	GAC	CAC	D	H	0/1	0/1	0/1	0/1	0/1	0/1	0/1
000082F	121983	GN104ID162_026002	C	G	nonsynonymous	GGG	GCG	G	A	0/1	0/1	0/1	0/1	0/1	0/1	0/1
000082F	121984	GN104ID162_026002	C	A	nonsynonymous	GGG	TGG	G	W	0/1	0/1	0/1	0/1	0/1	0/1	0/1
000082F	121989	GN104ID162_026002	C	T	nonsynonymous	GGT	GAT	G	D	0/1	0/1	0/1	0/1	0/1	0/1	0/1
000082F	121997	GN104ID162_026002	G	GC	frameshift	ACC	ACGC			0/0	0/1	0/1	0/1	0/1	0/1	0/1
000082F	121998	GN104ID162_026002	G	GGA	frameshift	ACC	ATCCC			0/0	0/1	0/1	0/1	0/1	0/1	0/1
000082F	122001	GN104ID162_026002	G	GC	frameshift	ACA	AGCA			0/0	0/1	0/1	0/1	0/1	0/1	0/1
000082F	122004	GN104ID162_026002	T	TA	frameshift	CAC	CTAC			0/0	0/1	0/1	0/1	0/1	0/1	0/1
000082F	122005	GN104ID162_026002	G	GA	frameshift	CAC	TCAC			0/0	0/1	0/1	0/1	0/1	0/1	0/1
000082F	122008	GN104ID162_026002	A	C	nonsynonymous	TGG	GGG	W	G	0/0	0/1	0/1	0/1	0/1	0/1	0/1
000082F	122017	GN104ID162_026002	C	T	nonsynonymous	GCC	ACC	A	T	0/0	0/1	0/1	0/1	0/1	0/1	0/1
000082F	122028	GN104ID162_026002	C	G	nonsynonymous	AGG	ACG	R	T	0/0	0/1	0/1	0/1	0/1	0/1	0/1
000082F	122032	GN104ID162_026002	T	C	nonsynonymous	AAA	GAA	K	E	0/0	0/1	0/1	0/1	0/1	0/1	0/1
000082F	122043	GN104ID162_026002	T	C	nonsynonymous	CAA	CGA	Q	R	0/0	0/1	0/1	0/1	0/1	0/1	0/1
000082F	122044	GN104ID162_026002	G	C	nonsynonymous	CAA	GAA	Q	E	0/0	0/1	0/1	0/1	0/1	0/1	0/1
000082F	122076	GN104ID162_026002	G	A	nonsynonymous	TCT	TTT	S	F	0/0	0/1	0/1	0/1	0/1	0/1	0/1
000082F	122080	GN104ID162_026002	G	T	nonsynonymous	CAC	AAC	H	N	0/0	0/1	0/1	0/1	0/1	0/1	0/1
000082F	122086	GN104ID162_026002	G	C	nonsynonymous	CGG	GGG	R	G	0/0	0/1	0/1	0/1	0/1	0/1	0/1
000082F	122089	GN104ID162_026002	G	A	nonsynonymous	CCG	TCG	P	S	0/0	0/1	0/1	0/1	0/1	0/1	0/1
000082F	122203	GN104ID162_026002	A	C	nonsynonymous	CTT	CGT	L	R	0/1	0/1	0/1	0/1	0/1	0/1	0/1
000082F	122249	GN104ID162_026002	T	C	nonsynonymous	ACT	GCT	T	A	0/0	0/1	0/0	0/0	0/1	0/0	0/1
000082F	122273	GN104ID162_026002	T	C	nonsynonymous	ACG	GCG	T	A	0/0	0/1	0/0	0/1	0/1	0/0	0/1
000082F	122276	GN104ID162_026002	G	C	nonsynonymous	CTT	GTT	L	V	0/0	0/1	0/0	0/1	0/1	0/0	0/1
000082F	122292	GN104ID162_026002	A	C	nonsynonymous	GAT	GAG	D	E	0/0	0/1	0/0	0/0	0/1	0/0	0/1
000082F	122303	GN104ID162_026002	C	G	nonsynonymous	GAG	CAG	E	Q	0/0	0/1	0/0	0/0	0/1	0/0	0/1
000082F	122310	GN104ID162_026002	G	C	nonsynonymous	AAC	AAG	N	K	0/0	0/1	0/0	0/0	0/1	0/0	0/1
000082F	122314	GN104ID162_026002	A	C	nonsynonymous	ATA	AGA	I	R	0/0	0/1	0/0	0/0	0/1	0/0	0/1
000082F	122323	GN104ID162_026002	T	A	nonsynonymous	GAT	GTT	D	V	0/0	0/1	0/0	0/0	0/1	0/0	0/1
000082F	122328	GN104ID162_026002	G	T	nonsynonymous	GAC	GAA	D	E	0/0	0/1	0/0	0/0	0/1	0/0	0/1
000082F	122332	GN104ID162_026002	T	C	nonsynonymous	TAC	TGC	Y	C	0/0	0/0	0/0	0/0	0/1	0/0	0/1
000082F	122336	GN104ID162_026002	T	C	nonsynonymous	AAG	GAG	K	E	0/0	0/1	0/0	0/0	0/1	0/0	0/1
000082F	122338	GN104ID162_026002	A	G	nonsynonymous	CTT	CCT	L	P	0/0	0/1	0/0	0/0	0/1	0/0	0/1
000082F	122341-122343	GN104ID162_026002	ATG	A	frameshift	GACATG	GATG			0/0	0/0	0/0	0/0	0/1	0/0	0/1
000082F	122347	GN104ID162_026002	C	CCA	frameshift	GGA	GTGGA			0/0	0/0	0/0	0/0	0/1	0/0	0/1
000082F	122355	GN104ID162_026002	C	G	nonsynonymous	TTG	TTC	L	F	0/0	0/0	0/0	0/0	0/1	0/0	0/1
000082F	122367	GN104ID162_026002	A	C	nonsynonymous	GAT	GAG	D	E	0/0	0/0	0/0	0/0	0/1	0/0	0/1
000082F	122369	GN104ID162_026002	C	T	nonsynonymous	GAT	AAT	D	N	0/0	0/0	0/0	0/0	0/1	0/0	0/1
000082F	122463	GN104ID162_026002	T	G	nonsynonymous	GAA	GAC	E	D	0/1	0/1	0/1	0/1	0/1	0/1	0/1
000082F	122768	GN104ID162_026002	G	A	nonsynonymous	CCA	TCA	P	S	0/0	0/1	0/0	0/0	0/0	0/1	0/0
000082F	122774	GN104ID162_026002	T	C	nonsynonymous	AGA	GGA	R	G	0/0	0/1	0/0	0/0	0/0	0/1	0/0
000082F	122783	GN104ID162_026002	C	G	nonsynonymous	GCC	CCC	A	P	0/0	0/1	0/0	0/0	0/0	0/1	0/0
000082F	122791	GN104ID162_026002	G	A	nonsynonymous	GCA	GTA	A	V	0/0	0/1	0/0	0/0	0/0	0/1	0/0
000082F	122794	GN104ID162_026002	G	A	nonsynonymous	GCT	GTT	A	V	0/0	0/1	0/0	0/0	0/0	0/1	0/0
000082F	122795	GN104ID162_026002	C	T	nonsynonymous	GCT	ACT	A	T	0/0	0/1	0/0	0/0	0/0	0/1	0/0
000082F	122799-122800	GN104ID162_026002	GT	G	frameshift	GAC	GC			0/0	0/1	0/0	0/0	0/0	0/1	0/0
000082F	122802	GN104ID162_026002	A	AGGTAG	frameshift	GTT	GTCTACCT			0/0	0/1	0/0	0/0	0/0	0/1	0/0
000082F	122803-122804	GN104ID162_026002	AC	A	frameshift	GTT	TT			0/0	0/1	0/0	0/0	0/0	0/1	0/0
000082F	122810-122813	GN104ID162_026002	GAAT	G	nonsynonymous	ATTCCT	CCT	IP	P	0/0	0/1	0/0	0/0	0/0	0/1	0/0
000082F	122815	GN104ID162_026002	C	CACAGAGGCCCCG	nonsynonymous	AGG	ACGGGGCCTCTGTGG	R	TGPLW	0/0	0/1	0/0	0/0	0/0	0/1	0/0
000082F	122833	GN104ID162_026002	T	C	nonsynonymous	CAG	CGG	Q	R	0/0	0/1	0/0	0/0	0/0	0/1	0/0
000082F	122861	GN104ID162_026002	T	A	nonsynonymous	ATT	TTT	I	F	0/0	0/1	0/0	0/0	0/0	0/1	0/0
000084F	359324-359325	GN104ID162_026177	GT	G	frameshift	AAC	AC			1/1	1/1	1/1	1/1	1/1	1/1	1/1
000085F	205043	GN104ID162_026235	A	G	nonsynonymous	CAA	CGA	Q	R	0/1	0/1	0/1	0/1	0/1	0/1	0/1
000085F	205510-205511	GN104ID162_026235	CA	C	frameshift	CCA	CC			0/0	0/0	0/1	0/0	0/0	0/1	0/0
000085F	205760-205761	GN104ID162_026235	GC	G	frameshift	TCGCAG	TCGAG			0/0	0/0	0/1	0/1	0/0	0/0	0/1
000087F	18085	GN104ID162_026304	T	C	nonsynonymous	ATC	GTC	I	V	0/1	0/1	0/1	0/1	0/1	0/1	0/1
000087F	18837	GN104ID162_026304	T	C	nonsynonymous	ATA	ATG	I	M	0/1	0/1	0/1	0/1	0/1	0/1	0/1
000087F	19024	GN104ID162_026304	C	T	nonsynonymous	AGC	AAC	S	N	0/1	0/1	0/1	0/1	0/1	0/1	0/1
000093F	24315	GN104ID162_026669	G	A	nonsynonymous	ACC	ATC	T	I	0/1	0/1	0/1	0/1	0/1	0/1	0/1
000093F	24545	GN104ID162_026669	A	G	nonsynonymous	CTC	CCC	L	P	0/1	0/1	0/1	0/1	0/1	0/1	0/1
000093F	25071	GN104ID162_026669	C	G	nonsynonymous	GAA	CAA	E	Q	0/0	0/0	0/0	0/0	0/0	0/0	0/1
000120F	194111	GN104ID162_027944	T	TG	frameshift	ATG	ATGG			1/1	1/1	1/1	1/1	1/1	1/1	1/1
000120F	194213	GN104ID162_027944	T	G	nonsynonymous	TTT	TGT	F	C	1/1	1/1	1/1	1/1	1/1	1/1	1/1
000120F	194247-194248	GN104ID162_027944	GA	G	frameshift	TGGAAA	TGGAA			1/1	1/1	1/1	1/1	1/1	1/1	1/1
000120F	194284	GN104ID162_027944	A	AT	frameshift	AGG	ATGG			1/1	1/1	1/1	1/1	1/1	1/1	1/1
000120F	194305	GN104ID162_027944	G	GA	frameshift	GAA	GAAA			0/1	0/1	0/1	0/0	0/0	0/1	0/0
000120F	194318	GN104ID162_027944	C	A	nonsynonymous	ACA	AAA	T	K	0/1	0/1	0/1	0/1	0/1	0/1	0/1
000120F	194330-194331	GN104ID162_027944	AC	A	frameshift	CAC	CA			1/1	1/1	1/1	1/1	1/1	1/1	1/1
000120F	194355-194356	GN104ID162_027944	GT	G	frameshift	GAGTTC	GAGTC			1/1	1/1	1/1	1/1	1/1	1/1	1/1
000128F	111638	GN104ID162_028240	A	G	nonsynonymous	CTT	CCT	L	P	0/1	0/1	0/1	0/1	0/1	0/1	0/1
000128F	112232	GN104ID162_028240	A	G	nonsynonymous	TTT	TCT	F	S	0/1	0/1	0/1	0/1	0/1	0/1	0/1
000128F	112823	GN104ID162_028240	G	A	nonsynonymous	CCA	CTA	P	L	0/1	0/1	0/1	0/1	0/1	0/1	0/1
000140F	36380	GN104ID162_028450	C	CT	frameshift	GAC	AGAC			1/1	1/1	1/1	1/1	1/1	1/1	1/1
000150F	58313	GN104ID162_028643	C	T	nonsynonymous	GGC	GAC	G	D	0/0	0/0	0/0	0/0	0/0	0/0	0/1
000150F	58431	GN104ID162_028643	A	AT	frameshift	TCC	ATCC			1/1	1/1	1/1	1/1	1/1	1/1	1/1
000150F	58601-58602	GN104ID162_028643	GA	G	frameshift	TCC	CC			1/1	1/1	1/1	1/1	1/1	1/1	1/1
000150F	58624-58625	GN104ID162_028643	CT	C	frameshift	AAG	AG			1/1	1/1	1/1	1/1	1/1	1/1	1/1
000154F	74233	GN104ID162_028709	G	C	nonsynonymous	GCC	CCC	A	P	0/1	0/1	0/1	0/1	0/1	0/1	0/1
000154F	74399	GN104ID162_028709	C	T	nonsynonymous	TCC	TTC	S	F	0/0	0/1	0/0	0/0	0/0	0/0	0/0
