# Supplementary material for: Long-Read–Based de novo Genome Assembly and Comparative Genomics of the Wheat Leaf Rust Pathogen Puccinia triticina Identifies Candidates for Three Avirulence Genes
Source: Front Genet. 2020 Jun 4;11:521. doi: 10.3389/fgene.2020.00521 (PMC7287177; doi:10.3389/fgene.2020.00521)
Supplement: TABLE S5 — Biological functions of the Avr candidate genes. [file Table_5.XLSX]

## Sheet: Lr26
GeneID	Chromosome	Start	End	Strand	Protease	CAZyme	InterPro	InterPro_type	Short_name	Name	aa_length
GN104ID162_000559	000000F	2875339	2876097	+							160
GN104ID162_000583	000000F	2978713	2981193	-							757
GN104ID162_001114	000001F	433698	434067	+							74
GN104ID162_001125	000001F	468459	468863	-							94
GN104ID162_003881	000003F	4040284	4042986	+							167
GN104ID162_003986	000004F	167153	167444	+							96
GN104ID162_004838	000005F	96878	98096	-							79
GN104ID162_006647	000008F	1833118	1834258	+							254
GN104ID162_006801	000008F	2517374	2518668	-			IPR001841	Domain	Znf_RING	Zinc finger, RING-type	346
GN104ID162_006801	000008F	2517374	2518668	-			IPR013083	Homologous_superfamily	Znf_RING/FYVE/PHD	Zinc finger, RING/FYVE/PHD-type	346
GN104ID162_006831	000008F	2598073	2600957	+	M12B		IPR001590	Domain	Peptidase_M12B	Peptidase M12B, ADAM/reprolysin	890
GN104ID162_006831	000008F	2598073	2600957	+	M12B		IPR001762	Domain	Disintegrin_dom	Disintegrin domain	890
GN104ID162_006831	000008F	2598073	2600957	+	M12B		IPR024079	Homologous_superfamily	MetalloPept_cat_dom_sf	Metallopeptidase, catalytic domain superfamily	890
GN104ID162_006831	000008F	2598073	2600957	+	M12B		IPR036436	Homologous_superfamily	Disintegrin_dom_sf	Disintegrin domain superfamily	890
GN104ID162_007196	000009F	1108897	1115292	-			IPR012337	Homologous_superfamily	RNaseH-like_sf	Ribonuclease H-like superfamily	1248
GN104ID162_007386	000009F	2059931	2062118	+			IPR006740	Family	DUF604	Protein of unknown function DUF604	678
GN104ID162_007702	000010F	448873	449185	-							103
GN104ID162_008201	000010F	2852118	2855767	-							636
GN104ID162_008434	000011F	1128228	1131293	+		GH5_41;GH5	IPR017853	Homologous_superfamily	Glycoside_hydrolase_SF	Glycoside hydrolase superfamily	627
GN104ID162_008716	000011F	2414760	2417905	-							548
GN104ID162_009770	000013F	1698676	1700761	+			IPR004827	Domain	bZIP	Basic-leucine zipper domain	650
GN104ID162_009770	000013F	1698676	1700761	+			IPR008917	Homologous_superfamily	TF_DNA-bd_sf	Transcription factor, Skn-1-like, DNA-binding domain superfamily	650
GN104ID162_009942	000013F	2716914	2719967	+			IPR013766	Domain	Thioredoxin_domain	Thioredoxin domain	695
GN104ID162_009942	000013F	2716914	2719967	+			IPR017937	Conserved_site	Thioredoxin_CS	Thioredoxin, conserved site	695
GN104ID162_009942	000013F	2716914	2719967	+			IPR036249	Homologous_superfamily	Thioredoxin-like_sf	Thioredoxin-like superfamily	695
GN104ID162_010193	000014F	917135	917969	-							254
GN104ID162_011730	000018F	1366483	1368708	+							525
GN104ID162_011927	000018F	2276378	2277067	+							176
GN104ID162_012903	000020F	1980022	1980958	+							287
GN104ID162_014309	000024F	23170	25399	-							716
GN104ID162_015340	000026F	408069	409553	-			IPR001214	Domain	SET_dom	SET domain	430
GN104ID162_016246	000028F	802112	804784	-							613
GN104ID162_017053	000030F	1370987	1372406	+							386
GN104ID162_019234	000037F	1060223	1063519	-							1049
GN104ID162_019338	000038F	147407	148260	-							239
GN104ID162_020918	000045F	411096	412340	-							287
GN104ID162_021096	000047F	198845	200390	+		GH7	IPR001722	Family	Glyco_hydro_7	Glycoside hydrolase, family 7	490
GN104ID162_021096	000047F	198845	200390	+		GH7	IPR013320	Homologous_superfamily	ConA-like_dom_sf	Concanavalin A-like lectin/glucanase domain superfamily	490
GN104ID162_021096	000047F	198845	200390	+		GH7	IPR037019	Homologous_superfamily	Glyco_hydro_7_sf	Glycoside hydrolase family 7, catalytic domain superfamily	490
GN104ID162_021433	000048F	729974	746524	+			IPR003593	Domain	AAA+_ATPase	AAA+ ATPase domain	4822
GN104ID162_021433	000048F	729974	746524	+			IPR004273	Domain	Dynein_heavy_D6_P-loop	Dynein heavy chain region D6 P-loop domain	4822
GN104ID162_021433	000048F	729974	746524	+			IPR011704	Domain	ATPase_dyneun-rel_AAA	ATPase, dynein-related, AAA domain	4822
GN104ID162_021433	000048F	729974	746524	+			IPR013594	Domain	Dynein_heavy_dom-1	Dynein heavy chain, domain-1	4822
GN104ID162_021433	000048F	729974	746524	+			IPR013602	Domain	Dynein_heavy_dom-2	Dynein heavy chain, domain-2	4822
GN104ID162_021433	000048F	729974	746524	+			IPR024317	Domain	Dynein_heavy_chain_D4_dom	Dynein heavy chain, AAA module D4	4822
GN104ID162_021433	000048F	729974	746524	+			IPR024743	Domain	Dynein_HC_stalk	Dynein heavy chain, coiled coil stalk	4822
GN104ID162_021433	000048F	729974	746524	+			IPR026983	Family	DHC_fam	Dynein heavy chain	4822
GN104ID162_021433	000048F	729974	746524	+			IPR027417	Homologous_superfamily	P-loop_NTPase	P-loop containing nucleoside triphosphate hydrolase	4822
GN104ID162_021433	000048F	729974	746524	+			IPR035699	Domain	AAA_6	Dynein heavy chain, hydrolytic ATP-binding dynein motor region	4822
GN104ID162_021433	000048F	729974	746524	+			IPR035706	Domain	AAA_9	Dynein heavy chain, ATP-binding dynein motor region	4822
GN104ID162_024410	000067F	707705	708041	-							111
GN104ID162_024633	000070F	143428	145037	+							447
GN104ID162_024643	000070F	173419	174632	-			IPR008160	Repeat	Collagen	Collagen triple helix repeat	303
GN104ID162_026002	000082F	121338	122876	-							460
GN104ID162_026235	000085F	205038	205781	+							191
GN104ID162_026669	000093F	24271	25140	-							216
GN104ID162_028643	000150F	57479	58638	-			IPR001310	Family	Histidine_triad_HIT	Histidine triad (HIT) protein	220
GN104ID162_028643	000150F	57479	58638	-			IPR011146	Domain	HIT-like	HIT-like domain	220
GN104ID162_028643	000150F	57479	58638	-			IPR036265	Homologous_superfamily	HIT-like_sf	HIT-like superfamily	220

## Sheet: Lr2a
GeneID	Chromosome	Start	End	Strand	Protease	CAZyme	InterPro	InterPro_type	Short_name	Name	aa_length
GN104ID162_000583	000000F	2978713	2981193	-							757
GN104ID162_001114	000001F	433698	434067	+							74
GN104ID162_001320	000001F	1252181	1252768	-							133
GN104ID162_001475	000001F	1806337	1809601	+		GH65	IPR005195	Domain	Glyco_hydro_65_M	Glycoside hydrolase, family 65, central catalytic	1064
GN104ID162_001475	000001F	1806337	1809601	+		GH65	IPR005196	Domain	Glyco_hydro_65_N	Glycoside hydrolase, family 65, N-terminal	1064
GN104ID162_001475	000001F	1806337	1809601	+		GH65	IPR008928	Homologous_superfamily	6-hairpin_glycosidase_sf	Six-hairpin glycosidase superfamily	1064
GN104ID162_001475	000001F	1806337	1809601	+		GH65	IPR011013	Homologous_superfamily	Gal_mutarotase_sf_dom	Galactose mutarotase-like domain superfamily	1064
GN104ID162_001475	000001F	1806337	1809601	+		GH65	IPR037018	Homologous_superfamily	Glyco_hydro_65_N_sf	Glycoside hydrolase family 65, N-terminal domain superfamily	1064
GN104ID162_003881	000003F	4040284	4042986	+							167
GN104ID162_003986	000004F	167153	167444	+							96
GN104ID162_004838	000005F	96878	98096	-							79
GN104ID162_005718	000006F	1097804	1098612	+			IPR001841	Domain	Znf_RING	Zinc finger, RING-type	168
GN104ID162_005718	000006F	1097804	1098612	+			IPR013083	Homologous_superfamily	Znf_RING/FYVE/PHD	Zinc finger, RING/FYVE/PHD-type	168
GN104ID162_005718	000006F	1097804	1098612	+			IPR024766	Domain	Znf_RING_H2	Zinc finger, RING-H2-type	168
GN104ID162_005721	000006F	1104558	1106775	+							691
GN104ID162_005829	000006F	1694651	1700306	+	C19		IPR001394	Domain	Peptidase_C19_UCH	Peptidase C19, ubiquitin carboxyl-terminal hydrolase	1313
GN104ID162_005829	000006F	1694651	1700306	+	C19		IPR002083	Domain	MATH/TRAF_dom	MATH/TRAF domain	1313
GN104ID162_005829	000006F	1694651	1700306	+	C19		IPR008974	Homologous_superfamily	TRAF-like	TRAF-like	1313
GN104ID162_005829	000006F	1694651	1700306	+	C19		IPR024729	Domain	USP7_ICP0-binding_dom	Ubiquitin carboxyl-terminal hydrolase 7, ICP0-binding domain	1313
GN104ID162_005829	000006F	1694651	1700306	+	C19		IPR028889	Domain	USP_dom	Ubiquitin specific protease domain	1313
GN104ID162_005829	000006F	1694651	1700306	+	C19		IPR029346	Domain	USP_C	Ubiquitin carboxyl-terminal hydrolase, C-terminal	1313
GN104ID162_005845	000006F	1785742	1787461	+			IPR024338	Family	Mid1/Ehs1	Stretch-activated cation channel Mid1/Calcium influx-promoting protein Ehs1	551
GN104ID162_005845	000006F	1785742	1787461	+			IPR036790	Homologous_superfamily	Frizzled_dom_sf	Frizzled cysteine-rich domain superfamily	551
GN104ID162_006801	000008F	2517374	2518668	-			IPR001841	Domain	Znf_RING	Zinc finger, RING-type	346
GN104ID162_006801	000008F	2517374	2518668	-			IPR013083	Homologous_superfamily	Znf_RING/FYVE/PHD	Zinc finger, RING/FYVE/PHD-type	346
GN104ID162_006814	000008F	2557687	2559231	+			IPR001781	Domain	Znf_LIM	Zinc finger, LIM-type	460
GN104ID162_007196	000009F	1108897	1115292	-			IPR012337	Homologous_superfamily	RNaseH-like_sf	Ribonuclease H-like superfamily	1248
GN104ID162_007245	000009F	1437207	1439378	-							620
GN104ID162_007332	000009F	1850248	1850889	+			IPR018552	Family	CENP-X	Centromere protein X	147
GN104ID162_007386	000009F	2059931	2062118	+			IPR006740	Family	DUF604	Protein of unknown function DUF604	678
GN104ID162_007702	000010F	448873	449185	-							103
GN104ID162_008434	000011F	1128228	1131293	+		GH5_41;GH5	IPR017853	Homologous_superfamily	Glycoside_hydrolase_SF	Glycoside hydrolase superfamily	627
GN104ID162_009942	000013F	2716914	2719967	+			IPR013766	Domain	Thioredoxin_domain	Thioredoxin domain	695
GN104ID162_009942	000013F	2716914	2719967	+			IPR017937	Conserved_site	Thioredoxin_CS	Thioredoxin, conserved site	695
GN104ID162_009942	000013F	2716914	2719967	+			IPR036249	Homologous_superfamily	Thioredoxin-like_sf	Thioredoxin-like superfamily	695
GN104ID162_010193	000014F	917135	917969	-							254
GN104ID162_011730	000018F	1366483	1368708	+							525
GN104ID162_011927	000018F	2276378	2277067	+							176
GN104ID162_014309	000024F	23170	25399	-							716
GN104ID162_015512	000026F	1175387	1177722	+							523
GN104ID162_021503	000049F	3380	6142	-							895
GN104ID162_024410	000067F	707705	708041	-							111
GN104ID162_024643	000070F	173419	174632	-			IPR008160	Repeat	Collagen	Collagen triple helix repeat	303
GN104ID162_024807	000071F	363120	363699	-							146
GN104ID162_026002	000082F	121338	122876	-							460
GN104ID162_026235	000085F	205038	205781	+							191

## Sheet: Lr3ka
GeneID	Chromosome	Start	End	Strand	Protease	CAZyme	InterPro	InterPro_type	Short_name	Name	aa_length
GN104ID162_000583	000000F	2978713	2981193	-							757
GN104ID162_001114	000001F	433698	434067	+							74
GN104ID162_001320	000001F	1252181	1252768	-							133
GN104ID162_001508	000001F	1915080	1915392	+							103
GN104ID162_005721	000006F	1104558	1106775	+							691
GN104ID162_006800	000008F	2510980	2512477	-			IPR001841	Domain	Znf_RING	Zinc finger, RING-type	412
GN104ID162_006800	000008F	2510980	2512477	-			IPR013083	Homologous_superfamily	Znf_RING/FYVE/PHD	Zinc finger, RING/FYVE/PHD-type	412
GN104ID162_006801	000008F	2517374	2518668	-			IPR001841	Domain	Znf_RING	Zinc finger, RING-type	346
GN104ID162_006801	000008F	2517374	2518668	-			IPR013083	Homologous_superfamily	Znf_RING/FYVE/PHD	Zinc finger, RING/FYVE/PHD-type	346
GN104ID162_007196	000009F	1108897	1115292	-			IPR012337	Homologous_superfamily	RNaseH-like_sf	Ribonuclease H-like superfamily	1248
GN104ID162_007332	000009F	1850248	1850889	+			IPR018552	Family	CENP-X	Centromere protein X	147
GN104ID162_008716	000011F	2414760	2417905	-							548
GN104ID162_009770	000013F	1698676	1700761	+			IPR004827	Domain	bZIP	Basic-leucine zipper domain	650
GN104ID162_009770	000013F	1698676	1700761	+			IPR008917	Homologous_superfamily	TF_DNA-bd_sf	Transcription factor, Skn-1-like, DNA-binding domain superfamily	650
GN104ID162_009942	000013F	2716914	2719967	+			IPR013766	Domain	Thioredoxin_domain	Thioredoxin domain	695
GN104ID162_009942	000013F	2716914	2719967	+			IPR017937	Conserved_site	Thioredoxin_CS	Thioredoxin, conserved site	695
GN104ID162_009942	000013F	2716914	2719967	+			IPR036249	Homologous_superfamily	Thioredoxin-like_sf	Thioredoxin-like superfamily	695
GN104ID162_010193	000014F	917135	917969	-							254
GN104ID162_011927	000018F	2276378	2277067	+							176
GN104ID162_012784	000020F	1415836	1419350	-			IPR013889	Family	Karyogamy_KAR9	Karyogamy protein, KAR9	1080
GN104ID162_012857	000020F	1746387	1747386	+							216
GN104ID162_016152	000028F	408454	411024	-							779
GN104ID162_016610	000029F	492002	492931	+			IPR037134				223
GN104ID162_019905	000040F	101200	102442	-							364
GN104ID162_019919	000040F	192682	194354	+			IPR001214	Domain	SET_dom	SET domain	446
GN104ID162_019971	000040F	465018	465450	+							143
GN104ID162_019986	000040F	521800	523925	+	A01A		IPR001461	Family	Aspartic_peptidase_A1	Aspartic peptidase A1 family	567
GN104ID162_019986	000040F	521800	523925	+	A01A		IPR001969	Active_site	Aspartic_peptidase_AS	Aspartic peptidase, active site	567
GN104ID162_019986	000040F	521800	523925	+	A01A		IPR021109	Homologous_superfamily	Peptidase_aspartic_dom_sf	Aspartic peptidase domain superfamily	567
GN104ID162_019986	000040F	521800	523925	+	A01A		IPR033121	Domain	PEPTIDASE_A1	Peptidase family A1 domain	567
GN104ID162_019986	000040F	521800	523925	+	A01A		IPR034164	Domain	Pepsin-like_dom	Pepsin-like domain	567
GN104ID162_019990	000040F	527845	531134	-							1044
GN104ID162_020130	000040F	1067081	1068566	-							326
GN104ID162_021071	000047F	66923	67898	-		CE5	IPR000675	Domain	Cutinase/axe	Cutinase/acetylxylan esterase	237
GN104ID162_021071	000047F	66923	67898	-		CE5	IPR029058	Homologous_superfamily	AB_hydrolase	Alpha/Beta hydrolase fold	237
GN104ID162_024410	000067F	707705	708041	-							111
GN104ID162_024643	000070F	173419	174632	-			IPR008160	Repeat	Collagen	Collagen triple helix repeat	303
GN104ID162_024891	000072F	124388	126017	-							542
GN104ID162_024892	000072F	133109	135054	+							566
GN104ID162_024898	000072F	147063	152104	+							1565
GN104ID162_024924	000072F	281348	284407	-							588
GN104ID162_024947	000072F	407204	407612	-							135
GN104ID162_024997	000072F	632183	634500	-							677
GN104ID162_025300	000075F	233995	235465	+							337
GN104ID162_026002	000082F	121338	122876	-							460
GN104ID162_026235	000085F	205038	205781	+							191
GN104ID162_027944	000120F	194109	194379	+							89
