# Supplementary material for: Long-Read–Based de novo Genome Assembly and Comparative Genomics of the Wheat Leaf Rust Pathogen Puccinia triticina Identifies Candidates for Three Avirulence Genes
Source: Front Genet. 2020 Jun 4;11:521. doi: 10.3389/fgene.2020.00521 (PMC7287177; doi:10.3389/fgene.2020.00521)
Supplement: TABLE S6 — Candidate genes identified for AvrLr26, AvrLr2a, and AvrLr3ka and the associated orthologs in Pt race1. [file Table_6.XLSX]

## Sheet: AvrLr26_ortholog
Candidate_gene	Race1_gene
GN104ID162_000559
GN104ID162_000583	PTTG_26603
GN104ID162_001114
GN104ID162_001125
GN104ID162_003881
GN104ID162_003986
GN104ID162_004838
GN104ID162_006647	PTTG_09156
GN104ID162_006801
GN104ID162_006831	PTTG_05086
GN104ID162_007196
GN104ID162_007386	PTTG_07365
GN104ID162_007702
GN104ID162_008201
GN104ID162_008434	PTTG_02730
GN104ID162_008716
GN104ID162_009770	PTTG_08791
GN104ID162_009942	PTTG_28035
GN104ID162_010193
GN104ID162_011730	PTTG_26822
GN104ID162_011927
GN104ID162_012903	PTTG_27523
GN104ID162_014309	PTTG_12578
GN104ID162_015340	PTTG_05537
GN104ID162_016246	PTTG_25431
GN104ID162_017053	PTTG_11660
GN104ID162_019234	PTTG_05669
GN104ID162_019338
GN104ID162_020918	PTTG_11943
GN104ID162_021096	PTTG_06256
GN104ID162_021433	PTTG_27362
GN104ID162_024410
GN104ID162_024633
GN104ID162_024643	PTTG_26041
GN104ID162_026002	PTTG_28442
GN104ID162_026235
GN104ID162_026669	PTTG_26920
GN104ID162_028643

## Sheet: AvrLr2a_ortholog
Candidate_gene	Race1_gene
GN104ID162_000583	PTTG_26603
GN104ID162_001114
GN104ID162_001320
GN104ID162_001475	PTTG_12539
GN104ID162_003881
GN104ID162_003986
GN104ID162_004838
GN104ID162_005718	PTTG_30519
GN104ID162_005721
GN104ID162_005829	PTTG_04895
GN104ID162_005845	PTTG_26540
GN104ID162_006801
GN104ID162_006814
GN104ID162_007196
GN104ID162_007245	PTTG_05956
GN104ID162_007332	PTTG_12336
GN104ID162_007386	PTTG_07365
GN104ID162_007702
GN104ID162_008434	PTTG_02730
GN104ID162_009942	PTTG_28035
GN104ID162_010193
GN104ID162_011730	PTTG_26822
GN104ID162_011927
GN104ID162_014309	PTTG_12578
GN104ID162_015512
GN104ID162_021503
GN104ID162_024410
GN104ID162_024643	PTTG_26041
GN104ID162_024807	PTTG_11022
GN104ID162_026002	PTTG_28442
GN104ID162_026235

## Sheet: AvrLr3ka_ortholog
Candidate_gene	Race1_gene
GN104ID162_000583	PTTG_26603
GN104ID162_001114
GN104ID162_001320
GN104ID162_001508
GN104ID162_005721
GN104ID162_006800	PTTG_27951
GN104ID162_006801
GN104ID162_007196
GN104ID162_007332	PTTG_12336
GN104ID162_008716
GN104ID162_009770	PTTG_08791
GN104ID162_009942	PTTG_28035
GN104ID162_010193
GN104ID162_011927
GN104ID162_012784	PTTG_02075
GN104ID162_012857	PTTG_11900
GN104ID162_016152	PTTG_02477
GN104ID162_016610	PTTG_03597
GN104ID162_019905
GN104ID162_019919	PTTG_06329
GN104ID162_019971
GN104ID162_019986	PTTG_26790
GN104ID162_019990
GN104ID162_020130
GN104ID162_021071	PTTG_12449
GN104ID162_024410
GN104ID162_024643	PTTG_26041
GN104ID162_024891
GN104ID162_024892	PTTG_04194
GN104ID162_024898	PTTG_28077
GN104ID162_024924	PTTG_28070
GN104ID162_024947
GN104ID162_024997	PTTG_12553
GN104ID162_025300	PTTG_29136
GN104ID162_026002	PTTG_28442
GN104ID162_026235
GN104ID162_027944
